# Supplementary material for: Integrating multiple genome annotation databases improves the interpretation of microarray gene expression data
Source: BMC Genomics. 2010 Jan 20;11:50. doi: 10.1186/1471-2164-11-50 (PMC2827411; doi:10.1186/1471-2164-11-50)
Supplement: Additional file 1 — Further investigation of parameters used in probe remapping [file 1471-2164-11-50-S1.XLS]

## Sheet: Note
Additional File 1. Further investigation of parameters used in probe remapping
MultichrProbes	We did further investigate whether it would save more probes by retaining probes matching multiple genome locations.19,585 probes matching multiple genome locations were now included in the recalculation. Of these, most match multiple genes or intron regions of genes. When these are removed, only about 3000 probes (1%) extra are left according to the UCSC database. We believe that by sacrificing …
ProbesetUCSC	This sheet lists the number of probes in each probe set. Removing problematic probes from the original probe sets will create a few probe sets containing a small number of probes. Actually, probe sets containing three or four probes only account for about 10% of all probe sets. These probe sets will have a less accurate score compared to probe sets with a large number of probes. It may cause a sl…
RevCompProbes	The signal intensitiest of reverse complementary probe sets are investigated. Sometimes probes matching the same region of the genome may target different strands of the gene transcripts. This was caused early in the design of the microarrays when no reference genome could be used to define the correct direction of transcription. These probes targeting the opposite strand of the transcript do not…

## Sheet: MultichrProbes
	GenBank	RefSeq	Ensembl	ZFIN	Biomart	UCSC
Probes matching multiple genome locations	19585	19585	19585	19585	19585	19585
Probes matching multiple genes	1734	1518	4057	1466	4308	5996
Probes matching intergenic region	4996	5988	6322	4896	5090	3497
Probes matching introns	5620	5318	5903	5747	5847	6010
< 3 probes per probe set	796	554	560	880	752	833
Good robes	6439	6207	2743	6596	3588	3249
Percentage of good probes	0.02578	0.02485	0.01098	0.02641	0.01437	0.01301

## Sheet: ProbesetUCSC
Gene	Size	Probes
dre05343_1	62	Dr.25180.1.S1_at:188:509;Dr.25180.1.S1_at:207:265;Dr.25180.1.S1_at:329:687;Dr.25180.1.S1_at:36:643;Dr.25180.1.S1_at:482:351;Dr.25180.1.S1_at:496:511;Dr.25180.1.S1_at:509:209;Dr.25180.1.S1_at:519:47;Dr.25180.1.S1_at:542:379;Dr.25180.1.S1_at:543:469;Dr.25180.1.S1_at:546:451;Dr.25180.1.S1_at:573:143;Dr.25180.1.S1_at:575:477;Dr.25180.1.S1_at:62:53;Dr.25180.1.S1_at:643:271;Dr.25180.1.S1_at:667:207;Dr.…
dre12071_1	62	Dr.25469.1.A1_at:134:265;Dr.25469.1.A1_at:269:661;Dr.25469.1.A1_at:368:671;Dr.25469.1.A1_at:406:657;Dr.25469.1.A1_at:40:611;Dr.25469.1.A1_at:421:445;Dr.25469.1.A1_at:449:33;Dr.25469.1.A1_at:484:451;Dr.25469.1.A1_at:540:189;Dr.25469.1.A1_at:554:15;Dr.25469.1.A1_at:564:3;Dr.25469.1.A1_at:670:161;Dr.25469.1.A1_at:674:655;Dr.25469.1.A1_at:686:279;Dr.25469.1.A1_at:77:479;Dr.7744.1.S1_at:123:309;Dr.774…
dre02643_1	61	Dr.9715.1.S1_a_at:127:281;Dr.9715.1.S1_a_at:254:277;Dr.9715.1.S1_a_at:314:15;Dr.9715.1.S1_a_at:342:203;Dr.9715.1.S1_a_at:361:357;Dr.9715.1.S1_a_at:414:305;Dr.9715.1.S1_a_at:439:243;Dr.9715.1.S1_a_at:456:29;Dr.9715.1.S1_a_at:526:471;Dr.9715.1.S1_a_at:543:29;Dr.9715.1.S1_a_at:553:673;Dr.9715.1.S1_a_at:612:655;Dr.9715.1.S1_a_at:633:679;Dr.9715.1.S1_a_at:641:479;Dr.9715.1.S1_a_at:665:119;Dr.9715.1.S1…
dre12608_1	60	Dr.4654.1.A1_at:106:621;Dr.4654.1.A1_at:201:319;Dr.4654.1.A1_at:221:477;Dr.4654.1.A1_at:254:285;Dr.4654.1.A1_at:273:389;Dr.4654.1.A1_at:293:317;Dr.4654.1.A1_at:300:19;Dr.4654.1.A1_at:383:257;Dr.4654.1.A1_at:515:677;Dr.4654.1.A1_at:578:301;Dr.4654.1.A1_at:601:43;Dr.4654.1.A1_at:609:39;Dr.4654.1.A1_at:637:113;Dr.4654.1.A1_at:692:201;Dr.4654.1.A1_at:71:139;Dr.4654.2.S1_a_at:149:401;Dr.4654.2.S1_a_at…
dre00770_1	57	AFFX-Dr-acta1-3_at:169:633;AFFX-Dr-acta1-3_at:233:49;AFFX-Dr-acta1-3_at:258:565;AFFX-Dr-acta1-3_at:266:231;AFFX-Dr-acta1-3_at:358:101;AFFX-Dr-acta1-3_at:393:375;AFFX-Dr-acta1-3_at:394:569;AFFX-Dr-acta1-3_at:408:387;AFFX-Dr-acta1-3_at:443:127;AFFX-Dr-acta1-3_at:474:73;AFFX-Dr-acta1-3_at:496:259;AFFX-Dr-acta1-3_at:586:591;AFFX-Dr-acta1-3_at:602:661;AFFX-Dr-acta1-3_at:648:75;AFFX-Dr-acta1-M_at:151:2…
dre10380_1	51	Dr.4410.1.A1_a_at:103:493;Dr.4410.1.A1_a_at:104:269;Dr.4410.1.A1_a_at:110:561;Dr.4410.1.A1_a_at:114:89;Dr.4410.1.A1_a_at:127:553;Dr.4410.1.A1_a_at:172:9;Dr.4410.1.A1_a_at:174:213;Dr.4410.1.A1_a_at:30:265;Dr.4410.1.A1_a_at:340:117;Dr.4410.1.A1_a_at:413:441;Dr.4410.1.A1_a_at:413:63;Dr.4410.1.A1_a_at:465:51;Dr.4410.1.A1_a_at:633:467;Dr.4410.1.A1_a_at:97:105;Dr.4410.1.A1_x_at:12:385;Dr.4410.1.A1_x_at…
dre05349_1	50	Dr.1932.1.A1_at:130:51;Dr.1932.1.A1_at:167:133;Dr.1932.1.A1_at:200:657;Dr.1932.1.A1_at:249:161;Dr.1932.1.A1_at:335:703;Dr.1932.1.A1_at:402:73;Dr.1932.1.A1_at:439:429;Dr.1932.1.A1_at:446:585;Dr.1932.1.A1_at:484:33;Dr.1932.1.A1_at:515:547;Dr.1932.1.A1_at:580:541;Dr.1932.1.A1_at:60:355;Dr.1932.1.A1_at:639:161;Dr.1932.1.A1_at:674:61;Dr.1932.1.A1_at:699:169;Dr.25420.1.S1_a_at:155:25;Dr.25420.1.S1_a_at…
dre01798_1	49	Dr.20769.1.A1_at:102:563;Dr.23513.1.S1_at:135:351;Dr.23513.1.S1_at:150:357;Dr.23513.1.S1_at:185:663;Dr.23513.1.S1_at:191:573;Dr.23513.1.S1_at:209:619;Dr.23513.1.S1_at:209:631;Dr.23513.1.S1_at:243:321;Dr.23513.1.S1_at:259:251;Dr.23513.1.S1_at:280:589;Dr.23513.1.S1_at:304:451;Dr.23513.1.S1_at:417:337;Dr.23513.1.S1_at:455:5;Dr.23513.1.S1_at:54:217;Dr.23513.1.S1_at:568:615;Dr.23513.1.S1_at:625:627;Dr…
dre09850_1	48	Dr.3661.1.S1_a_at:121:365;Dr.3661.1.S1_a_at:127:539;Dr.3661.1.S1_a_at:152:39;Dr.3661.1.S1_a_at:165:681;Dr.3661.1.S1_a_at:209:359;Dr.3661.1.S1_a_at:232:145;Dr.3661.1.S1_a_at:336:59;Dr.3661.1.S1_a_at:347:585;Dr.3661.1.S1_a_at:402:357;Dr.3661.1.S1_a_at:403:481;Dr.3661.1.S1_a_at:421:269;Dr.3661.1.S1_a_at:511:41;Dr.3661.1.S1_a_at:55:459;Dr.3661.1.S1_a_at:606:111;Dr.3661.1.S1_a_at:607:335;Dr.3661.1.S1_…
dre12518_1	48	Dr.10130.1.S1_at:169:291;Dr.10130.1.S1_at:176:219;Dr.10130.1.S1_at:20:265;Dr.10130.1.S1_at:229:157;Dr.10130.1.S1_at:265:523;Dr.10130.1.S1_at:284:611;Dr.10130.1.S1_at:305:27;Dr.10130.1.S1_at:316:3;Dr.10130.1.S1_at:33:149;Dr.10130.1.S1_at:33:159;Dr.10130.1.S1_at:383:675;Dr.10130.1.S1_at:447:53;Dr.10130.1.S1_at:572:79;Dr.10130.1.S1_at:606:685;Dr.10130.1.S1_at:611:485;Dr.10130.1.S1_at:699:51;Dr.10130…
dre04972_1	46	Dr.15105.1.S1_at:13:133;Dr.15105.1.S1_at:177:61;Dr.15105.1.S1_at:181:101;Dr.15105.1.S1_at:239:33;Dr.15105.1.S1_at:270:639;Dr.15105.1.S1_at:332:543;Dr.15105.1.S1_at:346:255;Dr.15105.1.S1_at:420:83;Dr.15105.1.S1_at:450:677;Dr.15105.1.S1_at:601:223;Dr.15105.1.S1_at:651:111;Dr.15105.1.S1_at:65:107;Dr.15105.1.S1_at:681:57;Dr.15105.1.S1_at:694:413;Dr.15105.1.S1_at:697:111;Dr.24817.1.S1_at:156:231;Dr.24…
dre12108_1	46	Dr.12295.1.S1_at:153:47;Dr.12295.1.S1_at:251:587;Dr.12295.1.S1_at:274:1;Dr.12295.1.S1_at:356:307;Dr.12295.1.S1_at:378:693;Dr.12295.1.S1_at:404:485;Dr.12295.1.S1_at:440:605;Dr.12295.1.S1_at:558:253;Dr.12295.1.S1_at:589:549;Dr.12295.1.S1_at:609:133;Dr.12295.1.S1_at:663:223;Dr.12295.1.S1_at:664:73;Dr.12295.1.S1_at:710:313;Dr.12295.1.S1_at:74:93;Dr.12295.1.S1_at:84:567;Dr.12295.2.A1_at:127:275;Dr.122…
dre06781_1	45	Dr.15687.1.S1_x_at:109:231;Dr.15687.1.S1_x_at:172:225;Dr.15687.1.S1_x_at:261:507;Dr.15687.1.S1_x_at:36:559;Dr.15687.1.S1_x_at:409:131;Dr.15687.1.S1_x_at:446:443;Dr.15687.1.S1_x_at:501:109;Dr.15687.1.S1_x_at:50:519;Dr.15687.1.S1_x_at:570:309;Dr.15687.1.S1_x_at:596:185;Dr.15687.1.S1_x_at:658:581;Dr.15687.1.S1_x_at:688:269;Dr.15687.1.S1_x_at:73:697;Dr.15687.1.S1_x_at:95:137;Dr.15687.2.S1_a_at:158:38…
dre09250_1	45	Dr.16326.1.A1_at:210:171;Dr.16326.1.A1_at:225:27;Dr.16326.1.A1_at:228:475;Dr.16326.1.A1_at:250:553;Dr.16326.1.A1_at:312:591;Dr.16326.1.A1_at:376:233;Dr.16326.1.A1_at:38:607;Dr.16326.1.A1_at:438:9;Dr.16326.1.A1_at:462:459;Dr.16326.1.A1_at:475:647;Dr.16326.1.A1_at:547:233;Dr.16326.1.A1_at:572:137;Dr.16326.1.A1_at:661:87;Dr.16984.1.A1_at:168:53;Dr.16984.1.A1_at:176:625;Dr.16984.1.A1_at:246:639;Dr.16…
dre02988_2	44	AFFX-Dr-GAPDH-3_at:139:107;AFFX-Dr-GAPDH-3_at:161:693;AFFX-Dr-GAPDH-3_at:210:73;AFFX-Dr-GAPDH-3_at:225:91;AFFX-Dr-GAPDH-3_at:269:245;AFFX-Dr-GAPDH-3_at:366:543;AFFX-Dr-GAPDH-3_at:439:37;AFFX-Dr-GAPDH-3_at:458:179;AFFX-Dr-GAPDH-3_at:469:375;AFFX-Dr-GAPDH-3_at:535:523;AFFX-Dr-GAPDH-3_at:577:565;AFFX-Dr-GAPDH-3_at:640:5;AFFX-Dr-GAPDH-3_at:708:685;AFFX-Dr-GAPDH-3_at:78:361;AFFX-Dr-GAPDH-3_at:88:49;AF…
dre10201_1	44	Dr.20386.2.S1_a_at:180:475;Dr.20386.2.S1_a_at:20:311;Dr.20386.2.S1_a_at:287:7;Dr.20386.2.S1_a_at:355:657;Dr.20386.2.S1_a_at:414:73;Dr.20386.2.S1_a_at:422:149;Dr.20386.2.S1_a_at:487:191;Dr.20386.2.S1_a_at:526:15;Dr.20386.2.S1_a_at:545:443;Dr.20386.2.S1_a_at:59:163;Dr.20386.2.S1_a_at:629:407;Dr.20386.2.S1_a_at:62:619;Dr.20386.2.S1_a_at:649:349;Dr.20386.2.S1_a_at:653:253;Dr.20386.2.S1_a_at:661:697;D…
dre11890_1	43	Dr.15734.1.S1_at:125:557;Dr.15734.1.S1_at:18:523;Dr.15734.1.S1_at:227:171;Dr.15734.1.S1_at:274:15;Dr.15734.1.S1_at:283:541;Dr.15734.1.S1_at:298:317;Dr.15734.1.S1_at:371:531;Dr.15734.1.S1_at:437:289;Dr.15734.1.S1_at:510:37;Dr.15734.1.S1_at:556:531;Dr.15734.1.S1_at:59:329;Dr.15734.1.S1_at:626:163;Dr.15734.1.S1_at:690:647;Dr.15734.1.S1_at:703:251;Dr.15734.1.S1_at:704:547;Dr.15734.1.S1_at:87:125;Dr.1…
dre00169_3	42	Dr.7155.1.S1_at:234:405;Dr.7155.1.S1_at:238:101;Dr.7155.1.S1_at:371:503;Dr.7155.1.S1_at:493:527;Dr.7155.1.S1_at:500:441;Dr.7155.1.S1_at:56:187;Dr.7155.1.S1_at:596:607;Dr.7155.1.S1_at:692:413;Dr.7155.1.S1_at:700:607;Dr.7155.1.S1_at:77:205;Dr.7155.2.S1_a_at:115:223;Dr.7155.2.S1_a_at:144:219;Dr.7155.2.S1_a_at:18:283;Dr.7155.2.S1_a_at:243:439;Dr.7155.2.S1_a_at:366:637;Dr.7155.2.S1_a_at:370:219;Dr.715…
dre05020_2	42	Dr.13796.1.S1_at:106:533;Dr.13796.1.S1_at:15:301;Dr.13796.1.S1_at:172:211;Dr.13796.1.S1_at:253:473;Dr.13796.1.S1_at:382:653;Dr.13796.1.S1_at:395:83;Dr.13796.1.S1_at:517:267;Dr.13796.1.S1_at:531:447;Dr.13796.1.S1_at:539:207;Dr.13796.1.S1_at:53:307;Dr.13796.1.S1_at:634:505;Dr.13796.1.S1_at:642:693;Dr.13796.1.S1_at:649:95;Dr.13796.1.S1_at:659:427;Dr.13796.1.S1_at:696:537;Dr.13796.2.S1_at:207:269;Dr.…
dre06984_1	42	Dr.15759.1.A1_a_at:238:39;Dr.15759.1.A1_a_at:262:473;Dr.15759.1.A1_a_at:265:607;Dr.15759.1.A1_a_at:274:265;Dr.15759.1.A1_a_at:288:255;Dr.15759.1.A1_a_at:306:159;Dr.15759.1.A1_a_at:360:239;Dr.15759.1.A1_a_at:363:233;Dr.15759.1.A1_a_at:386:611;Dr.15759.1.A1_a_at:449:219;Dr.15759.1.A1_a_at:526:621;Dr.15759.1.A1_a_at:571:263;Dr.15759.1.A1_a_at:572:153;Dr.15759.1.A1_a_at:603:603;Dr.15759.1.A1_a_at:609…
dre11153_2	42	Dr.15080.1.S1_at:347:231;Dr.15080.1.S1_at:352:347;Dr.15080.1.S1_at:426:123;Dr.26025.1.A1_at:198:675;Dr.26025.1.A1_at:2:71;Dr.26025.1.A1_at:379:23;Dr.26025.1.A1_at:387:649;Dr.26025.1.A1_at:493:665;Dr.26025.1.A1_at:514:417;Dr.26025.1.A1_at:588:137;Dr.26025.1.A1_at:638:271;Dr.26025.1.A1_at:661:523;Dr.26025.1.A1_at:677:555;Dr.26025.1.A1_at:685:499;Dr.26025.1.A1_at:76:139;Dr.26025.1.A1_at:80:649;Dr.26…
dre27970_1	42	Dr.11086.2.S1_at:137:89;Dr.11086.2.S1_at:165:49;Dr.11086.2.S1_at:181:61;Dr.11086.2.S1_at:225:363;Dr.11086.2.S1_at:351:475;Dr.11086.2.S1_at:379:133;Dr.11086.2.S1_at:392:237;Dr.11086.2.S1_at:421:567;Dr.11086.2.S1_at:438:131;Dr.11086.2.S1_at:523:73;Dr.11086.2.S1_at:581:513;Dr.11086.2.S1_at:667:287;Dr.11086.2.S1_at:677:617;Dr.11086.2.S1_at:706:253;Dr.11086.2.S1_at:87:115;DrAffx.2.49.A1_at:153:647;DrA…
dre05933_1	41	Dr.6046.1.S1_a_at:252:359;Dr.6046.1.S1_a_at:313:529;Dr.6046.1.S1_a_at:321:341;Dr.6046.1.S1_a_at:363:273;Dr.6046.1.S1_a_at:369:331;Dr.6046.1.S1_a_at:387:453;Dr.6046.1.S1_a_at:397:153;Dr.6046.1.S1_a_at:415:145;Dr.6046.1.S1_a_at:475:501;Dr.6046.1.S1_a_at:516:9;Dr.6046.1.S1_a_at:517:635;Dr.6046.1.S1_a_at:555:261;Dr.6046.1.S1_a_at:601:41;Dr.6046.1.S1_a_at:703:703;Dr.6046.1.S1_a_at:70:371;Dr.6046.1.S1_…
dre09818_1	41	Dr.25115.1.A1_at:167:451;Dr.25115.1.A1_at:261:437;Dr.25115.1.A1_at:270:211;Dr.25115.1.A1_at:347:643;Dr.25115.1.A1_at:406:357;Dr.25115.1.A1_at:40:517;Dr.25115.1.A1_at:413:21;Dr.25115.1.A1_at:467:41;Dr.25115.1.A1_at:478:133;Dr.25115.1.A1_at:583:13;Dr.25115.1.A1_at:593:309;Dr.25115.1.A1_at:599:567;Dr.25115.1.A1_at:689:679;Dr.25115.1.A1_at:68:319;Dr.7935.1.S1_at:156:323;Dr.7935.1.S1_at:181:109;Dr.793…
dre09968_1	41	Dr.14419.1.S1_at:160:375;Dr.14419.1.S1_at:166:433;Dr.14419.1.S1_at:170:263;Dr.14419.1.S1_at:185:547;Dr.14419.1.S1_at:208:379;Dr.14419.1.S1_at:235:77;Dr.14419.1.S1_at:320:399;Dr.14419.1.S1_at:38:221;Dr.14419.1.S1_at:38:693;Dr.14419.1.S1_at:39:589;Dr.14419.1.S1_at:423:65;Dr.14419.1.S1_at:440:395;Dr.14419.1.S1_at:587:693;Dr.14419.1.S1_at:677:45;Dr.174.1.A1_at:11:441;Dr.174.1.A1_at:189:289;Dr.174.1.A…
dre07516_1	40	Dr.25529.1.S1_at:116:31;Dr.25529.1.S1_at:171:545;Dr.25529.1.S1_at:275:149;Dr.25529.1.S1_at:322:509;Dr.25529.1.S1_at:328:189;Dr.25529.1.S1_at:347:189;Dr.25529.1.S1_at:351:247;Dr.25529.1.S1_at:368:525;Dr.25529.1.S1_at:380:529;Dr.25529.1.S1_at:505:243;Dr.25529.1.S1_at:50:149;Dr.25529.1.S1_at:627:3;Dr.25529.1.S1_at:682:45;Dr.25529.2.A1_at:145:367;Dr.25529.2.A1_at:180:583;Dr.25529.2.A1_at:247:601;Dr.2…
dre12946_1	40	Dr.24162.1.A1_at:161:19;Dr.24162.1.A1_at:216:655;Dr.24162.1.A1_at:380:29;Dr.24162.1.A1_at:395:327;Dr.24162.1.A1_at:496:627;Dr.24162.1.A1_at:535:209;Dr.24162.1.A1_at:639:383;Dr.24162.1.A1_at:676:93;Dr.24162.1.A1_at:96:169;Dr.24162.1.A1_s_at:110:37;Dr.24162.1.A1_s_at:153:63;Dr.24162.1.A1_s_at:248:31;Dr.24162.1.A1_s_at:348:693;Dr.24162.1.A1_s_at:380:585;Dr.24162.1.A1_s_at:387:553;Dr.24162.1.A1_s_at:…
dre07749_1	39	Dr.20429.1.S1_at:113:73;Dr.20429.1.S1_at:117:121;Dr.20429.1.S1_at:218:401;Dr.20429.1.S1_at:223:411;Dr.20429.1.S1_at:381:661;Dr.20429.1.S1_at:459:371;Dr.20429.1.S1_at:464:67;Dr.20429.1.S1_at:552:561;Dr.20429.1.S1_at:682:235;Dr.20429.1.S1_at:68:355;Dr.20429.1.S1_at:708:107;Dr.20429.1.S1_at:82:335;Dr.20429.2.S1_a_at:129:541;Dr.20429.2.S1_a_at:133:95;Dr.20429.2.S1_a_at:268:527;Dr.20429.2.S1_a_at:282:…
dre03045_1	38	Dr.18144.1.A1_a_at:138:609;Dr.18144.1.A1_a_at:217:43;Dr.18144.1.A1_a_at:248:329;Dr.18144.1.A1_a_at:333:523;Dr.18144.1.A1_a_at:357:163;Dr.18144.1.A1_a_at:384:239;Dr.18144.1.A1_a_at:425:681;Dr.18144.1.A1_a_at:438:687;Dr.18144.1.A1_a_at:555:309;Dr.18144.1.A1_a_at:574:209;Dr.18144.1.A1_a_at:58:37;Dr.18144.1.A1_a_at:590:243;Dr.18144.1.A1_a_at:629:193;Dr.18144.1.A1_a_at:684:415;Dr.18144.1.A1_a_at:696:2…
dre05126_1	38	Dr.4767.1.A1_a_at:119:479;Dr.4767.1.A1_a_at:127:615;Dr.4767.1.A1_a_at:187:155;Dr.4767.1.A1_a_at:29:429;Dr.4767.1.A1_a_at:300:701;Dr.4767.1.A1_a_at:318:109;Dr.4767.1.A1_a_at:36:81;Dr.4767.1.A1_a_at:395:259;Dr.4767.1.A1_a_at:483:577;Dr.4767.1.A1_a_at:603:437;Dr.4767.1.A1_a_at:608:171;Dr.4767.1.A1_a_at:638:23;Dr.4767.1.A1_a_at:667:275;Dr.4767.1.A1_a_at:691:119;Dr.4767.1.A1_a_at:86:435;Dr.4767.1.A1_x…
dre06163_1	38	Dr.10196.1.S1_at:132:331;Dr.10196.1.S1_at:197:687;Dr.10196.1.S1_at:238:315;Dr.10196.1.S1_at:267:549;Dr.10196.1.S1_at:326:361;Dr.10196.1.S1_at:345:245;Dr.10196.1.S1_at:406:231;Dr.10196.1.S1_at:438:345;Dr.10196.1.S1_at:512:83;Dr.10196.1.S1_at:527:527;Dr.10196.1.S1_at:551:81;Dr.10196.1.S1_at:558:351;Dr.10196.1.S1_at:560:287;Dr.10196.1.S1_at:612:93;Dr.10196.2.S1_a_at:182:73;Dr.10196.2.S1_a_at:202:219…
dre00218_1	37	Dr.19404.1.S1_at:599:259;Dr.20010.12.S1_at:201:349;Dr.20010.12.S1_at:423:539;Dr.20010.12.S1_at:50:453;Dr.20010.12.S1_at:52:393;Dr.20010.12.S1_at:540:7;Dr.20010.12.S1_at:60:229;Dr.20010.12.S1_s_at:104:443;Dr.20010.12.S1_s_at:117:159;Dr.20010.12.S1_s_at:121:611;Dr.20010.12.S1_s_at:166:465;Dr.20010.12.S1_s_at:187:377;Dr.20010.12.S1_s_at:20:665;Dr.20010.12.S1_s_at:215:265;Dr.20010.12.S1_s_at:233:589;…
dre04682_2	37	Dr.18414.2.A1_at:106:537;Dr.18414.2.A1_at:119:601;Dr.18414.2.A1_at:145:493;Dr.18414.2.A1_at:198:429;Dr.18414.2.A1_at:21:349;Dr.18414.2.A1_at:304:231;Dr.18414.2.A1_at:373:283;Dr.18414.2.A1_at:392:91;Dr.18414.2.A1_at:438:337;Dr.18414.2.A1_at:44:577;Dr.18414.2.A1_at:466:199;Dr.18414.2.A1_at:474:101;Dr.18414.2.A1_at:475:615;Dr.18414.2.A1_at:93:143;Dr.18414.2.A1_at:95:663;Dr.26363.1.A1_at:106:433;Dr.2…
dre06363_2	37	Dr.15836.1.A1_at:113:601;Dr.15836.1.A1_at:134:227;Dr.15836.1.A1_at:153:7;Dr.15836.1.A1_at:21:307;Dr.15836.1.A1_at:220:681;Dr.15836.1.A1_at:330:639;Dr.15836.1.A1_at:411:213;Dr.15836.1.A1_at:492:13;Dr.15836.1.A1_at:509:205;Dr.15836.1.A1_at:517:419;Dr.15836.1.A1_at:521:623;Dr.15836.1.A1_at:564:171;Dr.15836.1.A1_at:567:297;Dr.15836.1.A1_at:576:597;Dr.15836.2.A1_at:120:273;Dr.15836.2.A1_at:282:41;Dr.1…
dre07387_1	37	Dr.13994.1.S1_x_at:33:695;Dr.13994.1.S1_x_at:552:201;Dr.13994.1.S1_x_at:690:351;Dr.13994.1.S1_x_at:692:239;Dr.13994.1.S1_x_at:97:237;Dr.13994.2.A1_a_at:110:607;Dr.13994.2.A1_a_at:184:127;Dr.13994.2.A1_a_at:230:169;Dr.13994.2.A1_a_at:243:47;Dr.13994.2.A1_a_at:34:695;Dr.13994.2.A1_a_at:379:567;Dr.13994.2.A1_a_at:401:283;Dr.13994.2.A1_a_at:433:351;Dr.13994.2.A1_a_at:456:435;Dr.13994.2.A1_a_at:503:44…
dre01746_3	36	Dr.5434.1.S2_at:151:97;Dr.5434.1.S2_at:184:433;Dr.5434.1.S2_at:28:677;Dr.5434.1.S2_at:389:439;Dr.5434.1.S2_at:530:155;Dr.5434.1.S2_at:650:663;Dr.5434.1.S3_at:107:453;Dr.5434.1.S3_at:156:429;Dr.5434.1.S3_at:196:11;Dr.5434.1.S3_at:210:409;Dr.5434.1.S3_at:316:195;Dr.5434.1.S3_at:348:453;Dr.5434.1.S3_at:407:245;Dr.5434.1.S3_at:424:491;Dr.5434.1.S3_at:450:207;Dr.5434.1.S3_at:475:271;Dr.5434.1.S3_at:49…
dre05985_1	36	Dr.8752.1.A1_a_at:106:639;Dr.8752.1.A1_a_at:146:549;Dr.8752.1.A1_a_at:167:369;Dr.8752.1.A1_a_at:214:427;Dr.8752.1.A1_a_at:217:107;Dr.8752.1.A1_a_at:267:569;Dr.8752.1.A1_a_at:365:209;Dr.8752.1.A1_a_at:413:455;Dr.8752.1.A1_a_at:650:193;Dr.8752.1.A1_a_at:698:673;Dr.8752.1.A1_x_at:105:639;Dr.8752.1.A1_x_at:166:369;Dr.8752.1.A1_x_at:213:427;Dr.8752.1.A1_x_at:266:569;Dr.8752.1.A1_x_at:331:677;Dr.8752.1…
dre06656_1	36	Dr.7344.1.A1_at:198:591;Dr.7344.1.A1_at:210:177;Dr.7344.1.A1_at:242:545;Dr.7344.1.A1_at:247:389;Dr.7344.1.A1_at:312:133;Dr.7344.1.A1_at:351:627;Dr.7344.1.A1_at:386:583;Dr.7344.1.A1_at:477:231;Dr.7344.1.A1_at:507:397;Dr.7344.1.A1_at:590:137;Dr.7344.1.A1_at:595:291;Dr.7344.1.A1_at:637:167;Dr.7344.1.A1_at:695:381;Dr.7344.2.A1_a_at:190:557;Dr.7344.2.A1_a_at:242:247;Dr.7344.2.A1_a_at:245:613;Dr.7344.2…
dre06962_1	36	Dr.15731.1.S1_a_at:260:219;Dr.15731.1.S1_a_at:271:593;Dr.15731.1.S1_a_at:330:541;Dr.15731.1.S1_a_at:35:675;Dr.15731.1.S1_a_at:360:187;Dr.15731.1.S1_a_at:37:507;Dr.15731.1.S1_a_at:393:119;Dr.15731.1.S1_a_at:418:389;Dr.15731.1.S1_a_at:433:343;Dr.15731.1.S1_a_at:461:485;Dr.15731.1.S1_a_at:539:665;Dr.15731.1.S1_a_at:540:495;Dr.15731.1.S1_a_at:564:477;Dr.15731.1.S1_a_at:695:619;Dr.15731.1.S1_a_at:7:57…
dre10519_2	36	Dr.20398.1.A1_a_at:112:81;Dr.20398.1.A1_a_at:210:537;Dr.20398.1.A1_a_at:285:243;Dr.20398.1.A1_a_at:289:467;Dr.20398.1.A1_a_at:311:281;Dr.20398.1.A1_a_at:334:703;Dr.20398.1.A1_a_at:422:667;Dr.20398.1.A1_a_at:44:169;Dr.20398.1.A1_a_at:508:675;Dr.20398.1.A1_a_at:528:569;Dr.20398.1.A1_a_at:668:659;Dr.20398.1.A1_at:246:205;Dr.20398.1.A1_at:258:619;Dr.20398.1.A1_at:287:203;Dr.20398.1.A1_at:335:81;Dr.20…
dre03397_1	35	Dr.25137.1.S1_at:107:471;Dr.25137.1.S1_at:170:39;Dr.25137.1.S1_at:261:547;Dr.25137.1.S1_at:283:197;Dr.25137.1.S1_at:377:361;Dr.25137.1.S1_at:406:653;Dr.25137.1.S1_at:529:649;Dr.25137.1.S1_at:559:295;Dr.25137.1.S1_at:567:551;Dr.25137.1.S1_at:651:169;Dr.25137.1.S1_at:680:661;Dr.25137.1.S1_at:81:357;Dr.25137.1.S1_at:91:489;Dr.25137.1.S1_at:97:619;Dr.25137.1.S1_x_at:260:547;Dr.25137.1.S1_x_at:282:197…
dre05296_2	35	Dr.19542.1.A1_at:352:637;Dr.19542.1.A1_at:404:61;Dr.19542.1.A1_at:488:541;Dr.19542.1.A1_at:590:521;Dr.19542.1.A1_at:638:523;Dr.19542.1.A1_at:701:309;Dr.24648.1.A1_s_at:16:681;Dr.24648.1.A1_s_at:200:9;Dr.24648.1.A1_s_at:213:137;Dr.24648.1.A1_s_at:231:327;Dr.24648.1.A1_s_at:345:287;Dr.24648.1.A1_s_at:419:565;Dr.24648.1.A1_s_at:446:587;Dr.24648.1.A1_s_at:479:465;Dr.24648.1.A1_s_at:556:173;Dr.24648.1…
dre08299_1	35	Dr.25350.1.A1_at:181:569;Dr.25350.1.A1_at:474:485;Dr.25350.1.A1_at:480:671;Dr.3208.1.S1_at:146:485;Dr.3208.1.S1_at:162:651;Dr.3208.1.S1_at:179:469;Dr.3208.1.S1_at:209:187;Dr.3208.1.S1_at:217:289;Dr.3208.1.S1_at:333:115;Dr.3208.1.S1_at:385:103;Dr.3208.1.S1_at:406:569;Dr.3208.1.S1_at:539:569;Dr.3208.1.S1_at:580:73;Dr.3208.1.S1_at:661:95;Dr.3208.1.S1_at:669:511;Dr.3208.1.S1_at:696:659;Dr.3208.1.S1_a…
dre10716_1	35	Dr.24032.1.S1_s_at:125:437;Dr.24032.1.S1_s_at:195:189;Dr.24032.1.S1_s_at:19:679;Dr.24032.1.S1_s_at:272:37;Dr.24032.1.S1_s_at:382:533;Dr.24032.1.S1_s_at:410:679;Dr.24032.1.S1_s_at:413:553;Dr.24032.1.S1_s_at:46:303;Dr.24032.1.S1_s_at:524:421;Dr.24032.1.S1_s_at:525:411;Dr.24032.1.S1_s_at:547:607;Dr.24032.1.S1_s_at:603:81;Dr.24032.1.S1_s_at:633:15;Dr.24032.1.S1_s_at:635:619;Dr.24032.1.S1_s_at:6:199;D…
dre11609_1	35	Dr.12721.1.A1_at:174:623;Dr.12721.1.A1_at:221:309;Dr.12721.1.A1_at:227:35;Dr.12721.1.A1_at:320:243;Dr.12721.1.A1_at:441:159;Dr.12721.1.A1_at:581:517;Dr.15475.1.A1_at:105:257;Dr.15475.1.A1_at:146:211;Dr.15475.1.A1_at:212:649;Dr.15475.1.A1_at:313:43;Dr.15475.1.A1_at:326:417;Dr.15475.1.A1_at:477:187;Dr.15475.1.A1_at:478:399;Dr.15475.1.A1_at:481:471;Dr.15475.1.A1_at:489:593;Dr.15475.1.A1_at:51:521;Dr…
dre05107_1	34	Dr.138.1.A1_a_at:140:307;Dr.138.1.A1_a_at:147:363;Dr.138.1.A1_a_at:154:311;Dr.138.1.A1_a_at:165:501;Dr.138.1.A1_a_at:244:315;Dr.138.1.A1_a_at:248:611;Dr.138.1.A1_a_at:350:273;Dr.138.1.A1_a_at:369:27;Dr.138.1.A1_a_at:434:289;Dr.138.1.A1_a_at:49:319;Dr.138.1.A1_a_at:525:639;Dr.138.1.A1_a_at:624:541;Dr.138.1.A1_a_at:700:255;Dr.138.1.A1_a_at:704:603;Dr.138.1.A1_a_at:93:365;Dr.138.1.A1_x_at:146:363;Dr…
dre05436_1	34	Dr.18562.1.A1_a_at:286:29;Dr.18562.1.A1_a_at:314:559;Dr.18562.1.A1_a_at:485:677;Dr.18562.1.A1_a_at:644:53;Dr.18562.1.A1_a_at:96:209;Dr.18562.1.A1_at:122:701;Dr.18562.1.A1_at:139:507;Dr.18562.1.A1_at:166:615;Dr.18562.1.A1_at:213:397;Dr.18562.1.A1_at:323:227;Dr.18562.1.A1_at:422:135;Dr.18562.1.A1_at:497:159;Dr.18562.1.A1_at:508:463;Dr.18562.1.A1_at:570:481;Dr.18562.1.A1_at:609:405;Dr.18562.1.A1_at:…
dre06298_1	34	Dr.11520.1.S1_at:119:305;Dr.11520.1.S1_at:280:341;Dr.11520.1.S1_at:322:697;Dr.11520.1.S1_at:436:541;Dr.11520.1.S1_at:595:527;Dr.11520.1.S1_at:646:305;Dr.11520.2.S1_a_at:287:537;Dr.11520.2.S1_a_at:289:177;Dr.11520.2.S1_a_at:322:595;Dr.11520.2.S1_a_at:339:507;Dr.11520.2.S1_a_at:406:275;Dr.11520.2.S1_a_at:463:401;Dr.11520.2.S1_a_at:464:459;Dr.11520.2.S1_a_at:469:377;Dr.11520.2.S1_a_at:576:81;Dr.1152…
dre07123_2	34	Dr.18401.1.S1_a_at:110:631;Dr.18401.1.S1_a_at:238:9;Dr.18401.1.S1_a_at:240:127;Dr.18401.1.S1_a_at:251:599;Dr.18401.1.S1_a_at:35:211;Dr.18401.1.S1_a_at:380:169;Dr.18401.1.S1_a_at:424:317;Dr.18401.1.S1_a_at:439:53;Dr.18401.1.S1_a_at:446:613;Dr.18401.1.S1_a_at:456:649;Dr.18401.1.S1_a_at:467:463;Dr.18401.1.S1_a_at:91:219;Dr.18401.1.S1_at:107:403;Dr.18401.1.S1_at:134:551;Dr.18401.1.S1_at:149:257;Dr.18…
dre08384_2	34	Dr.12771.1.A1_at:117:79;Dr.12771.1.A1_at:270:143;Dr.12771.1.A1_at:288:245;Dr.12771.1.A1_at:311:623;Dr.12771.1.A1_at:312:225;Dr.12771.1.A1_at:322:617;Dr.12771.1.A1_at:330:203;Dr.12771.1.A1_at:333:61;Dr.12771.1.A1_at:376:99;Dr.12771.1.A1_at:406:595;Dr.12771.1.A1_at:426:233;Dr.12771.1.A1_at:476:519;Dr.12771.1.A1_at:537:127;Dr.12771.1.A1_at:539:449;Dr.12771.1.A1_at:668:599;Dr.12771.1.A1_at:9:393;Dr.1…
dre11668_3	34	Dr.15101.2.S1_at:101:37;Dr.15101.2.S1_at:178:493;Dr.15101.2.S1_at:264:453;Dr.15101.2.S1_at:499:469;Dr.15101.2.S1_at:520:441;Dr.15101.2.S1_at:703:179;Dr.15101.2.S1_at:89:439;Dr.15101.3.S1_at:111:315;Dr.15101.3.S1_at:1:523;Dr.15101.3.S1_at:207:59;Dr.15101.3.S1_at:285:439;Dr.15101.3.S1_at:311:353;Dr.15101.3.S1_at:328:665;Dr.15101.3.S1_at:344:151;Dr.15101.3.S1_at:3:593;Dr.15101.3.S1_at:43:409;Dr.1510…
dre13947_1	34	Dr.11945.1.A1_at:196:475;Dr.11945.1.A1_at:308:219;Dr.11945.1.A1_at:335:303;Dr.11945.1.A1_at:341:151;Dr.11945.1.A1_at:344:517;Dr.11945.1.A1_at:356:629;Dr.11945.1.A1_at:365:193;Dr.11945.1.A1_at:422:637;Dr.11945.1.A1_at:429:71;Dr.11945.1.A1_at:472:553;Dr.11945.1.A1_at:477:437;Dr.11945.1.A1_at:487:207;Dr.11945.1.A1_at:523:151;Dr.11945.1.A1_at:566:197;Dr.11945.1.A1_at:5:9;Dr.11945.2.S1_at:122:679;Dr.1…
dre02755_3	33	Dr.20020.1.S1_at:109:513;Dr.20020.1.S1_at:244:183;Dr.20020.1.S1_at:274:425;Dr.20020.1.S1_at:297:35;Dr.20020.1.S1_at:308:237;Dr.20020.1.S1_at:350:187;Dr.20020.1.S1_at:471:223;Dr.20020.1.S1_at:506:355;Dr.20020.1.S1_at:531:95;Dr.20020.1.S1_at:58:67;Dr.20020.1.S1_at:618:361;Dr.20020.1.S1_at:619:343;Dr.20020.1.S1_at:656:575;Dr.20020.1.S1_at:693:49;Dr.20020.1.S1_at:73:459;Dr.24771.1.A1_at:309:309;Dr.24…
dre03062_1	33	Dr.1658.1.A1_at:124:187;Dr.1658.1.A1_at:162:293;Dr.1658.1.A1_at:217:537;Dr.1658.1.A1_at:284:405;Dr.1658.1.A1_at:2:407;Dr.1658.1.A1_at:34:449;Dr.1658.1.A1_at:359:205;Dr.1658.1.A1_at:468:335;Dr.1658.1.A1_at:517:511;Dr.1658.1.A1_at:562:93;Dr.1658.1.A1_at:627:379;Dr.1658.1.A1_at:632:197;Dr.1658.1.A1_at:659:235;Dr.1658.1.A1_at:699:63;Dr.26119.1.S1_at:170:231;Dr.26119.1.S1_at:294:473;Dr.26119.1.S1_at:4…
dre04876_2	33	Dr.15636.1.S1_at:142:65;Dr.15636.1.S1_at:143:17;Dr.15636.1.S1_at:162:137;Dr.15636.1.S1_at:196:157;Dr.15636.1.S1_at:197:495;Dr.15636.1.S1_at:31:287;Dr.15636.1.S1_at:422:67;Dr.15636.1.S1_at:434:599;Dr.15636.1.S1_at:496:653;Dr.15636.1.S1_at:50:337;Dr.15636.1.S1_at:58:551;Dr.15636.1.S1_at:594:661;Dr.15636.1.S1_at:674:555;Dr.15636.1.S1_at:686:537;Dr.15636.1.S1_at:709:397;Dr.15636.2.S1_at:277:427;Dr.15…
dre06388_1	33	Dr.15890.1.A1_at:156:633;Dr.15890.1.A1_at:170:549;Dr.15890.1.A1_at:453:487;Dr.15890.1.A1_at:479:301;Dr.15890.1.A1_at:536:649;Dr.15890.1.A1_at:564:285;Dr.15890.1.A1_at:578:133;Dr.15890.1.A1_at:603:185;Dr.16617.1.S1_at:20:15;Dr.16617.1.S1_at:30:611;Dr.16617.1.S1_at:344:433;Dr.16617.1.S1_at:429:3;Dr.16617.1.S1_at:449:103;Dr.16617.1.S1_at:510:571;Dr.16617.1.S1_at:518:423;Dr.16617.1.S1_at:538:639;Dr.1…
dre07461_1	33	Dr.3113.1.S1_at:141:399;Dr.3113.1.S1_at:166:13;Dr.3113.1.S1_at:173:397;Dr.3113.1.S1_at:204:101;Dr.3113.1.S1_at:251:1;Dr.3113.1.S1_at:285:5;Dr.3113.1.S1_at:317:113;Dr.3113.1.S1_at:367:261;Dr.3113.1.S1_at:393:279;Dr.3113.1.S1_at:513:95;Dr.3113.1.S1_at:548:265;Dr.3113.1.S1_at:616:341;Dr.3113.1.S1_at:65:27;Dr.3113.1.S1_at:665:65;Dr.3113.1.S1_at:673:657;Dr.3113.2.A1_at:122:235;Dr.3113.2.A1_at:272:151;…
dre00278_1	32	Dr.1068.1.S1_at:164:301;Dr.1068.1.S1_at:216:93;Dr.1068.1.S1_at:250:485;Dr.1068.1.S1_at:2:697;Dr.1068.1.S1_at:329:9;Dr.1068.1.S1_at:331:475;Dr.1068.1.S1_at:459:687;Dr.1068.1.S1_at:460:243;Dr.1068.1.S1_at:479:387;Dr.1068.1.S1_at:580:649;Dr.1068.1.S1_at:585:195;Dr.1068.1.S1_at:587:563;Dr.1068.1.S1_at:600:705;Dr.1068.1.S1_at:604:163;Dr.1068.1.S1_at:656:409;Dr.1068.1.S1_at:88:97;Dr.1068.1.S2_at:143:50…
dre00805_1	32	Dr.5531.1.S1_a_at:154:221;Dr.5531.1.S1_a_at:159:157;Dr.5531.1.S1_a_at:161:201;Dr.5531.1.S1_a_at:161:95;Dr.5531.1.S1_a_at:209:107;Dr.5531.1.S1_a_at:323:321;Dr.5531.1.S1_a_at:333:455;Dr.5531.1.S1_a_at:394:235;Dr.5531.1.S1_a_at:401:407;Dr.5531.1.S1_a_at:415:289;Dr.5531.1.S1_a_at:487:401;Dr.5531.1.S1_a_at:528:435;Dr.5531.1.S1_a_at:554:211;Dr.5531.1.S1_a_at:629:261;Dr.5531.1.S1_a_at:658:517;Dr.5531.1.…
dre01366_3	32	Dr.17892.1.S1_at:110:281;Dr.17892.1.S1_at:128:1;Dr.17892.1.S1_at:169:181;Dr.17892.1.S1_at:183:271;Dr.17892.1.S1_at:195:399;Dr.17892.1.S1_at:23:441;Dr.17892.1.S1_at:24:543;Dr.17892.1.S1_at:27:599;Dr.17892.1.S1_at:294:171;Dr.17892.1.S1_at:332:149;Dr.17892.1.S1_at:352:373;Dr.17892.1.S1_at:365:443;Dr.17892.1.S1_at:422:275;Dr.17892.1.S1_at:452:73;Dr.17892.1.S1_at:459:321;Dr.17892.1.S1_at:615:79;Dr.471…
dre02099_1	32	Dr.11176.1.A1_s_at:140:653;Dr.11176.1.A1_s_at:174:423;Dr.11176.1.A1_s_at:223:365;Dr.11176.1.A1_s_at:238:155;Dr.11176.1.A1_s_at:269:127;Dr.11176.1.A1_s_at:273:581;Dr.11176.1.A1_s_at:274:615;Dr.11176.1.A1_s_at:360:637;Dr.11176.1.A1_s_at:521:75;Dr.11176.1.A1_s_at:59:671;Dr.11176.1.A1_s_at:648:667;Dr.11176.1.A1_s_at:651:329;Dr.11176.1.A1_s_at:677:11;Dr.11176.1.A1_s_at:695:541;Dr.11176.1.A1_s_at:70:23…
dre02668_1	32	Dr.4845.1.A1_at:165:461;Dr.4845.1.A1_at:168:365;Dr.4845.1.A1_at:200:695;Dr.4845.1.A1_at:212:497;Dr.4845.1.A1_at:256:697;Dr.4845.1.A1_at:264:611;Dr.4845.1.A1_at:34:3;Dr.4845.1.A1_at:377:679;Dr.4845.1.A1_at:440:691;Dr.4845.1.A1_at:504:391;Dr.4845.1.A1_at:513:53;Dr.4845.1.A1_at:535:31;Dr.4845.1.A1_at:585:543;Dr.4845.1.A1_at:685:35;Dr.4845.1.A1_at:705:297;Dr.4845.1.A1_at:90:703;Dr.4845.2.S1_at:143:56…
dre04592_1	32	Dr.20395.1.A1_at:149:483;Dr.20395.1.A1_at:211:247;Dr.20395.1.A1_at:28:417;Dr.20395.1.A1_at:308:365;Dr.20395.1.A1_at:314:427;Dr.20395.1.A1_at:323:61;Dr.20395.1.A1_at:333:585;Dr.20395.1.A1_at:336:569;Dr.20395.1.A1_at:353:5;Dr.20395.1.A1_at:366:175;Dr.20395.1.A1_at:369:241;Dr.20395.1.A1_at:401:623;Dr.20395.1.A1_at:503:221;Dr.20395.1.A1_at:529:365;Dr.20395.1.A1_at:563:315;Dr.20395.1.A1_at:595:471;Dr.…
dre04621_1	32	Dr.10270.1.S1_a_at:116:157;Dr.10270.1.S1_a_at:180:417;Dr.10270.1.S1_a_at:230:249;Dr.10270.1.S1_a_at:230:95;Dr.10270.1.S1_a_at:257:551;Dr.10270.1.S1_a_at:265:279;Dr.10270.1.S1_a_at:322:221;Dr.10270.1.S1_a_at:362:403;Dr.10270.1.S1_a_at:459:299;Dr.10270.1.S1_a_at:482:155;Dr.10270.1.S1_a_at:541:699;Dr.10270.1.S1_a_at:564:667;Dr.10270.1.S1_a_at:64:639;Dr.10270.1.S1_a_at:662:345;Dr.10270.1.S1_a_at:69:1…
dre04693_1	32	Dr.16172.1.A1_s_at:203:655;Dr.16172.1.A1_s_at:212:407;Dr.16172.1.A1_s_at:269:639;Dr.16172.1.A1_s_at:301:399;Dr.16172.1.A1_s_at:307:347;Dr.16172.1.A1_s_at:402:157;Dr.16172.1.A1_s_at:414:421;Dr.16172.1.A1_s_at:431:297;Dr.16172.1.A1_s_at:501:439;Dr.16172.1.A1_s_at:519:469;Dr.16172.1.A1_s_at:524:387;Dr.16172.1.A1_s_at:5:41;Dr.16172.1.A1_s_at:611:683;Dr.16172.1.A1_s_at:63:523;Dr.16172.1.A1_s_at:662:70…
dre04897_1	32	Dr.11469.1.A1_a_at:109:569;Dr.11469.1.A1_a_at:157:571;Dr.11469.1.A1_a_at:180:55;Dr.11469.1.A1_a_at:184:211;Dr.11469.1.A1_a_at:252:17;Dr.11469.1.A1_a_at:252:683;Dr.11469.1.A1_a_at:260:473;Dr.11469.1.A1_a_at:288:671;Dr.11469.1.A1_a_at:31:185;Dr.11469.1.A1_a_at:329:479;Dr.11469.1.A1_a_at:385:49;Dr.11469.1.A1_a_at:424:117;Dr.11469.1.A1_a_at:483:673;Dr.11469.1.A1_a_at:487:353;Dr.11469.1.A1_a_at:512:15…
dre04936_1	32	Dr.1691.6.A1_at:121:321;Dr.1691.6.A1_at:141:101;Dr.1691.6.A1_at:183:243;Dr.1691.6.A1_at:184:251;Dr.1691.6.A1_at:250:397;Dr.1691.6.A1_at:324:547;Dr.1691.6.A1_at:361:665;Dr.1691.6.A1_at:392:111;Dr.1691.6.A1_at:427:569;Dr.1691.6.A1_at:456:681;Dr.1691.6.A1_at:560:669;Dr.1691.6.A1_at:580:113;Dr.1691.6.A1_at:622:623;Dr.1691.6.A1_at:634:591;Dr.1691.6.A1_at:656:227;Dr.1691.6.A1_at:94:703;Dr.4833.6.S1_at:…
dre04939_2	32	Dr.11534.1.A1_at:118:585;Dr.11534.1.A1_at:124:127;Dr.11534.1.A1_at:16:345;Dr.11534.1.A1_at:196:411;Dr.11534.1.A1_at:220:97;Dr.11534.1.A1_at:290:265;Dr.11534.1.A1_at:302:283;Dr.11534.1.A1_at:311:643;Dr.11534.1.A1_at:318:453;Dr.11534.1.A1_at:364:521;Dr.11534.1.A1_at:38:691;Dr.11534.1.A1_at:433:537;Dr.11534.1.A1_at:662:525;Dr.11534.1.A1_at:670:639;Dr.11534.1.A1_at:708:187;Dr.11534.1.A1_at:75:245;Dr.…
dre05190_1	32	Dr.14314.1.A1_at:68:79;Dr.14314.2.S1_at:123:397;Dr.14314.2.S1_at:183:527;Dr.14314.2.S1_at:196:571;Dr.14314.2.S1_at:1:91;Dr.14314.2.S1_at:228:595;Dr.14314.2.S1_at:313:9;Dr.14314.2.S1_at:330:229;Dr.14314.2.S1_at:360:589;Dr.14314.2.S1_at:395:411;Dr.14314.2.S1_at:40:399;Dr.14314.2.S1_at:476:373;Dr.14314.2.S1_at:525:65;Dr.14314.2.S1_at:592:289;Dr.14314.2.S1_at:666:105;Dr.14314.2.S1_at:87:359;Dr.14314.…
dre05328_1	32	Dr.3944.1.A1_at:130:361;Dr.3944.1.A1_at:138:453;Dr.3944.1.A1_at:19:521;Dr.3944.1.A1_at:223:81;Dr.3944.1.A1_at:23:85;Dr.3944.1.A1_at:243:523;Dr.3944.1.A1_at:256:297;Dr.3944.1.A1_at:365:299;Dr.3944.1.A1_at:418:551;Dr.3944.1.A1_at:430:639;Dr.3944.1.A1_at:452:457;Dr.3944.1.A1_at:469:157;Dr.3944.1.A1_at:50:201;Dr.3944.1.A1_at:522:267;Dr.3944.1.A1_at:615:43;Dr.3944.1.A1_at:699:305;Dr.3944.2.S1_at:115:8…
dre05412_1	32	Dr.11590.1.A1_at:100:307;Dr.11590.1.A1_at:100:63;Dr.11590.1.A1_at:142:573;Dr.11590.1.A1_at:197:531;Dr.11590.1.A1_at:317:631;Dr.11590.1.A1_at:351:619;Dr.11590.1.A1_at:391:221;Dr.11590.1.A1_at:41:605;Dr.11590.1.A1_at:501:103;Dr.11590.1.A1_at:536:181;Dr.11590.1.A1_at:562:99;Dr.11590.1.A1_at:574:249;Dr.11590.1.A1_at:629:613;Dr.11590.1.A1_at:682:451;Dr.11590.1.A1_at:690:323;Dr.11590.1.A1_at:709:353;Dr…
dre05501_1	32	Dr.9845.1.S1_at:137:421;Dr.9845.1.S1_at:158:627;Dr.9845.1.S1_at:195:591;Dr.9845.1.S1_at:266:277;Dr.9845.1.S1_at:286:101;Dr.9845.1.S1_at:287:47;Dr.9845.1.S1_at:370:563;Dr.9845.1.S1_at:385:345;Dr.9845.1.S1_at:391:533;Dr.9845.1.S1_at:412:183;Dr.9845.1.S1_at:506:191;Dr.9845.1.S1_at:61:313;Dr.9845.1.S1_at:674:181;Dr.9845.1.S1_at:680:547;Dr.9845.1.S1_at:682:181;Dr.9845.1.S1_at:704:617;Dr.9845.2.A1_at:1…
dre05559_1	32	Dr.12759.1.S1_at:158:9;Dr.12759.1.S1_at:172:545;Dr.12759.1.S1_at:176:197;Dr.12759.1.S1_at:201:263;Dr.12759.1.S1_at:273:205;Dr.12759.1.S1_at:305:341;Dr.12759.1.S1_at:351:111;Dr.12759.1.S1_at:444:495;Dr.12759.1.S1_at:447:487;Dr.12759.1.S1_at:454:103;Dr.12759.1.S1_at:496:563;Dr.12759.1.S1_at:534:701;Dr.12759.1.S1_at:552:313;Dr.12759.1.S1_at:572:559;Dr.12759.1.S1_at:668:413;Dr.12759.1.S1_at:69:401;Dr…
dre05734_1	32	Dr.25869.1.S1_at:111:529;Dr.25869.1.S1_at:123:325;Dr.25869.1.S1_at:193:565;Dr.25869.1.S1_at:227:115;Dr.25869.1.S1_at:266:215;Dr.25869.1.S1_at:278:319;Dr.25869.1.S1_at:280:311;Dr.25869.1.S1_at:299:587;Dr.25869.1.S1_at:317:349;Dr.25869.1.S1_at:326:511;Dr.25869.1.S1_at:435:257;Dr.25869.1.S1_at:515:401;Dr.25869.1.S1_at:526:401;Dr.25869.1.S1_at:537:613;Dr.25869.1.S1_at:605:653;Dr.25869.1.S1_at:626:331…
dre05886_2	32	Dr.20167.3.S1_at:104:325;Dr.20167.3.S1_at:222:695;Dr.20167.3.S1_at:242:705;Dr.20167.3.S1_at:248:425;Dr.20167.3.S1_at:303:179;Dr.20167.3.S1_at:316:173;Dr.20167.3.S1_at:31:105;Dr.20167.3.S1_at:357:583;Dr.20167.3.S1_at:359:631;Dr.20167.3.S1_at:440:595;Dr.20167.3.S1_at:443:99;Dr.20167.3.S1_at:477:461;Dr.20167.3.S1_at:533:357;Dr.20167.3.S1_at:688:139;Dr.20167.3.S1_at:72:643;Dr.20167.3.S1_at:95:621;Dr.…
dre06011_1	32	Dr.10051.1.A1_at:170:201;Dr.10051.1.A1_at:174:607;Dr.10051.1.A1_at:446:395;Dr.10051.1.A1_at:452:479;Dr.10051.1.A1_at:482:481;Dr.10051.1.A1_at:507:95;Dr.10051.1.A1_at:545:265;Dr.10051.1.A1_at:546:685;Dr.10051.1.A1_at:551:225;Dr.10051.1.A1_at:572:595;Dr.10051.1.A1_at:58:193;Dr.10051.1.A1_at:595:133;Dr.10051.1.A1_at:603:291;Dr.10051.1.A1_at:615:243;Dr.10051.1.A1_at:698:541;Dr.10051.1.A1_at:8:287;Dr.…
dre06036_1	32	Dr.11557.1.A1_at:160:281;Dr.11557.1.A1_at:217:195;Dr.11557.1.A1_at:225:279;Dr.11557.1.A1_at:259:93;Dr.11557.1.A1_at:302:91;Dr.11557.1.A1_at:343:575;Dr.11557.1.A1_at:353:411;Dr.11557.1.A1_at:430:91;Dr.11557.1.A1_at:480:81;Dr.11557.1.A1_at:488:341;Dr.11557.1.A1_at:613:337;Dr.11557.1.A1_at:617:333;Dr.11557.1.A1_at:661:139;Dr.11557.1.A1_at:688:5;Dr.11557.1.A1_at:78:541;Dr.11557.1.A1_at:86:401;Dr.2491…
dre06106_1	32	Dr.25248.1.A1_at:104:281;Dr.25248.1.A1_at:173:393;Dr.25248.1.A1_at:320:453;Dr.25248.1.A1_at:367:91;Dr.25248.1.A1_at:393:703;Dr.25248.1.A1_at:405:487;Dr.25248.1.A1_at:412:561;Dr.25248.1.A1_at:459:163;Dr.25248.1.A1_at:469:331;Dr.25248.1.A1_at:490:489;Dr.25248.1.A1_at:558:347;Dr.25248.1.A1_at:563:645;Dr.25248.1.A1_at:574:625;Dr.25248.1.A1_at:582:703;Dr.25248.1.A1_at:632:331;Dr.25248.1.A1_at:64:231;D…
dre06350_1	32	Dr.12669.1.A1_at:167:129;Dr.12669.1.A1_at:173:267;Dr.12669.1.A1_at:238:411;Dr.12669.1.A1_at:266:315;Dr.12669.1.A1_at:281:293;Dr.12669.1.A1_at:307:37;Dr.12669.1.A1_at:320:371;Dr.12669.1.A1_at:322:539;Dr.12669.1.A1_at:388:495;Dr.12669.1.A1_at:439:15;Dr.12669.1.A1_at:479:325;Dr.12669.1.A1_at:490:615;Dr.12669.1.A1_at:595:557;Dr.12669.1.A1_at:660:201;Dr.12669.1.A1_at:669:553;Dr.12669.1.A1_at:693:177;D…
dre06520_1	32	Dr.1187.1.A1_at:176:307;Dr.1187.1.A1_at:251:407;Dr.1187.1.A1_at:270:255;Dr.1187.1.A1_at:285:585;Dr.1187.1.A1_at:288:387;Dr.1187.1.A1_at:374:165;Dr.1187.1.A1_at:386:371;Dr.1187.1.A1_at:475:581;Dr.1187.1.A1_at:501:101;Dr.1187.1.A1_at:535:701;Dr.1187.1.A1_at:549:645;Dr.1187.1.A1_at:585:617;Dr.1187.1.A1_at:620:579;Dr.1187.1.A1_at:669:107;Dr.1187.1.A1_at:679:239;Dr.1187.1.A1_at:75:667;Dr.25360.1.A1_s_…
dre06537_1	32	Dr.17583.1.S1_at:114:647;Dr.17583.1.S1_at:117:649;Dr.17583.1.S1_at:171:411;Dr.17583.1.S1_at:222:227;Dr.17583.1.S1_at:244:297;Dr.17583.1.S1_at:249:195;Dr.17583.1.S1_at:258:381;Dr.17583.1.S1_at:312:361;Dr.17583.1.S1_at:366:159;Dr.17583.1.S1_at:399:297;Dr.17583.1.S1_at:432:193;Dr.17583.1.S1_at:579:79;Dr.17583.1.S1_at:633:171;Dr.17583.1.S1_at:635:149;Dr.17583.1.S1_at:691:507;Dr.17583.1.S1_at:701:201;…
dre06667_1	32	Dr.5123.1.A1_at:182:705;Dr.5123.1.A1_at:192:403;Dr.5123.1.A1_at:230:489;Dr.5123.1.A1_at:231:481;Dr.5123.1.A1_at:286:215;Dr.5123.1.A1_at:356:379;Dr.5123.1.A1_at:368:463;Dr.5123.1.A1_at:411:471;Dr.5123.1.A1_at:425:323;Dr.5123.1.A1_at:452:611;Dr.5123.1.A1_at:453:353;Dr.5123.1.A1_at:520:83;Dr.5123.1.A1_at:572:365;Dr.5123.1.A1_at:60:73;Dr.5123.1.A1_at:623:165;Dr.5123.1.A1_at:640:611;Dr.5123.2.S1_at:12…
dre06894_1	32	Dr.11998.1.S1_at:166:95;Dr.11998.1.S1_at:192:421;Dr.11998.1.S1_at:225:639;Dr.11998.1.S1_at:249:53;Dr.11998.1.S1_at:2:25;Dr.11998.1.S1_at:38:105;Dr.11998.1.S1_at:422:565;Dr.11998.1.S1_at:427:231;Dr.11998.1.S1_at:45:665;Dr.11998.1.S1_at:491:531;Dr.11998.1.S1_at:533:149;Dr.11998.1.S1_at:592:127;Dr.11998.1.S1_at:593:535;Dr.11998.1.S1_at:596:69;Dr.11998.1.S1_at:77:155;Dr.11998.1.S1_at:79:403;Dr.11998.…
dre07235_1	32	Dr.16631.1.A1_at:102:1;Dr.16631.1.A1_at:111:623;Dr.16631.1.A1_at:189:439;Dr.16631.1.A1_at:1:509;Dr.16631.1.A1_at:218:169;Dr.16631.1.A1_at:337:91;Dr.16631.1.A1_at:348:573;Dr.16631.1.A1_at:393:381;Dr.16631.1.A1_at:410:35;Dr.16631.1.A1_at:473:477;Dr.16631.1.A1_at:555:145;Dr.16631.1.A1_at:5:645;Dr.16631.1.A1_at:616:189;Dr.16631.1.A1_at:61:573;Dr.16631.1.A1_at:654:81;Dr.16631.1.A1_at:655:647;Dr.16631.…
dre07571_1	32	Dr.10980.1.S1_at:129:233;Dr.10980.1.S1_at:152:463;Dr.10980.1.S1_at:204:359;Dr.10980.1.S1_at:239:617;Dr.10980.1.S1_at:342:123;Dr.10980.1.S1_at:348:505;Dr.10980.1.S1_at:403:509;Dr.10980.1.S1_at:409:333;Dr.10980.1.S1_at:417:647;Dr.10980.1.S1_at:429:403;Dr.10980.1.S1_at:432:455;Dr.10980.1.S1_at:484:685;Dr.10980.1.S1_at:552:107;Dr.10980.1.S1_at:552:611;Dr.10980.1.S1_at:597:321;Dr.10980.1.S1_at:94:13;D…
dre07763_1	32	Dr.23549.1.A1_at:103:577;Dr.23549.1.A1_at:179:495;Dr.23549.1.A1_at:220:547;Dr.23549.1.A1_at:270:89;Dr.23549.1.A1_at:334:169;Dr.23549.1.A1_at:41:389;Dr.23549.1.A1_at:487:29;Dr.23549.1.A1_at:527:465;Dr.23549.1.A1_at:533:189;Dr.23549.1.A1_at:534:297;Dr.23549.1.A1_at:574:487;Dr.23549.1.A1_at:575:583;Dr.23549.1.A1_at:588:69;Dr.23549.1.A1_at:669:697;Dr.23549.1.A1_at:684:471;Dr.23549.1.A1_at:68:87;Dr.35…
dre07818_1	32	Dr.10387.1.S1_at:136:33;Dr.10387.1.S1_at:186:233;Dr.10387.1.S1_at:18:193;Dr.10387.1.S1_at:192:679;Dr.10387.1.S1_at:215:295;Dr.10387.1.S1_at:24:219;Dr.10387.1.S1_at:266:269;Dr.10387.1.S1_at:2:235;Dr.10387.1.S1_at:349:335;Dr.10387.1.S1_at:40:99;Dr.10387.1.S1_at:469:207;Dr.10387.1.S1_at:516:163;Dr.10387.1.S1_at:549:609;Dr.10387.1.S1_at:551:381;Dr.10387.1.S1_at:580:615;Dr.10387.1.S1_at:619:339;Dr.103…
dre08801_1	32	Dr.10624.1.S1_at:181:383;Dr.10624.1.S1_at:459:313;Dr.10624.1.S1_at:703:535;Dr.10624.1.S1_at:708:179;Dr.10624.2.S1_a_at:143:5;Dr.10624.2.S1_a_at:17:355;Dr.10624.2.S1_a_at:207:547;Dr.10624.2.S1_a_at:28:291;Dr.10624.2.S1_a_at:294:695;Dr.10624.2.S1_a_at:343:283;Dr.10624.2.S1_a_at:374:233;Dr.10624.2.S1_a_at:383:313;Dr.10624.2.S1_a_at:425:585;Dr.10624.2.S1_a_at:428:667;Dr.10624.2.S1_a_at:46:567;Dr.1062…
dre09108_1	32	Dr.18018.1.A1_at:163:165;Dr.18018.1.A1_at:163:517;Dr.18018.1.A1_at:212:617;Dr.18018.1.A1_at:25:449;Dr.18018.1.A1_at:308:553;Dr.18018.1.A1_at:330:21;Dr.18018.1.A1_at:394:449;Dr.18018.1.A1_at:422:131;Dr.18018.1.A1_at:454:327;Dr.18018.1.A1_at:458:459;Dr.18018.1.A1_at:486:433;Dr.18018.1.A1_at:510:345;Dr.18018.1.A1_at:555:703;Dr.18018.1.A1_at:668:531;Dr.18018.1.A1_at:674:47;Dr.18018.1.A1_at:93:185;Dr.…
dre09284_1	32	Dr.25140.7.A1_a_at:111:119;Dr.25140.7.A1_a_at:212:513;Dr.25140.7.A1_a_at:331:347;Dr.25140.7.A1_a_at:343:93;Dr.25140.7.A1_a_at:350:217;Dr.25140.7.A1_a_at:352:131;Dr.25140.7.A1_a_at:45:35;Dr.25140.7.A1_a_at:474:603;Dr.25140.7.A1_a_at:486:519;Dr.25140.7.A1_a_at:566:427;Dr.25140.7.A1_a_at:610:123;Dr.25140.7.A1_a_at:617:81;Dr.25140.7.A1_a_at:649:229;Dr.25140.7.A1_a_at:7:481;Dr.25140.7.A1_a_at:80:531;D…
dre09305_1	32	Dr.13784.1.A1_at:100:123;Dr.13784.1.A1_at:122:27;Dr.13784.1.A1_at:154:595;Dr.13784.1.A1_at:190:287;Dr.13784.1.A1_at:196:539;Dr.13784.1.A1_at:228:31;Dr.13784.1.A1_at:2:345;Dr.13784.1.A1_at:330:463;Dr.13784.1.A1_at:364:303;Dr.13784.1.A1_at:426:45;Dr.13784.1.A1_at:43:103;Dr.13784.1.A1_at:523:679;Dr.13784.1.A1_at:650:645;Dr.13784.1.A1_at:698:121;Dr.13784.1.A1_at:75:423;Dr.13784.1.A1_at:85:43;Dr.13784…
dre09441_1	32	Dr.25336.1.S1_at:141:469;Dr.25336.1.S1_at:148:283;Dr.25336.1.S1_at:214:575;Dr.25336.1.S1_at:289:295;Dr.25336.1.S1_at:362:151;Dr.25336.1.S1_at:374:229;Dr.25336.1.S1_at:387:67;Dr.25336.1.S1_at:401:141;Dr.25336.1.S1_at:433:175;Dr.25336.1.S1_at:466:163;Dr.25336.1.S1_at:489:121;Dr.25336.1.S1_at:494:103;Dr.25336.1.S1_at:504:297;Dr.25336.1.S1_at:575:543;Dr.25336.1.S1_at:593:579;Dr.25336.1.S1_at:632:425;…
dre09781_1	32	Dr.15657.1.S1_at:143:183;Dr.15657.1.S1_at:216:479;Dr.15657.1.S1_at:253:33;Dr.15657.1.S1_at:274:509;Dr.15657.1.S1_at:288:429;Dr.15657.1.S1_at:301:543;Dr.15657.1.S1_at:303:673;Dr.15657.1.S1_at:384:443;Dr.15657.1.S1_at:498:371;Dr.15657.1.S1_at:498:457;Dr.15657.1.S1_at:4:181;Dr.15657.1.S1_at:538:187;Dr.15657.1.S1_at:54:599;Dr.15657.1.S1_at:550:669;Dr.15657.1.S1_at:613:25;Dr.15657.1.S1_at:696:577;Dr.1…
dre09878_1	32	Dr.16750.1.S1_at:147:59;Dr.16750.1.S1_at:2:267;Dr.16750.1.S1_at:316:373;Dr.16750.1.S1_at:319:601;Dr.16750.1.S1_at:322:469;Dr.16750.1.S1_at:356:621;Dr.16750.1.S1_at:419:87;Dr.16750.1.S1_at:515:691;Dr.16750.1.S1_at:526:161;Dr.16750.1.S1_at:530:25;Dr.16750.1.S1_at:612:593;Dr.16750.1.S1_at:629:549;Dr.16750.1.S1_at:639:581;Dr.16750.1.S1_at:670:359;Dr.16750.1.S1_at:693:593;Dr.16750.1.S1_at:710:269;Dr.1…
dre10037_1	32	Dr.23036.1.A1_at:135:401;Dr.23036.1.A1_at:142:399;Dr.23036.1.A1_at:180:501;Dr.23036.1.A1_at:181:643;Dr.23036.1.A1_at:225:37;Dr.23036.1.A1_at:22:201;Dr.23036.1.A1_at:271:365;Dr.23036.1.A1_at:364:61;Dr.23036.1.A1_at:382:241;Dr.23036.1.A1_at:451:195;Dr.23036.1.A1_at:569:369;Dr.23036.1.A1_at:612:355;Dr.23036.1.A1_at:635:407;Dr.23036.1.A1_at:660:125;Dr.23036.1.A1_at:662:11;Dr.23036.1.A1_at:695:425;Dr.…
dre10131_1	32	Dr.16578.1.A1_at:127:705;Dr.16578.1.A1_at:16:33;Dr.16578.1.A1_at:224:419;Dr.16578.1.A1_at:348:525;Dr.16578.1.A1_at:413:109;Dr.16578.1.A1_at:42:171;Dr.16578.1.A1_at:453:443;Dr.16578.1.A1_at:472:319;Dr.16578.1.A1_at:617:685;Dr.16578.1.A1_at:618:97;Dr.16578.1.A1_at:620:239;Dr.16578.1.A1_at:645:617;Dr.16578.1.A1_at:647:607;Dr.16578.1.A1_at:672:485;Dr.16578.1.A1_at:6:535;Dr.16578.1.A1_at:708:241;Dr.16…
dre10768_1	32	Dr.21814.1.S1_at:105:631;Dr.21814.1.S1_at:106:91;Dr.21814.1.S1_at:142:227;Dr.21814.1.S1_at:160:527;Dr.21814.1.S1_at:181:315;Dr.21814.1.S1_at:205:585;Dr.21814.1.S1_at:265:251;Dr.21814.1.S1_at:294:273;Dr.21814.1.S1_at:347:103;Dr.21814.1.S1_at:394:411;Dr.21814.1.S1_at:401:263;Dr.21814.1.S1_at:484:155;Dr.21814.1.S1_at:50:213;Dr.21814.1.S1_at:611:671;Dr.21814.1.S1_at:655:361;Dr.21814.1.S1_at:657:679;D…
dre10885_2	32	Dr.143.1.A1_a_at:127:405;Dr.143.1.A1_a_at:172:365;Dr.143.1.A1_a_at:197:389;Dr.143.1.A1_a_at:281:663;Dr.143.1.A1_a_at:388:303;Dr.143.1.A1_a_at:399:77;Dr.143.1.A1_a_at:465:481;Dr.143.1.A1_a_at:473:481;Dr.143.1.A1_a_at:533:37;Dr.143.1.A1_a_at:546:449;Dr.143.1.A1_a_at:546:499;Dr.143.1.A1_a_at:575:555;Dr.143.1.A1_a_at:582:107;Dr.143.1.A1_a_at:606:301;Dr.143.1.A1_a_at:614:49;Dr.143.1.A1_a_at:678:39;Dr.…
dre11374_1	32	Dr.19864.1.S1_at:119:471;Dr.19864.1.S1_at:209:167;Dr.19864.1.S1_at:286:347;Dr.19864.1.S1_at:301:435;Dr.19864.1.S1_at:334:401;Dr.19864.1.S1_at:378:459;Dr.19864.1.S1_at:425:173;Dr.19864.1.S1_at:443:255;Dr.19864.1.S1_at:46:525;Dr.19864.1.S1_at:542:75;Dr.19864.1.S1_at:594:503;Dr.19864.1.S1_at:676:137;Dr.19864.1.S1_at:680:307;Dr.19864.1.S1_at:683:323;Dr.19864.1.S1_at:697:121;Dr.19864.1.S1_at:91:613;Dr…
dre11487_1	32	Dr.25038.1.S1_at:102:199;Dr.25038.1.S1_at:148:413;Dr.25038.1.S1_at:214:403;Dr.25038.1.S1_at:218:595;Dr.25038.1.S1_at:261:487;Dr.25038.1.S1_at:302:397;Dr.25038.1.S1_at:305:589;Dr.25038.1.S1_at:361:559;Dr.25038.1.S1_at:366:497;Dr.25038.1.S1_at:379:317;Dr.25038.1.S1_at:403:219;Dr.25038.1.S1_at:454:589;Dr.25038.1.S1_at:455:345;Dr.25038.1.S1_at:486:115;Dr.25038.1.S1_at:550:71;Dr.25038.1.S1_at:78:93;Dr…
dre12538_1	32	Dr.11510.1.A1_at:147:361;Dr.11510.1.A1_at:168:1;Dr.11510.1.A1_at:194:599;Dr.11510.1.A1_at:234:615;Dr.11510.1.A1_at:262:313;Dr.11510.1.A1_at:28:629;Dr.11510.1.A1_at:304:611;Dr.11510.1.A1_at:305:531;Dr.11510.1.A1_at:344:611;Dr.11510.1.A1_at:429:263;Dr.11510.1.A1_at:42:359;Dr.11510.1.A1_at:439:171;Dr.11510.1.A1_at:55:533;Dr.11510.1.A1_at:663:627;Dr.11510.1.A1_at:74:283;Dr.11510.1.A1_at:91:349;Dr.115…
dre13204_1	32	Dr.9045.1.A1_at:100:483;Dr.9045.1.A1_at:121:583;Dr.9045.1.A1_at:136:573;Dr.9045.1.A1_at:205:645;Dr.9045.1.A1_at:240:283;Dr.9045.1.A1_at:273:329;Dr.9045.1.A1_at:356:149;Dr.9045.1.A1_at:445:453;Dr.9045.1.A1_at:455:283;Dr.9045.1.A1_at:534:87;Dr.9045.1.A1_at:564:493;Dr.9045.1.A1_at:577:287;Dr.9045.1.A1_at:581:701;Dr.9045.1.A1_at:618:101;Dr.9045.1.A1_at:663:445;Dr.9045.1.A1_at:78:485;Dr.9045.2.S1_at:1…
dre13856_1	32	Dr.25148.2.A1_at:155:69;Dr.25148.2.A1_at:24:155;Dr.25148.2.A1_at:266:683;Dr.25148.2.A1_at:269:421;Dr.25148.2.A1_at:282:691;Dr.25148.2.A1_at:2:615;Dr.25148.2.A1_at:309:447;Dr.25148.2.A1_at:355:673;Dr.25148.2.A1_at:487:693;Dr.25148.2.A1_at:488:413;Dr.25148.2.A1_at:538:579;Dr.25148.2.A1_at:567:351;Dr.25148.2.A1_at:568:5;Dr.25148.2.A1_at:572:653;Dr.25148.2.A1_at:651:521;Dr.25148.2.A1_at:669:213;Dr.29…
dre13974_1	32	Dr.16871.1.A1_at:104:275;Dr.16871.1.A1_at:104:61;Dr.16871.1.A1_at:137:107;Dr.16871.1.A1_at:171:253;Dr.16871.1.A1_at:285:229;Dr.16871.1.A1_at:318:533;Dr.16871.1.A1_at:353:399;Dr.16871.1.A1_at:359:599;Dr.16871.1.A1_at:35:29;Dr.16871.1.A1_at:402:259;Dr.16871.1.A1_at:46:197;Dr.16871.1.A1_at:53:261;Dr.16871.1.A1_at:647:445;Dr.16871.1.A1_at:652:513;Dr.16871.1.A1_at:65:255;Dr.16871.1.A1_x_at:136:107;Dr.…
dre14803_1	32	Dr.3986.1.S1_at:103:685;Dr.3986.1.S1_at:205:43;Dr.3986.1.S1_at:21:675;Dr.3986.1.S1_at:241:53;Dr.3986.1.S1_at:254:71;Dr.3986.1.S1_at:257:653;Dr.3986.1.S1_at:277:481;Dr.3986.1.S1_at:37:625;Dr.3986.1.S1_at:411:171;Dr.3986.1.S1_at:488:125;Dr.3986.1.S1_at:504:199;Dr.3986.1.S1_at:530:659;Dr.3986.1.S1_at:599:207;Dr.3986.1.S1_at:682:525;Dr.3986.1.S1_at:682:675;Dr.3986.1.S1_at:78:643;Dr.3986.1.S2_at:130:5…
dre15288_1	32	Dr.16732.1.S1_at:112:417;Dr.16732.1.S1_at:13:307;Dr.16732.1.S1_at:1:417;Dr.16732.1.S1_at:211:337;Dr.16732.1.S1_at:266:413;Dr.16732.1.S1_at:290:249;Dr.16732.1.S1_at:360:277;Dr.16732.1.S1_at:415:509;Dr.16732.1.S1_at:422:549;Dr.16732.1.S1_at:42:457;Dr.16732.1.S1_at:464:233;Dr.16732.1.S1_at:465:299;Dr.16732.1.S1_at:501:535;Dr.16732.1.S1_at:550:97;Dr.16732.1.S1_at:578:431;Dr.16732.1.S1_at:685:347;Dr.2…
dre01898_1	31	DrAffx.2.24.S1_at:134:453;DrAffx.2.24.S1_at:154:37;DrAffx.2.24.S1_at:17:117;DrAffx.2.24.S1_at:18:465;DrAffx.2.24.S1_at:216:485;DrAffx.2.24.S1_at:444:45;DrAffx.2.24.S1_at:527:43;DrAffx.2.24.S1_at:531:235;DrAffx.2.24.S1_at:613:293;DrAffx.2.24.S1_at:631:559;DrAffx.2.24.S1_at:655:275;DrAffx.2.24.S1_at:670:121;DrAffx.2.24.S1_at:689:677;DrAffx.2.24.S1_at:705:273;DrAffx.2.24.S1_at:86:57;DrAffx.2.27.S1_a…
dre02306_1	31	Dr.16559.1.A1_at:108:307;Dr.16559.1.A1_at:112:695;Dr.16559.1.A1_at:191:595;Dr.16559.1.A1_at:221:609;Dr.16559.1.A1_at:222:197;Dr.16559.1.A1_at:299:179;Dr.16559.1.A1_at:384:229;Dr.16559.1.A1_at:460:317;Dr.16559.1.A1_at:501:47;Dr.16559.1.A1_at:541:355;Dr.16559.1.A1_at:572:229;Dr.16559.1.A1_at:593:135;Dr.16559.1.A1_at:603:381;Dr.16559.1.A1_at:70:507;Dr.16559.1.A1_at:99:159;Dr.16559.2.S1_at:120:129;Dr…
dre02397_1	31	Dr.9798.2.S1_at:152:49;Dr.9798.2.S1_at:178:231;Dr.9798.2.S1_at:19:563;Dr.9798.2.S1_at:243:397;Dr.9798.2.S1_at:254:551;Dr.9798.2.S1_at:256:93;Dr.9798.2.S1_at:264:377;Dr.9798.2.S1_at:305:387;Dr.9798.2.S1_at:372:61;Dr.9798.2.S1_at:409:395;Dr.9798.2.S1_at:44:533;Dr.9798.2.S1_at:484:257;Dr.9798.2.S1_at:50:199;Dr.9798.2.S1_at:553:33;Dr.9798.2.S1_at:589:503;Dr.9798.2.S1_at:662:569;Dr.9798.3.S1_at:124:57…
dre03420_1	31	Dr.20010.10.A1_at:180:705;Dr.20010.10.A1_at:188:385;Dr.20010.10.A1_at:222:325;Dr.20010.10.A1_at:22:79;Dr.20010.10.A1_at:397:541;Dr.20010.10.A1_at:432:579;Dr.20010.10.A1_at:477:65;Dr.20010.10.A1_at:498:77;Dr.20010.10.A1_at:516:487;Dr.20010.10.A1_at:546:251;Dr.20010.10.A1_at:594:413;Dr.20010.10.A1_at:5:341;Dr.20010.10.A1_at:626:357;Dr.20010.10.A1_at:668:61;Dr.20010.10.A1_at:71:549;Dr.20010.13.S1_at…
dre03559_1	31	Dr.20022.1.S1_at:132:359;Dr.20022.1.S1_at:159:11;Dr.20022.1.S1_at:203:245;Dr.20022.1.S1_at:294:641;Dr.20022.1.S1_at:326:505;Dr.20022.1.S1_at:33:437;Dr.20022.1.S1_at:358:607;Dr.20022.1.S1_at:378:225;Dr.20022.1.S1_at:409:243;Dr.20022.1.S1_at:525:41;Dr.20022.1.S1_at:528:373;Dr.20022.1.S1_at:611:191;Dr.20022.1.S1_at:629:371;Dr.20022.1.S1_at:631:451;Dr.20022.1.S1_at:77:115;Dr.20022.1.S1_at:78:55;Dr.24…
dre03989_1	31	Dr.4609.1.S1_at:152:175;Dr.4609.1.S1_at:166:305;Dr.4609.1.S1_at:215:659;Dr.4609.1.S1_at:257:547;Dr.4609.1.S1_at:279:617;Dr.4609.1.S1_at:32:511;Dr.4609.1.S1_at:347:11;Dr.4609.1.S1_at:461:461;Dr.4609.1.S1_at:485:19;Dr.4609.1.S1_at:539:347;Dr.4609.1.S1_at:550:575;Dr.4609.1.S1_at:614:75;Dr.4609.1.S1_at:615:621;Dr.4609.1.S1_at:640:535;Dr.4609.1.S1_at:646:171;Dr.4609.1.S2_at:115:539;Dr.4609.1.S2_at:11:…
dre04258_1	31	Dr.709.1.S1_at:114:521;Dr.709.1.S1_at:174:453;Dr.709.1.S1_at:17:679;Dr.709.1.S1_at:211:161;Dr.709.1.S1_at:251:641;Dr.709.1.S1_at:343:319;Dr.709.1.S1_at:36:195;Dr.709.1.S1_at:373:613;Dr.709.1.S1_at:449:461;Dr.709.1.S1_at:44:655;Dr.709.1.S1_at:484:555;Dr.709.1.S1_at:581:645;Dr.709.1.S1_at:611:693;Dr.709.1.S1_at:614:145;Dr.709.1.S1_at:629:599;Dr.709.1.S1_at:676:7;Dr.709.1.S2_at:17:101;Dr.709.1.S2_at…
dre04341_1	31	Dr.25202.1.A1_s_at:114:511;Dr.25202.1.A1_s_at:132:469;Dr.25202.1.A1_s_at:160:465;Dr.25202.1.A1_s_at:249:279;Dr.25202.1.A1_s_at:274:421;Dr.25202.1.A1_s_at:348:133;Dr.25202.1.A1_s_at:476:245;Dr.25202.1.A1_s_at:588:141;Dr.25202.1.A1_s_at:5:143;Dr.25202.1.A1_s_at:604:261;Dr.25202.1.A1_s_at:66:99;Dr.25202.1.A1_s_at:675:277;Dr.25202.1.A1_s_at:675:689;Dr.25202.1.A1_s_at:687:203;Dr.25202.1.A1_s_at:72:679…
dre04346_1	31	Dr.25151.1.S1_at:107:607;Dr.25151.1.S1_at:124:533;Dr.25151.1.S1_at:169:561;Dr.25151.1.S1_at:215:11;Dr.25151.1.S1_at:215:425;Dr.25151.1.S1_at:226:687;Dr.25151.1.S1_at:423:329;Dr.25151.1.S1_at:490:429;Dr.25151.1.S1_at:4:123;Dr.25151.1.S1_at:516:687;Dr.25151.1.S1_at:571:89;Dr.25151.1.S1_at:578:401;Dr.25151.1.S1_at:610:543;Dr.25151.1.S1_at:643:71;Dr.25151.1.S1_at:682:83;Dr.991.2.A1_s_at:174:617;Dr.99…
dre04541_1	31	Dr.20158.1.A1_at:418:493;Dr.20158.1.A1_at:702:511;Dr.7869.1.S1_s_at:152:423;Dr.7869.1.S1_s_at:169:493;Dr.7869.1.S1_s_at:170:429;Dr.7869.1.S1_s_at:234:529;Dr.7869.1.S1_s_at:253:421;Dr.7869.1.S1_s_at:369:275;Dr.7869.1.S1_s_at:396:667;Dr.7869.1.S1_s_at:483:657;Dr.7869.1.S1_s_at:543:251;Dr.7869.1.S1_s_at:562:163;Dr.7869.1.S1_s_at:574:663;Dr.7869.1.S1_s_at:594:631;Dr.7869.1.S1_s_at:630:401;Dr.7869.1.S…
dre04700_1	31	Dr.12206.1.S1_at:128:51;Dr.12206.1.S1_at:149:573;Dr.12206.1.S1_at:183:685;Dr.12206.1.S1_at:295:327;Dr.12206.1.S1_at:327:493;Dr.12206.1.S1_at:346:345;Dr.12206.1.S1_at:349:525;Dr.12206.1.S1_at:360:191;Dr.12206.1.S1_at:526:127;Dr.12206.1.S1_at:54:329;Dr.12206.1.S1_at:574:483;Dr.12206.1.S1_at:584:153;Dr.12206.1.S1_at:610:147;Dr.12206.1.S1_at:694:491;Dr.12206.1.S1_at:710:287;Dr.12206.1.S1_at:94:89;Dr.…
dre04896_1	31	Dr.26532.1.A1_at:101:135;Dr.26532.1.A1_at:121:243;Dr.26532.1.A1_at:149:357;Dr.26532.1.A1_at:167:317;Dr.26532.1.A1_at:237:373;Dr.26532.1.A1_at:37:551;Dr.26532.1.A1_at:403:413;Dr.26532.1.A1_at:439:701;Dr.26532.1.A1_at:58:209;Dr.26532.1.A1_at:618:215;Dr.26532.1.A1_at:659:7;Dr.26532.1.A1_at:664:469;Dr.26532.1.A1_at:672:541;Dr.26532.1.A1_at:692:667;Dr.26532.1.A1_at:90:119;Dr.3508.1.S1_at:106:23;Dr.350…
dre04963_1	31	Dr.14021.1.A1_at:411:5;Dr.14021.2.S1_at:259:55;Dr.14021.2.S1_at:273:435;Dr.14021.2.S1_at:306:5;Dr.14021.2.S1_at:37:555;Dr.14021.2.S1_at:391:421;Dr.14021.2.S1_at:399:511;Dr.14021.2.S1_at:402:205;Dr.14021.2.S1_at:426:557;Dr.14021.2.S1_at:445:533;Dr.14021.2.S1_at:509:381;Dr.14021.2.S1_at:593:301;Dr.14021.2.S1_at:631:569;Dr.14021.2.S1_at:646:173;Dr.14021.2.S1_at:654:173;Dr.14021.2.S1_at:665:595;Dr.14…
dre05597_1	31	Dr.13557.1.A1_at:102:475;Dr.13557.1.A1_at:146:705;Dr.13557.1.A1_at:14:35;Dr.13557.1.A1_at:169:627;Dr.13557.1.A1_at:176:459;Dr.13557.1.A1_at:214:21;Dr.13557.1.A1_at:232:579;Dr.13557.1.A1_at:271:533;Dr.13557.1.A1_at:279:533;Dr.13557.1.A1_at:349:115;Dr.13557.1.A1_at:389:663;Dr.13557.1.A1_at:536:531;Dr.13557.1.A1_at:545:619;Dr.13557.1.A1_at:606:513;Dr.13557.1.A1_at:616:337;Dr.13557.2.S1_at:135:523;Dr…
dre05668_1	31	Dr.25385.1.A1_s_at:103:505;Dr.25385.1.A1_s_at:113:579;Dr.25385.1.A1_s_at:260:673;Dr.25385.1.A1_s_at:268:659;Dr.25385.1.A1_s_at:304:679;Dr.25385.1.A1_s_at:359:153;Dr.25385.1.A1_s_at:363:7;Dr.25385.1.A1_s_at:388:645;Dr.25385.1.A1_s_at:437:419;Dr.25385.1.A1_s_at:463:263;Dr.25385.1.A1_s_at:486:129;Dr.25385.1.A1_s_at:528:107;Dr.25385.1.A1_s_at:560:235;Dr.25385.1.A1_s_at:664:289;Dr.25385.1.A1_s_at:695:…
dre05855_1	31	Dr.26505.1.A1_at:117:131;Dr.26505.1.A1_at:132:623;Dr.26505.1.A1_at:161:211;Dr.26505.1.A1_at:220:385;Dr.26505.1.A1_at:224:197;Dr.26505.1.A1_at:235:279;Dr.26505.1.A1_at:302:497;Dr.26505.1.A1_at:335:665;Dr.26505.1.A1_at:407:681;Dr.26505.1.A1_at:564:101;Dr.26505.1.A1_at:591:315;Dr.26505.1.A1_at:623:595;Dr.26505.1.A1_at:631:617;Dr.26505.1.A1_at:644:145;Dr.26505.1.A1_at:660:623;Dr.4133.2.S1_at:140:529;…
dre06173_1	31	Dr.23733.1.S1_at:196:329;Dr.23733.1.S1_at:214:655;Dr.23733.1.S1_at:247:283;Dr.23733.1.S1_at:250:357;Dr.23733.1.S1_at:276:283;Dr.23733.1.S1_at:355:185;Dr.23733.1.S1_at:361:187;Dr.23733.1.S1_at:36:589;Dr.23733.1.S1_at:396:537;Dr.23733.1.S1_at:41:271;Dr.23733.1.S1_at:429:249;Dr.23733.1.S1_at:436:323;Dr.23733.1.S1_at:453:679;Dr.23733.1.S1_at:466:245;Dr.23733.1.S1_at:57:41;Dr.23733.2.A1_at:120:259;Dr.…
dre06248_1	31	Dr.16573.1.S1_at:106:123;Dr.16573.1.S1_at:133:387;Dr.16573.1.S1_at:216:489;Dr.16573.1.S1_at:273:475;Dr.16573.1.S1_at:273:595;Dr.16573.1.S1_at:277:121;Dr.16573.1.S1_at:364:69;Dr.16573.1.S1_at:365:317;Dr.16573.1.S1_at:375:353;Dr.16573.1.S1_at:515:545;Dr.16573.1.S1_at:53:157;Dr.16573.1.S1_at:596:103;Dr.16573.1.S1_at:603:687;Dr.16573.1.S1_at:705:441;Dr.16573.1.S1_at:707:545;Dr.16573.1.S1_at:97:393;Dr…
dre06392_2	31	Dr.10346.1.S1_at:173:423;Dr.10346.1.S1_at:211:401;Dr.10346.1.S1_at:216:383;Dr.10346.1.S1_at:227:383;Dr.10346.1.S1_at:274:223;Dr.10346.1.S1_at:277:165;Dr.10346.1.S1_at:283:65;Dr.10346.1.S1_at:358:353;Dr.10346.1.S1_at:539:285;Dr.10346.1.S1_at:570:169;Dr.10346.1.S1_at:606:505;Dr.10346.1.S1_at:644:479;Dr.10346.1.S1_at:646:227;Dr.10346.1.S1_at:697:617;Dr.10346.1.S1_at:82:99;Dr.25174.2.A1_at:262:427;Dr…
dre06502_1	31	Dr.16034.1.S1_at:106:329;Dr.16034.1.S1_at:184:559;Dr.16034.1.S1_at:245:515;Dr.16034.1.S1_at:326:143;Dr.16034.1.S1_at:332:195;Dr.16034.1.S1_at:33:411;Dr.16034.1.S1_at:402:115;Dr.16034.1.S1_at:477:637;Dr.16034.1.S1_at:478:487;Dr.16034.1.S1_at:498:317;Dr.16034.1.S1_at:537:295;Dr.16034.1.S1_at:55:491;Dr.16034.1.S1_at:630:271;Dr.16034.1.S1_at:672:537;Dr.16034.1.S1_at:706:349;Dr.16034.2.A1_at:168:409;D…
dre06701_1	31	Dr.16145.1.A1_a_at:123:529;Dr.16145.1.A1_a_at:163:3;Dr.16145.1.A1_a_at:180:623;Dr.16145.1.A1_a_at:219:61;Dr.16145.1.A1_a_at:230:65;Dr.16145.1.A1_a_at:321:599;Dr.16145.1.A1_a_at:330:285;Dr.16145.1.A1_a_at:360:1;Dr.16145.1.A1_a_at:368:63;Dr.16145.1.A1_a_at:420:275;Dr.16145.1.A1_a_at:42:245;Dr.16145.1.A1_a_at:462:277;Dr.16145.1.A1_a_at:466:189;Dr.16145.1.A1_a_at:488:575;Dr.16145.1.A1_a_at:530:85;Dr.…
dre06867_1	31	Dr.23672.1.S1_at:153:481;Dr.23672.1.S1_at:160:55;Dr.23672.1.S1_at:189:161;Dr.23672.1.S1_at:220:311;Dr.23672.1.S1_at:36:311;Dr.23672.1.S1_at:39:365;Dr.23672.1.S1_at:482:331;Dr.23672.1.S1_at:517:293;Dr.23672.1.S1_at:520:385;Dr.23672.1.S1_at:520:655;Dr.23672.1.S1_at:523:481;Dr.23672.1.S1_at:592:199;Dr.23672.1.S1_at:640:99;Dr.23672.1.S1_at:645:103;Dr.23672.1.S1_at:702:261;Dr.23672.1.S1_at:8:291;Dr.23…
dre07314_1	31	Dr.14823.1.S1_a_at:102:331;Dr.14823.1.S1_a_at:126:11;Dr.14823.1.S1_a_at:146:417;Dr.14823.1.S1_a_at:149:177;Dr.14823.1.S1_a_at:245:267;Dr.14823.1.S1_a_at:269:691;Dr.14823.1.S1_a_at:27:241;Dr.14823.1.S1_a_at:31:623;Dr.14823.1.S1_a_at:320:141;Dr.14823.1.S1_a_at:381:29;Dr.14823.1.S1_a_at:477:59;Dr.14823.1.S1_a_at:481:539;Dr.14823.1.S1_a_at:503:641;Dr.14823.1.S1_a_at:626:567;Dr.14823.1.S1_a_at:663:95;…
dre07355_1	31	Dr.5045.1.S1_at:126:185;Dr.5045.1.S1_at:157:229;Dr.5045.1.S1_at:194:141;Dr.5045.1.S1_at:248:487;Dr.5045.1.S1_at:255:329;Dr.5045.1.S1_at:262:523;Dr.5045.1.S1_at:269:205;Dr.5045.1.S1_at:2:517;Dr.5045.1.S1_at:357:331;Dr.5045.1.S1_at:37:233;Dr.5045.1.S1_at:412:575;Dr.5045.1.S1_at:477:39;Dr.5045.1.S1_at:47:387;Dr.5045.1.S1_at:629:57;Dr.5045.1.S1_at:638:379;Dr.5045.2.A1_at:133:527;Dr.5045.2.A1_at:207:3…
dre07489_1	31	Dr.15651.1.A1_at:184:249;Dr.15651.1.A1_at:225:451;Dr.15651.1.A1_at:27:55;Dr.15651.1.A1_at:293:497;Dr.15651.1.A1_at:312:227;Dr.15651.1.A1_at:314:203;Dr.15651.1.A1_at:342:577;Dr.15651.1.A1_at:396:689;Dr.15651.1.A1_at:473:399;Dr.15651.1.A1_at:476:579;Dr.15651.1.A1_at:543:547;Dr.15651.1.A1_at:586:289;Dr.15651.1.A1_at:620:337;Dr.15651.1.A1_at:620:367;Dr.15651.1.A1_at:691:631;Dr.15651.1.A1_at:703:345;D…
dre08209_1	31	Dr.25133.7.S1_a_at:130:687;Dr.25133.7.S1_a_at:148:109;Dr.25133.7.S1_a_at:269:615;Dr.25133.7.S1_a_at:368:31;Dr.25133.7.S1_a_at:369:17;Dr.25133.7.S1_a_at:392:139;Dr.25133.7.S1_a_at:402:687;Dr.25133.7.S1_a_at:485:127;Dr.25133.7.S1_a_at:494:439;Dr.25133.7.S1_a_at:545:489;Dr.25133.7.S1_a_at:558:53;Dr.25133.7.S1_a_at:578:637;Dr.25133.7.S1_a_at:618:655;Dr.25133.7.S1_a_at:640:225;Dr.25133.7.S1_a_at:664:3…
dre08447_1	31	Dr.17326.1.A1_at:105:271;Dr.17326.1.A1_at:147:175;Dr.17326.1.A1_at:159:359;Dr.17326.1.A1_at:169:449;Dr.17326.1.A1_at:231:499;Dr.17326.1.A1_at:267:355;Dr.17326.1.A1_at:307:249;Dr.17326.1.A1_at:344:249;Dr.17326.1.A1_at:388:351;Dr.17326.1.A1_at:403:151;Dr.17326.1.A1_at:513:231;Dr.17326.1.A1_at:548:311;Dr.17326.1.A1_at:5:303;Dr.17326.1.A1_at:652:177;Dr.17326.1.A1_at:72:33;Dr.17326.1.A1_at:74:401;Dr.1…
dre09392_1	31	Dr.13749.1.A1_at:175:573;Dr.13749.1.A1_at:222:63;Dr.13749.1.A1_at:236:81;Dr.13749.1.A1_at:261:607;Dr.13749.1.A1_at:268:25;Dr.13749.1.A1_at:307:35;Dr.13749.1.A1_at:332:373;Dr.13749.1.A1_at:337:599;Dr.13749.1.A1_at:367:553;Dr.13749.1.A1_at:39:561;Dr.13749.1.A1_at:423:559;Dr.13749.1.A1_at:579:161;Dr.13749.1.A1_at:593:133;Dr.13749.1.A1_at:80:121;Dr.13749.1.A1_at:93:141;Dr.13749.2.S1_at:128:367;Dr.137…
dre09991_1	31	Dr.14467.1.A1_at:114:309;Dr.14467.1.A1_at:127:91;Dr.14467.1.A1_at:145:69;Dr.14467.1.A1_at:275:477;Dr.14467.1.A1_at:339:167;Dr.14467.1.A1_at:363:31;Dr.14467.1.A1_at:385:457;Dr.14467.1.A1_at:43:69;Dr.14467.1.A1_at:523:231;Dr.14467.1.A1_at:557:339;Dr.14467.1.A1_at:563:151;Dr.14467.1.A1_at:564:583;Dr.14467.1.A1_at:604:155;Dr.14467.1.A1_at:643:393;Dr.14467.1.A1_at:76:125;Dr.14467.1.A1_at:81:651;Dr.144…
dre10208_1	31	Dr.25590.1.A1_a_at:262:705;Dr.25590.1.A1_a_at:273:453;Dr.25590.1.A1_a_at:334:125;Dr.25590.1.A1_a_at:449:663;Dr.25590.1.A1_a_at:534:31;Dr.25590.1.A1_a_at:665:125;Dr.25590.1.A1_a_at:99:367;Dr.25590.1.A1_at:136:419;Dr.25590.1.A1_at:160:639;Dr.25590.1.A1_at:19:213;Dr.25590.1.A1_at:247:239;Dr.25590.1.A1_at:37:523;Dr.25590.1.A1_at:480:211;Dr.25590.1.A1_at:574:117;Dr.25590.1.A1_at:649:143;Dr.25590.1.A1_…
dre10560_1	31	Dr.24858.2.S1_s_at:107:517;Dr.24858.2.S1_s_at:180:145;Dr.24858.2.S1_s_at:211:557;Dr.24858.2.S1_s_at:213:475;Dr.24858.2.S1_s_at:235:19;Dr.24858.2.S1_s_at:269:533;Dr.24858.2.S1_s_at:290:425;Dr.24858.2.S1_s_at:327:223;Dr.24858.2.S1_s_at:347:1;Dr.24858.2.S1_s_at:384:37;Dr.24858.2.S1_s_at:469:179;Dr.24858.2.S1_s_at:487:153;Dr.24858.2.S1_s_at:535:501;Dr.24858.2.S1_s_at:560:485;Dr.24858.2.S1_s_at:580:23…
dre10946_1	31	Dr.8947.1.A1_at:123:545;Dr.8947.1.A1_at:126:465;Dr.8947.1.A1_at:13:121;Dr.8947.1.A1_at:162:275;Dr.8947.1.A1_at:279:79;Dr.8947.1.A1_at:319:445;Dr.8947.1.A1_at:380:295;Dr.8947.1.A1_at:436:525;Dr.8947.1.A1_at:523:173;Dr.8947.1.A1_at:558:671;Dr.8947.1.A1_at:586:447;Dr.8947.1.A1_at:647:507;Dr.8947.1.A1_at:661:463;Dr.8947.1.A1_at:704:295;Dr.8947.1.A1_at:90:453;Dr.8947.2.S1_at:103:357;Dr.8947.2.S1_at:15…
dre11919_1	31	Dr.15052.1.S1_at:151:265;Dr.15052.1.S1_at:170:179;Dr.15052.1.S1_at:171:279;Dr.15052.1.S1_at:39:519;Dr.15052.1.S1_at:460:103;Dr.15052.1.S1_at:520:571;Dr.15052.1.S1_at:56:111;Dr.15052.1.S1_at:605:67;Dr.15052.1.S1_at:701:515;Dr.15052.1.S1_at:707:523;Dr.15052.1.S1_at:70:91;Dr.15052.1.S1_at:72:617;Dr.15052.1.S1_at:87:3;Dr.15052.1.S1_at:89:1;Dr.15052.1.S1_at:93:479;Dr.3675.1.A1_at:140:423;Dr.3675.1.A1_…
dre12175_1	31	Dr.17373.1.A1_at:201:231;Dr.17373.1.A1_at:224:585;Dr.17373.1.A1_at:224:671;Dr.17373.1.A1_at:241:255;Dr.17373.1.A1_at:247:481;Dr.17373.1.A1_at:290:381;Dr.17373.1.A1_at:35:217;Dr.17373.1.A1_at:449:481;Dr.17373.1.A1_at:456:239;Dr.17373.1.A1_at:497:455;Dr.17373.1.A1_at:537:627;Dr.17373.1.A1_at:551:401;Dr.17373.1.A1_at:554:319;Dr.17373.1.A1_at:620:165;Dr.17373.1.A1_at:81:153;Dr.17373.2.S1_at:121:159;D…
dre12191_1	31	Dr.22150.1.S1_at:110:63;Dr.22150.1.S1_at:207:113;Dr.22150.1.S1_at:272:85;Dr.22150.1.S1_at:274:317;Dr.22150.1.S1_at:291:387;Dr.22150.1.S1_at:304:89;Dr.22150.1.S1_at:400:477;Dr.22150.1.S1_at:417:193;Dr.22150.1.S1_at:418:671;Dr.22150.1.S1_at:443:487;Dr.22150.1.S1_at:525:409;Dr.22150.1.S1_at:565:521;Dr.22150.1.S1_at:593:523;Dr.22150.1.S1_at:638:89;Dr.22150.1.S1_at:669:169;Dr.22150.2.A1_at:118:353;Dr.…
dre12249_1	31	Dr.7993.1.A1_a_at:101:559;Dr.7993.1.A1_a_at:127:447;Dr.7993.1.A1_a_at:176:567;Dr.7993.1.A1_a_at:316:559;Dr.7993.1.A1_a_at:31:601;Dr.7993.1.A1_a_at:368:513;Dr.7993.1.A1_a_at:408:693;Dr.7993.1.A1_a_at:438:247;Dr.7993.1.A1_a_at:463:497;Dr.7993.1.A1_a_at:481:491;Dr.7993.1.A1_a_at:481:589;Dr.7993.1.A1_a_at:504:57;Dr.7993.1.A1_a_at:55:265;Dr.7993.1.A1_a_at:634:257;Dr.7993.1.A1_a_at:709:497;Dr.7993.1.A1…
dre12561_2	31	Dr.13657.1.A1_at:132:529;Dr.13657.1.A1_at:190:651;Dr.13657.1.A1_at:239:53;Dr.13657.1.A1_at:269:135;Dr.13657.1.A1_at:297:447;Dr.13657.1.A1_at:331:567;Dr.13657.1.A1_at:337:677;Dr.13657.1.A1_at:359:447;Dr.13657.1.A1_at:427:675;Dr.13657.1.A1_at:509:447;Dr.13657.1.A1_at:516:453;Dr.13657.1.A1_at:530:403;Dr.13657.1.A1_at:538:643;Dr.13657.1.A1_at:652:113;Dr.13657.1.A1_at:654:109;Dr.8412.1.A1_at:117:323;D…
dre12868_1	31	Dr.19444.1.S1_at:115:363;Dr.19444.1.S1_at:116:215;Dr.19444.1.S1_at:126:315;Dr.19444.1.S1_at:291:581;Dr.19444.1.S1_at:293:17;Dr.19444.1.S1_at:327:29;Dr.19444.1.S1_at:372:247;Dr.19444.1.S1_at:387:575;Dr.19444.1.S1_at:42:99;Dr.19444.1.S1_at:439:501;Dr.19444.1.S1_at:524:263;Dr.19444.1.S1_at:542:623;Dr.19444.1.S1_at:555:419;Dr.19444.1.S1_at:564:71;Dr.19444.1.S1_at:589:451;Dr.20332.1.A1_at:112:359;Dr.2…
dre13230_1	31	Dr.12661.1.A1_at:201:545;Dr.12661.1.A1_at:244:191;Dr.12661.1.A1_at:24:657;Dr.12661.1.A1_at:284:435;Dr.12661.1.A1_at:300:365;Dr.12661.1.A1_at:311:513;Dr.12661.1.A1_at:433:345;Dr.12661.1.A1_at:437:541;Dr.12661.1.A1_at:448:535;Dr.12661.1.A1_at:46:423;Dr.12661.1.A1_at:47:379;Dr.12661.1.A1_at:4:443;Dr.12661.1.A1_at:560:161;Dr.12661.1.A1_at:640:527;Dr.12661.1.A1_at:97:633;Dr.12661.2.S1_at:132:665;Dr.12…
dre14414_3	31	Dr.18387.1.A1_s_at:179:255;Dr.18387.1.A1_s_at:17:495;Dr.18387.1.A1_s_at:190:627;Dr.18387.1.A1_s_at:204:19;Dr.18387.1.A1_s_at:303:239;Dr.18387.1.A1_s_at:308:325;Dr.18387.1.A1_s_at:358:281;Dr.18387.1.A1_s_at:463:379;Dr.18387.1.A1_s_at:472:503;Dr.18387.1.A1_s_at:518:445;Dr.18387.1.A1_s_at:52:607;Dr.18387.1.A1_s_at:574:577;Dr.18387.1.A1_s_at:585:217;Dr.18387.1.A1_s_at:634:597;Dr.18387.1.A1_s_at:653:7…
dre14944_1	31	Dr.16951.2.S1_a_at:109:289;Dr.16951.2.S1_a_at:109:47;Dr.16951.2.S1_a_at:220:83;Dr.16951.2.S1_a_at:228:23;Dr.16951.2.S1_a_at:236:7;Dr.16951.2.S1_a_at:244:697;Dr.16951.2.S1_a_at:312:269;Dr.16951.2.S1_a_at:353:595;Dr.16951.2.S1_a_at:373:213;Dr.16951.2.S1_a_at:391:593;Dr.16951.2.S1_a_at:405:401;Dr.16951.2.S1_a_at:434:585;Dr.16951.2.S1_a_at:488:229;Dr.16951.2.S1_a_at:687:571;Dr.16951.2.S1_a_at:706:275…
dre00015_3	30	Dr.25506.2.A1_at:154:505;Dr.25506.2.A1_at:316:307;Dr.25506.2.A1_at:332:475;Dr.25506.2.A1_at:354:303;Dr.25506.2.A1_at:356:455;Dr.25506.2.A1_at:396:619;Dr.25506.2.A1_at:399:141;Dr.25506.2.A1_at:412:643;Dr.25506.2.A1_at:43:419;Dr.25506.2.A1_at:456:669;Dr.25506.2.A1_at:469:7;Dr.25506.2.A1_at:487:165;Dr.25506.2.A1_at:531:207;Dr.25506.2.A1_at:637:31;Dr.25506.2.A1_at:667:169;Dr.25506.2.A1_at:6:71;Dr.255…
dre01201_1	30	Dr.16398.1.A1_s_at:180:455;Dr.16398.1.A1_s_at:180:599;Dr.16398.1.A1_s_at:205:243;Dr.16398.1.A1_s_at:231:483;Dr.16398.1.A1_s_at:239:21;Dr.16398.1.A1_s_at:250:419;Dr.16398.1.A1_s_at:322:299;Dr.16398.1.A1_s_at:408:307;Dr.16398.1.A1_s_at:416:471;Dr.16398.1.A1_s_at:449:677;Dr.16398.1.A1_s_at:564:131;Dr.16398.1.A1_s_at:609:217;Dr.16398.1.A1_x_at:415:471;Dr.16398.1.A1_x_at:502:181;Dr.20985.1.S1_at:115:1…
dre01320_1	30	Dr.15927.1.A1_at:103:655;Dr.15927.1.A1_at:124:687;Dr.15927.1.A1_at:179:587;Dr.15927.1.A1_at:208:505;Dr.15927.1.A1_at:323:295;Dr.15927.1.A1_at:344:615;Dr.15927.1.A1_at:369:649;Dr.15927.1.A1_at:387:201;Dr.15927.1.A1_at:413:113;Dr.15927.1.A1_at:485:99;Dr.15927.1.A1_at:492:399;Dr.15927.1.A1_at:508:399;Dr.15927.1.A1_at:539:365;Dr.15927.1.A1_at:590:477;Dr.15927.1.A1_at:682:15;Dr.15927.2.S1_at:122:113;D…
dre01452_1	30	Dr.14679.1.A1_s_at:138:43;Dr.14679.1.A1_s_at:144:297;Dr.14679.1.A1_s_at:191:437;Dr.14679.1.A1_s_at:242:623;Dr.14679.1.A1_s_at:265:689;Dr.14679.1.A1_s_at:288:575;Dr.14679.1.A1_s_at:320:601;Dr.14679.1.A1_s_at:329:203;Dr.14679.1.A1_s_at:390:571;Dr.14679.1.A1_s_at:501:543;Dr.14679.1.A1_s_at:540:685;Dr.14679.1.A1_s_at:543:303;Dr.14679.1.A1_s_at:643:673;Dr.14679.1.A1_s_at:659:217;Dr.14679.1.A1_s_at:709…
dre01571_1	30	Dr.16586.1.A1_at:112:231;Dr.16586.1.A1_at:122:213;Dr.16586.1.A1_at:128:279;Dr.16586.1.A1_at:175:353;Dr.16586.1.A1_at:19:61;Dr.16586.1.A1_at:214:677;Dr.16586.1.A1_at:317:637;Dr.16586.1.A1_at:338:157;Dr.16586.1.A1_at:347:81;Dr.16586.1.A1_at:355:311;Dr.16586.1.A1_at:377:395;Dr.16586.1.A1_at:433:647;Dr.16586.1.A1_at:53:389;Dr.16586.1.A1_at:604:663;Dr.3409.1.A1_at:10:427;Dr.3409.1.A1_at:135:641;Dr.340…
dre02062_1	30	Dr.2408.1.A1_at:120:69;Dr.2408.1.A1_at:127:365;Dr.2408.1.A1_at:136:69;Dr.2408.1.A1_at:1:403;Dr.2408.1.A1_at:246:449;Dr.2408.1.A1_at:248:319;Dr.2408.1.A1_at:292:371;Dr.2408.1.A1_at:364:83;Dr.2408.1.A1_at:432:511;Dr.2408.1.A1_at:459:611;Dr.2408.1.A1_at:495:217;Dr.2408.1.A1_at:503:633;Dr.2408.1.A1_at:512:213;Dr.2408.1.A1_at:584:567;Dr.2408.1.A1_at:624:627;Dr.2408.1.A1_at:668:13;Dr.2408.2.S1_at:102:6…
dre02193_1	30	Dr.26399.1.A1_at:193:315;Dr.26399.1.A1_at:325:431;Dr.26399.1.A1_at:362:81;Dr.26399.1.A1_at:372:331;Dr.26399.1.A1_at:436:623;Dr.26399.1.A1_at:510:375;Dr.26399.1.A1_at:539:363;Dr.26399.1.A1_at:545:137;Dr.26399.1.A1_at:576:341;Dr.26399.1.A1_at:583:519;Dr.26399.1.A1_at:637:107;Dr.26399.1.A1_at:664:327;Dr.26399.1.A1_at:67:453;Dr.26399.1.A1_at:73:523;Dr.5225.1.A1_at:164:295;Dr.5225.1.A1_at:185:133;Dr.5…
dre02317_1	30	Dr.16139.1.S1_at:104:577;Dr.16139.1.S1_at:119:415;Dr.16139.1.S1_at:149:345;Dr.16139.1.S1_at:171:93;Dr.16139.1.S1_at:264:673;Dr.16139.1.S1_at:27:143;Dr.16139.1.S1_at:303:191;Dr.16139.1.S1_at:340:449;Dr.16139.1.S1_at:343:609;Dr.16139.1.S1_at:42:663;Dr.16139.1.S1_at:48:401;Dr.16139.1.S1_at:552:83;Dr.16139.1.S1_at:563:113;Dr.16139.1.S1_at:610:531;Dr.16139.1.S1_at:669:703;Dr.16139.1.S1_at:692:341;Dr.2…
dre02610_1	30	Dr.17536.2.S1_a_at:125:607;Dr.17536.2.S1_a_at:149:187;Dr.17536.2.S1_a_at:161:581;Dr.17536.2.S1_a_at:195:427;Dr.17536.2.S1_a_at:212:553;Dr.17536.2.S1_a_at:267:223;Dr.17536.2.S1_a_at:320:277;Dr.17536.2.S1_a_at:321:557;Dr.17536.2.S1_a_at:377:137;Dr.17536.2.S1_a_at:421:251;Dr.17536.2.S1_a_at:581:105;Dr.17536.2.S1_a_at:619:323;Dr.17536.2.S1_a_at:645:231;Dr.17536.2.S1_a_at:707:499;Dr.17536.2.S1_a_at:71…
dre02726_1	30	Dr.12451.1.S1_at:107:579;Dr.12451.1.S1_at:142:85;Dr.12451.1.S1_at:147:347;Dr.12451.1.S1_at:158:195;Dr.12451.1.S1_at:268:63;Dr.12451.1.S1_at:288:595;Dr.12451.1.S1_at:348:553;Dr.12451.1.S1_at:428:485;Dr.12451.1.S1_at:452:487;Dr.12451.1.S1_at:48:641;Dr.12451.1.S1_at:561:347;Dr.12451.1.S1_at:56:199;Dr.12451.1.S1_at:630:165;Dr.12451.1.S1_at:67:369;Dr.12451.1.S1_at:81:231;Dr.12451.2.A1_at:12:39;Dr.1245…
dre02802_1	30	Dr.14750.1.S1_at:258:251;Dr.14750.1.S1_at:347:583;Dr.14750.1.S1_at:396:21;Dr.14750.1.S1_at:414:59;Dr.14750.1.S1_at:483:311;Dr.14750.1.S1_at:542:663;Dr.14750.1.S1_at:569:441;Dr.14750.1.S1_at:577:401;Dr.14750.1.S1_at:607:127;Dr.14750.1.S1_at:623:267;Dr.14750.1.S1_at:648:503;Dr.14750.1.S1_at:649:335;Dr.14750.1.S1_at:661:619;Dr.14750.1.S1_at:703:501;Dr.14750.2.A1_at:140:593;Dr.14750.2.A1_at:149:53;Dr…
dre03409_1	30	Dr.9053.1.A1_at:182:147;Dr.9053.1.A1_at:182:497;Dr.9053.1.A1_at:201:233;Dr.9053.1.A1_at:249:129;Dr.9053.1.A1_at:258:201;Dr.9053.1.A1_at:426:455;Dr.9053.1.A1_at:457:47;Dr.9053.1.A1_at:480:687;Dr.9053.1.A1_at:51:657;Dr.9053.1.A1_at:646:479;Dr.9053.1.A1_at:652:67;Dr.9053.1.A1_at:675:229;Dr.9053.1.A1_at:680:129;Dr.9053.1.A1_at:6:619;Dr.9920.2.A1_s_at:127:197;Dr.9920.2.A1_s_at:147:345;Dr.9920.2.A1_s_a…
dre03930_1	30	Dr.14705.1.S1_at:138:75;Dr.14705.1.S1_at:157:693;Dr.14705.1.S1_at:159:177;Dr.14705.1.S1_at:177:443;Dr.14705.1.S1_at:357:119;Dr.14705.1.S1_at:360:155;Dr.14705.1.S1_at:362:553;Dr.14705.1.S1_at:413:101;Dr.14705.1.S1_at:454:443;Dr.14705.1.S1_at:511:311;Dr.14705.1.S1_at:548:553;Dr.14705.1.S1_at:646:365;Dr.14705.1.S1_at:64:423;Dr.14705.1.S1_at:659:461;Dr.14705.1.S1_at:65:573;Dr.14705.1.S1_at:681:425;Dr…
dre04863_1	30	Dr.10215.1.A1_at:128:15;Dr.10215.1.A1_at:238:117;Dr.10215.1.A1_at:261:35;Dr.10215.1.A1_at:265:25;Dr.10215.1.A1_at:284:113;Dr.10215.1.A1_at:288:491;Dr.10215.1.A1_at:407:249;Dr.10215.1.A1_at:435:347;Dr.10215.1.A1_at:440:9;Dr.10215.1.A1_at:46:309;Dr.10215.1.A1_at:556:423;Dr.10215.1.A1_at:558:83;Dr.10215.1.A1_at:586:505;Dr.10215.1.A1_at:602:169;Dr.10215.1.A1_at:708:31;Dr.10215.2.S1_at:184:699;Dr.1021…
dre05080_1	30	Dr.19974.1.S1_at:105:329;Dr.19974.1.S1_at:191:445;Dr.19974.1.S1_at:193:185;Dr.19974.1.S1_at:244:515;Dr.19974.1.S1_at:252:183;Dr.19974.1.S1_at:278:227;Dr.19974.1.S1_at:331:49;Dr.19974.1.S1_at:349:53;Dr.19974.1.S1_at:361:377;Dr.19974.1.S1_at:500:151;Dr.19974.1.S1_at:504:141;Dr.19974.1.S1_at:565:317;Dr.19974.1.S1_at:591:273;Dr.19974.1.S1_at:683:613;Dr.19974.1.S1_at:91:669;Dr.5711.1.S1_at:128:549;Dr.…
dre05303_1	30	Dr.12169.1.A1_at:145:413;Dr.12169.1.A1_at:174:53;Dr.12169.1.A1_at:235:493;Dr.12169.1.A1_at:251:31;Dr.12169.1.A1_at:324:593;Dr.12169.1.A1_at:347:25;Dr.12169.1.A1_at:410:313;Dr.12169.1.A1_at:42:101;Dr.12169.1.A1_at:432:575;Dr.12169.1.A1_at:452:121;Dr.12169.1.A1_at:573:567;Dr.12169.1.A1_at:581:187;Dr.12169.1.A1_at:592:173;Dr.12169.1.A1_at:634:169;Dr.12169.1.A1_at:702:101;Dr.12169.2.S1_at:125:3;Dr.12…
dre05514_1	30	Dr.7424.1.A1_at:128:701;Dr.7424.1.A1_at:146:323;Dr.7424.1.A1_at:154:655;Dr.7424.1.A1_at:157:403;Dr.7424.1.A1_at:198:101;Dr.7424.1.A1_at:270:559;Dr.7424.1.A1_at:282:591;Dr.7424.1.A1_at:316:581;Dr.7424.1.A1_at:376:173;Dr.7424.1.A1_at:491:103;Dr.7424.1.A1_at:501:485;Dr.7424.1.A1_at:537:487;Dr.7424.1.A1_at:613:147;Dr.7424.1.A1_at:622:487;Dr.7424.1.A1_at:625:371;Dr.7424.2.S1_at:183:139;Dr.7424.2.S1_at…
dre05880_1	30	Dr.15573.1.A1_at:153:503;Dr.15573.1.A1_at:191:591;Dr.15573.1.A1_at:238:15;Dr.15573.1.A1_at:262:383;Dr.15573.1.A1_at:271:175;Dr.15573.1.A1_at:329:229;Dr.15573.1.A1_at:358:653;Dr.15573.1.A1_at:373:143;Dr.15573.1.A1_at:487:239;Dr.15573.1.A1_at:526:173;Dr.15573.1.A1_at:535:497;Dr.15573.1.A1_at:552:429;Dr.15573.1.A1_at:645:621;Dr.15573.1.A1_at:675:399;Dr.15573.1.A1_at:694:429;Dr.15573.1.A1_at:699:539;…
dre06027_1	30	Dr.19352.1.A1_at:189:437;Dr.19352.1.A1_at:255:587;Dr.19352.1.A1_at:267:397;Dr.19352.1.A1_at:331:345;Dr.19352.1.A1_at:443:671;Dr.19352.1.A1_at:477:267;Dr.19352.1.A1_at:528:327;Dr.19352.1.A1_at:552:391;Dr.19352.1.A1_at:565:143;Dr.19352.1.A1_at:600:369;Dr.19352.1.A1_at:626:495;Dr.19352.1.A1_at:63:237;Dr.19352.1.A1_at:70:263;Dr.19352.1.A1_at:72:347;Dr.19352.1.A1_at:75:405;Dr.19352.1.A1_at:81:21;Dr.19…
dre06422_1	30	Dr.3328.1.S1_x_at:132:535;Dr.3328.1.S1_x_at:143:357;Dr.3328.1.S1_x_at:198:119;Dr.3328.1.S1_x_at:204:297;Dr.3328.1.S1_x_at:217:229;Dr.3328.1.S1_x_at:246:625;Dr.3328.1.S1_x_at:433:627;Dr.3328.2.S1_a_at:103:159;Dr.3328.2.S1_a_at:137:381;Dr.3328.2.S1_a_at:144:357;Dr.3328.2.S1_a_at:199:119;Dr.3328.2.S1_a_at:206:297;Dr.3328.2.S1_a_at:248:625;Dr.3328.2.S1_a_at:300:119;Dr.3328.2.S1_a_at:397:509;Dr.3328.2…
dre06755_1	30	Dr.14423.1.S1_at:202:97;Dr.14423.1.S1_at:212:117;Dr.14423.1.S1_at:278:85;Dr.14423.1.S1_at:343:457;Dr.14423.1.S1_at:34:537;Dr.14423.1.S1_at:353:391;Dr.14423.1.S1_at:485:529;Dr.14423.1.S1_at:569:475;Dr.14423.1.S1_at:570:617;Dr.14423.1.S1_at:598:173;Dr.14423.1.S1_at:600:199;Dr.14423.1.S1_at:602:499;Dr.14423.1.S1_at:628:375;Dr.14423.1.S1_at:705:391;Dr.14423.1.S1_at:83:609;Dr.14423.1.S1_at:9:633;Dr.14…
dre06839_2	30	Dr.8024.1.S1_a_at:118:653;Dr.8024.1.S1_a_at:152:313;Dr.8024.1.S1_a_at:317:605;Dr.8024.1.S1_a_at:322:329;Dr.8024.1.S1_a_at:417:233;Dr.8024.1.S1_a_at:477:703;Dr.8024.1.S1_a_at:557:221;Dr.8024.1.S1_a_at:62:613;Dr.8024.1.S1_a_at:683:433;Dr.8024.1.S1_a_at:698:281;Dr.8024.1.S1_a_at:71:583;Dr.8024.2.S1_a_at:104:689;Dr.8024.2.S1_a_at:153:313;Dr.8024.2.S1_a_at:23:623;Dr.8024.2.S1_a_at:319:605;Dr.8024.2.S1…
dre07309_1	30	Dr.23178.1.A1_s_at:202:533;Dr.23178.1.A1_s_at:275:323;Dr.23178.1.A1_s_at:34:253;Dr.23178.1.A1_s_at:35:501;Dr.23178.1.A1_s_at:394:503;Dr.23178.1.A1_s_at:432:533;Dr.23178.1.A1_s_at:471:399;Dr.23178.1.A1_s_at:499:395;Dr.23178.1.A1_s_at:500:445;Dr.23178.1.A1_s_at:528:587;Dr.23178.1.A1_s_at:565:107;Dr.23178.1.A1_s_at:580:239;Dr.23178.1.A1_s_at:657:457;Dr.23178.1.A1_s_at:677:419;Dr.23178.1.A1_s_at:75:1…
dre07588_1	30	Dr.10226.1.S1_at:122:159;Dr.10226.1.S1_at:153:357;Dr.10226.1.S1_at:188:521;Dr.10226.1.S1_at:195:99;Dr.10226.1.S1_at:253:541;Dr.10226.1.S1_at:269:387;Dr.10226.1.S1_at:325:37;Dr.10226.1.S1_at:360:243;Dr.10226.1.S1_at:451:71;Dr.10226.1.S1_at:49:405;Dr.10226.1.S1_at:521:77;Dr.10226.1.S1_at:547:301;Dr.10226.1.S1_at:613:285;Dr.10226.1.S1_at:645:407;Dr.10226.1.S1_at:99:573;Dr.4931.1.A1_at:177:347;Dr.493…
dre07755_1	30	Dr.19079.1.S1_at:193:63;Dr.19079.1.S1_at:202:295;Dr.19079.1.S1_at:249:151;Dr.19079.1.S1_at:263:577;Dr.19079.1.S1_at:283:477;Dr.19079.1.S1_at:405:593;Dr.19079.1.S1_at:509:243;Dr.19079.1.S1_at:603:119;Dr.19079.1.S1_at:620:93;Dr.19079.1.S1_at:644:371;Dr.19079.1.S1_at:645:609;Dr.19079.1.S1_at:691:527;Dr.19079.1.S1_at:703:333;Dr.19079.1.S1_at:710:343;Dr.25627.1.A1_at:118:567;Dr.25627.1.A1_at:167:363;D…
dre07898_1	30	Dr.24888.1.A1_at:128:353;Dr.24888.1.A1_at:155:473;Dr.24888.1.A1_at:260:19;Dr.24888.1.A1_at:400:643;Dr.24888.1.A1_at:44:521;Dr.24888.1.A1_at:466:337;Dr.24888.1.A1_at:468:661;Dr.24888.1.A1_at:469:485;Dr.24888.1.A1_at:501:249;Dr.24888.1.A1_at:589:543;Dr.24888.1.A1_at:608:491;Dr.24888.1.A1_at:626:481;Dr.24888.1.A1_at:652:703;Dr.24888.1.A1_at:65:359;Dr.24888.1.A1_at:687:597;Dr.24888.1.A1_at:68:219;Dr.…
dre08218_2	30	Dr.20399.1.A1_at:205:289;Dr.20399.1.A1_at:211:497;Dr.20399.1.A1_at:238:147;Dr.20399.1.A1_at:249:321;Dr.20399.1.A1_at:24:437;Dr.20399.1.A1_at:259:305;Dr.20399.1.A1_at:287:557;Dr.20399.1.A1_at:289:55;Dr.20399.1.A1_at:328:649;Dr.20399.1.A1_at:369:577;Dr.20399.1.A1_at:458:537;Dr.20399.1.A1_at:496:277;Dr.20399.1.A1_at:525:179;Dr.20399.1.A1_at:534:637;Dr.20399.1.A1_at:641:235;Dr.20399.1.A1_at:653:131;D…
dre08316_1	30	Dr.5991.1.A1_at:122:577;Dr.5991.1.A1_at:187:479;Dr.5991.1.A1_at:294:481;Dr.5991.1.A1_at:328:237;Dr.5991.1.A1_at:32:195;Dr.5991.1.A1_at:337:11;Dr.5991.1.A1_at:374:273;Dr.5991.1.A1_at:395:245;Dr.5991.1.A1_at:402:675;Dr.5991.1.A1_at:48:115;Dr.5991.1.A1_at:511:23;Dr.5991.1.A1_at:58:689;Dr.5991.1.A1_at:595:695;Dr.5991.1.A1_at:626:107;Dr.5991.1.A1_at:655:229;Dr.5991.1.A1_at:9:65;Dr.5991.2.S1_at:135:315…
dre09654_1	30	Dr.3746.1.A1_a_at:110:509;Dr.3746.1.A1_a_at:135:69;Dr.3746.1.A1_a_at:162:169;Dr.3746.1.A1_a_at:20:295;Dr.3746.1.A1_a_at:254:431;Dr.3746.1.A1_a_at:317:293;Dr.3746.1.A1_a_at:366:161;Dr.3746.1.A1_a_at:414:219;Dr.3746.1.A1_a_at:419:43;Dr.3746.1.A1_a_at:445:587;Dr.3746.1.A1_a_at:44:397;Dr.3746.1.A1_a_at:467:505;Dr.3746.1.A1_a_at:576:429;Dr.3746.1.A1_a_at:92:265;Dr.3746.1.A1_x_at:109:509;Dr.3746.1.A1_x…
dre09917_1	30	Dr.20803.1.S1_at:101:307;Dr.20803.1.S1_at:114:335;Dr.20803.1.S1_at:13:223;Dr.20803.1.S1_at:158:249;Dr.20803.1.S1_at:165:379;Dr.20803.1.S1_at:267:307;Dr.20803.1.S1_at:269:559;Dr.20803.1.S1_at:284:683;Dr.20803.1.S1_at:336:515;Dr.20803.1.S1_at:379:571;Dr.20803.1.S1_at:625:133;Dr.20803.1.S1_at:651:231;Dr.20803.1.S1_at:705:687;Dr.20803.1.S1_at:95:323;Dr.5460.1.A1_at:101:167;Dr.5460.1.A1_at:152:305;Dr.…
dre10018_1	30	Dr.4599.1.A1_at:199:231;Dr.4599.1.A1_at:261:585;Dr.4599.1.A1_at:262:563;Dr.4599.1.A1_at:281:249;Dr.4599.1.A1_at:310:553;Dr.4599.1.A1_at:358:77;Dr.4599.1.A1_at:37:445;Dr.4599.1.A1_at:436:389;Dr.4599.1.A1_at:458:109;Dr.4599.1.A1_at:527:619;Dr.4599.1.A1_at:571:461;Dr.4599.1.A1_at:660:263;Dr.4599.1.A1_at:667:305;Dr.4599.1.A1_at:671:637;Dr.4599.1.A1_at:81:413;Dr.4599.1.A1_at:96:311;Dr.4599.2.S1_at:113…
dre10140_1	30	Dr.10985.1.A1_at:154:131;Dr.10985.1.A1_at:189:625;Dr.10985.1.A1_at:189:655;Dr.10985.1.A1_at:201:461;Dr.10985.1.A1_at:227:237;Dr.10985.1.A1_at:236:25;Dr.10985.1.A1_at:250:513;Dr.10985.1.A1_at:372:569;Dr.10985.1.A1_at:443:309;Dr.10985.1.A1_at:495:491;Dr.10985.1.A1_at:556:665;Dr.10985.1.A1_at:56:15;Dr.10985.1.A1_at:570:233;Dr.10985.1.A1_at:57:243;Dr.10985.1.A1_at:627:591;Dr.10985.1.A1_at:629:199;Dr.…
dre10321_1	30	Dr.14654.1.S1_at:109:473;Dr.14654.1.S1_at:212:429;Dr.14654.1.S1_at:226:303;Dr.14654.1.S1_at:255:571;Dr.14654.1.S1_at:313:645;Dr.14654.1.S1_at:36:309;Dr.14654.1.S1_at:381:53;Dr.14654.1.S1_at:426:639;Dr.14654.1.S1_at:552:161;Dr.14654.1.S1_at:571:127;Dr.14654.1.S1_at:606:425;Dr.14654.1.S1_at:635:285;Dr.14654.1.S1_at:83:155;Dr.14654.1.S1_at:84:427;Dr.17970.1.S1_at:164:345;Dr.17970.1.S1_at:18:243;Dr.1…
dre10421_1	30	Dr.22687.1.S1_at:102:39;Dr.22687.1.S1_at:17:635;Dr.22687.1.S1_at:214:123;Dr.22687.1.S1_at:297:639;Dr.22687.1.S1_at:29:345;Dr.22687.1.S1_at:394:57;Dr.22687.1.S1_at:41:35;Dr.22687.1.S1_at:434:477;Dr.22687.1.S1_at:462:435;Dr.22687.1.S1_at:4:549;Dr.22687.1.S1_at:512:539;Dr.22687.1.S1_at:520:537;Dr.22687.1.S1_at:533:523;Dr.22687.1.S1_at:610:351;Dr.22687.1.S1_at:66:477;Dr.22687.1.S1_at:691:263;Dr.22687…
dre10527_1	30	Dr.14649.1.A1_at:125:239;Dr.14649.1.A1_at:179:439;Dr.14649.1.A1_at:196:115;Dr.14649.1.A1_at:214:371;Dr.14649.1.A1_at:249:491;Dr.14649.1.A1_at:267:279;Dr.14649.1.A1_at:337:163;Dr.14649.1.A1_at:35:83;Dr.14649.1.A1_at:426:125;Dr.14649.1.A1_at:434:135;Dr.14649.1.A1_at:499:547;Dr.14649.1.A1_at:530:59;Dr.14649.1.A1_at:533:499;Dr.14649.1.A1_at:627:319;Dr.14649.1.A1_at:663:67;Dr.14649.1.A1_at:688:183;Dr.…
dre10609_1	30	Dr.5605.3.S1_at:114:117;Dr.5605.3.S1_at:135:21;Dr.5605.3.S1_at:187:251;Dr.5605.3.S1_at:208:451;Dr.5605.3.S1_at:254:41;Dr.5605.3.S1_at:25:499;Dr.5605.3.S1_at:306:547;Dr.5605.3.S1_at:315:697;Dr.5605.3.S1_at:333:433;Dr.5605.3.S1_at:369:597;Dr.5605.3.S1_at:412:695;Dr.5605.3.S1_at:450:339;Dr.5605.3.S1_at:601:563;Dr.5605.3.S1_at:646:203;Dr.5605.3.S1_at:669:231;Dr.5605.3.S1_x_at:113:117;Dr.5605.3.S1_x_a…
dre10668_1	30	Dr.26535.1.A1_at:107:19;Dr.26535.1.A1_at:190:607;Dr.26535.1.A1_at:287:441;Dr.26535.1.A1_at:311:125;Dr.26535.1.A1_at:365:349;Dr.26535.1.A1_at:369:109;Dr.26535.1.A1_at:39:281;Dr.26535.1.A1_at:443:577;Dr.26535.1.A1_at:451:163;Dr.26535.1.A1_at:497:147;Dr.26535.1.A1_at:525:651;Dr.26535.1.A1_at:566:241;Dr.26535.1.A1_at:600:487;Dr.26535.1.A1_at:639:233;Dr.26535.1.A1_at:88:185;Dr.26535.1.A1_at:9:385;Dr.4…
dre10709_1	30	Dr.16147.1.S1_at:120:565;Dr.16147.1.S1_at:274:405;Dr.16147.1.S1_at:289:695;Dr.16147.1.S1_at:293:345;Dr.16147.1.S1_at:2:691;Dr.16147.1.S1_at:315:539;Dr.16147.1.S1_at:384:539;Dr.16147.1.S1_at:516:549;Dr.16147.1.S1_at:535:331;Dr.16147.1.S1_at:595:337;Dr.16147.1.S1_at:598:609;Dr.16147.1.S1_at:654:159;Dr.16147.1.S1_at:685:575;Dr.16147.1.S1_at:71:345;Dr.16147.2.A1_at:138:701;Dr.16147.2.A1_at:159:197;Dr…
dre10896_1	30	Dr.17738.1.S1_at:180:121;Dr.17738.1.S1_at:292:395;Dr.17738.1.S1_at:311:633;Dr.17738.1.S1_at:405:473;Dr.17738.1.S1_at:406:505;Dr.17738.1.S1_at:484:183;Dr.17738.1.S1_at:539:341;Dr.17738.1.S1_at:545:17;Dr.17738.1.S1_at:546:291;Dr.17738.1.S1_at:547:213;Dr.17738.1.S1_at:583:571;Dr.17738.1.S1_at:59:491;Dr.17738.1.S1_at:629:527;Dr.17738.1.S1_at:675:285;Dr.17738.2.A1_at:102:691;Dr.17738.2.A1_at:164:663;D…
dre10956_1	30	Dr.23187.1.S1_at:174:29;Dr.23187.1.S1_at:212:423;Dr.23187.1.S1_at:228:637;Dr.23187.1.S1_at:266:599;Dr.23187.1.S1_at:331:81;Dr.23187.1.S1_at:363:335;Dr.23187.1.S1_at:368:319;Dr.23187.1.S1_at:399:529;Dr.23187.1.S1_at:488:243;Dr.23187.1.S1_at:507:427;Dr.23187.1.S1_at:560:245;Dr.23187.1.S1_at:566:71;Dr.23187.1.S1_at:599:305;Dr.23187.1.S1_at:84:257;Dr.4231.1.A1_at:152:659;Dr.4231.1.A1_at:204:611;Dr.42…
dre10982_1	30	Dr.26527.1.S1_at:138:681;Dr.26527.1.S1_at:277:599;Dr.26527.1.S1_at:279:297;Dr.26527.1.S1_at:289:227;Dr.26527.1.S1_at:320:257;Dr.26527.1.S1_at:335:277;Dr.26527.1.S1_at:348:611;Dr.26527.1.S1_at:524:313;Dr.26527.1.S1_at:546:113;Dr.26527.1.S1_at:547:217;Dr.26527.1.S1_at:560:267;Dr.26527.1.S1_at:617:349;Dr.26527.1.S1_at:65:55;Dr.26527.1.S1_at:673:531;Dr.26527.1.S1_at:675:513;Dr.26527.1.S1_at:68:375;Dr…
dre11008_1	30	Dr.19077.1.A1_at:100:469;Dr.19077.1.A1_at:129:667;Dr.19077.1.A1_at:150:89;Dr.19077.1.A1_at:159:539;Dr.19077.1.A1_at:211:237;Dr.19077.1.A1_at:220:269;Dr.19077.1.A1_at:225:311;Dr.19077.1.A1_at:245:215;Dr.19077.1.A1_at:271:467;Dr.19077.1.A1_at:318:145;Dr.19077.1.A1_at:372:227;Dr.19077.1.A1_at:425:37;Dr.19077.1.A1_at:477:181;Dr.19077.1.A1_at:489:655;Dr.19077.1.A1_at:551:459;Dr.19077.1.A1_at:561:275;D…
dre11616_1	30	Dr.8983.1.A1_at:113:447;Dr.8983.1.A1_at:170:309;Dr.8983.1.A1_at:272:705;Dr.8983.1.A1_at:288:405;Dr.8983.1.A1_at:365:367;Dr.8983.1.A1_at:376:497;Dr.8983.1.A1_at:393:541;Dr.8983.1.A1_at:403:173;Dr.8983.1.A1_at:456:77;Dr.8983.1.A1_at:4:25;Dr.8983.1.A1_at:63:141;Dr.8983.1.A1_at:654:17;Dr.8983.1.A1_at:699:423;Dr.8983.1.A1_at:85:193;Dr.8983.2.S1_at:102:87;Dr.8983.2.S1_at:113:49;Dr.8983.2.S1_at:1:695;Dr…
dre11805_2	30	Dr.8658.1.A1_at:215:327;Dr.8658.1.A1_at:21:25;Dr.8658.1.A1_at:225:161;Dr.8658.1.A1_at:283:135;Dr.8658.1.A1_at:30:141;Dr.8658.1.A1_at:313:95;Dr.8658.1.A1_at:385:193;Dr.8658.1.A1_at:405:581;Dr.8658.1.A1_at:488:595;Dr.8658.1.A1_at:515:617;Dr.8658.1.A1_at:524:31;Dr.8658.1.A1_at:558:211;Dr.8658.1.A1_at:561:433;Dr.8658.1.A1_at:670:495;Dr.8658.1.A1_at:673:675;Dr.8658.1.A1_at:707:35;Dr.8835.1.A1_at:143:2…
dre12351_1	30	Dr.17938.1.S1_at:126:427;Dr.17938.1.S1_at:142:129;Dr.17938.1.S1_at:18:533;Dr.17938.1.S1_at:283:53;Dr.17938.1.S1_at:313:129;Dr.17938.1.S1_at:337:109;Dr.17938.1.S1_at:342:171;Dr.17938.1.S1_at:381:283;Dr.17938.1.S1_at:503:613;Dr.17938.1.S1_at:546:33;Dr.17938.1.S1_at:605:155;Dr.17938.1.S1_at:639:523;Dr.17938.1.S1_at:652:327;Dr.17938.1.S1_at:664:693;Dr.17938.2.A1_at:101:615;Dr.17938.2.A1_at:116:587;Dr…
dre12969_1	30	Dr.15752.1.S1_at:146:147;Dr.15752.1.S1_at:158:253;Dr.15752.1.S1_at:181:299;Dr.15752.1.S1_at:278:695;Dr.15752.1.S1_at:279:655;Dr.15752.1.S1_at:41:447;Dr.15752.1.S1_at:446:663;Dr.15752.1.S1_at:57:451;Dr.15752.1.S1_at:57:685;Dr.15752.1.S1_at:593:103;Dr.15752.1.S1_at:616:467;Dr.15752.1.S1_at:637:95;Dr.15752.1.S1_at:648:185;Dr.15752.1.S1_at:651:265;Dr.15752.1.S1_at:651:515;Dr.15752.1.S1_at:671:353;Dr.…
dre12976_1	30	Dr.22802.1.S1_at:122:415;Dr.22802.1.S1_at:140:553;Dr.22802.1.S1_at:144:453;Dr.22802.1.S1_at:23:375;Dr.22802.1.S1_at:246:509;Dr.22802.1.S1_at:288:631;Dr.22802.1.S1_at:291:139;Dr.22802.1.S1_at:349:179;Dr.22802.1.S1_at:421:429;Dr.22802.1.S1_at:487:377;Dr.22802.1.S1_at:56:269;Dr.22802.1.S1_at:574:617;Dr.22802.2.A1_at:131:647;Dr.22802.2.A1_at:146:193;Dr.22802.2.A1_at:18:271;Dr.22802.2.A1_at:201:401;Dr…
dre13705_1	30	Dr.13745.1.A1_x_at:180:629;Dr.13745.1.A1_x_at:192:31;Dr.13745.1.A1_x_at:367:487;Dr.13745.1.A1_x_at:655:493;Dr.13745.2.A1_x_at:143:161;Dr.13745.2.A1_x_at:178:629;Dr.13745.2.A1_x_at:260:245;Dr.13745.2.A1_x_at:325:331;Dr.13745.2.A1_x_at:348:577;Dr.13745.2.A1_x_at:394:363;Dr.13745.2.A1_x_at:456:441;Dr.13745.2.A1_x_at:45:305;Dr.13745.2.A1_x_at:551:77;Dr.13745.2.A1_x_at:606:621;Dr.13745.3.A1_x_at:144:1…
dre14703_1	30	Dr.11429.1.A1_at:10:367;Dr.11429.1.A1_at:184:525;Dr.11429.1.A1_at:248:459;Dr.11429.1.A1_at:357:523;Dr.11429.1.A1_at:358:627;Dr.11429.1.A1_at:36:457;Dr.11429.1.A1_at:40:461;Dr.11429.1.A1_at:426:319;Dr.11429.1.A1_at:434:9;Dr.11429.1.A1_at:438:13;Dr.11429.1.A1_at:447:665;Dr.11429.1.A1_at:468:435;Dr.11429.1.A1_at:486:509;Dr.11429.1.A1_at:510:363;Dr.11429.1.A1_at:586:401;Dr.11429.1.A1_at:669:331;Dr.15…
dre00195_1	29	Dr.18310.1.S1_at:14:69;Dr.18310.1.S1_at:154:265;Dr.18310.1.S1_at:169:331;Dr.18310.1.S1_at:287:663;Dr.18310.1.S1_at:290:259;Dr.18310.1.S1_at:352:397;Dr.18310.1.S1_at:426:595;Dr.18310.1.S1_at:469:153;Dr.18310.1.S1_at:477:109;Dr.18310.1.S1_at:4:705;Dr.18310.1.S1_at:681:361;Dr.18310.1.S1_at:688:389;Dr.18310.1.S1_at:9:243;Dr.18310.1.S1_at:9:663;Dr.18310.2.A1_at:116:451;Dr.18310.2.A1_at:181:137;Dr.1831…
dre00414_1	29	Dr.14726.1.S1_a_at:153:265;Dr.14726.1.S1_a_at:160:285;Dr.14726.1.S1_a_at:19:515;Dr.14726.1.S1_a_at:248:297;Dr.14726.1.S1_a_at:275:703;Dr.14726.1.S1_a_at:292:551;Dr.14726.1.S1_a_at:384:579;Dr.14726.1.S1_a_at:402:417;Dr.14726.1.S1_a_at:416:389;Dr.14726.1.S1_a_at:43:283;Dr.14726.1.S1_a_at:531:13;Dr.14726.1.S1_a_at:560:461;Dr.14726.1.S1_a_at:581:679;Dr.14726.1.S1_a_at:623:375;Dr.14726.1.S1_a_at:81:21…
dre01330_1	29	Dr.20948.1.S1_at:140:93;Dr.20948.1.S1_at:142:269;Dr.20948.1.S1_at:293:139;Dr.20948.1.S1_at:313:467;Dr.20948.1.S1_at:397:23;Dr.20948.1.S1_at:406:689;Dr.20948.1.S1_at:40:343;Dr.20948.1.S1_at:475:67;Dr.20948.1.S1_at:512:191;Dr.20948.1.S1_at:517:239;Dr.20948.1.S1_at:522:271;Dr.20948.1.S1_at:528:77;Dr.20948.1.S1_at:548:625;Dr.20948.1.S1_at:710:149;Dr.784.1.S1_at:219:381;Dr.784.1.S1_at:225:211;Dr.784.1…
dre01557_1	29	Dr.15162.1.A1_a_at:125:415;Dr.15162.1.A1_a_at:141:117;Dr.15162.1.A1_a_at:155:479;Dr.15162.1.A1_a_at:196:287;Dr.15162.1.A1_a_at:213:603;Dr.15162.1.A1_a_at:232:671;Dr.15162.1.A1_a_at:258:221;Dr.15162.1.A1_a_at:390:597;Dr.15162.1.A1_a_at:486:613;Dr.15162.1.A1_a_at:5:687;Dr.15162.1.A1_a_at:604:311;Dr.15162.1.A1_a_at:650:51;Dr.15162.1.A1_a_at:657:663;Dr.15162.1.A1_a_at:703:499;Dr.15162.1.A1_a_at:71:56…
dre01955_1	29	Dr.25140.2.S1_at:108:381;Dr.25140.2.S1_at:199:385;Dr.25140.2.S1_at:250:373;Dr.25140.2.S1_at:322:69;Dr.25140.2.S1_at:323:339;Dr.25140.2.S1_at:340:3;Dr.25140.2.S1_at:35:591;Dr.25140.2.S1_at:367:61;Dr.25140.2.S1_at:427:277;Dr.25140.2.S1_at:472:125;Dr.25140.2.S1_at:4:489;Dr.25140.2.S1_at:531:255;Dr.25140.2.S1_at:556:697;Dr.25140.2.S1_at:595:699;Dr.25140.2.S1_at:635:583;Dr.25140.2.S1_at:706:169;Dr.251…
dre02245_1	29	Dr.12350.1.A1_at:187:587;Dr.12350.1.A1_at:217:207;Dr.12350.1.A1_at:543:315;Dr.12350.1.A1_at:562:339;Dr.12350.2.S1_at:131:101;Dr.12350.2.S1_at:160:595;Dr.12350.2.S1_at:17:451;Dr.12350.2.S1_at:269:515;Dr.12350.2.S1_at:277:541;Dr.12350.2.S1_at:341:581;Dr.12350.2.S1_at:396:121;Dr.12350.2.S1_at:457:501;Dr.12350.2.S1_at:465:557;Dr.12350.2.S1_at:469:401;Dr.12350.2.S1_at:498:175;Dr.12350.2.S1_at:603:209;…
dre02796_2	29	Dr.4368.1.A1_a_at:146:97;Dr.4368.1.A1_a_at:149:341;Dr.4368.1.A1_a_at:253:283;Dr.4368.1.A1_a_at:291:91;Dr.4368.1.A1_a_at:311:227;Dr.4368.1.A1_a_at:324:635;Dr.4368.1.A1_a_at:350:617;Dr.4368.1.A1_a_at:408:251;Dr.4368.1.A1_a_at:414:287;Dr.4368.1.A1_a_at:447:435;Dr.4368.1.A1_a_at:492:57;Dr.4368.1.A1_a_at:511:115;Dr.4368.1.A1_a_at:667:293;Dr.4368.1.A1_a_at:692:113;Dr.4368.1.A1_a_at:87:315;Dr.4368.1.A1_…
dre02862_1	29	Dr.11659.1.A1_at:13:441;Dr.11659.1.A1_at:141:575;Dr.11659.1.A1_at:158:703;Dr.11659.1.A1_at:159:379;Dr.11659.1.A1_at:222:463;Dr.11659.1.A1_at:234:147;Dr.11659.1.A1_at:364:415;Dr.11659.1.A1_at:432:33;Dr.11659.1.A1_at:448:3;Dr.11659.1.A1_at:453:577;Dr.11659.1.A1_at:481:549;Dr.11659.1.A1_at:517:1;Dr.11659.1.A1_at:610:701;Dr.11659.1.A1_at:613:449;Dr.11659.1.A1_at:645:29;Dr.11659.1.A1_at:701:647;Dr.116…
dre02890_3	29	Dr.12878.1.S1_at:123:407;Dr.12878.1.S1_at:142:545;Dr.12878.1.S1_at:143:195;Dr.12878.1.S1_at:147:295;Dr.12878.1.S1_at:14:615;Dr.12878.1.S1_at:172:215;Dr.12878.1.S1_at:224:57;Dr.12878.1.S1_at:235:223;Dr.12878.1.S1_at:294:649;Dr.12878.1.S1_at:328:309;Dr.12878.1.S1_at:331:603;Dr.12878.1.S1_at:393:575;Dr.12878.1.S1_at:429:157;Dr.12878.1.S1_at:499:209;Dr.12878.1.S1_at:570:197;Dr.12878.1.S1_at:66:551;Dr…
dre04132_1	29	Dr.8654.1.S1_at:100:353;Dr.8654.1.S1_at:157:455;Dr.8654.1.S1_at:162:209;Dr.8654.1.S1_at:268:117;Dr.8654.1.S1_at:325:467;Dr.8654.1.S1_at:426:185;Dr.8654.1.S1_at:471:311;Dr.8654.1.S1_at:568:259;Dr.8654.1.S1_at:571:517;Dr.8654.1.S1_at:57:481;Dr.8654.1.S1_at:638:337;Dr.8654.1.S1_at:641:525;Dr.8654.1.S1_at:9:263;Dr.8654.1.S1_at:9:93;Dr.8654.2.A1_a_at:161:137;Dr.8654.2.A1_a_at:229:207;Dr.8654.2.A1_a_at…
dre04815_1	29	Dr.3375.1.A1_at:161:491;Dr.3375.1.A1_at:200:435;Dr.3375.1.A1_at:219:563;Dr.3375.1.A1_at:240:597;Dr.3375.1.A1_at:35:81;Dr.3375.1.A1_at:381:693;Dr.3375.1.A1_at:474:49;Dr.3375.1.A1_at:497:651;Dr.3375.1.A1_at:517:459;Dr.3375.1.A1_at:554:501;Dr.3375.1.A1_at:561:283;Dr.3375.1.A1_at:625:489;Dr.3375.1.A1_at:6:117;Dr.3375.2.S1_at:108:271;Dr.3375.2.S1_at:122:399;Dr.3375.2.S1_at:155:665;Dr.3375.2.S1_at:288:…
dre05377_2	29	Dr.20913.1.S1_at:138:11;Dr.20913.1.S1_at:152:643;Dr.20913.1.S1_at:161:651;Dr.20913.1.S1_at:225:291;Dr.20913.1.S1_at:239:61;Dr.20913.1.S1_at:257:519;Dr.20913.1.S1_at:32:1;Dr.20913.1.S1_at:347:159;Dr.20913.1.S1_at:429:459;Dr.20913.1.S1_at:500:551;Dr.20913.1.S1_at:561:573;Dr.20913.1.S1_at:572:617;Dr.20913.1.S1_at:644:233;Dr.20913.1.S1_at:685:655;Dr.20913.1.S1_at:72:559;Dr.6651.1.A1_at:101:363;Dr.665…
dre05695_1	29	Dr.10530.1.S1_at:178:355;Dr.10530.1.S1_at:203:307;Dr.10530.1.S1_at:252:289;Dr.10530.1.S1_at:267:185;Dr.10530.1.S1_at:308:665;Dr.10530.1.S1_at:418:315;Dr.10530.1.S1_at:577:407;Dr.10530.1.S1_at:611:583;Dr.10530.1.S1_at:640:671;Dr.10530.1.S1_at:659:669;Dr.10530.1.S1_at:690:645;Dr.10530.1.S1_at:91:573;Dr.10530.1.S1_at:97:221;Dr.24114.1.A1_at:126:623;Dr.24114.1.A1_at:137:471;Dr.24114.1.A1_at:202:441;D…
dre05716_1	29	Dr.20660.1.A1_at:260:177;Dr.20660.1.A1_at:285:623;Dr.20660.1.A1_at:380:231;Dr.20660.1.A1_at:38:31;Dr.20660.1.A1_at:45:113;Dr.20660.1.A1_at:482:587;Dr.20660.1.A1_at:539:291;Dr.20660.1.A1_at:594:505;Dr.20660.1.A1_at:612:631;Dr.20660.1.A1_at:671:173;Dr.9847.1.A1_at:153:443;Dr.9847.1.A1_at:23:225;Dr.9847.1.A1_at:247:587;Dr.9847.1.A1_at:341:585;Dr.9847.1.A1_at:445:205;Dr.9847.1.A1_at:558:517;Dr.9847.1…
dre05788_1	29	Dr.1514.1.A1_at:121:263;Dr.1514.1.A1_at:123:311;Dr.1514.1.A1_at:146:213;Dr.1514.1.A1_at:169:381;Dr.1514.1.A1_at:224:465;Dr.1514.1.A1_at:293:121;Dr.1514.1.A1_at:424:701;Dr.1514.1.A1_at:427:179;Dr.1514.1.A1_at:483:497;Dr.1514.1.A1_at:538:401;Dr.1514.1.A1_at:567:639;Dr.1514.1.A1_at:630:645;Dr.1514.1.A1_at:652:235;Dr.1514.1.A1_at:673:47;Dr.1514.2.S1_at:134:161;Dr.1514.2.S1_at:157:597;Dr.1514.2.S1_at:…
dre06172_1	29	Dr.12309.1.A1_at:16:259;Dr.12309.1.A1_at:230:485;Dr.12309.1.A1_at:299:431;Dr.12309.1.A1_at:316:141;Dr.12309.1.A1_at:335:105;Dr.12309.1.A1_at:528:81;Dr.12309.1.A1_at:535:177;Dr.12309.1.A1_at:591:671;Dr.12309.1.A1_at:5:589;Dr.12309.1.A1_at:636:683;Dr.12309.1.A1_at:643:505;Dr.12309.1.A1_at:64:91;Dr.12309.1.A1_at:650:165;Dr.12309.1.A1_at:657:571;Dr.12309.2.S1_at:16:645;Dr.12309.2.S1_at:197:215;Dr.123…
dre06278_1	29	Dr.17740.1.S1_at:127:675;Dr.17740.1.S1_at:142:417;Dr.17740.1.S1_at:165:325;Dr.17740.1.S1_at:284:535;Dr.17740.1.S1_at:327:189;Dr.17740.1.S1_at:335:545;Dr.17740.1.S1_at:343:415;Dr.17740.1.S1_at:452:103;Dr.17740.1.S1_at:484:379;Dr.17740.1.S1_at:512:609;Dr.17740.1.S1_at:566:13;Dr.17740.1.S1_at:656:395;Dr.17740.1.S1_at:68:397;Dr.17740.1.S1_at:71:477;Dr.17740.2.A1_at:117:601;Dr.17740.2.A1_at:143:473;Dr…
dre06320_1	29	Dr.26504.1.S1_at:215:693;Dr.26504.1.S1_at:222:341;Dr.26504.1.S1_at:281:479;Dr.26504.1.S1_at:284:379;Dr.26504.1.S1_at:325:315;Dr.26504.1.S1_at:328:423;Dr.26504.1.S1_at:439:81;Dr.26504.1.S1_at:499:537;Dr.26504.1.S1_at:504:557;Dr.26504.1.S1_at:608:19;Dr.26504.1.S1_at:611:369;Dr.26504.1.S1_at:65:293;Dr.26504.1.S1_at:662:611;Dr.4288.1.S1_at:139:101;Dr.4288.1.S1_at:14:113;Dr.4288.1.S1_at:196:153;Dr.428…
dre06884_1	29	Dr.15779.1.S1_at:140:91;Dr.15779.1.S1_at:178:337;Dr.15779.1.S1_at:181:533;Dr.15779.1.S1_at:274:387;Dr.15779.1.S1_at:299:39;Dr.15779.1.S1_at:333:363;Dr.15779.1.S1_at:350:95;Dr.15779.1.S1_at:379:419;Dr.15779.1.S1_at:520:119;Dr.15779.1.S1_at:566:579;Dr.15779.1.S1_at:605:31;Dr.15779.1.S1_at:630:379;Dr.15779.1.S1_at:632:95;Dr.15779.1.S1_at:640:551;Dr.15779.1.S1_at:644:71;Dr.15779.1.S1_at:77:93;Dr.1577…
dre07035_2	29	Dr.23917.1.S1_at:110:57;Dr.23917.1.S1_at:137:659;Dr.23917.1.S1_at:158:227;Dr.23917.1.S1_at:172:197;Dr.23917.1.S1_at:209:235;Dr.23917.1.S1_at:230:115;Dr.23917.1.S1_at:336:281;Dr.23917.1.S1_at:355:629;Dr.23917.1.S1_at:557:65;Dr.23917.1.S1_at:606:393;Dr.23917.1.S1_at:615:105;Dr.23917.1.S1_at:642:431;Dr.23917.1.S1_at:658:473;Dr.23917.1.S1_at:680:29;Dr.23917.1.S1_at:68:191;Dr.23917.1.S1_at:77:687;Dr.2…
dre07381_1	29	Dr.21144.1.A1_at:153:201;Dr.21144.1.A1_at:286:431;Dr.21144.1.A1_at:321:307;Dr.21144.1.A1_at:335:345;Dr.21144.1.A1_at:338:673;Dr.21144.1.A1_at:362:193;Dr.21144.1.A1_at:414:207;Dr.21144.1.A1_at:438:127;Dr.21144.1.A1_at:465:159;Dr.21144.1.A1_at:586:493;Dr.21144.1.A1_at:588:521;Dr.21144.1.A1_at:65:125;Dr.21144.1.A1_at:665:645;Dr.21144.1.A1_at:670:233;Dr.4057.1.S1_at:105:601;Dr.4057.1.S1_at:217:565;Dr…
dre07443_1	29	Dr.1985.1.A1_at:165:239;Dr.1985.1.A1_at:169:229;Dr.1985.1.A1_at:201:387;Dr.1985.1.A1_at:206:441;Dr.1985.1.A1_at:302:677;Dr.1985.1.A1_at:328:349;Dr.1985.1.A1_at:346:193;Dr.1985.1.A1_at:367:299;Dr.1985.1.A1_at:387:235;Dr.1985.1.A1_at:47:185;Dr.1985.1.A1_at:580:641;Dr.1985.1.A1_at:594:639;Dr.1985.1.A1_at:690:671;Dr.1985.1.A1_at:79:83;Dr.1985.1.A1_at:84:307;Dr.1985.1.A1_at:85:269;Dr.1985.2.A1_a_at:10…
dre07776_1	29	Dr.25716.1.A1_at:264:433;Dr.25716.1.A1_at:481:621;Dr.25716.1.A1_at:51:449;Dr.25716.1.A1_x_at:263:433;Dr.25716.1.A1_x_at:480:621;Dr.25716.1.A1_x_at:50:449;Dr.4306.1.A1_at:109:551;Dr.4306.1.A1_at:162:251;Dr.4306.1.A1_at:173:131;Dr.4306.1.A1_at:173:421;Dr.4306.1.A1_at:333:675;Dr.4306.1.A1_at:42:675;Dr.4306.1.A1_at:531:655;Dr.4306.1.A1_at:631:325;Dr.4306.1.A1_at:668:483;Dr.4306.1.A1_at:678:583;Dr.430…
dre07886_1	29	Dr.17856.1.S1_at:145:91;Dr.17856.1.S1_at:14:349;Dr.17856.1.S1_at:157:363;Dr.17856.1.S1_at:293:539;Dr.17856.1.S1_at:31:51;Dr.17856.1.S1_at:438:79;Dr.17856.1.S1_at:518:609;Dr.17856.1.S1_at:527:423;Dr.17856.1.S1_at:544:527;Dr.17856.1.S1_at:551:359;Dr.17856.1.S1_at:588:317;Dr.17856.1.S1_at:604:323;Dr.17856.1.S1_at:664:397;Dr.20763.1.S1_at:113:377;Dr.20763.1.S1_at:15:353;Dr.20763.1.S1_at:17:289;Dr.207…
dre07972_1	29	Dr.1823.1.A1_at:124:399;Dr.1823.1.A1_at:155:265;Dr.1823.1.A1_at:236:227;Dr.1823.1.A1_at:270:627;Dr.1823.1.A1_at:339:65;Dr.1823.1.A1_at:361:267;Dr.1823.1.A1_at:382:369;Dr.1823.1.A1_at:460:587;Dr.1823.1.A1_at:508:621;Dr.1823.1.A1_at:52:371;Dr.1823.1.A1_at:607:9;Dr.1823.1.A1_at:615:647;Dr.1823.1.A1_at:670:697;Dr.1823.2.S1_at:192:115;Dr.1823.2.S1_at:221:117;Dr.1823.2.S1_at:307:597;Dr.1823.2.S1_at:360…
dre08398_1	29	Dr.14771.1.S1_at:135:171;Dr.14771.1.S1_at:146:247;Dr.14771.1.S1_at:189:247;Dr.14771.1.S1_at:192:653;Dr.14771.1.S1_at:220:581;Dr.14771.1.S1_at:306:393;Dr.14771.1.S1_at:336:455;Dr.14771.1.S1_at:376:467;Dr.14771.1.S1_at:431:171;Dr.14771.1.S1_at:517:427;Dr.14771.1.S1_at:5:377;Dr.14771.1.S1_at:612:327;Dr.14771.1.S1_at:642:137;Dr.14771.1.S1_at:77:519;Dr.14771.2.S1_at:162:525;Dr.14771.2.S1_at:294:303;Dr…
dre09334_1	29	Dr.14460.1.S1_at:174:593;Dr.14460.1.S1_at:210:109;Dr.14460.1.S1_at:216:153;Dr.14460.1.S1_at:231:507;Dr.14460.1.S1_at:282:181;Dr.14460.1.S1_at:326:295;Dr.14460.1.S1_at:436:387;Dr.14460.1.S1_at:453:1;Dr.14460.1.S1_at:499:477;Dr.14460.1.S1_at:543:7;Dr.14460.1.S1_at:559:581;Dr.14460.1.S1_at:581:407;Dr.14460.1.S1_at:673:577;Dr.14460.1.S1_at:6:79;Dr.14460.1.S1_at:706:537;Dr.14460.2.A1_at:123:561;Dr.144…
dre10367_1	29	Dr.17841.1.S1_at:197:549;Dr.17841.1.S1_at:198:641;Dr.17841.1.S1_at:201:359;Dr.17841.1.S1_at:250:505;Dr.17841.1.S1_at:281:551;Dr.17841.1.S1_at:376:553;Dr.17841.1.S1_at:414:681;Dr.17841.1.S1_at:456:467;Dr.17841.1.S1_at:501:489;Dr.17841.1.S1_at:595:315;Dr.17841.1.S1_at:648:437;Dr.17841.1.S1_at:688:327;Dr.17841.1.S1_at:709:673;Dr.17841.3.A1_at:125:169;Dr.17841.3.A1_at:138:187;Dr.17841.3.A1_at:184:403…
dre10409_1	29	Dr.2377.1.A1_at:122:269;Dr.2377.1.A1_at:190:93;Dr.2377.1.A1_at:233:113;Dr.2377.1.A1_at:289:511;Dr.2377.1.A1_at:357:531;Dr.2377.1.A1_at:419:183;Dr.2377.1.A1_at:436:425;Dr.2377.1.A1_at:555:39;Dr.2377.1.A1_at:574:97;Dr.2377.1.A1_at:579:551;Dr.2377.1.A1_at:614:157;Dr.2377.1.A1_at:701:601;Dr.2377.1.A1_at:706:375;Dr.2377.2.S1_at:162:595;Dr.2377.2.S1_at:312:585;Dr.2377.2.S1_at:343:337;Dr.2377.2.S1_at:46…
dre10454_1	29	Dr.25694.1.S1_at:102:665;Dr.25694.1.S1_at:153:611;Dr.25694.1.S1_at:175:399;Dr.25694.1.S1_at:229:59;Dr.25694.1.S1_at:243:123;Dr.25694.1.S1_at:245:537;Dr.25694.1.S1_at:293:421;Dr.25694.1.S1_at:301:659;Dr.25694.1.S1_at:316:319;Dr.25694.1.S1_at:349:415;Dr.25694.1.S1_at:385:117;Dr.25694.1.S1_at:402:261;Dr.25694.1.S1_at:417:315;Dr.25694.1.S1_at:625:377;Dr.6381.1.A1_at:199:599;Dr.6381.1.A1_at:208:53;Dr.…
dre11004_1	29	Dr.11104.1.A1_at:128:287;Dr.11104.1.A1_at:140:25;Dr.11104.1.A1_at:238:471;Dr.11104.1.A1_at:37:569;Dr.11104.1.A1_at:398:615;Dr.11104.1.A1_at:434:463;Dr.11104.1.A1_at:450:77;Dr.11104.1.A1_at:463:243;Dr.11104.1.A1_at:499:223;Dr.11104.1.A1_at:536:477;Dr.11104.1.A1_at:612:199;Dr.11104.1.A1_at:612:501;Dr.11104.1.A1_at:638:415;Dr.24339.1.S1_at:162:661;Dr.24339.1.S1_at:16:549;Dr.24339.1.S1_at:208:611;Dr.…
dre11022_1	29	Dr.16562.1.S1_at:114:659;Dr.16562.1.S1_at:136:169;Dr.16562.1.S1_at:141:323;Dr.16562.1.S1_at:163:167;Dr.16562.1.S1_at:189:103;Dr.16562.1.S1_at:208:617;Dr.16562.1.S1_at:214:361;Dr.16562.1.S1_at:241:109;Dr.16562.1.S1_at:359:677;Dr.16562.1.S1_at:47:399;Dr.16562.1.S1_at:50:633;Dr.16562.1.S1_at:618:621;Dr.16562.1.S1_at:652:129;Dr.16562.1.S1_at:672:325;Dr.16562.1.S1_at:675:607;Dr.16562.2.A1_at:134:653;D…
dre11551_1	29	Dr.5043.1.A1_at:10:397;Dr.5043.1.A1_at:130:149;Dr.5043.1.A1_at:154:555;Dr.5043.1.A1_at:202:281;Dr.5043.1.A1_at:204:419;Dr.5043.1.A1_at:218:327;Dr.5043.1.A1_at:366:577;Dr.5043.1.A1_at:402:433;Dr.5043.1.A1_at:464:179;Dr.5043.1.A1_at:514:583;Dr.5043.1.A1_at:559:57;Dr.5043.1.A1_at:664:223;Dr.5043.1.A1_at:690:271;Dr.5043.1.A1_at:695:277;Dr.5043.1.A1_at:704:537;Dr.5043.1.A1_at:90:475;Dr.5043.2.S1_at:14…
dre12014_1	29	Dr.16935.1.A1_a_at:146:545;Dr.16935.1.A1_a_at:202:311;Dr.16935.1.A1_a_at:258:459;Dr.16935.1.A1_a_at:294:59;Dr.16935.1.A1_a_at:31:681;Dr.16935.1.A1_a_at:396:65;Dr.16935.1.A1_a_at:505:615;Dr.16935.1.A1_a_at:589:673;Dr.16935.1.A1_a_at:632:97;Dr.16935.1.A1_a_at:64:671;Dr.16935.1.A1_a_at:679:305;Dr.16935.1.A1_a_at:694:427;Dr.16935.1.A1_x_at:257:459;Dr.16935.1.A1_x_at:293:59;Dr.16935.1.A1_x_at:30:681;D…
dre13312_1	29	Dr.13106.1.S1_at:137:503;Dr.13106.1.S1_at:233:681;Dr.13106.1.S1_at:26:481;Dr.13106.1.S1_at:322:173;Dr.13106.1.S1_at:331:355;Dr.13106.1.S1_at:388:183;Dr.13106.1.S1_at:415:393;Dr.13106.1.S1_at:41:691;Dr.13106.1.S1_at:482:411;Dr.13106.1.S1_at:489:463;Dr.13106.1.S1_at:521:689;Dr.13106.1.S1_at:527:587;Dr.13106.1.S1_at:528:457;Dr.13106.1.S1_at:614:65;Dr.13106.1.S1_at:641:219;Dr.13106.1.S1_at:674:457;Dr…
dre14254_1	29	Dr.9981.1.S1_at:187:685;Dr.9981.1.S1_at:242:697;Dr.9981.1.S1_at:280:457;Dr.9981.1.S1_at:335:175;Dr.9981.1.S1_at:370:1;Dr.9981.1.S1_at:382:381;Dr.9981.1.S1_at:398:351;Dr.9981.1.S1_at:408:103;Dr.9981.1.S1_at:427:193;Dr.9981.1.S1_at:435:231;Dr.9981.1.S1_at:454:343;Dr.9981.1.S1_at:491:511;Dr.9981.1.S1_at:693:107;Dr.9981.1.S1_at:79:325;Dr.9981.1.S1_at:80:337;Dr.9981.2.S1_at:209:513;Dr.9981.2.S1_at:264…
dre14978_1	29	Dr.13284.1.A1_at:100:265;Dr.13284.1.A1_at:105:29;Dr.13284.1.A1_at:142:521;Dr.13284.1.A1_at:153:159;Dr.13284.1.A1_at:239:549;Dr.13284.1.A1_at:239:671;Dr.13284.1.A1_at:288:129;Dr.13284.1.A1_at:363:125;Dr.13284.1.A1_at:429:483;Dr.13284.1.A1_at:500:203;Dr.13284.1.A1_at:500:389;Dr.13284.1.A1_at:523:419;Dr.13284.1.A1_at:552:467;Dr.13284.1.A1_at:590:219;Dr.13284.1.A1_at:609:625;Dr.13284.1.A1_at:622:435;…
dre20907_1	29	Dr.25726.1.A1_at:145:99;Dr.25726.1.A1_at:197:183;Dr.25726.1.A1_at:25:327;Dr.25726.1.A1_at:298:513;Dr.25726.1.A1_at:395:669;Dr.25726.1.A1_at:413:617;Dr.25726.1.A1_at:448:457;Dr.25726.1.A1_at:476:673;Dr.25726.1.A1_at:596:487;Dr.25726.1.A1_at:602:373;Dr.25726.1.A1_at:638:423;Dr.25726.1.A1_at:671:407;Dr.25726.1.A1_at:675:221;Dr.25726.1.A1_at:702:193;Dr.7501.1.A1_at:143:231;Dr.7501.1.A1_at:160:249;Dr.…
dre00506_3	28	Dr.263.2.S1_at:117:459;Dr.263.2.S1_at:15:177;Dr.263.2.S1_at:17:537;Dr.263.2.S1_at:182:381;Dr.263.2.S1_at:183:373;Dr.263.2.S1_at:231:621;Dr.263.2.S1_at:234:511;Dr.263.2.S1_at:320:449;Dr.263.2.S1_at:396:395;Dr.263.2.S1_at:407:449;Dr.263.2.S1_at:429:41;Dr.263.2.S1_at:462:357;Dr.263.2.S1_at:646:451;Dr.263.2.S1_at:663:599;Dr.263.2.S1_at:703:465;Dr.263.2.S1_x_at:116:459;Dr.263.2.S1_x_at:14:177;Dr.263.2…
dre00516_1	28	Dr.11310.2.S1_at:219:329;Dr.11310.2.S1_at:236:597;Dr.11310.2.S1_at:245:599;Dr.11310.2.S1_at:264:13;Dr.11310.2.S1_at:291:465;Dr.11310.2.S1_at:342:181;Dr.11310.2.S1_at:342:623;Dr.11310.2.S1_at:372:471;Dr.11310.2.S1_at:375:645;Dr.11310.2.S1_at:432:225;Dr.11310.2.S1_at:444:145;Dr.11310.2.S1_at:447:447;Dr.11310.2.S1_at:454:263;Dr.11310.2.S1_at:557:591;Dr.11310.2.S1_at:574:493;Dr.11310.2.S1_at:636:597;…
dre02017_1	28	Dr.2921.1.A1_at:102:501;Dr.2921.1.A1_at:119:69;Dr.2921.1.A1_at:24:187;Dr.2921.1.A1_at:372:139;Dr.2921.1.A1_at:376:689;Dr.2921.1.A1_at:404:429;Dr.2921.1.A1_at:443:395;Dr.2921.1.A1_at:447:171;Dr.2921.1.A1_at:484:507;Dr.2921.1.A1_at:485:55;Dr.2921.1.A1_at:515:339;Dr.2921.1.A1_at:641:375;Dr.2921.1.A1_at:696:293;Dr.8447.1.S1_at:102:147;Dr.8447.1.S1_at:151:489;Dr.8447.1.S1_at:219:545;Dr.8447.1.S1_at:33…
dre02052_1	28	Dr.13114.1.A1_at:177:277;Dr.13114.1.A1_at:211:335;Dr.13114.1.A1_at:252:505;Dr.13114.1.A1_at:27:313;Dr.13114.1.A1_at:330:165;Dr.13114.1.A1_at:348:641;Dr.13114.1.A1_at:362:191;Dr.13114.1.A1_at:406:407;Dr.13114.1.A1_at:442:173;Dr.13114.1.A1_at:452:235;Dr.13114.1.A1_at:503:413;Dr.13114.1.A1_at:532:587;Dr.13114.1.A1_at:593:7;Dr.13114.1.A1_at:612:175;Dr.13114.1.A1_at:632:263;Dr.13114.1.A1_at:661:45;Dr.…
dre02871_1	28	Dr.25698.1.S1_at:130:489;Dr.25698.1.S1_at:178:23;Dr.25698.1.S1_at:20:587;Dr.25698.1.S1_at:247:147;Dr.25698.1.S1_at:277:429;Dr.25698.1.S1_at:312:181;Dr.25698.1.S1_at:362:259;Dr.25698.1.S1_at:402:221;Dr.25698.1.S1_at:406:35;Dr.25698.1.S1_at:469:111;Dr.25698.1.S1_at:64:477;Dr.25698.1.S1_at:68:623;Dr.25698.1.S1_at:710:353;Dr.9994.1.A1_at:10:71;Dr.9994.1.A1_at:191:37;Dr.9994.1.A1_at:201:691;Dr.9994.1.…
dre02890_1	28	Dr.12878.3.A1_at:119:59;Dr.12878.3.A1_at:133:623;Dr.12878.3.A1_at:142:15;Dr.12878.3.A1_at:231:65;Dr.12878.3.A1_at:243:249;Dr.12878.3.A1_at:320:579;Dr.12878.3.A1_at:326:565;Dr.12878.3.A1_at:422:329;Dr.12878.3.A1_at:468:43;Dr.12878.3.A1_at:518:577;Dr.12878.3.A1_at:526:685;Dr.12878.3.A1_at:544:543;Dr.12878.3.A1_at:561:69;Dr.12878.3.A1_at:581:571;Dr.12878.3.A1_at:591:457;Dr.12878.3.A1_at:599:161;Dr.1…
dre04066_3	28	Dr.19446.1.S1_at:114:179;Dr.19446.1.S1_at:183:307;Dr.19446.1.S1_at:198:319;Dr.19446.1.S1_at:442:253;Dr.19446.1.S1_at:609:159;Dr.19446.1.S1_at:623:635;Dr.19446.1.S1_at:635:449;Dr.19446.1.S1_at:6:597;Dr.19446.2.S1_a_at:120:683;Dr.19446.2.S1_a_at:177:633;Dr.19446.2.S1_a_at:244:163;Dr.19446.2.S1_a_at:252:1;Dr.19446.2.S1_a_at:288:585;Dr.19446.2.S1_a_at:306:105;Dr.19446.2.S1_a_at:344:17;Dr.19446.2.S1_a…
dre04762_1	28	Dr.25320.1.A1_at:100:35;Dr.25320.1.A1_at:120:245;Dr.25320.1.A1_at:195:677;Dr.25320.1.A1_at:217:381;Dr.25320.1.A1_at:217:533;Dr.25320.1.A1_at:286:99;Dr.25320.1.A1_at:34:557;Dr.25320.1.A1_at:356:591;Dr.25320.1.A1_at:35:219;Dr.25320.1.A1_at:451:175;Dr.25320.1.A1_at:459:61;Dr.25320.1.A1_at:495:339;Dr.25320.1.A1_at:549:353;Dr.25320.1.A1_at:603:173;Dr.25320.1.A1_at:684:249;Dr.25320.1.A1_at:80:489;Dr.36…
dre04956_1	28	Dr.20844.1.S1_at:128:45;Dr.20844.1.S1_at:27:379;Dr.20844.1.S1_at:393:409;Dr.20844.1.S1_at:420:501;Dr.20844.1.S1_at:43:63;Dr.20844.1.S1_at:449:597;Dr.20844.1.S1_at:477:641;Dr.20844.1.S1_at:484:77;Dr.20844.1.S1_at:508:371;Dr.20844.1.S1_at:525:375;Dr.20844.1.S1_at:551:573;Dr.20844.1.S1_at:585:183;Dr.20844.1.S1_at:699:419;Dr.20844.1.S1_at:70:267;Dr.20844.1.S1_at:87:145;Dr.25746.1.A1_at:123:497;Dr.257…
dre05063_1	28	Dr.977.1.S1_at:277:83;Dr.977.1.S1_at:284:355;Dr.977.1.S1_at:290:411;Dr.977.1.S1_at:336:583;Dr.977.1.S1_at:375:255;Dr.977.1.S1_at:380:635;Dr.977.1.S1_at:388:361;Dr.977.1.S1_at:434:379;Dr.977.1.S1_at:460:687;Dr.977.1.S1_at:513:629;Dr.977.1.S1_at:631:313;Dr.977.1.S1_at:64:613;Dr.977.1.S1_at:65:477;Dr.977.1.S1_at:6:315;Dr.977.2.A1_at:100:65;Dr.977.2.A1_at:102:609;Dr.977.2.A1_at:107:339;Dr.977.2.A1_at…
dre05078_1	28	Dr.26319.1.A1_at:169:231;Dr.26319.1.A1_at:182:357;Dr.26319.1.A1_at:204:31;Dr.26319.1.A1_at:215:267;Dr.26319.1.A1_at:46:227;Dr.26319.1.A1_at:475:651;Dr.26319.1.A1_at:526:51;Dr.26319.1.A1_at:564:431;Dr.26319.1.A1_at:571:493;Dr.26319.1.A1_at:579:243;Dr.26319.1.A1_at:596:159;Dr.26319.1.A1_at:600:477;Dr.26319.1.A1_at:661:251;Dr.26319.1.A1_at:694:247;Dr.26319.1.A1_at:698:497;Dr.861.1.S1_at:124:219;Dr.8…
dre05201_1	28	Dr.3281.1.A1_at:104:233;Dr.3281.1.A1_at:11:147;Dr.3281.1.A1_at:142:299;Dr.3281.1.A1_at:217:165;Dr.3281.1.A1_at:344:543;Dr.3281.1.A1_at:368:425;Dr.3281.1.A1_at:415:219;Dr.3281.1.A1_at:539:297;Dr.3281.1.A1_at:540:521;Dr.3281.1.A1_at:616:237;Dr.3281.1.A1_at:628:509;Dr.3281.1.A1_at:689:215;Dr.3281.1.A1_at:68:185;Dr.7284.1.A1_at:202:585;Dr.7284.1.A1_at:229:535;Dr.7284.1.A1_at:235:575;Dr.7284.1.A1_at:2…
dre05247_1	28	Dr.17450.1.A1_at:128:355;Dr.17450.1.A1_at:165:539;Dr.17450.1.A1_at:171:661;Dr.17450.1.A1_at:174:481;Dr.17450.1.A1_at:182:45;Dr.17450.1.A1_at:194:209;Dr.17450.1.A1_at:214:145;Dr.17450.1.A1_at:219:313;Dr.17450.1.A1_at:282:539;Dr.17450.1.A1_at:342:377;Dr.17450.1.A1_at:370:53;Dr.17450.1.A1_at:496:275;Dr.17450.1.A1_at:609:141;Dr.17450.1.A1_at:619:399;Dr.17450.2.S1_at:171:497;Dr.17450.2.S1_at:379:149;D…
dre05451_1	28	Dr.18727.1.A1_at:101:625;Dr.18727.1.A1_at:107:601;Dr.18727.1.A1_at:154:209;Dr.18727.1.A1_at:233:27;Dr.18727.1.A1_at:277:485;Dr.18727.1.A1_at:354:377;Dr.18727.1.A1_at:483:159;Dr.18727.1.A1_at:49:199;Dr.18727.1.A1_at:508:589;Dr.18727.1.A1_at:519:21;Dr.18727.1.A1_at:531:651;Dr.18727.1.A1_at:622:245;Dr.18727.1.A1_at:673:275;Dr.2779.1.A1_at:193:621;Dr.2779.1.A1_at:220:89;Dr.2779.1.A1_at:231:445;Dr.277…
dre05862_1	28	Dr.13670.1.S1_at:13:273;Dr.13670.1.S1_at:172:281;Dr.13670.1.S1_at:244:519;Dr.13670.1.S1_at:272:471;Dr.13670.1.S1_at:375:683;Dr.13670.1.S1_at:377:459;Dr.13670.1.S1_at:496:7;Dr.13670.1.S1_at:517:43;Dr.13670.1.S1_at:568:481;Dr.13670.1.S1_at:575:427;Dr.13670.1.S1_at:579:81;Dr.13670.1.S1_at:5:411;Dr.13670.1.S1_at:621:453;Dr.17095.1.A1_at:17:687;Dr.17095.1.A1_at:207:291;Dr.17095.1.A1_at:221:193;Dr.1709…
dre05899_1	28	Dr.14413.1.A1_at:154:63;Dr.14413.1.A1_at:233:637;Dr.14413.1.A1_at:258:311;Dr.14413.1.A1_at:293:305;Dr.14413.1.A1_at:376:303;Dr.14413.1.A1_at:39:545;Dr.14413.1.A1_at:405:59;Dr.14413.1.A1_at:445:153;Dr.14413.1.A1_at:464:217;Dr.14413.1.A1_at:501:305;Dr.14413.1.A1_at:628:391;Dr.14413.1.A1_at:636:265;Dr.14413.1.A1_at:77:371;Dr.14413.1.A1_at:92:289;Dr.14413.2.S1_at:18:99;Dr.14413.2.S1_at:21:231;Dr.1441…
dre06409_1	28	Dr.7200.1.A1_at:108:607;Dr.7200.1.A1_at:115:249;Dr.7200.1.A1_at:237:427;Dr.7200.1.A1_at:243:373;Dr.7200.1.A1_at:288:569;Dr.7200.1.A1_at:296:599;Dr.7200.1.A1_at:362:495;Dr.7200.1.A1_at:428:497;Dr.7200.1.A1_at:491:327;Dr.7200.1.A1_at:539:257;Dr.7200.1.A1_at:54:147;Dr.7200.1.A1_at:619:177;Dr.7200.1.A1_at:668:259;Dr.7200.2.S1_at:111:477;Dr.7200.2.S1_at:186:389;Dr.7200.2.S1_at:203:15;Dr.7200.2.S1_at:3…
dre06447_1	28	Dr.3611.1.A1_at:111:461;Dr.3611.1.A1_at:144:681;Dr.3611.1.A1_at:145:5;Dr.3611.1.A1_at:217:589;Dr.3611.1.A1_at:248:671;Dr.3611.1.A1_at:253:31;Dr.3611.1.A1_at:334:359;Dr.3611.1.A1_at:390:221;Dr.3611.1.A1_at:424:521;Dr.3611.1.A1_at:466:605;Dr.3611.1.A1_at:528:451;Dr.3611.1.A1_at:634:677;Dr.3611.2.S1_at:216:423;Dr.3611.2.S1_at:288:189;Dr.3611.2.S1_at:321:555;Dr.3611.2.S1_at:359:705;Dr.3611.2.S1_at:38…
dre06601_1	28	Dr.4190.1.A1_at:102:167;Dr.4190.1.A1_at:112:19;Dr.4190.1.A1_at:156:185;Dr.4190.1.A1_at:247:63;Dr.4190.1.A1_at:262:9;Dr.4190.1.A1_at:327:329;Dr.4190.1.A1_at:360:169;Dr.4190.1.A1_at:361:545;Dr.4190.1.A1_at:377:55;Dr.4190.1.A1_at:522:527;Dr.4190.1.A1_at:568:371;Dr.4190.1.A1_at:669:557;Dr.4190.1.A1_at:685:541;Dr.4190.1.A1_at:708:475;Dr.4190.1.A1_at:7:325;Dr.4190.1.A1_at:95:45;Dr.4190.2.S1_at:120:53;D…
dre06638_1	28	Dr.19345.1.A1_at:130:79;Dr.19345.1.A1_at:185:307;Dr.19345.1.A1_at:190:249;Dr.19345.1.A1_at:221:657;Dr.19345.1.A1_at:247:419;Dr.19345.1.A1_at:254:685;Dr.19345.1.A1_at:320:167;Dr.19345.1.A1_at:389:573;Dr.19345.1.A1_at:407:263;Dr.19345.1.A1_at:524:291;Dr.19345.1.A1_at:591:699;Dr.19345.1.A1_at:59:447;Dr.19345.1.A1_at:710:117;Dr.19345.1.A1_at:84:45;Dr.19345.2.S1_at:110:363;Dr.19345.2.S1_at:178:495;Dr.…
dre07072_1	28	Dr.11052.1.S1_at:160:617;Dr.11052.1.S1_at:172:47;Dr.11052.1.S1_at:20:231;Dr.11052.1.S1_at:349:611;Dr.11052.1.S1_at:383:33;Dr.11052.1.S1_at:394:183;Dr.11052.1.S1_at:404:535;Dr.11052.1.S1_at:41:67;Dr.11052.1.S1_at:420:221;Dr.11052.1.S1_at:458:149;Dr.11052.1.S1_at:624:329;Dr.11052.1.S1_at:640:433;Dr.11052.1.S1_at:693:279;Dr.11052.2.A1_at:182:25;Dr.11052.2.A1_at:183:127;Dr.11052.2.A1_at:192:615;Dr.11…
dre07591_1	28	Dr.1663.1.A1_at:112:47;Dr.1663.1.A1_at:144:155;Dr.1663.1.A1_at:144:505;Dr.1663.1.A1_at:146:127;Dr.1663.1.A1_at:192:541;Dr.1663.1.A1_at:370:185;Dr.1663.1.A1_at:37:413;Dr.1663.1.A1_at:393:343;Dr.1663.1.A1_at:521:697;Dr.1663.1.A1_at:637:3;Dr.1663.1.A1_at:644:75;Dr.1663.1.A1_at:681:119;Dr.17219.1.S1_at:134:479;Dr.17219.1.S1_at:159:183;Dr.17219.1.S1_at:210:227;Dr.17219.1.S1_at:212:59;Dr.17219.1.S1_at:…
dre07593_1	28	Dr.9255.1.A1_at:259:429;Dr.9255.1.A1_at:270:49;Dr.9255.1.A1_at:314:327;Dr.9255.1.A1_at:33:519;Dr.9255.1.A1_at:343:427;Dr.9255.1.A1_at:377:473;Dr.9255.1.A1_at:538:59;Dr.9255.1.A1_at:548:453;Dr.9255.1.A1_at:561:327;Dr.9255.1.A1_at:567:493;Dr.9255.1.A1_at:616:235;Dr.9255.1.A1_at:626:247;Dr.9255.1.A1_at:644:669;Dr.9255.1.A1_at:696:321;Dr.9255.2.S1_at:150:87;Dr.9255.2.S1_at:211:651;Dr.9255.2.S1_at:226…
dre07797_1	28	Dr.26135.1.A1_at:105:353;Dr.26135.1.A1_at:111:317;Dr.26135.1.A1_at:151:463;Dr.26135.1.A1_at:250:435;Dr.26135.1.A1_at:290:3;Dr.26135.1.A1_at:30:255;Dr.26135.1.A1_at:429:677;Dr.26135.1.A1_at:483:483;Dr.26135.1.A1_at:508:545;Dr.26135.1.A1_at:529:495;Dr.26135.1.A1_at:568:325;Dr.26135.1.A1_at:569:199;Dr.26135.1.A1_at:579:175;Dr.26135.1.A1_at:588:615;Dr.26135.1.A1_at:601:309;Dr.26135.1.A1_at:643:355;Dr…
dre07847_1	28	Dr.3077.1.S1_at:111:91;Dr.3077.1.S1_at:114:569;Dr.3077.1.S1_at:135:585;Dr.3077.1.S1_at:136:587;Dr.3077.1.S1_at:151:651;Dr.3077.1.S1_at:222:103;Dr.3077.1.S1_at:22:603;Dr.3077.1.S1_at:267:205;Dr.3077.1.S1_at:32:145;Dr.3077.1.S1_at:414:393;Dr.3077.1.S1_at:490:571;Dr.3077.1.S1_at:521:435;Dr.3077.1.S1_at:587:449;Dr.3077.1.S1_at:605:141;Dr.3077.1.S1_at:653:263;Dr.3077.1.S1_at:76:593;Dr.3077.2.A1_at:105…
dre07881_1	28	Dr.15412.2.S1_a_at:105:621;Dr.15412.2.S1_a_at:216:83;Dr.15412.2.S1_a_at:230:167;Dr.15412.2.S1_a_at:311:279;Dr.15412.2.S1_a_at:339:573;Dr.15412.2.S1_a_at:358:125;Dr.15412.2.S1_a_at:432:383;Dr.15412.2.S1_a_at:44:491;Dr.15412.2.S1_a_at:463:597;Dr.15412.2.S1_a_at:53:381;Dr.15412.2.S1_a_at:579:477;Dr.15412.2.S1_a_at:695:413;Dr.15412.2.S1_a_at:80:115;Dr.15412.2.S1_a_at:95:125;Dr.15412.2.S1_at:233:183;D…
dre08144_1	28	Dr.9933.1.S1_at:197:133;Dr.9933.1.S1_at:266:227;Dr.9933.1.S1_at:328:661;Dr.9933.1.S1_at:34:685;Dr.9933.1.S1_at:378:585;Dr.9933.1.S1_at:379:637;Dr.9933.1.S1_at:441:543;Dr.9933.1.S1_at:466:275;Dr.9933.1.S1_at:556:473;Dr.9933.1.S1_at:576:659;Dr.9933.1.S1_at:623:507;Dr.9933.1.S1_at:660:173;Dr.9933.1.S1_at:66:239;Dr.9933.1.S1_at:704:601;Dr.9933.2.A1_at:182:689;Dr.9933.2.A1_at:194:15;Dr.9933.2.A1_at:23…
dre08389_2	28	Dr.3644.1.A1_at:231:49;Dr.3644.1.A1_at:245:617;Dr.3644.1.A1_at:288:205;Dr.3644.1.A1_at:381:701;Dr.3644.1.A1_at:404:127;Dr.3644.1.A1_at:452:271;Dr.3644.1.A1_at:462:263;Dr.3644.1.A1_at:466:327;Dr.3644.1.A1_at:466:359;Dr.3644.1.A1_at:484:63;Dr.3644.1.A1_at:510:355;Dr.3644.1.A1_at:525:355;Dr.3644.1.A1_at:537:615;Dr.3644.1.A1_at:586:593;Dr.3644.1.A1_at:641:311;Dr.3644.1.A1_at:90:443;Dr.3644.2.S1_at:16…
dre09053_1	28	Dr.15833.1.A1_at:108:615;Dr.15833.1.A1_at:175:527;Dr.15833.1.A1_at:236:183;Dr.15833.1.A1_at:320:69;Dr.15833.1.A1_at:466:367;Dr.15833.1.A1_at:478:231;Dr.15833.1.A1_at:512:375;Dr.15833.1.A1_at:519:43;Dr.15833.1.A1_at:539:317;Dr.15833.1.A1_at:60:527;Dr.15833.1.A1_at:620:193;Dr.15833.1.A1_at:9:363;Dr.15833.2.S1_at:147:7;Dr.15833.2.S1_at:239:605;Dr.15833.2.S1_at:251:399;Dr.15833.2.S1_at:303:437;Dr.158…
dre09341_1	28	Dr.12368.1.A1_at:168:511;Dr.12368.1.A1_at:210:239;Dr.12368.1.A1_at:303:485;Dr.12368.1.A1_at:314:411;Dr.12368.1.A1_at:345:549;Dr.12368.1.A1_at:379:27;Dr.12368.1.A1_at:381:165;Dr.12368.1.A1_at:381:79;Dr.12368.1.A1_at:383:89;Dr.12368.1.A1_at:388:457;Dr.12368.1.A1_at:415:577;Dr.12368.1.A1_at:564:549;Dr.12368.1.A1_at:625:535;Dr.12368.1.A1_at:684:163;Dr.12368.1.A1_at:701:315;Dr.12368.2.S1_at:136:267;Dr…
dre09743_1	28	Dr.930.1.S1_at:111:15;Dr.930.1.S1_at:125:225;Dr.930.1.S1_at:285:333;Dr.930.1.S1_at:322:137;Dr.930.1.S1_at:341:37;Dr.930.1.S1_at:41:539;Dr.930.1.S1_at:462:387;Dr.930.1.S1_at:488:587;Dr.930.1.S1_at:580:371;Dr.930.1.S1_at:598:443;Dr.930.1.S1_at:631:201;Dr.930.1.S1_at:638:389;Dr.930.1.S1_at:639:387;Dr.930.1.S1_at:664:619;Dr.930.2.A1_at:106:275;Dr.930.2.A1_at:153:349;Dr.930.2.A1_at:177:653;Dr.930.2.A1…
dre11081_1	28	Dr.5904.1.A1_s_at:162:629;Dr.5904.1.A1_s_at:171:57;Dr.5904.1.A1_s_at:202:407;Dr.5904.1.A1_s_at:213:625;Dr.5904.1.A1_s_at:226:25;Dr.5904.1.A1_s_at:305:179;Dr.5904.1.A1_s_at:376:609;Dr.5904.1.A1_s_at:383:667;Dr.5904.1.A1_s_at:42:509;Dr.5904.1.A1_s_at:453:129;Dr.5904.1.A1_s_at:471:35;Dr.5904.1.A1_s_at:489:107;Dr.5904.1.A1_s_at:539:509;Dr.5904.1.A1_s_at:570:281;Dr.5904.1.A1_s_at:637:219;Dr.5904.1.A1_…
dre13112_2	28	Dr.5362.1.A1_a_at:204:447;Dr.5362.1.A1_a_at:244:17;Dr.5362.1.A1_a_at:268:689;Dr.5362.1.A1_a_at:458:295;Dr.5362.1.A1_a_at:460:285;Dr.5362.1.A1_a_at:49:353;Dr.5362.1.A1_a_at:502:201;Dr.5362.1.A1_a_at:539:19;Dr.5362.1.A1_a_at:5:289;Dr.5362.1.A1_a_at:619:297;Dr.5362.1.A1_a_at:674:569;Dr.5362.1.A1_a_at:675:389;Dr.5362.1.A1_a_at:678:677;Dr.5362.1.A1_a_at:82:581;Dr.5362.2.A1_a_at:245:17;Dr.5362.2.A1_a_a…
dre13853_1	28	Dr.25527.1.A1_at:113:595;Dr.25527.1.A1_at:128:265;Dr.25527.1.A1_at:160:579;Dr.25527.1.A1_at:165:297;Dr.25527.1.A1_at:196:173;Dr.25527.1.A1_at:239:597;Dr.25527.1.A1_at:304:85;Dr.25527.1.A1_at:378:569;Dr.25527.1.A1_at:452:681;Dr.25527.1.A1_at:545:457;Dr.25527.1.A1_at:554:191;Dr.25527.1.A1_at:565:385;Dr.25527.1.A1_at:638:517;Dr.25527.1.A1_at:671:91;Dr.25527.1.A1_x_at:127:265;Dr.25527.1.A1_x_at:164:2…
dre01367_3	27	Dr.17896.1.A1_at:111:127;Dr.17896.1.A1_at:111:237;Dr.17896.1.A1_at:122:551;Dr.17896.1.A1_at:205:291;Dr.17896.1.A1_at:235:253;Dr.17896.1.A1_at:259:491;Dr.17896.1.A1_at:36:243;Dr.17896.1.A1_at:416:393;Dr.17896.1.A1_at:461:481;Dr.17896.1.A1_at:489:201;Dr.17896.1.A1_at:493:259;Dr.17896.1.A1_at:53:137;Dr.17896.1.A1_at:70:703;Dr.17896.1.A1_at:78:587;Dr.18260.1.S1_at:114:431;Dr.18260.1.S1_at:129:669;Dr.…
dre01930_1	27	Dr.22376.1.A1_at:125:333;Dr.22376.1.A1_at:183:481;Dr.22376.1.A1_at:218:59;Dr.22376.1.A1_at:219:627;Dr.22376.1.A1_at:329:301;Dr.22376.1.A1_at:335:457;Dr.22376.1.A1_at:338:443;Dr.22376.1.A1_at:372:657;Dr.22376.1.A1_at:432:679;Dr.22376.1.A1_at:451:639;Dr.22376.1.A1_at:466:573;Dr.22376.1.A1_at:473:245;Dr.22376.1.A1_at:583:193;Dr.25157.1.S1_at:140:195;Dr.25157.1.S1_at:189:329;Dr.25157.1.S1_at:221:429;…
dre02210_1	27	Dr.26393.1.S1_at:151:207;Dr.26393.1.S1_at:334:455;Dr.26393.1.S1_at:367:31;Dr.26393.1.S1_at:409:167;Dr.26393.1.S1_at:478:307;Dr.26393.1.S1_at:523:549;Dr.26393.1.S1_at:566:421;Dr.26393.1.S1_at:687:295;Dr.26393.1.S1_at:689:125;Dr.26393.1.S1_at:697:151;Dr.26393.1.S1_at:709:437;Dr.26393.1.S1_at:710:185;Dr.5299.2.A1_at:100:223;Dr.5299.2.A1_at:110:99;Dr.5299.2.A1_at:245:359;Dr.5299.2.A1_at:28:227;Dr.529…
dre03583_2	27	Dr.20879.1.A1_s_at:114:595;Dr.20879.1.A1_s_at:149:71;Dr.20879.1.A1_s_at:181:549;Dr.20879.1.A1_s_at:198:595;Dr.20879.1.A1_s_at:246:83;Dr.20879.1.A1_s_at:428:283;Dr.20879.1.A1_s_at:469:481;Dr.20879.1.A1_s_at:475:107;Dr.20879.1.A1_s_at:4:39;Dr.20879.1.A1_s_at:578:679;Dr.20879.1.A1_s_at:584:297;Dr.3103.1.S1_at:129:43;Dr.3103.1.S1_at:250:285;Dr.3103.1.S1_at:302:239;Dr.3103.1.S1_at:420:527;Dr.3103.1.S1…
dre04488_1	27	Dr.14202.1.S1_s_at:132:215;Dr.14202.1.S1_s_at:166:617;Dr.14202.1.S1_s_at:265:101;Dr.14202.1.S1_s_at:288:603;Dr.14202.1.S1_s_at:420:651;Dr.14202.1.S1_s_at:438:663;Dr.14202.1.S1_s_at:454:399;Dr.14202.1.S1_s_at:45:549;Dr.14202.1.S1_s_at:474:477;Dr.14202.1.S1_s_at:476:453;Dr.14202.1.S1_s_at:505:493;Dr.14202.1.S1_s_at:548:19;Dr.14202.1.S1_s_at:581:335;Dr.14202.1.S1_s_at:589:667;Dr.14202.1.S1_s_at:60:6…
dre04602_1	27	Dr.14233.1.S1_at:140:331;Dr.14233.1.S1_at:225:81;Dr.14233.1.S1_at:299:645;Dr.14233.1.S1_at:339:481;Dr.14233.1.S1_at:345:237;Dr.14233.1.S1_at:383:9;Dr.14233.1.S1_at:426:559;Dr.14233.1.S1_at:4:297;Dr.14233.1.S1_at:532:323;Dr.14233.1.S1_at:540:85;Dr.14233.1.S1_at:545:231;Dr.14233.1.S1_at:566:473;Dr.14233.1.S1_at:60:425;Dr.14233.1.S1_at:637:599;Dr.14233.1.S1_at:643:177;Dr.14233.2.S1_at:138:173;Dr.142…
dre04608_1	27	Dr.12056.1.A1_at:126:705;Dr.12056.1.A1_at:199:229;Dr.12056.1.A1_at:240:11;Dr.12056.1.A1_at:241:61;Dr.12056.1.A1_at:377:177;Dr.12056.1.A1_at:38:293;Dr.12056.1.A1_at:394:459;Dr.12056.1.A1_at:431:79;Dr.12056.1.A1_at:604:605;Dr.12056.1.A1_at:620:67;Dr.12056.1.A1_at:699:113;Dr.12056.2.S1_at:100:211;Dr.12056.2.S1_at:109:121;Dr.12056.2.S1_at:143:549;Dr.12056.2.S1_at:151:63;Dr.12056.2.S1_at:158:317;Dr.12…
dre04659_1	27	Dr.4794.1.A1_at:165:71;Dr.4794.1.A1_at:17:605;Dr.4794.1.A1_at:259:313;Dr.4794.1.A1_at:272:447;Dr.4794.1.A1_at:295:693;Dr.4794.1.A1_at:306:239;Dr.4794.1.A1_at:373:425;Dr.4794.1.A1_at:424:651;Dr.4794.1.A1_at:507:505;Dr.4794.1.A1_at:524:145;Dr.4794.1.A1_at:529:683;Dr.4794.1.A1_at:565:47;Dr.4794.1.A1_at:593:177;Dr.4794.2.S1_at:200:159;Dr.4794.2.S1_at:237:273;Dr.4794.2.S1_at:269:411;Dr.4794.2.S1_at:27…
dre04824_1	27	Dr.17491.1.A1_at:26:337;Dr.17491.1.A1_at:294:573;Dr.17491.1.A1_at:29:161;Dr.17491.1.A1_at:301:257;Dr.17491.1.A1_at:310:261;Dr.17491.1.A1_at:315:555;Dr.17491.1.A1_at:330:51;Dr.17491.1.A1_at:374:351;Dr.17491.1.A1_at:37:319;Dr.17491.1.A1_at:392:309;Dr.17491.1.A1_at:443:289;Dr.17491.1.A1_at:494:387;Dr.17491.1.A1_at:533:407;Dr.17491.1.A1_at:569:433;Dr.17491.1.A1_at:584:463;Dr.17491.1.A1_at:672:447;Dr.…
dre04988_1	27	Dr.9343.1.S1_a_at:201:605;Dr.9343.1.S1_a_at:224:323;Dr.9343.1.S1_a_at:250:375;Dr.9343.1.S1_a_at:265:141;Dr.9343.1.S1_a_at:273:625;Dr.9343.1.S1_a_at:307:631;Dr.9343.1.S1_a_at:311:421;Dr.9343.1.S1_a_at:352:461;Dr.9343.1.S1_a_at:407:593;Dr.9343.1.S1_a_at:423:285;Dr.9343.1.S1_a_at:467:433;Dr.9343.1.S1_a_at:523:285;Dr.9343.1.S1_a_at:592:231;Dr.9343.1.S1_a_at:639:701;Dr.9343.1.S1_a_at:674:701;Dr.9343.1…
dre05364_1	27	Dr.14716.1.A1_at:178:263;Dr.14716.1.A1_at:193:13;Dr.14716.1.A1_at:300:379;Dr.14716.1.A1_at:343:191;Dr.14716.1.A1_at:352:269;Dr.14716.1.A1_at:396:661;Dr.14716.1.A1_at:426:561;Dr.14716.1.A1_at:651:275;Dr.14716.1.A1_at:666:299;Dr.14716.1.A1_at:672:591;Dr.14716.1.A1_at:686:227;Dr.24546.1.A1_s_at:174:503;Dr.24546.1.A1_s_at:26:189;Dr.24546.1.A1_s_at:327:381;Dr.24546.1.A1_s_at:347:617;Dr.24546.1.A1_s_at…
dre05824_1	27	Dr.11069.1.A1_at:137:365;Dr.11069.1.A1_at:162:471;Dr.11069.1.A1_at:200:623;Dr.11069.1.A1_at:249:387;Dr.11069.1.A1_at:370:347;Dr.11069.1.A1_at:396:177;Dr.11069.1.A1_at:421:513;Dr.11069.1.A1_at:425:545;Dr.11069.1.A1_at:483:81;Dr.11069.1.A1_at:493:155;Dr.11069.1.A1_at:547:225;Dr.11069.1.A1_at:99:125;Dr.11069.2.S1_at:108:363;Dr.11069.2.S1_at:151:413;Dr.11069.2.S1_at:165:349;Dr.11069.2.S1_at:191:213;D…
dre05838_1	27	Dr.6190.1.A1_at:110:593;Dr.6190.1.A1_at:140:679;Dr.6190.1.A1_at:190:479;Dr.6190.1.A1_at:223:413;Dr.6190.1.A1_at:241:693;Dr.6190.1.A1_at:282:585;Dr.6190.1.A1_at:309:155;Dr.6190.1.A1_at:331:21;Dr.6190.1.A1_at:438:291;Dr.6190.1.A1_at:456:55;Dr.6190.1.A1_at:605:111;Dr.6190.1.A1_at:612:683;Dr.6190.1.A1_at:615:145;Dr.6190.1.A1_at:619:155;Dr.6190.1.A1_at:638:599;Dr.6190.1.A1_at:684:703;Dr.6190.2.S1_at:1…
dre05922_1	27	Dr.19508.1.A1_at:113:159;Dr.19508.1.A1_at:146:199;Dr.19508.1.A1_at:146:633;Dr.19508.1.A1_at:173:545;Dr.19508.1.A1_at:277:665;Dr.19508.1.A1_at:350:301;Dr.19508.1.A1_at:356:339;Dr.19508.1.A1_at:475:499;Dr.19508.1.A1_at:538:119;Dr.19508.1.A1_at:573:27;Dr.19508.1.A1_at:707:639;Dr.19508.1.A1_at:83:373;Dr.19508.2.S1_at:102:617;Dr.19508.2.S1_at:129:251;Dr.19508.2.S1_at:282:189;Dr.19508.2.S1_at:344:139;D…
dre05986_1	27	Dr.15857.1.A1_at:105:593;Dr.15857.1.A1_at:294:301;Dr.15857.1.A1_at:327:331;Dr.15857.1.A1_at:339:647;Dr.15857.1.A1_at:354:641;Dr.15857.1.A1_at:369:647;Dr.15857.1.A1_at:415:465;Dr.15857.1.A1_at:416:357;Dr.15857.1.A1_at:448:575;Dr.15857.1.A1_at:495:245;Dr.15857.1.A1_at:496:469;Dr.15857.1.A1_at:61:31;Dr.15857.1.A1_at:691:307;Dr.15857.2.S1_at:104:289;Dr.15857.2.S1_at:166:545;Dr.15857.2.S1_at:191:409;D…
dre06125_1	27	Dr.18513.1.A1_at:107:179;Dr.18513.1.A1_at:118:681;Dr.18513.1.A1_at:149:523;Dr.18513.1.A1_at:359:149;Dr.18513.1.A1_at:367:253;Dr.18513.1.A1_at:445:75;Dr.18513.1.A1_at:478:447;Dr.18513.1.A1_at:505:61;Dr.18513.1.A1_at:60:397;Dr.18513.1.A1_at:647:617;Dr.18513.1.A1_at:656:153;Dr.18513.1.A1_at:89:365;Dr.18513.2.S1_a_at:55:687;Dr.18513.2.S1_at:100:705;Dr.18513.2.S1_at:13:531;Dr.18513.2.S1_at:179:375;Dr.…
dre06169_1	27	Dr.15025.1.S1_at:186:309;Dr.15025.1.S1_at:23:147;Dr.15025.1.S1_at:240:1;Dr.15025.1.S1_at:248:221;Dr.15025.1.S1_at:363:169;Dr.15025.1.S1_at:384:663;Dr.15025.1.S1_at:425:599;Dr.15025.1.S1_at:45:191;Dr.15025.1.S1_at:553:427;Dr.15025.1.S1_at:685:33;Dr.15025.1.S1_at:95:681;Dr.1863.1.A1_at:100:443;Dr.1863.1.A1_at:105:81;Dr.1863.1.A1_at:125:695;Dr.1863.1.A1_at:146:257;Dr.1863.1.A1_at:23:469;Dr.1863.1.A1…
dre06267_1	27	Dr.15627.1.A1_at:184:355;Dr.15627.1.A1_at:225:365;Dr.15627.1.A1_at:274:671;Dr.15627.1.A1_at:341:653;Dr.15627.1.A1_at:440:591;Dr.15627.1.A1_at:50:641;Dr.15627.1.A1_at:540:329;Dr.15627.1.A1_at:55:525;Dr.15627.1.A1_at:592:433;Dr.15627.1.A1_at:642:357;Dr.15627.1.A1_at:650:421;Dr.15627.1.A1_at:665:173;Dr.15627.1.A1_at:92:547;Dr.15627.2.S1_at:159:425;Dr.15627.2.S1_at:167:403;Dr.15627.2.S1_at:197:227;Dr…
dre06573_1	27	Dr.14482.1.A1_at:10:595;Dr.14482.1.A1_at:146:529;Dr.14482.1.A1_at:163:489;Dr.14482.1.A1_at:18:481;Dr.14482.1.A1_at:223:67;Dr.14482.1.A1_at:358:167;Dr.14482.1.A1_at:35:251;Dr.14482.1.A1_at:433:149;Dr.14482.1.A1_at:509:5;Dr.14482.1.A1_at:539:413;Dr.14482.1.A1_at:627:339;Dr.14482.1.A1_at:629:521;Dr.14482.1.A1_at:632:683;Dr.14482.1.A1_at:635:483;Dr.18073.1.S1_at:186:543;Dr.18073.1.S1_at:188:423;Dr.18…
dre07109_1	27	Dr.18112.1.S1_at:106:75;Dr.18112.1.S1_at:113:395;Dr.18112.1.S1_at:140:511;Dr.18112.1.S1_at:179:363;Dr.18112.1.S1_at:180:697;Dr.18112.1.S1_at:302:689;Dr.18112.1.S1_at:339:641;Dr.18112.1.S1_at:33:165;Dr.18112.1.S1_at:34:287;Dr.18112.1.S1_at:354:521;Dr.18112.1.S1_at:443:433;Dr.18112.1.S1_at:526:679;Dr.18112.1.S1_at:547:431;Dr.18112.1.S1_at:587:481;Dr.18112.1.S1_at:87:661;Dr.18112.2.A1_at:119:655;Dr.…
dre07187_2	27	Dr.486.1.S1_at:15:481;Dr.486.1.S1_at:165:567;Dr.486.1.S1_at:172:701;Dr.486.1.S1_at:211:327;Dr.486.1.S1_at:212:531;Dr.486.1.S1_at:323:363;Dr.486.1.S1_at:395:437;Dr.486.1.S1_at:412:289;Dr.486.1.S1_at:479:297;Dr.486.1.S1_at:489:653;Dr.486.1.S1_at:495:573;Dr.486.1.S1_at:496:481;Dr.486.1.S1_at:565:671;Dr.486.1.S1_at:599:345;Dr.486.1.S1_at:605:623;Dr.486.2.S1_at:201:483;Dr.486.2.S1_at:234:31;Dr.486.2.S…
dre07220_1	27	Dr.17517.1.S1_at:221:135;Dr.17517.1.S1_at:301:343;Dr.17517.1.S1_at:314:259;Dr.17517.1.S1_at:32:71;Dr.17517.1.S1_at:408:483;Dr.17517.1.S1_at:411:287;Dr.17517.1.S1_at:413:111;Dr.17517.1.S1_at:535:199;Dr.17517.1.S1_at:552:557;Dr.17517.1.S1_at:644:115;Dr.17517.1.S1_at:681:207;Dr.5008.1.S1_at:102:703;Dr.5008.1.S1_at:150:277;Dr.5008.1.S1_at:185:439;Dr.5008.1.S1_at:358:373;Dr.5008.1.S1_at:364:549;Dr.500…
dre08577_1	27	Dr.14729.1.S1_at:155:371;Dr.14729.1.S1_at:236:383;Dr.14729.1.S1_at:253:479;Dr.14729.1.S1_at:263:687;Dr.14729.1.S1_at:296:565;Dr.14729.1.S1_at:346:79;Dr.14729.1.S1_at:374:487;Dr.14729.1.S1_at:41:567;Dr.14729.1.S1_at:450:87;Dr.14729.1.S1_at:653:149;Dr.14729.1.S1_at:96:291;Dr.14729.3.S1_a_at:105:595;Dr.14729.3.S1_a_at:218:279;Dr.14729.3.S1_a_at:21:335;Dr.14729.3.S1_a_at:23:161;Dr.14729.3.S1_a_at:254…
dre08848_1	27	Dr.528.1.A1_at:104:89;Dr.528.1.A1_at:157:39;Dr.528.1.A1_at:157:639;Dr.528.1.A1_at:173:315;Dr.528.1.A1_at:218:11;Dr.528.1.A1_at:497:85;Dr.528.1.A1_at:533:3;Dr.528.1.A1_at:551:481;Dr.528.1.A1_at:588:353;Dr.528.1.A1_at:61:171;Dr.528.1.A1_at:690:479;Dr.528.1.A1_at:691:545;Dr.528.2.S1_at:130:389;Dr.528.2.S1_at:157:97;Dr.528.2.S1_at:171:47;Dr.528.2.S1_at:209:301;Dr.528.2.S1_at:271:185;Dr.528.2.S1_at:27…
dre08983_1	27	Dr.17923.1.S1_at:179:265;Dr.17923.1.S1_at:18:503;Dr.17923.1.S1_at:262:395;Dr.17923.1.S1_at:272:235;Dr.17923.1.S1_at:275:395;Dr.17923.1.S1_at:313:349;Dr.17923.1.S1_at:411:357;Dr.17923.1.S1_at:473:251;Dr.17923.1.S1_at:479:375;Dr.17923.1.S1_at:490:85;Dr.17923.1.S1_at:521:631;Dr.17923.1.S1_at:564:263;Dr.17923.1.S1_at:592:343;Dr.17923.1.S1_at:637:183;Dr.17923.1.S1_at:88:597;Dr.17923.2.A1_at:193:579;Dr…
dre08996_2	27	Dr.13956.1.S1_at:181:93;Dr.13956.1.S1_at:27:65;Dr.13956.1.S1_at:287:387;Dr.13956.1.S1_at:2:151;Dr.13956.1.S1_at:454:97;Dr.13956.1.S1_at:483:651;Dr.13956.1.S1_at:517:501;Dr.13956.1.S1_at:543:209;Dr.13956.1.S1_at:56:85;Dr.13956.1.S1_at:669:153;Dr.13956.1.S1_at:677:357;Dr.13956.1.S1_at:680:151;Dr.3121.1.A1_at:141:511;Dr.3121.1.A1_at:147:625;Dr.3121.1.A1_at:1:23;Dr.3121.1.A1_at:213:263;Dr.3121.1.A1_a…
dre09446_1	27	Dr.502.1.S1_at:134:535;Dr.502.1.S1_at:232:155;Dr.502.1.S1_at:252:549;Dr.502.1.S1_at:267:687;Dr.502.1.S1_at:472:657;Dr.502.1.S1_at:530:147;Dr.502.1.S1_at:538:695;Dr.502.1.S1_at:572:221;Dr.502.1.S1_at:5:529;Dr.502.1.S1_at:669:459;Dr.502.1.S1_at:677:343;Dr.502.1.S1_at:689:313;Dr.502.1.S1_at:690:265;Dr.502.2.S1_a_at:129:359;Dr.502.2.S1_a_at:136:553;Dr.502.2.S1_a_at:275:551;Dr.502.2.S1_a_at:284:211;Dr…
dre09547_1	27	Dr.21.1.A1_at:124:675;Dr.21.1.A1_at:127:127;Dr.21.1.A1_at:152:13;Dr.21.1.A1_at:19:93;Dr.21.1.A1_at:287:175;Dr.21.1.A1_at:301:521;Dr.21.1.A1_at:30:33;Dr.21.1.A1_at:349:373;Dr.21.1.A1_at:367:529;Dr.21.1.A1_at:446:449;Dr.21.1.A1_at:455:271;Dr.21.1.A1_at:485:451;Dr.21.1.A1_at:510:579;Dr.21.1.A1_at:516:205;Dr.21.1.A1_at:532:599;Dr.21.2.S1_at:13:199;Dr.21.2.S1_at:151:585;Dr.21.2.S1_at:152:521;Dr.21.2.S…
dre09915_1	27	Dr.26406.1.S1_at:130:71;Dr.26406.1.S1_at:180:319;Dr.26406.1.S1_at:184:233;Dr.26406.1.S1_at:23:575;Dr.26406.1.S1_at:287:335;Dr.26406.1.S1_at:316:201;Dr.26406.1.S1_at:333:37;Dr.26406.1.S1_at:381:681;Dr.26406.1.S1_at:403:185;Dr.26406.1.S1_at:464:83;Dr.26406.1.S1_at:53:531;Dr.26406.1.S1_at:544:285;Dr.26406.1.S1_at:549:271;Dr.26406.1.S1_at:588:27;Dr.26406.1.S1_at:654:117;Dr.26406.1.S1_at:80:391;Dr.265…
dre09994_1	27	Dr.14414.1.A1_at:10:529;Dr.14414.1.A1_at:186:593;Dr.14414.1.A1_at:208:497;Dr.14414.1.A1_at:221:695;Dr.14414.1.A1_at:278:43;Dr.14414.1.A1_at:280:329;Dr.14414.1.A1_at:300:89;Dr.14414.1.A1_at:49:407;Dr.14414.1.A1_at:50:579;Dr.14414.1.A1_at:50:621;Dr.14414.1.A1_at:598:67;Dr.14414.1.A1_at:632:637;Dr.14414.1.A1_at:654:677;Dr.14414.1.A1_at:665:371;Dr.14414.2.S1_at:136:381;Dr.14414.2.S1_at:182:369;Dr.144…
dre10014_1	27	Dr.18629.1.A1_at:130:365;Dr.18629.1.A1_at:138:475;Dr.18629.1.A1_at:17:169;Dr.18629.1.A1_at:232:273;Dr.18629.1.A1_at:287:583;Dr.18629.1.A1_at:382:531;Dr.18629.1.A1_at:386:255;Dr.18629.1.A1_at:406:59;Dr.18629.1.A1_at:425:635;Dr.18629.1.A1_at:599:119;Dr.18629.1.A1_at:656:159;Dr.18629.1.A1_at:662:39;Dr.8804.1.A1_at:107:347;Dr.8804.1.A1_at:162:253;Dr.8804.1.A1_at:185:399;Dr.8804.1.A1_at:185:559;Dr.880…
dre11039_1	27	Dr.4863.1.A1_at:119:127;Dr.4863.1.A1_at:264:21;Dr.4863.1.A1_at:332:329;Dr.4863.1.A1_at:333:337;Dr.4863.1.A1_at:510:541;Dr.4863.1.A1_at:555:131;Dr.4863.1.A1_at:562:117;Dr.4863.1.A1_at:591:249;Dr.4863.1.A1_at:651:439;Dr.4863.1.A1_at:664:43;Dr.4863.1.A1_at:675:169;Dr.4863.1.A1_at:694:237;Dr.4863.1.A1_at:97:309;Dr.4863.2.S1_at:124:275;Dr.4863.2.S1_at:174:279;Dr.4863.2.S1_at:181:405;Dr.4863.2.S1_at:20…
dre11082_2	27	Dr.15219.1.S1_a_at:101:319;Dr.15219.1.S1_a_at:112:505;Dr.15219.1.S1_a_at:138:193;Dr.15219.1.S1_a_at:174:411;Dr.15219.1.S1_a_at:257:595;Dr.15219.1.S1_a_at:280:231;Dr.15219.1.S1_a_at:292:99;Dr.15219.1.S1_a_at:310:277;Dr.15219.1.S1_a_at:546:371;Dr.15219.1.S1_a_at:558:135;Dr.15219.1.S1_a_at:599:195;Dr.15219.1.S1_a_at:631:487;Dr.15219.1.S1_a_at:691:687;Dr.15219.1.S1_a_at:71:357;Dr.15219.1.S1_a_at:88:5…
dre11555_1	27	Dr.11537.1.A1_at:105:31;Dr.11537.1.A1_at:168:583;Dr.11537.1.A1_at:173:635;Dr.11537.1.A1_at:261:413;Dr.11537.1.A1_at:294:421;Dr.11537.1.A1_at:352:213;Dr.11537.1.A1_at:377:39;Dr.11537.1.A1_at:39:673;Dr.11537.1.A1_at:499:155;Dr.11537.1.A1_at:554:325;Dr.11537.1.A1_at:591:579;Dr.11537.1.A1_at:654:349;Dr.11537.2.S1_at:182:57;Dr.11537.2.S1_at:212:559;Dr.11537.2.S1_at:314:503;Dr.11537.2.S1_at:354:453;Dr.…
dre11574_1	27	Dr.15773.1.S1_at:107:511;Dr.15773.1.S1_at:126:65;Dr.15773.1.S1_at:136:663;Dr.15773.1.S1_at:235:599;Dr.15773.1.S1_at:275:519;Dr.15773.1.S1_at:276:415;Dr.15773.1.S1_at:356:585;Dr.15773.1.S1_at:368:111;Dr.15773.1.S1_at:406:501;Dr.15773.1.S1_at:566:419;Dr.15773.1.S1_at:57:687;Dr.15773.1.S1_at:645:643;Dr.15773.1.S1_at:659:103;Dr.15773.1.S1_at:663:157;Dr.15773.1.S1_at:71:519;Dr.15773.2.A1_at:121:37;Dr.…
dre11637_1	27	Dr.16832.1.A1_at:175:523;Dr.16832.1.A1_at:185:109;Dr.16832.1.A1_at:253:471;Dr.16832.1.A1_at:293:195;Dr.16832.1.A1_at:360:281;Dr.16832.1.A1_at:473:325;Dr.16832.1.A1_at:476:499;Dr.16832.1.A1_at:522:599;Dr.16832.1.A1_at:535:621;Dr.16832.1.A1_at:542:643;Dr.16832.1.A1_at:663:401;Dr.16832.1.A1_at:698:289;Dr.16832.1.A1_at:700:35;Dr.16832.1.A1_at:700:671;Dr.16832.2.S1_at:102:149;Dr.16832.2.S1_at:10:183;D…
dre11940_1	27	Dr.187.1.A1_at:108:515;Dr.187.1.A1_at:113:169;Dr.187.1.A1_at:209:609;Dr.187.1.A1_at:213:607;Dr.187.1.A1_at:259:681;Dr.187.1.A1_at:306:3;Dr.187.1.A1_at:342:259;Dr.187.1.A1_at:366:221;Dr.187.1.A1_at:377:205;Dr.187.1.A1_at:42:505;Dr.187.1.A1_at:44:389;Dr.187.1.A1_at:51:611;Dr.187.1.A1_at:634:497;Dr.25715.2.A1_a_at:118:451;Dr.25715.2.A1_a_at:119:73;Dr.25715.2.A1_a_at:173:273;Dr.25715.2.A1_a_at:240:5;…
dre12009_2	27	Dr.433.1.A1_at:274:417;Dr.433.1.A1_at:278:127;Dr.433.1.A1_at:301:361;Dr.433.1.A1_at:31:519;Dr.433.1.A1_at:324:63;Dr.433.1.A1_at:335:27;Dr.433.1.A1_at:344:449;Dr.433.1.A1_at:353:75;Dr.433.1.A1_at:404:455;Dr.433.1.A1_at:467:647;Dr.433.1.A1_at:46:513;Dr.433.1.A1_at:472:367;Dr.433.1.A1_at:56:549;Dr.433.1.A1_at:579:145;Dr.433.1.A1_at:588:3;Dr.433.1.A1_at:603:239;Dr.433.2.S1_a_at:175:41;Dr.433.2.S1_a_a…
dre12033_1	27	Dr.16512.1.A1_at:109:689;Dr.16512.1.A1_at:124:647;Dr.16512.1.A1_at:162:561;Dr.16512.1.A1_at:179:523;Dr.16512.1.A1_at:222:315;Dr.16512.1.A1_at:24:393;Dr.16512.1.A1_at:294:271;Dr.16512.1.A1_at:337:271;Dr.16512.1.A1_at:443:691;Dr.16512.1.A1_at:546:519;Dr.16512.1.A1_at:554:337;Dr.16512.1.A1_at:645:333;Dr.16512.1.A1_at:651:337;Dr.16512.1.A1_at:672:269;Dr.16512.1.A1_at:68:671;Dr.16512.1.A1_at:70:139;Dr…
dre12504_1	27	Dr.10585.1.A1_at:106:409;Dr.10585.1.A1_at:165:605;Dr.10585.1.A1_at:246:651;Dr.10585.1.A1_at:405:213;Dr.10585.1.A1_at:434:227;Dr.10585.1.A1_at:441:675;Dr.10585.1.A1_at:48:27;Dr.10585.1.A1_at:588:359;Dr.10585.1.A1_at:59:663;Dr.10585.1.A1_at:67:699;Dr.10585.1.A1_at:92:81;Dr.10585.1.A2_at:115:109;Dr.10585.1.A2_at:11:479;Dr.10585.1.A2_at:11:665;Dr.10585.1.A2_at:147:297;Dr.10585.1.A2_at:162:29;Dr.10585…
dre12506_1	27	Dr.14422.1.A1_at:106:139;Dr.14422.1.A1_at:111:135;Dr.14422.1.A1_at:139:569;Dr.14422.1.A1_at:168:263;Dr.14422.1.A1_at:183:101;Dr.14422.1.A1_at:20:273;Dr.14422.1.A1_at:248:59;Dr.14422.1.A1_at:253:625;Dr.14422.1.A1_at:273:545;Dr.14422.1.A1_at:411:587;Dr.14422.1.A1_at:521:595;Dr.14422.1.A1_at:641:397;Dr.14422.1.A1_at:65:123;Dr.14422.1.A1_at:674:341;Dr.14422.3.A1_x_at:118:17;Dr.14422.3.A1_x_at:118:615…
dre12678_3	27	Dr.17989.1.A1_at:106:659;Dr.17989.1.A1_at:177:433;Dr.17989.1.A1_at:192:229;Dr.17989.1.A1_at:203:23;Dr.17989.1.A1_at:268:705;Dr.17989.1.A1_at:340:689;Dr.17989.1.A1_at:385:475;Dr.17989.1.A1_at:408:205;Dr.17989.1.A1_at:565:361;Dr.17989.1.A1_at:58:79;Dr.17989.1.A1_at:61:281;Dr.17989.1.A1_at:63:455;Dr.17989.1.A1_at:640:173;Dr.17989.1.A1_at:681:149;Dr.17989.2.S1_at:101:189;Dr.17989.2.S1_at:13:539;Dr.17…
dre13323_1	27	Dr.17722.1.A1_at:145:165;Dr.17722.1.A1_at:146:153;Dr.17722.1.A1_at:182:401;Dr.17722.1.A1_at:284:189;Dr.17722.1.A1_at:316:395;Dr.17722.1.A1_at:335:433;Dr.17722.1.A1_at:362:389;Dr.17722.1.A1_at:363:213;Dr.17722.1.A1_at:489:175;Dr.17722.1.A1_at:520:177;Dr.17722.1.A1_at:521:329;Dr.17722.1.A1_at:560:71;Dr.17722.1.A1_at:614:33;Dr.17722.1.A1_at:617:65;Dr.17722.1.A1_at:633:335;Dr.17722.1.A1_at:705:691;Dr…
dre14657_1	27	Dr.15758.1.A1_at:108:497;Dr.15758.1.A1_at:235:305;Dr.15758.1.A1_at:291:381;Dr.15758.1.A1_at:309:97;Dr.15758.1.A1_at:437:141;Dr.15758.1.A1_at:445:61;Dr.15758.1.A1_at:509:581;Dr.15758.1.A1_at:50:521;Dr.15758.1.A1_at:638:683;Dr.15758.1.A1_at:63:227;Dr.15758.1.A1_at:640:9;Dr.15758.1.A1_at:65:67;Dr.15758.1.A1_at:685:295;Dr.15758.1.A1_at:686:587;Dr.2350.1.A1_at:189:195;Dr.2350.1.A1_at:275:593;Dr.2350.1…
dre15079_1	27	Dr.23064.1.S1_at:104:405;Dr.23064.1.S1_at:173:203;Dr.23064.1.S1_at:272:73;Dr.23064.1.S1_at:279:117;Dr.23064.1.S1_at:305:133;Dr.23064.1.S1_at:30:97;Dr.23064.1.S1_at:335:95;Dr.23064.1.S1_at:345:105;Dr.23064.1.S1_at:463:503;Dr.23064.1.S1_at:503:111;Dr.23064.1.S1_at:534:351;Dr.23064.1.S1_at:591:215;Dr.23064.1.S1_at:649:125;Dr.23064.1.S1_at:667:75;Dr.23064.1.S1_at:683:85;Dr.23064.1.S1_at:704:471;Dr.23…
dre15086_1	27	DrAffx.2.32.S1_at:105:151;DrAffx.2.32.S1_at:267:313;DrAffx.2.32.S1_at:344:551;DrAffx.2.32.S1_at:353:393;DrAffx.2.32.S1_at:40:605;DrAffx.2.32.S1_at:449:367;DrAffx.2.32.S1_at:464:427;DrAffx.2.32.S1_at:474:349;DrAffx.2.32.S1_at:570:613;DrAffx.2.32.S1_at:678:85;DrAffx.2.32.S1_at:699:607;DrAffx.2.32.S1_s_at:145:327;DrAffx.2.32.S1_s_at:156:561;DrAffx.2.32.S1_s_at:160:287;DrAffx.2.32.S1_s_at:198:573;DrA…
dre15621_1	27	Dr.8153.1.S5_a_at:169:95;Dr.8153.1.S5_a_at:335:619;Dr.8153.1.S5_a_at:341:33;Dr.8153.1.S5_a_at:365:641;Dr.8153.1.S5_a_at:496:147;Dr.8153.1.S5_a_at:552:541;Dr.8153.1.S5_a_at:561:401;Dr.8153.1.S5_a_at:569:505;Dr.8153.1.S5_a_at:620:103;Dr.8153.1.S5_a_at:646:649;Dr.8153.1.S5_a_at:77:511;Dr.8153.5.A1_at:101:273;Dr.8153.5.A1_at:105:179;Dr.8153.5.A1_at:16:511;Dr.8153.5.A1_at:306:391;Dr.8153.5.A1_at:316:2…
dre21630_1	27	Dr.2404.1.S1_at:125:335;Dr.2404.1.S1_at:173:351;Dr.2404.1.S1_at:239:359;Dr.2404.1.S1_at:363:133;Dr.2404.1.S1_at:375:247;Dr.2404.1.S1_at:468:69;Dr.2404.1.S1_at:474:457;Dr.2404.1.S1_at:483:335;Dr.2404.1.S1_at:501:613;Dr.2404.1.S1_at:601:281;Dr.2404.1.S1_at:673:81;Dr.2404.1.S1_at:85:427;Dr.7582.1.A1_at:110:291;Dr.7582.1.A1_at:141:441;Dr.7582.1.A1_at:154:327;Dr.7582.1.A1_at:205:27;Dr.7582.1.A1_at:205…
dre00018_1	26	Dr.3411.1.S1_at:106:573;Dr.3411.1.S1_at:110:119;Dr.3411.1.S1_at:125:479;Dr.3411.1.S1_at:26:425;Dr.3411.1.S1_at:317:215;Dr.3411.1.S1_at:472:273;Dr.3411.1.S1_at:480:447;Dr.3411.1.S1_at:504:701;Dr.3411.1.S1_at:581:117;Dr.3411.1.S1_at:638:249;Dr.3411.1.S1_at:659:661;Dr.3411.1.S1_at:92:235;Dr.3411.1.S1_s_at:109:7;Dr.3411.1.S1_s_at:113:517;Dr.3411.1.S1_s_at:194:523;Dr.3411.1.S1_s_at:226:569;Dr.3411.1.S…
dre01426_1	26	Dr.1889.1.S1_at:27:165;Dr.1889.1.S1_at:280:185;Dr.1889.1.S1_at:288:665;Dr.1889.1.S1_at:29:527;Dr.1889.1.S1_at:366:619;Dr.1889.1.S1_at:375:389;Dr.1889.1.S1_at:412:237;Dr.1889.1.S1_at:467:323;Dr.1889.1.S1_at:543:499;Dr.1889.1.S1_at:615:303;Dr.1889.1.S1_at:631:279;Dr.1889.1.S1_at:638:205;Dr.1889.1.S1_at:682:345;Dr.1889.2.A1_a_at:117:289;Dr.1889.2.A1_a_at:162:549;Dr.1889.2.A1_a_at:268:699;Dr.1889.2.A…
dre01746_1	26	Dr.5434.1.S1_at:102:651;Dr.5434.1.S1_at:131:193;Dr.5434.1.S1_at:13:421;Dr.5434.1.S1_at:232:685;Dr.5434.1.S1_at:349:637;Dr.5434.1.S1_at:352:319;Dr.5434.1.S1_at:369:417;Dr.5434.1.S1_at:385:15;Dr.5434.1.S1_at:433:299;Dr.5434.1.S1_at:43:329;Dr.5434.1.S1_at:442:69;Dr.5434.1.S1_at:462:177;Dr.5434.1.S1_at:4:361;Dr.5434.1.S1_at:525:509;Dr.5434.1.S1_at:634:365;Dr.5434.1.S1_at:670:165;Dr.5434.1.S2_at:112:2…
dre02063_1	26	Dr.25553.1.A1_at:150:107;Dr.25553.1.A1_at:159:127;Dr.25553.1.A1_at:162:245;Dr.25553.1.A1_at:169:365;Dr.25553.1.A1_at:189:565;Dr.25553.1.A1_at:236:5;Dr.25553.1.A1_at:302:131;Dr.25553.1.A1_at:586:57;Dr.25553.1.A1_at:615:185;Dr.25553.1.A1_at:630:571;Dr.25553.1.A1_at:667:439;Dr.25553.1.A1_at:672:99;Dr.4229.1.S1_at:124:667;Dr.4229.1.S1_at:140:37;Dr.4229.1.S1_at:200:241;Dr.4229.1.S1_at:233:347;Dr.4229.…
dre02223_1	26	Dr.3190.1.S1_at:110:163;Dr.3190.1.S1_at:146:331;Dr.3190.1.S1_at:200:397;Dr.3190.1.S1_at:214:335;Dr.3190.1.S1_at:252:49;Dr.3190.1.S1_at:271:145;Dr.3190.1.S1_at:370:299;Dr.3190.1.S1_at:405:337;Dr.3190.1.S1_at:444:157;Dr.3190.1.S1_at:499:197;Dr.3190.1.S1_at:530:523;Dr.3190.1.S1_at:531:103;Dr.3190.1.S1_at:53:563;Dr.3190.2.A1_at:135:673;Dr.3190.2.A1_at:186:681;Dr.3190.2.A1_at:19:163;Dr.3190.2.A1_at:21…
dre02334_1	26	Dr.15768.1.A1_at:206:45;Dr.15768.1.A1_at:270:341;Dr.15768.1.A1_at:307:533;Dr.15768.1.A1_at:35:195;Dr.15768.1.A1_at:390:695;Dr.15768.1.A1_at:426:369;Dr.15768.1.A1_at:42:379;Dr.15768.1.A1_at:461:487;Dr.15768.1.A1_at:482:21;Dr.15768.1.A1_at:514:289;Dr.15768.1.A1_at:623:561;Dr.15768.1.A1_at:624:381;Dr.15768.1.A1_at:681:431;Dr.15768.1.A1_at:688:699;Dr.26426.1.S1_at:101:87;Dr.26426.1.S1_at:135:99;Dr.26…
dre03879_1	26	Dr.25952.1.A1_s_at:112:563;Dr.25952.1.A1_s_at:17:433;Dr.25952.1.A1_s_at:274:571;Dr.25952.1.A1_s_at:27:573;Dr.25952.1.A1_s_at:288:53;Dr.25952.1.A1_s_at:313:561;Dr.25952.1.A1_s_at:336:297;Dr.25952.1.A1_s_at:346:661;Dr.25952.1.A1_s_at:562:599;Dr.25952.1.A1_s_at:579:703;Dr.25952.1.A1_s_at:616:261;Dr.25952.1.A1_s_at:637:449;Dr.25952.1.A1_s_at:672:453;Dr.25952.1.A1_s_at:685:481;Dr.25952.1.A1_s_at:8:651…
dre04929_1	26	Dr.17543.1.S1_at:162:645;Dr.17543.1.S1_at:215:319;Dr.17543.1.S1_at:77:111;Dr.17543.2.S1_a_at:139:467;Dr.17543.2.S1_a_at:183:617;Dr.17543.2.S1_a_at:331:259;Dr.17543.2.S1_a_at:341:133;Dr.17543.2.S1_a_at:367:133;Dr.17543.2.S1_a_at:395:239;Dr.17543.2.S1_a_at:408:531;Dr.17543.2.S1_a_at:491:499;Dr.17543.2.S1_a_at:517:491;Dr.17543.2.S1_a_at:530:39;Dr.17543.2.S1_a_at:537:599;Dr.17543.2.S1_a_at:562:185;Dr…
dre04946_1	26	Dr.17237.1.S1_at:159:375;Dr.17237.1.S1_at:178:117;Dr.17237.1.S1_at:233:197;Dr.17237.1.S1_at:277:101;Dr.17237.1.S1_at:459:347;Dr.17237.1.S1_at:461:627;Dr.17237.1.S1_at:533:539;Dr.17237.1.S1_at:542:351;Dr.17237.1.S1_at:56:557;Dr.17237.1.S1_at:590:549;Dr.17237.1.S1_at:691:281;Dr.17237.1.S1_at:698:357;Dr.17237.2.S1_a_at:192:11;Dr.17237.2.S1_a_at:194:565;Dr.17237.2.S1_a_at:228:263;Dr.17237.2.S1_a_at:2…
dre05224_1	26	Dr.12172.1.S1_at:178:169;Dr.12172.1.S1_at:244:247;Dr.12172.1.S1_at:32:449;Dr.12172.1.S1_at:372:287;Dr.12172.1.S1_at:383:183;Dr.12172.1.S1_at:439:357;Dr.12172.1.S1_at:468:219;Dr.12172.1.S1_at:534:295;Dr.12172.1.S1_at:613:343;Dr.12172.1.S1_at:641:13;Dr.12172.1.S1_at:641:191;Dr.6631.1.A1_at:146:141;Dr.6631.1.A1_at:147:599;Dr.6631.1.A1_at:151:317;Dr.6631.1.A1_at:165:481;Dr.6631.1.A1_at:16:285;Dr.6631…
dre05376_2	26	Dr.12240.1.A1_a_at:12:315;Dr.12240.1.A1_a_at:14:377;Dr.12240.1.A1_a_at:168:669;Dr.12240.1.A1_a_at:311:71;Dr.12240.1.A1_a_at:41:285;Dr.12240.1.A1_a_at:457:491;Dr.12240.1.A1_a_at:508:209;Dr.12240.1.A1_a_at:518:641;Dr.12240.1.A1_a_at:574:571;Dr.12240.1.A1_a_at:583:585;Dr.12240.1.A1_a_at:587:625;Dr.12240.1.A1_a_at:604:43;Dr.12240.1.A1_a_at:642:327;Dr.12240.1.A1_a_at:667:649;Dr.12240.1.A1_a_at:86:663;…
dre05522_1	26	Dr.3647.1.A1_at:123:597;Dr.3647.1.A1_at:199:115;Dr.3647.1.A1_at:200:559;Dr.3647.1.A1_at:210:695;Dr.3647.1.A1_at:266:179;Dr.3647.1.A1_at:282:323;Dr.3647.1.A1_at:315:315;Dr.3647.1.A1_at:407:565;Dr.3647.1.A1_at:411:181;Dr.3647.1.A1_at:524:505;Dr.3647.1.A1_at:57:407;Dr.3647.1.A1_at:606:119;Dr.3647.1.A1_at:613:679;Dr.3647.1.A1_at:637:561;Dr.3647.2.S1_at:121:301;Dr.3647.2.S1_at:135:563;Dr.3647.2.S1_at:…
dre05562_1	26	Dr.20538.1.A1_at:14:447;Dr.20538.1.A1_at:150:439;Dr.20538.1.A1_at:216:435;Dr.20538.1.A1_at:225:107;Dr.20538.1.A1_at:309:469;Dr.20538.1.A1_at:317:189;Dr.20538.1.A1_at:384:195;Dr.20538.1.A1_at:406:305;Dr.20538.1.A1_at:433:81;Dr.20538.1.A1_at:511:173;Dr.9210.2.S1_a_at:213:553;Dr.9210.2.S1_a_at:253:359;Dr.9210.2.S1_a_at:296:593;Dr.9210.2.S1_a_at:325:439;Dr.9210.2.S1_a_at:36:69;Dr.9210.2.S1_a_at:389:6…
dre05817_1	26	Dr.12057.1.A1_at:135:537;Dr.12057.1.A1_at:187:131;Dr.12057.1.A1_at:193:147;Dr.12057.1.A1_at:241:639;Dr.12057.1.A1_at:271:627;Dr.12057.1.A1_at:293:281;Dr.12057.1.A1_at:409:203;Dr.12057.1.A1_at:479:577;Dr.12057.1.A1_at:501:259;Dr.12057.1.A1_at:517:33;Dr.12057.1.A1_at:53:253;Dr.12057.1.A1_at:540:13;Dr.12057.1.A1_at:563:471;Dr.12057.1.A1_at:639:463;Dr.22271.1.A1_at:307:359;Dr.22271.1.A1_at:359:605;Dr…
dre05883_1	26	Dr.24104.1.S1_at:103:211;Dr.24104.1.S1_at:16:543;Dr.24104.1.S1_at:178:341;Dr.24104.1.S1_at:187:191;Dr.24104.1.S1_at:280:657;Dr.24104.1.S1_at:308:233;Dr.24104.1.S1_at:318:469;Dr.24104.1.S1_at:531:209;Dr.24104.1.S1_at:534:191;Dr.24104.1.S1_at:537:689;Dr.24104.1.S1_at:644:269;Dr.24104.1.S1_at:697:597;Dr.24104.1.S1_at:89:389;Dr.25519.1.S1_at:253:569;Dr.25519.1.S1_at:366:327;Dr.25519.1.S1_at:380:197;D…
dre06207_1	26	Dr.11310.3.S1_at:111:381;Dr.11310.3.S1_at:117:51;Dr.11310.3.S1_at:126:403;Dr.11310.3.S1_at:15:13;Dr.11310.3.S1_at:201:519;Dr.11310.3.S1_at:223:687;Dr.11310.3.S1_at:224:361;Dr.11310.3.S1_at:251:233;Dr.11310.3.S1_at:302:705;Dr.11310.3.S1_at:348:249;Dr.11310.3.S1_at:48:547;Dr.11310.3.S1_at:555:371;Dr.11310.3.S1_at:563:219;Dr.11310.3.S1_at:590:487;Dr.11310.3.S1_at:613:701;Dr.11310.3.S1_at:658:313;Dr.…
dre06591_2	26	Dr.13759.1.S1_at:112:389;Dr.13759.1.S1_at:118:613;Dr.13759.1.S1_at:177:323;Dr.13759.1.S1_at:250:411;Dr.13759.1.S1_at:322:659;Dr.13759.1.S1_at:417:179;Dr.13759.1.S1_at:607:355;Dr.13759.1.S1_at:694:397;Dr.13759.1.S1_at:706:109;Dr.13759.1.S1_at:709:585;Dr.25917.1.S1_at:127:225;Dr.25917.1.S1_at:12:181;Dr.25917.1.S1_at:147:213;Dr.25917.1.S1_at:195:9;Dr.25917.1.S1_at:244:483;Dr.25917.1.S1_at:246:589;Dr…
dre06703_1	26	Dr.13710.1.A1_at:176:529;Dr.13710.1.A1_at:216:621;Dr.13710.1.A1_at:228:47;Dr.13710.1.A1_at:435:435;Dr.13710.1.A1_at:487:669;Dr.13710.1.A1_at:48:495;Dr.13710.1.A1_at:497:177;Dr.13710.1.A1_at:520:151;Dr.13710.1.A1_at:555:31;Dr.13710.1.A1_at:557:27;Dr.13710.1.A1_at:664:387;Dr.13710.2.S1_at:128:141;Dr.13710.2.S1_at:178:427;Dr.13710.2.S1_at:18:275;Dr.13710.2.S1_at:217:247;Dr.13710.2.S1_at:233:397;Dr.1…
dre07456_1	26	Dr.19787.1.S1_a_at:164:477;Dr.19787.1.S1_a_at:236:519;Dr.19787.1.S1_a_at:240:687;Dr.19787.1.S1_a_at:274:641;Dr.19787.1.S1_a_at:276:325;Dr.19787.1.S1_a_at:326:195;Dr.19787.1.S1_a_at:337:219;Dr.19787.1.S1_a_at:361:695;Dr.19787.1.S1_a_at:411:281;Dr.19787.1.S1_a_at:415:1;Dr.19787.1.S1_a_at:571:501;Dr.19787.1.S1_a_at:594:157;Dr.19787.1.S1_a_at:610:525;Dr.19787.1.S1_a_at:685:639;Dr.2658.1.A1_at:167:283…
dre07827_2	26	Dr.2642.1.S1_at:112:3;Dr.2642.1.S1_at:26:281;Dr.2642.1.S1_at:271:683;Dr.2642.1.S1_at:394:699;Dr.2642.1.S1_at:412:573;Dr.2642.1.S1_at:430:141;Dr.2642.1.S1_at:527:359;Dr.2642.1.S1_at:535:285;Dr.2642.1.S1_at:690:263;Dr.2642.1.S1_at:695:647;Dr.2642.1.S1_at:696:7;Dr.2642.1.S1_at:77:507;Dr.2642.2.A1_at:119:87;Dr.2642.2.A1_at:134:569;Dr.2642.2.A1_at:15:381;Dr.2642.2.A1_at:221:641;Dr.2642.2.A1_at:270:11;…
dre08344_1	26	Dr.9164.1.A1_at:137:323;Dr.9164.1.A1_at:174:263;Dr.9164.1.A1_at:239:377;Dr.9164.1.A1_at:245:185;Dr.9164.1.A1_at:256:129;Dr.9164.1.A1_at:320:173;Dr.9164.1.A1_at:379:77;Dr.9164.1.A1_at:394:457;Dr.9164.1.A1_at:543:357;Dr.9164.1.A1_at:692:279;Dr.9164.1.A1_at:78:389;Dr.9164.2.S1_at:23:275;Dr.9164.2.S1_at:240:181;Dr.9164.2.S1_at:247:61;Dr.9164.2.S1_at:341:389;Dr.9164.2.S1_at:353:545;Dr.9164.2.S1_at:364…
dre09183_2	26	Dr.26513.1.S1_at:153:643;Dr.26513.1.S1_at:210:87;Dr.26513.1.S1_at:225:105;Dr.26513.1.S1_at:238:199;Dr.26513.1.S1_at:240:639;Dr.26513.1.S1_at:240:695;Dr.26513.1.S1_at:545:631;Dr.26513.1.S1_at:589:483;Dr.26513.1.S1_at:647:531;Dr.26513.1.S1_at:701:691;Dr.7525.1.A1_at:117:503;Dr.7525.1.A1_at:138:619;Dr.7525.1.A1_at:159:487;Dr.7525.1.A1_at:186:427;Dr.7525.1.A1_at:201:109;Dr.7525.1.A1_at:223:527;Dr.752…
dre09406_1	26	Dr.15151.1.S1_at:179:61;Dr.15151.1.S1_at:200:51;Dr.15151.1.S1_at:208:163;Dr.15151.1.S1_at:233:663;Dr.15151.1.S1_at:33:39;Dr.15151.1.S1_at:363:29;Dr.15151.1.S1_at:461:387;Dr.15151.1.S1_at:504:469;Dr.15151.1.S1_at:547:155;Dr.15151.1.S1_at:557:491;Dr.15151.1.S1_at:608:701;Dr.15151.1.S1_at:628:197;Dr.15151.1.S1_at:682:363;Dr.15151.2.A1_at:151:449;Dr.15151.2.A1_at:156:201;Dr.15151.2.A1_at:315:275;Dr.1…
dre09420_1	26	Dr.10216.1.S1_a_at:165:549;Dr.10216.1.S1_a_at:209:593;Dr.10216.1.S1_a_at:269:497;Dr.10216.1.S1_a_at:335:397;Dr.10216.1.S1_a_at:419:605;Dr.10216.1.S1_a_at:41:213;Dr.10216.1.S1_a_at:41:329;Dr.10216.1.S1_a_at:508:337;Dr.10216.1.S1_a_at:540:547;Dr.10216.1.S1_a_at:557:583;Dr.10216.1.S1_a_at:608:249;Dr.10216.1.S1_a_at:620:113;Dr.10216.1.S1_a_at:671:241;Dr.10216.2.S1_at:260:395;Dr.10216.2.S1_at:272:157;…
dre09600_1	26	Dr.18075.3.A1_s_at:129:297;Dr.18075.3.A1_s_at:130:281;Dr.18075.3.A1_s_at:183:97;Dr.18075.3.A1_s_at:205:257;Dr.18075.3.A1_s_at:239:469;Dr.18075.3.A1_s_at:428:607;Dr.18075.3.A1_s_at:428:699;Dr.18075.3.A1_s_at:58:53;Dr.18075.3.A1_s_at:590:157;Dr.18075.3.A1_s_at:621:133;Dr.18075.3.A1_s_at:637:445;Dr.18075.3.A1_s_at:708:347;Dr.6864.1.A1_at:113:553;Dr.6864.1.A1_at:160:395;Dr.6864.1.A1_at:166:277;Dr.686…
dre09932_1	26	Dr.25708.1.A1_at:152:65;Dr.25708.1.A1_at:195:515;Dr.25708.1.A1_at:397:655;Dr.25708.1.A1_at:401:643;Dr.25708.1.A1_at:405:629;Dr.25708.1.A1_at:593:465;Dr.25708.1.A1_at:620:7;Dr.25708.1.A1_at:657:179;Dr.25708.1.A1_at:674:473;Dr.25708.1.A1_at:679:291;Dr.25708.1.A1_at:69:451;Dr.25708.1.A1_at:7:373;Dr.25708.1.A1_at:81:575;Dr.25708.1.A1_at:89:417;Dr.8916.1.A1_at:127:465;Dr.8916.1.A1_at:273:509;Dr.8916.1…
dre10000_1	26	Dr.15094.1.A1_at:152:559;Dr.15094.1.A1_at:161:13;Dr.15094.1.A1_at:16:493;Dr.15094.1.A1_at:242:515;Dr.15094.1.A1_at:285:159;Dr.15094.1.A1_at:373:481;Dr.15094.1.A1_at:486:615;Dr.15094.1.A1_at:498:109;Dr.15094.1.A1_at:534:645;Dr.15094.1.A1_at:549:373;Dr.15094.1.A1_at:646:539;Dr.20507.1.A1_at:115:587;Dr.20507.1.A1_at:116:317;Dr.20507.1.A1_at:120:513;Dr.20507.1.A1_at:163:523;Dr.20507.1.A1_at:192:211;D…
dre10225_1	26	Dr.11422.1.A1_at:120:617;Dr.11422.1.A1_at:199:11;Dr.11422.1.A1_at:343:317;Dr.11422.1.A1_at:36:487;Dr.11422.1.A1_at:417:295;Dr.11422.1.A1_at:511:645;Dr.11422.1.A1_at:552:41;Dr.11422.1.A1_at:594:109;Dr.11422.1.A1_at:606:409;Dr.11422.1.A1_at:618:75;Dr.11422.1.A1_at:61:431;Dr.11422.1.A1_at:656:527;Dr.11422.2.S1_at:102:497;Dr.11422.2.S1_at:104:575;Dr.11422.2.S1_at:121:341;Dr.11422.2.S1_at:277:287;Dr.1…
dre11794_1	26	Dr.13399.1.S1_at:138:9;Dr.13399.1.S1_at:197:645;Dr.13399.1.S1_at:203:319;Dr.13399.1.S1_at:248:271;Dr.13399.1.S1_at:275:77;Dr.13399.1.S1_at:357:159;Dr.13399.1.S1_at:489:533;Dr.13399.1.S1_at:490:339;Dr.13399.1.S1_at:56:305;Dr.13399.1.S1_at:607:451;Dr.13399.1.S1_at:60:541;Dr.13399.1.S1_at:72:181;Dr.13399.2.S1_a_at:124:39;Dr.13399.2.S1_a_at:153:363;Dr.13399.2.S1_a_at:271:71;Dr.13399.2.S1_a_at:272:349…
dre11811_1	26	Dr.18813.1.A1_at:115:93;Dr.18813.1.A1_at:130:259;Dr.18813.1.A1_at:145:407;Dr.18813.1.A1_at:200:563;Dr.18813.1.A1_at:313:67;Dr.18813.1.A1_at:380:337;Dr.18813.1.A1_at:394:701;Dr.18813.1.A1_at:409:129;Dr.18813.1.A1_at:418:31;Dr.18813.1.A1_at:447:59;Dr.18813.1.A1_at:456:253;Dr.18813.1.A1_at:503:397;Dr.18813.1.A1_at:698:605;Dr.18813.1.A1_at:84:177;Dr.18813.2.S1_at:119:355;Dr.18813.2.S1_at:164:497;Dr.1…
dre12041_1	26	Dr.17168.1.A1_at:190:181;Dr.17168.1.A1_at:321:49;Dr.17168.1.A1_at:365:259;Dr.17168.1.A1_at:365:595;Dr.17168.1.A1_at:400:667;Dr.17168.1.A1_at:454:505;Dr.17168.1.A1_at:484:273;Dr.17168.1.A1_at:484:571;Dr.17168.1.A1_at:575:611;Dr.17168.1.A1_at:623:693;Dr.17168.1.A1_at:9:593;Dr.6171.1.A1_at:175:297;Dr.6171.1.A1_at:188:219;Dr.6171.1.A1_at:257:115;Dr.6171.1.A1_at:294:7;Dr.6171.1.A1_at:316:683;Dr.6171.1…
dre12482_1	26	Dr.3266.1.A1_at:110:9;Dr.3266.1.A1_at:202:367;Dr.3266.1.A1_at:216:705;Dr.3266.1.A1_at:311:535;Dr.3266.1.A1_at:401:401;Dr.3266.1.A1_at:475:381;Dr.3266.1.A1_at:579:343;Dr.3266.1.A1_at:58:547;Dr.3266.1.A1_at:618:161;Dr.3266.1.A1_at:636:531;Dr.3266.1.A1_at:701:415;Dr.3266.1.A1_at:704:73;Dr.3266.1.A1_at:7:39;Dr.3266.2.S1_at:233:25;Dr.3266.2.S1_at:317:487;Dr.3266.2.S1_at:337:687;Dr.3266.2.S1_at:412:83;…
dre12908_1	26	Dr.4313.1.A1_at:120:43;Dr.4313.1.A1_at:147:389;Dr.4313.1.A1_at:162:61;Dr.4313.1.A1_at:229:695;Dr.4313.1.A1_at:334:503;Dr.4313.1.A1_at:342:609;Dr.4313.1.A1_at:434:653;Dr.4313.1.A1_at:438:221;Dr.4313.1.A1_at:465:219;Dr.4313.1.A1_at:488:1;Dr.4313.1.A1_at:507:215;Dr.4313.1.A1_at:512:103;Dr.4313.1.A1_at:559:281;Dr.4313.1.A1_at:707:621;Dr.8643.1.A1_x_at:123:293;Dr.8643.1.A1_x_at:136:315;Dr.8643.1.A1_x_…
dre13925_1	26	Dr.19902.2.A1_a_at:181:661;Dr.19902.2.A1_a_at:379:495;Dr.19902.2.A1_a_at:470:105;Dr.19902.2.A1_a_at:47:579;Dr.19902.2.A1_a_at:482:65;Dr.19902.2.A1_a_at:506:379;Dr.19902.2.A1_a_at:519:241;Dr.19902.2.A1_a_at:527:535;Dr.19902.2.A1_a_at:530:565;Dr.19902.2.A1_a_at:536:611;Dr.19902.2.A1_a_at:64:561;Dr.19902.2.A1_a_at:673:285;Dr.19902.2.A1_a_at:682:411;Dr.19902.2.A1_x_at:173:471;Dr.19902.2.A1_x_at:177:6…
dre14359_1	26	Dr.11698.3.S1_at:106:143;Dr.11698.3.S1_at:107:643;Dr.11698.3.S1_at:131:157;Dr.11698.3.S1_at:235:497;Dr.11698.3.S1_at:254:621;Dr.11698.3.S1_at:281:461;Dr.11698.3.S1_at:353:69;Dr.11698.3.S1_at:541:315;Dr.11698.3.S1_at:651:95;Dr.11698.3.S1_at:98:595;Dr.25332.1.A1_at:107:501;Dr.25332.1.A1_at:153:263;Dr.25332.1.A1_at:232:95;Dr.25332.1.A1_at:253:27;Dr.25332.1.A1_at:256:253;Dr.25332.1.A1_at:275:587;Dr.2…
dre14437_1	26	Dr.13963.1.S1_at:12:165;Dr.13963.1.S1_at:142:565;Dr.13963.1.S1_at:147:185;Dr.13963.1.S1_at:316:181;Dr.13963.1.S1_at:344:95;Dr.13963.1.S1_at:354:35;Dr.13963.1.S1_at:405:277;Dr.13963.1.S1_at:42:317;Dr.13963.1.S1_at:511:359;Dr.13963.1.S1_at:570:345;Dr.25399.1.A1_at:103:481;Dr.25399.1.A1_at:128:109;Dr.25399.1.A1_at:152:121;Dr.25399.1.A1_at:152:221;Dr.25399.1.A1_at:170:99;Dr.25399.1.A1_at:240:391;Dr.2…
dre14740_1	26	Dr.9236.1.A1_at:221:331;Dr.9236.1.A1_at:31:513;Dr.9236.1.A1_at:353:463;Dr.9236.1.A1_at:601:251;Dr.9236.2.A1_a_at:136:125;Dr.9236.2.A1_a_at:219:31;Dr.9236.2.A1_a_at:234:43;Dr.9236.2.A1_a_at:235:681;Dr.9236.2.A1_a_at:277:135;Dr.9236.2.A1_a_at:27:187;Dr.9236.2.A1_a_at:312:103;Dr.9236.2.A1_a_at:340:101;Dr.9236.2.A1_a_at:369:387;Dr.9236.2.A1_a_at:393:593;Dr.9236.2.A1_a_at:482:317;Dr.9236.2.A1_a_at:515…
dre21741_1	26	Dr.2150.1.A1_a_at:114:619;Dr.2150.1.A1_a_at:213:233;Dr.2150.1.A1_a_at:322:589;Dr.2150.1.A1_a_at:407:69;Dr.2150.1.A1_a_at:40:309;Dr.2150.1.A1_a_at:436:201;Dr.2150.1.A1_a_at:437:587;Dr.2150.1.A1_a_at:452:75;Dr.2150.1.A1_a_at:462:511;Dr.2150.1.A1_a_at:548:9;Dr.2150.1.A1_a_at:55:229;Dr.2150.1.A1_a_at:587:587;Dr.2150.1.A1_a_at:620:233;Dr.2150.1.A1_a_at:690:273;Dr.2150.1.A1_at:292:455;Dr.2150.1.A1_at:3…
dre28041_1	26	Dr.18616.1.S1_at:175:245;Dr.18616.1.S1_at:184:331;Dr.18616.1.S1_at:253:389;Dr.18616.1.S1_at:254:435;Dr.18616.1.S1_at:286:583;Dr.18616.1.S1_at:28:351;Dr.18616.1.S1_at:292:249;Dr.18616.1.S1_at:491:551;Dr.18616.1.S1_at:506:97;Dr.18616.1.S1_at:523:197;Dr.18616.1.S1_at:641:97;Dr.18616.2.A1_at:131:39;Dr.18616.2.A1_at:183:339;Dr.18616.2.A1_at:188:355;Dr.18616.2.A1_at:377:421;Dr.18616.2.A1_at:385:95;Dr.1…
dre01031_1	25	DrAffx.1.1.S1_at:128:209;DrAffx.1.1.S1_at:169:261;DrAffx.1.1.S1_at:225:327;DrAffx.1.1.S1_at:341:47;DrAffx.1.1.S1_at:390:95;DrAffx.1.1.S1_at:400:405;DrAffx.1.1.S1_at:477:319;DrAffx.1.1.S1_at:490:383;DrAffx.1.1.S1_at:502:119;DrAffx.1.1.S1_at:545:225;DrAffx.1.1.S1_at:624:529;DrAffx.1.1.S1_at:630:95;DrAffx.1.1.S1_at:641:383;DrAffx.1.1.S1_at:656:27;DrAffx.1.1.S1_at:665:577;DrAffx.1.1.S1_at:704:635;DrA…
dre02019_1	25	Dr.14625.1.A1_at:114:401;Dr.14625.1.A1_at:130:399;Dr.14625.1.A1_at:148:575;Dr.14625.1.A1_at:171:591;Dr.14625.1.A1_at:173:259;Dr.14625.1.A1_at:204:523;Dr.14625.1.A1_at:206:561;Dr.14625.1.A1_at:234:585;Dr.14625.1.A1_at:242:381;Dr.14625.1.A1_at:350:355;Dr.14625.1.A1_at:405:343;Dr.14625.1.A1_at:465:495;Dr.14625.1.A1_at:606:475;Dr.14625.1.A1_at:60:91;Dr.14625.1.A1_at:658:185;Dr.14625.1.A1_at:85:583;Dr…
dre02348_1	25	Dr.17507.1.S1_at:112:473;Dr.17507.1.S1_at:159:495;Dr.17507.1.S1_at:170:699;Dr.17507.1.S1_at:206:547;Dr.17507.1.S1_at:338:481;Dr.17507.1.S1_at:338:541;Dr.17507.1.S1_at:361:107;Dr.17507.1.S1_at:377:471;Dr.17507.1.S1_at:425:439;Dr.17507.1.S1_at:521:705;Dr.17507.1.S1_at:578:29;Dr.17507.1.S1_at:644:225;Dr.9437.1.A1_at:20:275;Dr.9437.1.A1_at:239:543;Dr.9437.1.A1_at:262:215;Dr.9437.1.A1_at:263:657;Dr.94…
dre02763_1	25	Dr.16768.1.A1_at:165:285;Dr.16768.1.A1_at:1:567;Dr.16768.1.A1_at:203:479;Dr.16768.1.A1_at:514:469;Dr.16768.1.A1_at:55:413;Dr.16768.1.A1_at:611:499;Dr.16768.1.A1_at:646:129;Dr.16768.1.A1_at:65:273;Dr.16768.1.A1_at:708:201;Dr.16768.2.S1_at:105:243;Dr.16768.2.S1_at:181:81;Dr.16768.2.S1_at:222:33;Dr.16768.2.S1_at:239:81;Dr.16768.2.S1_at:256:9;Dr.16768.2.S1_at:262:615;Dr.16768.2.S1_at:278:373;Dr.16768…
dre02960_1	25	Dr.16088.1.A1_at:332:243;Dr.16088.1.A1_at:343:219;Dr.16088.1.A1_at:388:433;Dr.16088.1.A1_at:422:343;Dr.16088.1.A1_at:455:261;Dr.16088.1.A1_at:480:677;Dr.16088.1.A1_at:497:499;Dr.16088.1.A1_at:502:475;Dr.16088.1.A1_at:554:677;Dr.16088.1.A1_at:57:631;Dr.16088.1.A1_at:60:377;Dr.16088.1.A1_at:613:607;Dr.16088.2.S1_at:104:179;Dr.16088.2.S1_at:136:641;Dr.16088.2.S1_at:145:131;Dr.16088.2.S1_at:175:7;Dr.…
dre03420_2	25	Dr.20010.1.S1_at:111:555;Dr.20010.1.S1_at:124:513;Dr.20010.1.S1_at:204:417;Dr.20010.1.S1_at:241:359;Dr.20010.1.S1_at:346:399;Dr.20010.1.S1_at:438:113;Dr.20010.1.S1_at:535:471;Dr.20010.1.S1_at:538:437;Dr.20010.1.S1_at:588:255;Dr.20010.1.S1_at:610:45;Dr.20010.1.S1_at:619:231;Dr.20010.1.S1_at:638:681;Dr.20010.1.S1_at:655:313;Dr.20010.1.S1_at:672:669;Dr.20010.1.S1_at:673:273;Dr.20010.1.S1_at:691:39;D…
dre03903_2	25	Dr.12233.1.S2_a_at:159:235;Dr.12233.1.S2_a_at:165:223;Dr.12233.1.S2_a_at:174:363;Dr.12233.1.S2_a_at:220:21;Dr.12233.1.S2_a_at:271:65;Dr.12233.1.S2_a_at:289:83;Dr.12233.1.S2_a_at:379:135;Dr.12233.1.S2_a_at:484:73;Dr.12233.1.S2_a_at:490:237;Dr.12233.1.S2_a_at:506:479;Dr.12233.1.S2_a_at:560:319;Dr.12233.1.S2_a_at:585:553;Dr.12233.1.S2_a_at:616:75;Dr.12233.1.S2_a_at:656:431;Dr.12233.1.S2_a_at:699:301…
dre03987_1	25	Dr.25364.1.A1_s_at:114:605;Dr.25364.1.A1_s_at:11:121;Dr.25364.1.A1_s_at:23:649;Dr.25364.1.A1_s_at:253:497;Dr.25364.1.A1_s_at:290:271;Dr.25364.1.A1_s_at:317:483;Dr.25364.1.A1_s_at:33:425;Dr.25364.1.A1_s_at:341:591;Dr.25364.1.A1_s_at:386:19;Dr.25364.1.A1_s_at:390:117;Dr.25364.1.A1_s_at:426:519;Dr.25364.1.A1_s_at:59:639;Dr.25364.1.A1_s_at:626:491;Dr.25364.1.A1_s_at:643:411;Dr.9278.1.S1_at:10:679;Dr.…
dre04481_1	25	Dr.14219.1.S1_s_at:203:609;Dr.14219.1.S1_s_at:251:223;Dr.14219.1.S1_s_at:259:387;Dr.14219.1.S1_s_at:293:613;Dr.14219.1.S1_s_at:303:581;Dr.14219.1.S1_s_at:385:451;Dr.14219.1.S1_s_at:422:321;Dr.14219.1.S1_s_at:481:375;Dr.14219.1.S1_s_at:552:31;Dr.14219.1.S1_s_at:625:245;Dr.14219.1.S1_s_at:629:41;Dr.14219.1.S1_s_at:661:105;Dr.14219.1.S1_s_at:82:193;Dr.25117.1.S1_at:202:81;Dr.25117.1.S1_at:281:241;Dr…
dre04836_3	25	Dr.8762.1.A1_at:100:115;Dr.8762.1.A1_at:173:547;Dr.8762.1.A1_at:190:37;Dr.8762.1.A1_at:225:49;Dr.8762.1.A1_at:268:189;Dr.8762.1.A1_at:379:103;Dr.8762.1.A1_at:508:699;Dr.8762.1.A1_at:545:685;Dr.8762.1.A1_at:670:227;Dr.8762.2.S1_at:124:383;Dr.8762.2.S1_at:163:151;Dr.8762.2.S1_at:236:521;Dr.8762.2.S1_at:271:73;Dr.8762.2.S1_at:314:689;Dr.8762.2.S1_at:332:229;Dr.8762.2.S1_at:361:213;Dr.8762.2.S1_at:36…
dre04958_1	25	Dr.12706.2.S1_at:10:423;Dr.12706.2.S1_at:110:367;Dr.12706.2.S1_at:143:397;Dr.12706.2.S1_at:158:145;Dr.12706.2.S1_at:194:703;Dr.12706.2.S1_at:258:337;Dr.12706.2.S1_at:297:375;Dr.12706.2.S1_at:324:407;Dr.12706.2.S1_at:327:521;Dr.12706.2.S1_at:425:185;Dr.12706.2.S1_at:526:331;Dr.12706.2.S1_at:555:409;Dr.12706.2.S1_at:71:589;Dr.25393.1.A1_at:12:55;Dr.25393.1.A1_at:224:167;Dr.25393.1.A1_at:260:185;Dr.…
dre05282_1	25	Dr.4371.1.A1_at:125:395;Dr.4371.1.A1_at:154:621;Dr.4371.1.A1_at:229:605;Dr.4371.1.A1_at:271:513;Dr.4371.1.A1_at:277:383;Dr.4371.1.A1_at:389:287;Dr.4371.1.A1_at:394:139;Dr.4371.1.A1_at:401:65;Dr.4371.1.A1_at:450:293;Dr.4371.1.A1_at:477:531;Dr.4371.1.A1_at:517:553;Dr.4371.1.A1_at:543:229;Dr.4371.1.A1_at:582:305;Dr.4371.1.A1_at:608:67;Dr.4371.1.A1_at:60:399;Dr.4371.1.A1_at:679:525;Dr.4371.2.S1_at:14…
dre05382_1	25	Dr.26361.1.A1_at:15:691;Dr.26361.1.A1_at:199:287;Dr.26361.1.A1_at:1:491;Dr.26361.1.A1_at:372:593;Dr.26361.1.A1_at:446:701;Dr.26361.1.A1_at:522:305;Dr.26361.1.A1_at:568:513;Dr.26361.1.A1_at:60:289;Dr.26361.1.A1_at:636:465;Dr.26361.1.A1_at:661:141;Dr.26361.1.A1_at:670:703;Dr.26361.1.A1_at:684:297;Dr.26361.1.A1_at:83:625;Dr.3744.2.S1_at:131:59;Dr.3744.2.S1_at:15:697;Dr.3744.2.S1_at:162:43;Dr.3744.2.…
dre05712_1	25	Dr.26381.1.A1_at:111:363;Dr.26381.1.A1_at:15:457;Dr.26381.1.A1_at:276:71;Dr.26381.1.A1_at:324:487;Dr.26381.1.A1_at:333:449;Dr.26381.1.A1_at:393:683;Dr.26381.1.A1_at:460:655;Dr.26381.1.A1_at:488:11;Dr.26381.1.A1_at:502:327;Dr.26381.1.A1_at:533:143;Dr.26381.1.A1_at:603:227;Dr.26381.1.A1_at:608:481;Dr.26381.1.A1_at:60:141;Dr.26381.1.A1_at:619:117;Dr.26381.1.A1_at:655:105;Dr.26381.1.A1_at:657:625;Dr.…
dre06665_1	25	Dr.15507.1.S1_at:107:431;Dr.15507.1.S1_at:165:477;Dr.15507.1.S1_at:198:39;Dr.15507.1.S1_at:213:71;Dr.15507.1.S1_at:241:69;Dr.15507.1.S1_at:258:705;Dr.15507.1.S1_at:337:579;Dr.15507.1.S1_at:370:71;Dr.15507.1.S1_at:42:449;Dr.15507.1.S1_at:478:689;Dr.15507.1.S1_at:490:123;Dr.15507.1.S1_at:542:139;Dr.15507.1.S1_at:625:499;Dr.15507.1.S1_at:628:83;Dr.15507.1.S1_at:660:357;Dr.15507.2.A1_at:106:501;Dr.15…
dre06975_1	25	Dr.16940.1.S1_at:160:197;Dr.16940.1.S1_at:261:381;Dr.16940.1.S1_at:270:165;Dr.16940.1.S1_at:377:435;Dr.16940.1.S1_at:393:299;Dr.16940.1.S1_at:438:367;Dr.16940.1.S1_at:464:389;Dr.16940.1.S1_at:49:601;Dr.16940.1.S1_at:677:37;Dr.16940.1.S1_at:706:463;Dr.16940.1.S1_at:92:95;Dr.16940.2.A1_at:102:513;Dr.16940.2.A1_at:112:391;Dr.16940.2.A1_at:143:519;Dr.16940.2.A1_at:21:309;Dr.16940.2.A1_at:260:677;Dr.1…
dre07735_1	25	Dr.12786.1.A1_at:124:139;Dr.12786.1.A1_at:158:119;Dr.12786.1.A1_at:280:553;Dr.12786.1.A1_at:361:575;Dr.12786.1.A1_at:378:167;Dr.12786.1.A1_at:431:293;Dr.12786.1.A1_at:521:561;Dr.12786.1.A1_at:560:433;Dr.12786.1.A1_at:680:287;Dr.12786.2.S1_at:126:167;Dr.12786.2.S1_at:152:149;Dr.12786.2.S1_at:193:535;Dr.12786.2.S1_at:224:81;Dr.12786.2.S1_at:330:367;Dr.12786.2.S1_at:512:227;Dr.12786.2.S1_at:526:281;…
dre07877_1	25	Dr.1193.1.S1_at:116:485;Dr.1193.1.S1_at:163:57;Dr.1193.1.S1_at:193:67;Dr.1193.1.S1_at:201:49;Dr.1193.1.S1_at:252:43;Dr.1193.1.S1_at:438:19;Dr.1193.1.S1_at:476:87;Dr.1193.1.S1_at:477:343;Dr.1193.1.S1_at:527:249;Dr.1193.1.S1_at:535:503;Dr.1193.1.S1_at:538:297;Dr.1193.1.S1_at:545:163;Dr.1193.1.S1_at:54:83;Dr.1193.1.S1_at:608:95;Dr.1193.1.S1_at:634:101;Dr.1193.1.S1_at:669:387;Dr.1193.2.A1_at:191:657;…
dre08380_1	25	Dr.2038.1.S1_at:163:697;Dr.2038.1.S1_at:174:293;Dr.2038.1.S1_at:275:397;Dr.2038.1.S1_at:289:539;Dr.2038.1.S1_at:295:365;Dr.2038.1.S1_at:342:141;Dr.2038.1.S1_at:384:269;Dr.2038.1.S1_at:526:453;Dr.2038.1.S1_at:555:679;Dr.2038.1.S1_at:584:267;Dr.2038.1.S1_at:64:139;Dr.2038.1.S1_s_at:140:501;Dr.2038.1.S1_s_at:144:679;Dr.2038.1.S1_s_at:212:263;Dr.2038.1.S1_s_at:222:277;Dr.2038.1.S1_s_at:323:197;Dr.203…
dre08497_1	25	Dr.12887.1.A1_at:177:97;Dr.12887.1.A1_at:20:365;Dr.12887.1.A1_at:267:309;Dr.12887.1.A1_at:268:449;Dr.12887.1.A1_at:39:287;Dr.12887.1.A1_at:424:41;Dr.12887.1.A1_at:459:169;Dr.12887.1.A1_at:514:365;Dr.12887.1.A1_at:518:95;Dr.12887.1.A1_at:528:363;Dr.12887.1.A1_at:549:105;Dr.12887.1.A1_at:614:183;Dr.12887.1.A1_at:670:193;Dr.12887.2.A1_at:139:701;Dr.12887.2.A1_at:176:157;Dr.12887.2.A1_at:199:351;Dr.1…
dre08631_1	25	Dr.9681.1.A1_at:129:629;Dr.9681.1.A1_at:150:581;Dr.9681.1.A1_at:213:527;Dr.9681.1.A1_at:270:533;Dr.9681.1.A1_at:310:399;Dr.9681.1.A1_at:394:109;Dr.9681.1.A1_at:44:317;Dr.9681.1.A1_at:478:605;Dr.9681.1.A1_at:548:239;Dr.9681.1.A1_at:573:353;Dr.9681.1.A1_at:670:235;Dr.9681.1.A1_at:676:41;Dr.9681.1.A1_at:92:637;Dr.9681.2.S1_at:239:663;Dr.9681.2.S1_at:311:165;Dr.9681.2.S1_at:335:549;Dr.9681.2.S1_at:39…
dre08943_1	25	Dr.13298.1.S1_at:112:351;Dr.13298.1.S1_at:200:499;Dr.13298.1.S1_at:231:153;Dr.13298.1.S1_at:316:471;Dr.13298.1.S1_at:383:487;Dr.13298.1.S1_at:416:347;Dr.13298.1.S1_at:439:433;Dr.13298.1.S1_at:535:567;Dr.13298.1.S1_at:603:337;Dr.13298.1.S1_at:703:311;Dr.9003.1.A1_at:126:673;Dr.9003.1.A1_at:140:5;Dr.9003.1.A1_at:233:697;Dr.9003.1.A1_at:25:399;Dr.9003.1.A1_at:272:339;Dr.9003.1.A1_at:31:263;Dr.9003.1…
dre09263_1	25	Dr.2724.1.S1_at:207:695;Dr.2724.1.S1_at:222:397;Dr.2724.1.S1_at:227:441;Dr.2724.1.S1_at:348:157;Dr.2724.1.S1_at:406:191;Dr.2724.1.S1_at:410:495;Dr.2724.1.S1_at:45:473;Dr.2724.1.S1_at:460:197;Dr.2724.1.S1_at:467:571;Dr.2724.1.S1_at:648:307;Dr.2724.2.A1_at:169:301;Dr.2724.2.A1_at:263:185;Dr.2724.2.A1_at:26:285;Dr.2724.2.A1_at:271:661;Dr.2724.2.A1_at:365:9;Dr.2724.2.A1_at:403:417;Dr.2724.2.A1_at:434…
dre10168_1	25	Dr.17471.1.S1_at:121:549;Dr.17471.1.S1_at:191:253;Dr.17471.1.S1_at:268:387;Dr.17471.1.S1_at:270:303;Dr.17471.1.S1_at:298:365;Dr.17471.1.S1_at:38:633;Dr.17471.1.S1_at:478:371;Dr.17471.1.S1_at:481:533;Dr.17471.1.S1_at:505:271;Dr.17471.1.S1_at:523:501;Dr.17471.1.S1_at:552:247;Dr.17471.1.S1_at:585:345;Dr.17471.1.S1_at:699:25;Dr.25591.1.A1_at:133:319;Dr.25591.1.A1_at:142:519;Dr.25591.1.A1_at:192:623;D…
dre10484_1	25	Dr.13421.2.S1_at:187:217;Dr.13421.2.S1_at:191:57;Dr.13421.2.S1_at:194:589;Dr.13421.2.S1_at:280:513;Dr.13421.2.S1_at:298:149;Dr.13421.2.S1_at:308:159;Dr.13421.2.S1_at:350:65;Dr.13421.2.S1_at:377:423;Dr.13421.2.S1_at:391:561;Dr.13421.2.S1_at:425:489;Dr.13421.2.S1_at:450:15;Dr.13421.2.S1_at:544:31;Dr.13421.2.S1_at:623:597;Dr.16228.1.A1_at:205:315;Dr.16228.1.A1_at:244:581;Dr.16228.1.A1_at:370:237;Dr.…
dre11181_1	25	Dr.6242.1.A1_at:122:185;Dr.6242.1.A1_at:22:551;Dr.6242.1.A1_at:266:325;Dr.6242.1.A1_at:312:347;Dr.6242.1.A1_at:373:171;Dr.6242.1.A1_at:374:299;Dr.6242.1.A1_at:376:165;Dr.6242.1.A1_at:40:253;Dr.6242.1.A1_at:453:151;Dr.6242.1.A1_at:527:547;Dr.6242.1.A1_at:59:301;Dr.6242.1.A1_at:653:593;Dr.6242.2.S1_at:122:261;Dr.6242.2.S1_at:150:129;Dr.6242.2.S1_at:195:501;Dr.6242.2.S1_at:204:571;Dr.6242.2.S1_at:29…
dre11786_1	25	Dr.1305.1.A1_at:149:449;Dr.1305.1.A1_at:231:331;Dr.1305.1.A1_at:256:141;Dr.1305.1.A1_at:283:143;Dr.1305.1.A1_at:311:493;Dr.1305.1.A1_at:32:549;Dr.1305.1.A1_at:341:305;Dr.1305.1.A1_at:40:425;Dr.1305.1.A1_at:487:233;Dr.1305.1.A1_at:506:327;Dr.1305.1.A1_at:515:389;Dr.1305.1.A1_at:580:241;Dr.1305.1.A1_at:691:191;Dr.1305.2.S1_at:225:641;Dr.1305.2.S1_at:285:301;Dr.1305.2.S1_at:312:161;Dr.1305.2.S1_at:3…
dre13335_3	25	Dr.20010.9.S1_at:160:683;Dr.20010.9.S1_at:230:131;Dr.20010.9.S1_at:235:543;Dr.20010.9.S1_at:424:109;Dr.20010.9.S1_at:447:381;Dr.20010.9.S1_at:584:125;Dr.20010.9.S1_at:621:671;Dr.20010.9.S1_at:666:129;Dr.20010.9.S1_at:694:449;Dr.24292.3.A1_a_at:186:87;Dr.24292.3.A1_a_at:196:463;Dr.24292.3.A1_a_at:1:251;Dr.24292.3.A1_a_at:202:667;Dr.24292.3.A1_a_at:26:17;Dr.24292.3.A1_a_at:362:267;Dr.24292.3.A1_a_a…
dre13623_1	25	Dr.3076.1.A1_a_at:153:385;Dr.3076.1.A1_a_at:160:1;Dr.3076.1.A1_a_at:213:325;Dr.3076.1.A1_a_at:305:91;Dr.3076.1.A1_a_at:34:157;Dr.3076.1.A1_a_at:358:665;Dr.3076.1.A1_a_at:405:255;Dr.3076.1.A1_a_at:438:341;Dr.3076.1.A1_a_at:441:111;Dr.3076.1.A1_a_at:451:535;Dr.3076.1.A1_a_at:478:575;Dr.3076.1.A1_a_at:551:661;Dr.3076.1.A1_a_at:576:165;Dr.3076.1.A1_a_at:577:535;Dr.3076.1.A1_a_at:604:409;Dr.3076.2.S1_…
dre14775_1	25	Dr.16570.1.A1_at:112:361;Dr.16570.1.A1_at:239:11;Dr.16570.1.A1_at:239:59;Dr.16570.1.A1_at:393:285;Dr.16570.1.A1_at:430:457;Dr.16570.1.A1_at:437:585;Dr.16570.1.A1_at:487:393;Dr.16570.1.A1_at:497:97;Dr.16570.1.A1_at:683:195;Dr.16570.2.S1_at:105:127;Dr.16570.2.S1_at:186:695;Dr.16570.2.S1_at:188:39;Dr.16570.2.S1_at:197:53;Dr.16570.2.S1_at:228:103;Dr.16570.2.S1_at:318:133;Dr.16570.2.S1_at:382:383;Dr.1…
dre15317_1	25	Dr.13178.1.A1_at:220:675;Dr.13178.1.A1_at:248:123;Dr.13178.1.A1_at:348:177;Dr.13178.1.A1_at:365:599;Dr.13178.1.A1_at:370:651;Dr.13178.1.A1_at:497:73;Dr.13178.1.A1_at:515:457;Dr.13178.1.A1_at:519:413;Dr.13178.1.A1_at:60:695;Dr.13178.1.A1_at:665:1;Dr.13178.1.A1_at:687:653;Dr.13178.1.A1_at:693:501;Dr.4707.1.A1_at:132:225;Dr.4707.1.A1_at:162:389;Dr.4707.1.A1_at:197:347;Dr.4707.1.A1_at:228:161;Dr.4707…
dre00639_1	24	AFFX-Dr-NM_131175-1_s_at:147:33;AFFX-Dr-NM_131175-1_s_at:197:165;AFFX-Dr-NM_131175-1_s_at:253:453;AFFX-Dr-NM_131175-1_s_at:256:635;AFFX-Dr-NM_131175-1_s_at:336:7;AFFX-Dr-NM_131175-1_s_at:398:705;AFFX-Dr-NM_131175-1_s_at:429:433;AFFX-Dr-NM_131175-1_s_at:453:613;AFFX-Dr-NM_131175-1_s_at:460:57;AFFX-Dr-NM_131175-1_s_at:461:483;AFFX-Dr-NM_131175-1_s_at:466:559;AFFX-Dr-NM_131175-1_s_at:595:661;Dr.8071…
dre01185_1	24	Dr.10311.1.S1_at:107:225;Dr.10311.1.S1_at:183:605;Dr.10311.1.S1_at:207:67;Dr.10311.1.S1_at:255:545;Dr.10311.1.S1_at:285:553;Dr.10311.1.S1_at:296:201;Dr.10311.1.S1_at:308:379;Dr.10311.1.S1_at:388:185;Dr.10311.1.S1_at:479:351;Dr.10311.1.S1_at:56:475;Dr.10311.1.S1_at:624:281;Dr.10311.1.S1_at:709:383;Dr.10311.1.S2_at:144:103;Dr.10311.1.S2_at:152:375;Dr.10311.1.S2_at:169:35;Dr.10311.1.S2_at:176:447;Dr…
dre02725_1	24	Dr.4961.1.A1_at:218:165;Dr.4961.1.A1_at:356:479;Dr.4961.1.A1_at:386:605;Dr.4961.1.A1_at:42:147;Dr.4961.1.A1_at:441:505;Dr.4961.1.A1_at:648:563;Dr.4961.1.A1_at:675:211;Dr.4961.1.A1_at:683:109;Dr.4961.1.A1_at:683:189;Dr.4961.1.A1_at:702:203;Dr.4961.1.A1_at:702:243;Dr.4961.1.A1_at:87:159;Dr.4961.2.S1_at:121:491;Dr.4961.2.S1_at:232:489;Dr.4961.2.S1_at:233:539;Dr.4961.2.S1_at:26:411;Dr.4961.2.S1_at:36…
dre04084_1	24	Dr.20125.1.A1_at:185:305;Dr.20125.1.A1_at:256:251;Dr.20125.1.A1_at:298:75;Dr.20125.1.A1_at:307:475;Dr.20125.1.A1_at:327:611;Dr.20125.1.A1_at:338:473;Dr.20125.1.A1_at:353:613;Dr.20125.1.A1_at:385:75;Dr.20125.1.A1_at:392:137;Dr.20125.1.A1_at:437:667;Dr.20125.1.A1_at:480:147;Dr.20125.1.A1_at:488:701;Dr.20125.1.A1_at:522:319;Dr.20125.1.A1_at:558:391;Dr.20125.1.A1_at:583:241;Dr.20125.1.A1_at:620:211;D…
dre05643_1	24	Dr.7313.1.A1_at:105:691;Dr.7313.1.A1_at:186:483;Dr.7313.1.A1_at:204:657;Dr.7313.1.A1_at:231:377;Dr.7313.1.A1_at:416:647;Dr.7313.1.A1_at:430:449;Dr.7313.1.A1_at:497:19;Dr.7313.1.A1_at:536:213;Dr.7313.1.A1_at:643:299;Dr.7313.1.A1_at:689:139;Dr.7313.1.A1_at:68:157;Dr.7313.1.A1_at:691:693;Dr.7313.1.A1_at:77:271;Dr.7313.1.A1_at:81:353;Dr.7313.2.S1_at:192:673;Dr.7313.2.S1_at:299:5;Dr.7313.2.S1_at:301:5…
dre06084_1	24	Dr.17394.1.A1_at:106:285;Dr.17394.1.A1_at:182:341;Dr.17394.1.A1_at:228:351;Dr.17394.1.A1_at:277:537;Dr.17394.1.A1_at:292:533;Dr.17394.1.A1_at:2:281;Dr.17394.1.A1_at:317:475;Dr.17394.1.A1_at:366:501;Dr.17394.1.A1_at:476:635;Dr.17394.1.A1_at:598:293;Dr.17394.1.A1_at:634:547;Dr.17394.2.S1_at:193:557;Dr.17394.2.S1_at:217:643;Dr.17394.2.S1_at:248:531;Dr.17394.2.S1_at:25:459;Dr.17394.2.S1_at:281:385;Dr…
dre06104_1	24	Dr.17388.1.A1_at:100:645;Dr.17388.1.A1_at:158:465;Dr.17388.1.A1_at:172:73;Dr.17388.1.A1_at:196:615;Dr.17388.1.A1_at:200:565;Dr.17388.1.A1_at:228:681;Dr.17388.1.A1_at:279:201;Dr.17388.1.A1_at:398:199;Dr.17388.1.A1_at:53:111;Dr.17388.1.A1_at:560:301;Dr.17388.1.A1_at:582:111;Dr.17388.2.S1_at:17:161;Dr.17388.2.S1_at:18:189;Dr.17388.2.S1_at:201:139;Dr.17388.2.S1_at:391:401;Dr.17388.2.S1_at:442:523;Dr.…
dre06326_2	24	Dr.10038.1.S1_at:127:475;Dr.10038.1.S1_at:144:165;Dr.10038.1.S1_at:176:257;Dr.10038.1.S1_at:552:225;Dr.10038.1.S1_at:62:253;Dr.10038.1.S1_at:673:103;Dr.10038.1.S1_at:71:553;Dr.10038.1.S1_at:87:529;Dr.23377.2.A1_at:131:395;Dr.23377.2.A1_at:691:9;Dr.23460.1.S1_at:155:349;Dr.23460.1.S1_at:254:23;Dr.23460.1.S1_at:262:117;Dr.23460.1.S1_at:28:667;Dr.23460.1.S1_at:318:203;Dr.23460.1.S1_at:387:481;Dr.234…
dre06815_1	24	Dr.19642.1.A1_at:101:445;Dr.19642.1.A1_at:102:385;Dr.19642.1.A1_at:112:221;Dr.19642.1.A1_at:154:75;Dr.19642.1.A1_at:229:581;Dr.19642.1.A1_at:246:267;Dr.19642.1.A1_at:269:501;Dr.19642.1.A1_at:2:591;Dr.19642.1.A1_at:404:619;Dr.19642.1.A1_at:451:223;Dr.19642.1.A1_at:481:437;Dr.19642.1.A1_at:53:619;Dr.19642.1.A1_at:609:545;Dr.19642.1.A1_at:644:521;Dr.19642.2.S1_at:161:551;Dr.19642.2.S1_at:260:221;Dr.…
dre07017_1	24	Dr.14673.1.A1_at:195:331;Dr.14673.1.A1_at:213:551;Dr.14673.1.A1_at:240:289;Dr.14673.1.A1_at:29:393;Dr.14673.1.A1_at:30:23;Dr.14673.1.A1_at:334:57;Dr.14673.1.A1_at:346:307;Dr.14673.1.A1_at:373:577;Dr.14673.1.A1_at:494:193;Dr.14673.1.A1_at:53:273;Dr.14673.1.A1_at:577:617;Dr.14673.1.A1_at:616:87;Dr.14673.2.S1_at:125:7;Dr.14673.2.S1_at:145:1;Dr.14673.2.S1_at:203:61;Dr.14673.2.S1_at:335:25;Dr.14673.2.…
dre07058_1	24	Dr.6442.1.A1_at:130:29;Dr.6442.1.A1_at:154:503;Dr.6442.1.A1_at:190:435;Dr.6442.1.A1_at:237:503;Dr.6442.1.A1_at:338:591;Dr.6442.1.A1_at:606:251;Dr.6442.1.A1_at:651:449;Dr.6442.1.A1_at:668:407;Dr.6442.1.A1_at:692:487;Dr.6442.2.S1_at:132:303;Dr.6442.2.S1_at:151:283;Dr.6442.2.S1_at:228:551;Dr.6442.2.S1_at:342:213;Dr.6442.2.S1_at:367:285;Dr.6442.2.S1_at:380:115;Dr.6442.2.S1_at:414:83;Dr.6442.2.S1_at:4…
dre07448_1	24	Dr.25238.1.A1_at:143:691;Dr.25238.1.A1_at:207:517;Dr.25238.1.A1_at:240:17;Dr.25238.1.A1_at:263:113;Dr.25238.1.A1_at:284:627;Dr.25238.1.A1_at:36:31;Dr.25238.1.A1_at:423:617;Dr.25238.1.A1_at:484:213;Dr.25238.1.A1_at:626:685;Dr.25238.1.A1_at:655:35;Dr.25238.1.A1_at:699:621;Dr.25238.1.A1_at:87:467;Dr.25238.1.A1_x_at:142:691;Dr.25238.1.A1_x_at:206:517;Dr.25238.1.A1_x_at:239:17;Dr.25238.1.A1_x_at:264:1…
dre07788_1	24	Dr.19541.1.S1_at:166:579;Dr.19541.1.S1_at:175:569;Dr.19541.1.S1_at:215:7;Dr.19541.1.S1_at:216:273;Dr.19541.1.S1_at:300:77;Dr.19541.1.S1_at:336:77;Dr.19541.1.S1_at:354:461;Dr.19541.1.S1_at:470:337;Dr.19541.1.S1_at:518:99;Dr.19541.1.S1_at:540:567;Dr.19541.1.S1_at:682:689;Dr.19541.1.S1_at:95:671;Dr.25741.1.A1_at:118:81;Dr.25741.1.A1_at:169:297;Dr.25741.1.A1_at:232:359;Dr.25741.1.A1_at:235:327;Dr.257…
dre08119_1	24	Dr.4949.1.A1_at:225:691;Dr.4949.1.A1_at:244:485;Dr.4949.1.A1_at:268:563;Dr.4949.1.A1_at:293:91;Dr.4949.1.A1_at:339:113;Dr.4949.1.A1_at:379:301;Dr.4949.1.A1_at:43:363;Dr.4949.1.A1_at:492:619;Dr.4949.1.A1_at:579:147;Dr.4949.2.S1_at:105:149;Dr.4949.2.S1_at:145:61;Dr.4949.2.S1_at:19:589;Dr.4949.2.S1_at:200:101;Dr.4949.2.S1_at:219:487;Dr.4949.2.S1_at:220:317;Dr.4949.2.S1_at:268:65;Dr.4949.2.S1_at:274:…
dre08243_1	24	Dr.11137.1.A1_at:120:221;Dr.11137.1.A1_at:128:133;Dr.11137.1.A1_at:129:167;Dr.11137.1.A1_at:147:167;Dr.11137.1.A1_at:156:105;Dr.11137.1.A1_at:156:499;Dr.11137.1.A1_at:500:393;Dr.11137.1.A1_at:544:43;Dr.11137.1.A1_at:570:373;Dr.11137.1.A1_at:618:335;Dr.11137.1.A1_at:625:559;Dr.11137.1.A1_at:637:191;Dr.11137.1.A1_at:77:265;Dr.11137.1.A1_at:8:585;Dr.11137.1.A1_at:94:537;Dr.11137.2.A1_a_at:217:583;Dr…
dre08391_1	24	Dr.20.1.S1_at:100:467;Dr.20.1.S1_at:250:615;Dr.20.1.S1_at:2:389;Dr.20.1.S1_at:359:219;Dr.20.1.S1_at:412:47;Dr.20.1.S1_at:433:625;Dr.20.1.S1_at:462:237;Dr.20.1.S1_at:643:281;Dr.20.1.S1_at:648:485;Dr.20.1.S1_at:664:325;Dr.20.1.S1_at:676:535;Dr.20.3.S1_at:139:471;Dr.20.3.S1_at:268:69;Dr.20.3.S1_at:470:213;Dr.20.3.S1_at:584:521;Dr.20.3.S1_at:62:591;Dr.20.3.S1_x_at:102:275;Dr.20.3.S1_x_at:138:471;Dr.2…
dre09255_1	24	Dr.15000.1.S1_at:161:9;Dr.15000.1.S1_at:176:7;Dr.15000.1.S1_at:258:57;Dr.15000.1.S1_at:260:75;Dr.15000.1.S1_at:268:175;Dr.15000.1.S1_at:287:533;Dr.15000.1.S1_at:395:287;Dr.15000.1.S1_at:39:335;Dr.15000.1.S1_at:432:75;Dr.15000.1.S1_at:527:303;Dr.15000.1.S1_at:92:649;Dr.15000.1.S1_at:96:131;Dr.15000.2.A1_at:177:517;Dr.15000.2.A1_at:191:353;Dr.15000.2.A1_at:235:375;Dr.15000.2.A1_at:280:313;Dr.15000.…
dre09373_1	24	Dr.23376.1.S1_at:130:541;Dr.23376.1.S1_at:25:343;Dr.23376.1.S1_at:340:423;Dr.23376.1.S1_at:408:115;Dr.23376.1.S1_at:434:177;Dr.23376.1.S1_at:437:91;Dr.23376.1.S1_at:515:555;Dr.23376.1.S1_at:542:535;Dr.23376.1.S1_at:618:283;Dr.23376.1.S1_at:626:411;Dr.23376.1.S1_at:669:529;Dr.23376.2.A1_at:120:587;Dr.23376.2.A1_at:177:149;Dr.23376.2.A1_at:215:651;Dr.23376.2.A1_at:230:197;Dr.23376.2.A1_at:232:175;D…
dre09953_1	24	Dr.26515.1.S1_at:168:679;Dr.26515.1.S1_at:240:123;Dr.26515.1.S1_at:280:387;Dr.26515.1.S1_at:314:701;Dr.26515.1.S1_at:347:77;Dr.26515.1.S1_at:378:437;Dr.26515.1.S1_at:385:683;Dr.26515.1.S1_at:562:531;Dr.26515.1.S1_at:599:497;Dr.26515.1.S1_at:603:163;Dr.26515.1.S1_at:61:91;Dr.26515.1.S1_at:642:275;Dr.26515.1.S1_at:671:339;Dr.26515.1.S1_at:710:599;Dr.4213.1.S1_at:100:367;Dr.4213.1.S1_at:222:327;Dr.4…
dre10784_1	24	Dr.17013.1.S1_at:188:607;Dr.17013.1.S1_at:217:557;Dr.17013.1.S1_at:328:541;Dr.17013.1.S1_at:349:307;Dr.17013.1.S1_at:418:651;Dr.17013.1.S1_at:500:699;Dr.17013.1.S1_at:536:81;Dr.17013.1.S1_at:549:335;Dr.17013.1.S1_at:568:473;Dr.17013.1.S1_at:623:93;Dr.17013.1.S1_at:654:553;Dr.17013.1.S1_at:676:163;Dr.17013.1.S1_at:689:409;Dr.17013.1.S1_at:99:705;Dr.17013.2.A1_at:109:403;Dr.17013.2.A1_at:155:245;Dr…
dre11175_1	24	Dr.16561.1.S1_at:183:583;Dr.16561.1.S1_at:189:381;Dr.16561.1.S1_at:305:149;Dr.16561.1.S1_at:317:175;Dr.16561.1.S1_at:31:291;Dr.16561.1.S1_at:352:117;Dr.16561.1.S1_at:443:467;Dr.16561.1.S1_at:445:319;Dr.16561.1.S1_at:486:87;Dr.16561.1.S1_at:495:75;Dr.16561.1.S1_at:532:477;Dr.16561.1.S1_at:55:259;Dr.16561.1.S1_at:648:309;Dr.16561.1.S1_at:659:105;Dr.16561.2.A1_at:241:599;Dr.16561.2.A1_at:259:83;Dr.1…
dre11435_1	24	Dr.11458.1.A1_at:133:257;Dr.11458.1.A1_at:13:577;Dr.11458.1.A1_at:227:229;Dr.11458.1.A1_at:29:577;Dr.11458.1.A1_at:433:469;Dr.11458.1.A1_at:455:129;Dr.11458.1.A1_at:472:395;Dr.11458.1.A1_at:496:131;Dr.11458.1.A1_at:512:159;Dr.11458.1.A1_at:547:539;Dr.11458.1.A1_at:661:573;Dr.11458.1.A1_at:701:247;Dr.19791.1.S1_at:197:341;Dr.19791.1.S1_at:33:133;Dr.19791.1.S1_at:391:617;Dr.19791.1.S1_at:456:313;Dr…
dre11769_2	24	Dr.12235.1.A1_at:29:691;Dr.12235.1.A1_at:97:657;Dr.12235.1.A1_x_at:28:691;Dr.12235.1.A1_x_at:96:657;Dr.12235.2.A1_a_at:13:655;Dr.12235.2.A1_a_at:280:679;Dr.12235.2.A1_a_at:371:551;Dr.12235.2.A1_a_at:39:671;Dr.12235.2.A1_a_at:431:15;Dr.12235.2.A1_a_at:434:705;Dr.12235.2.A1_a_at:463:669;Dr.12235.2.A1_a_at:482:613;Dr.12235.2.A1_a_at:51:71;Dr.12235.2.A1_a_at:628:545;Dr.12235.2.A1_a_at:71:129;Dr.12235…
dre11798_1	24	Dr.17319.1.A1_at:135:3;Dr.17319.1.A1_at:155:157;Dr.17319.1.A1_at:272:131;Dr.17319.1.A1_at:302:325;Dr.17319.1.A1_at:394:369;Dr.17319.1.A1_at:398:651;Dr.17319.1.A1_at:3:215;Dr.17319.1.A1_at:534:489;Dr.5926.1.A1_at:231:43;Dr.5926.1.A1_at:258:39;Dr.5926.1.A1_at:291:101;Dr.5926.1.A1_at:338:475;Dr.5926.1.A1_at:351:241;Dr.5926.1.A1_at:400:577;Dr.5926.1.A1_at:407:141;Dr.5926.1.A1_at:433:559;Dr.5926.1.A1_…
dre12174_1	24	Dr.11847.1.S1_s_at:185:693;Dr.11847.1.S1_s_at:223:579;Dr.11847.1.S1_s_at:293:99;Dr.11847.1.S1_s_at:297:127;Dr.11847.1.S1_s_at:299:271;Dr.11847.1.S1_s_at:346:37;Dr.11847.1.S1_s_at:390:303;Dr.11847.1.S1_s_at:447:253;Dr.11847.1.S1_s_at:467:1;Dr.11847.1.S1_s_at:503:257;Dr.11847.1.S1_s_at:559:99;Dr.11847.1.S1_s_at:633:627;Dr.11847.1.S1_s_at:698:649;Dr.11847.1.S1_s_at:706:641;Dr.11847.1.S1_x_at:100:677…
dre12759_2	24	Dr.24473.1.A1_at:116:111;Dr.24473.1.A1_at:126:223;Dr.24473.1.A1_at:177:353;Dr.24473.1.A1_at:216:85;Dr.24473.1.A1_at:244:539;Dr.24473.1.A1_at:27:53;Dr.24473.1.A1_at:281:685;Dr.24473.1.A1_at:331:479;Dr.24473.1.A1_at:468:9;Dr.24473.1.A1_at:496:245;Dr.24473.1.A1_at:640:681;Dr.24473.1.A1_at:687:41;Dr.24473.1.A1_at:708:229;Dr.24473.1.A1_at:79:705;Dr.24473.1.A1_at:98:247;Dr.24473.3.S1_at:263:197;Dr.2447…
dre12869_2	24	Dr.20147.1.A1_at:141:229;Dr.20147.1.A1_at:154:487;Dr.20147.1.A1_at:259:199;Dr.20147.1.A1_at:332:141;Dr.20147.1.A1_at:409:417;Dr.20147.1.A1_at:43:545;Dr.20147.1.A1_at:474:579;Dr.20147.1.A1_at:484:255;Dr.20147.1.A1_at:48:521;Dr.20147.1.A1_at:503:371;Dr.20147.1.A1_at:518:697;Dr.20147.1.A1_at:535:581;Dr.20147.1.A1_at:608:541;Dr.20147.1.A1_at:692:157;Dr.20147.1.A1_at:710:145;Dr.25421.1.S1_at:107:425;D…
dre13368_1	24	Dr.9977.1.S1_at:100:107;Dr.9977.1.S1_at:167:97;Dr.9977.1.S1_at:211:153;Dr.9977.1.S1_at:552:21;Dr.9977.1.S1_at:582:617;Dr.9977.1.S1_at:612:31;Dr.9977.1.S1_at:77:561;Dr.9977.1.S1_at:81:135;Dr.9977.2.A1_at:109:127;Dr.9977.2.A1_at:120:299;Dr.9977.2.A1_at:121:521;Dr.9977.2.A1_at:126:625;Dr.9977.2.A1_at:147:63;Dr.9977.2.A1_at:195:703;Dr.9977.2.A1_at:236:621;Dr.9977.2.A1_at:266:533;Dr.9977.2.A1_at:40:64…
dre14410_2	24	Dr.10015.1.S1_at:123:579;Dr.10015.1.S1_at:198:511;Dr.10015.1.S1_at:333:403;Dr.10015.1.S1_at:379:645;Dr.10015.1.S1_at:42:665;Dr.10015.1.S1_at:499:193;Dr.10015.1.S1_at:528:165;Dr.10015.1.S1_at:571:499;Dr.10015.1.S1_at:595:529;Dr.10015.2.S1_a_at:108:105;Dr.10015.2.S1_a_at:126:279;Dr.10015.2.S1_a_at:200:219;Dr.10015.2.S1_a_at:272:491;Dr.10015.2.S1_a_at:324:195;Dr.10015.2.S1_a_at:486:467;Dr.10015.2.S1…
dre15415_1	24	Dr.6157.1.S1_at:229:357;Dr.6157.1.S1_at:253:615;Dr.6157.1.S1_at:268:103;Dr.6157.1.S1_at:317:361;Dr.6157.1.S1_at:350:71;Dr.6157.1.S1_at:382:453;Dr.6157.1.S1_at:456:329;Dr.6157.1.S1_at:557:111;Dr.6157.1.S1_at:573:287;Dr.6157.1.S1_at:630:499;Dr.6157.1.S1_at:82:601;Dr.6157.2.A1_at:139:51;Dr.6157.2.A1_at:159:45;Dr.6157.2.A1_at:268:279;Dr.6157.2.A1_at:302:231;Dr.6157.2.A1_at:31:23;Dr.6157.2.A1_at:336:3…
dre16132_1	24	Dr.16187.1.A1_at:113:287;Dr.16187.1.A1_at:186:633;Dr.16187.1.A1_at:200:307;Dr.16187.1.A1_at:216:475;Dr.16187.1.A1_at:217:485;Dr.16187.1.A1_at:254:653;Dr.16187.1.A1_at:273:473;Dr.16187.1.A1_at:315:497;Dr.16187.1.A1_at:613:41;Dr.16187.1.A1_at:65:575;Dr.16187.1.A1_at:71:141;Dr.16187.1.A1_at:86:327;Dr.16187.1.A1_at:96:543;DrAffx.2.66.S1_at:23:267;DrAffx.2.66.S1_at:276:681;DrAffx.2.66.S1_at:28:177;DrA…
dre16896_1	24	Dr.18485.1.A1_at:195:555;Dr.18485.1.A1_at:221:167;Dr.18485.1.A1_at:235:361;Dr.18485.1.A1_at:372:249;Dr.18485.1.A1_at:399:163;Dr.18485.1.A1_at:414:57;Dr.18485.1.A1_at:578:37;Dr.18485.1.A1_at:647:577;Dr.18485.2.A1_a_at:224:279;Dr.18485.2.A1_a_at:257:279;Dr.18485.2.A1_a_at:257:549;Dr.18485.2.A1_a_at:324:415;Dr.18485.2.A1_a_at:325:71;Dr.18485.2.A1_a_at:402:599;Dr.18485.2.A1_a_at:431:397;Dr.18485.2.A1…
dre16926_1	24	Dr.11551.1.S1_at:120:479;Dr.11551.1.S1_at:233:691;Dr.11551.1.S1_at:261:341;Dr.11551.1.S1_at:333:235;Dr.11551.1.S1_at:549:583;Dr.11551.1.S1_at:65:149;Dr.11551.1.S1_at:682:481;Dr.11551.1.S1_at:68:655;Dr.11551.1.S1_at:709:279;Dr.11551.1.S1_at:82:145;Dr.11551.2.S1_a_at:153:621;Dr.11551.2.S1_a_at:15:687;Dr.11551.2.S1_a_at:27:269;Dr.11551.2.S1_a_at:419:615;Dr.11551.2.S1_a_at:441:611;Dr.11551.2.S1_a_at:…
dre19035_1	24	Dr.15541.1.A1_at:145:605;Dr.15541.1.A1_at:169:651;Dr.15541.1.A1_at:221:99;Dr.15541.1.A1_at:257:69;Dr.15541.1.A1_at:266:37;Dr.15541.1.A1_at:275:79;Dr.15541.1.A1_at:395:699;Dr.15541.1.A1_at:396:553;Dr.15541.1.A1_at:414:551;Dr.6376.1.A1_at:125:77;Dr.6376.1.A1_at:144:69;Dr.6376.1.A1_at:223:393;Dr.6376.1.A1_at:246:173;Dr.6376.1.A1_at:255:93;Dr.6376.1.A1_at:288:355;Dr.6376.1.A1_at:313:271;Dr.6376.1.A1_…
dre00091_2	23	Dr.24265.1.S1_at:132:43;Dr.24265.1.S1_at:156:131;Dr.24265.1.S1_at:196:225;Dr.24265.1.S1_at:242:357;Dr.24265.1.S1_at:273:575;Dr.24265.1.S1_at:321:339;Dr.24265.1.S1_at:373:633;Dr.24265.1.S1_at:400:207;Dr.24265.1.S1_at:420:105;Dr.24265.1.S1_at:479:595;Dr.24265.1.S1_at:536:147;Dr.24265.1.S1_at:59:343;Dr.24265.1.S1_at:648:511;Dr.24265.1.S1_at:662:19;Dr.24265.1.S1_at:67:209;Dr.25523.1.A1_at:21:553;Dr.2…
dre00302_1	23	Dr.26425.1.S1_at:120:19;Dr.26425.1.S1_at:166:691;Dr.26425.1.S1_at:17:443;Dr.26425.1.S1_at:195:483;Dr.26425.1.S1_at:215:625;Dr.26425.1.S1_at:31:585;Dr.26425.1.S1_at:333:333;Dr.26425.1.S1_at:469:131;Dr.26425.1.S1_at:584:631;Dr.26425.1.S1_at:615:53;Dr.26425.1.S1_at:649:11;Dr.26425.1.S1_at:658:303;Dr.26425.1.S1_at:680:689;Dr.26425.1.S1_at:691:289;Dr.26425.1.S1_at:89:19;Dr.2883.1.A1_at:146:111;Dr.2883…
dre01944_1	23	Dr.11952.1.S1_at:179:477;Dr.11952.1.S1_at:190:179;Dr.11952.1.S1_at:297:229;Dr.11952.1.S1_at:390:157;Dr.11952.1.S1_at:421:163;Dr.11952.1.S1_at:43:567;Dr.11952.1.S1_at:674:235;Dr.11952.1.S1_at:699:349;Dr.11952.2.A1_at:102:471;Dr.11952.2.A1_at:121:683;Dr.11952.2.A1_at:134:431;Dr.11952.2.A1_at:147:47;Dr.11952.2.A1_at:173:71;Dr.11952.2.A1_at:306:37;Dr.11952.2.A1_at:354:171;Dr.11952.2.A1_at:472:427;Dr.…
dre02441_1	23	Dr.9171.1.A1_at:151:145;Dr.9171.1.A1_at:17:305;Dr.9171.1.A1_at:230:359;Dr.9171.1.A1_at:234:309;Dr.9171.1.A1_at:281:597;Dr.9171.1.A1_at:355:211;Dr.9171.1.A1_at:384:27;Dr.9171.1.A1_at:3:675;Dr.9171.1.A1_at:490:641;Dr.9171.1.A1_at:530:327;Dr.9171.1.A1_at:572:343;Dr.9171.1.A1_at:67:487;Dr.9171.2.S1_at:161:367;Dr.9171.2.S1_at:283:437;Dr.9171.2.S1_at:44:535;Dr.9171.2.S1_at:518:303;Dr.9171.2.S1_at:530:6…
dre02737_1	23	Dr.18169.1.S1_at:159:279;Dr.18169.1.S1_at:20:303;Dr.18169.1.S1_at:246:465;Dr.18169.1.S1_at:264:199;Dr.18169.1.S1_at:268:331;Dr.18169.1.S1_at:281:689;Dr.18169.1.S1_at:283:347;Dr.18169.1.S1_at:286:303;Dr.18169.1.S1_at:331:219;Dr.18169.1.S1_at:473:213;Dr.18169.1.S1_at:527:211;Dr.18169.1.S1_at:554:213;Dr.18169.1.S1_at:648:621;Dr.9809.2.S1_at:218:587;Dr.9809.2.S1_at:226:13;Dr.9809.2.S1_at:28:687;Dr.98…
dre03972_2	23	Dr.19488.1.A1_at:134:697;Dr.19488.1.A1_at:214:469;Dr.19488.1.A1_at:372:613;Dr.19488.1.A1_at:429:355;Dr.19488.1.A1_at:572:673;Dr.19488.1.A1_at:70:397;Dr.19488.1.A1_at:97:425;Dr.4010.1.A1_at:10:613;Dr.4010.1.A1_at:254:501;Dr.4010.1.A1_at:289:677;Dr.4010.1.A1_at:299:275;Dr.4010.1.A1_at:386:357;Dr.4010.1.A1_at:434:359;Dr.4010.1.A1_at:492:253;Dr.4010.1.A1_at:524:639;Dr.4010.1.A1_at:546:239;Dr.4010.1.A…
dre05380_1	23	Dr.20137.1.S1_at:145:369;Dr.20137.1.S1_at:237:475;Dr.20137.1.S1_at:259:543;Dr.20137.1.S1_at:279:167;Dr.20137.1.S1_at:295:685;Dr.20137.1.S1_at:309:315;Dr.20137.1.S1_at:369:437;Dr.20137.1.S1_at:575:617;Dr.20137.1.S1_at:576:353;Dr.20137.1.S1_at:652:71;Dr.20137.1.S1_at:667:369;Dr.20137.1.S1_at:681:349;Dr.20137.1.S1_at:686:201;Dr.20137.1.S1_at:78:275;Dr.20137.2.A1_at:24:41;Dr.20137.2.A1_at:382:619;Dr.…
dre05908_4	23	Dr.12986.1.A1_a_at:158:671;Dr.12986.1.A1_a_at:191:67;Dr.12986.1.A1_a_at:273:69;Dr.12986.1.A1_a_at:309:257;Dr.12986.1.A1_a_at:33:429;Dr.12986.1.A1_a_at:404:239;Dr.12986.1.A1_a_at:457:111;Dr.12986.1.A1_a_at:521:653;Dr.12986.1.A1_a_at:538:323;Dr.12986.1.A1_a_at:545:451;Dr.12986.1.A1_a_at:573:655;Dr.12986.1.A1_a_at:657:285;Dr.12986.1.A1_a_at:6:385;Dr.12986.1.A1_at:217:497;Dr.12986.1.A1_at:243:525;Dr.…
dre06498_2	23	Dr.25782.1.S1_at:162:39;Dr.25782.1.S1_at:216:549;Dr.25782.1.S1_at:32:499;Dr.25782.1.S1_at:41:475;Dr.25782.1.S1_at:463:51;Dr.25782.1.S1_at:482:163;Dr.25782.1.S1_at:52:291;Dr.25782.1.S1_at:544:459;Dr.25782.1.S1_at:624:383;Dr.25782.1.S1_at:634:605;Dr.25782.1.S1_at:9:417;Dr.25782.3.S1_at:127:633;Dr.25782.3.S1_at:13:475;Dr.25782.3.S1_at:221:565;Dr.25782.3.S1_at:229:153;Dr.25782.3.S1_at:254:161;Dr.2578…
dre06790_1	23	Dr.9952.1.A1_at:156:103;Dr.9952.1.A1_at:19:143;Dr.9952.1.A1_at:258:683;Dr.9952.1.A1_at:334:697;Dr.9952.1.A1_at:494:603;Dr.9952.1.A1_at:537:567;Dr.9952.1.A1_at:570:25;Dr.9952.1.A1_at:686:103;Dr.9952.2.S1_at:19:535;Dr.9952.2.S1_at:223:451;Dr.9952.2.S1_at:238:501;Dr.9952.2.S1_at:241:165;Dr.9952.2.S1_at:248:499;Dr.9952.2.S1_at:257:499;Dr.9952.2.S1_at:29:151;Dr.9952.2.S1_at:29:167;Dr.9952.2.S1_at:308:…
dre07475_1	23	Dr.16687.1.S1_at:222:699;Dr.16687.1.S1_at:287:545;Dr.16687.1.S1_at:291:703;Dr.16687.1.S1_at:319:361;Dr.16687.1.S1_at:352:281;Dr.16687.1.S1_at:369:5;Dr.16687.1.S1_at:372:105;Dr.16687.1.S1_at:408:147;Dr.16687.1.S1_at:40:543;Dr.16687.1.S1_at:481:267;Dr.16687.1.S1_at:57:23;Dr.16687.1.S1_at:66:613;Dr.16687.1.S1_at:670:365;Dr.16687.1.S1_at:677:579;Dr.16687.1.S1_at:683:19;Dr.16687.2.A1_at:261:191;Dr.166…
dre07638_1	23	Dr.16002.1.A1_at:188:77;Dr.16002.1.A1_at:213:3;Dr.16002.1.A1_at:285:685;Dr.16002.1.A1_at:313:159;Dr.16002.1.A1_at:427:541;Dr.16002.1.A1_at:433:341;Dr.16002.1.A1_at:436:461;Dr.16002.1.A1_at:596:477;Dr.16002.1.A1_at:636:83;Dr.16002.1.A1_at:649:587;Dr.16002.1.A1_at:672:335;Dr.16002.1.A1_at:696:383;Dr.16002.1.A1_at:696:391;Dr.16002.2.S1_at:164:483;Dr.16002.2.S1_at:333:1;Dr.16002.2.S1_at:350:531;Dr.16…
dre07861_1	23	Dr.15002.1.S1_a_at:162:75;Dr.15002.1.S1_a_at:173:363;Dr.15002.1.S1_a_at:182:695;Dr.15002.1.S1_a_at:204:607;Dr.15002.1.S1_a_at:260:697;Dr.15002.1.S1_a_at:27:217;Dr.15002.1.S1_a_at:298:373;Dr.15002.1.S1_a_at:372:655;Dr.15002.1.S1_a_at:443:231;Dr.15002.1.S1_a_at:445:669;Dr.15002.1.S1_a_at:516:291;Dr.15002.1.S1_a_at:523:325;Dr.15002.1.S1_a_at:575:13;Dr.15002.1.S1_a_at:605:695;Dr.15002.1.S1_a_at:612:1…
dre08239_4	23	Dr.25706.2.S1_a_at:209:361;Dr.25706.2.S1_a_at:235:161;Dr.25706.2.S1_a_at:270:183;Dr.25706.2.S1_a_at:404:267;Dr.25706.2.S1_a_at:455:579;Dr.25706.2.S1_a_at:460:601;Dr.25706.2.S1_a_at:559:93;Dr.25706.2.S1_a_at:580:29;Dr.25706.2.S1_a_at:62:215;Dr.25706.2.S1_a_at:656:599;Dr.25706.2.S1_a_at:669:97;Dr.25706.3.S1_a_at:210:361;Dr.25706.3.S1_a_at:217:271;Dr.25706.3.S1_a_at:271:183;Dr.25706.3.S1_a_at:405:26…
dre08522_2	23	Dr.12892.1.A1_at:134:261;Dr.12892.1.A1_at:167:11;Dr.12892.1.A1_at:197:69;Dr.12892.1.A1_at:203:249;Dr.12892.1.A1_at:233:323;Dr.12892.1.A1_at:423:211;Dr.12892.1.A1_at:472:325;Dr.12892.1.A1_at:506:131;Dr.12892.1.A1_at:530:141;Dr.12892.1.A1_at:544:701;Dr.12892.1.A1_at:568:555;Dr.12892.1.A1_at:600:265;Dr.12892.1.A1_at:641:591;Dr.12892.1.A1_at:697:625;Dr.12892.2.A1_at:102:151;Dr.12892.2.A1_at:107:343;D…
dre09084_1	23	Dr.15510.1.S1_at:141:113;Dr.15510.1.S1_at:262:17;Dr.15510.1.S1_at:279:359;Dr.15510.1.S1_at:310:653;Dr.15510.1.S1_at:319:589;Dr.15510.1.S1_at:363:449;Dr.15510.1.S1_at:419:341;Dr.15510.1.S1_at:432:7;Dr.15510.1.S1_at:46:437;Dr.15510.1.S1_at:491:663;Dr.15510.1.S1_at:496:143;Dr.15510.1.S1_at:544:561;Dr.15510.1.S1_at:6:389;Dr.15510.1.S1_at:88:473;Dr.16448.1.A1_at:137:443;Dr.16448.1.A1_at:143:465;Dr.164…
dre09583_1	23	Dr.25714.1.A1_at:150:509;Dr.25714.1.A1_at:177:73;Dr.25714.1.A1_at:297:387;Dr.25714.1.A1_at:4:209;Dr.25714.1.A1_at:532:551;Dr.25714.1.A1_at:616:409;Dr.25714.1.A1_at:85:517;Dr.25714.1.A1_at:97:277;Dr.25714.2.S1_at:103:621;Dr.25714.2.S1_at:136:311;Dr.25714.2.S1_at:160:259;Dr.25714.2.S1_at:30:511;Dr.25714.2.S1_at:389:465;Dr.25714.2.S1_at:39:475;Dr.25714.2.S1_at:411:153;Dr.25714.2.S1_at:521:23;Dr.2571…
dre09655_1	23	Dr.17905.1.S1_at:147:597;Dr.17905.1.S1_at:168:701;Dr.17905.1.S1_at:256:61;Dr.17905.1.S1_at:279:703;Dr.17905.1.S1_at:413:505;Dr.17905.1.S1_at:430:189;Dr.17905.1.S1_at:467:685;Dr.17905.1.S1_at:46:249;Dr.17905.1.S1_at:603:71;Dr.22279.1.A1_at:154:519;Dr.22279.1.A1_at:160:459;Dr.22279.1.A1_at:186:673;Dr.22279.1.A1_at:228:233;Dr.22279.1.A1_at:374:213;Dr.22279.1.A1_at:473:449;Dr.22279.1.A1_at:48:585;Dr.…
dre10891_1	23	Dr.17624.1.S1_at:103:495;Dr.17624.1.S1_at:146:703;Dr.17624.1.S1_at:1:589;Dr.17624.1.S1_at:246:637;Dr.17624.1.S1_at:252:383;Dr.17624.1.S1_at:334:85;Dr.17624.1.S1_at:370:287;Dr.17624.1.S1_at:396:87;Dr.17624.1.S1_at:401:31;Dr.17624.1.S1_at:433:353;Dr.17624.1.S1_at:43:311;Dr.17624.1.S1_at:549:117;Dr.17624.1.S1_at:5:593;Dr.17624.1.S1_at:666:683;Dr.17624.1.S1_at:704:379;Dr.17624.2.A1_at:109:443;Dr.1762…
dre10895_1	23	Dr.19215.1.S1_at:239:353;Dr.19215.1.S1_at:346:105;Dr.19215.1.S1_at:412:407;Dr.19215.1.S1_at:426:477;Dr.19215.1.S1_at:42:87;Dr.19215.1.S1_at:453:345;Dr.19215.1.S1_at:519:291;Dr.19215.1.S1_at:524:545;Dr.19215.1.S1_at:569:269;Dr.19215.1.S1_at:606:585;Dr.19215.1.S1_at:619:347;Dr.19215.1.S1_at:655:247;Dr.19215.1.S1_at:697:671;Dr.19215.1.S1_at:76:143;Dr.19215.1.S1_at:7:383;Dr.22439.1.A1_at:129:643;Dr.2…
dre11378_1	23	Dr.17318.1.A1_at:111:273;Dr.17318.1.A1_at:113:155;Dr.17318.1.A1_at:188:27;Dr.17318.1.A1_at:192:145;Dr.17318.1.A1_at:201:281;Dr.17318.1.A1_at:254:269;Dr.17318.1.A1_at:32:147;Dr.17318.1.A1_at:458:659;Dr.17318.1.A1_at:502:391;Dr.17318.1.A1_at:583:259;Dr.17318.1.A1_at:658:79;Dr.25501.1.A1_at:164:403;Dr.25501.1.A1_at:276:199;Dr.25501.1.A1_at:281:573;Dr.25501.1.A1_at:307:43;Dr.25501.1.A1_at:335:41;Dr.2…
dre11441_1	23	Dr.5287.1.A1_at:144:407;Dr.5287.1.A1_at:194:679;Dr.5287.1.A1_at:225:143;Dr.5287.1.A1_at:240:243;Dr.5287.1.A1_at:244:209;Dr.5287.1.A1_at:301:527;Dr.5287.1.A1_at:391:503;Dr.5287.1.A1_at:515:561;Dr.5287.2.S1_at:125:325;Dr.5287.2.S1_at:142:409;Dr.5287.2.S1_at:155:287;Dr.5287.2.S1_at:209:7;Dr.5287.2.S1_at:22:69;Dr.5287.2.S1_at:299:565;Dr.5287.2.S1_at:29:191;Dr.5287.2.S1_at:45:399;Dr.5287.2.S1_at:482:3…
dre11676_1	23	Dr.12239.1.A1_at:137:3;Dr.12239.1.A1_at:284:37;Dr.12239.1.A1_at:351:269;Dr.12239.1.A1_at:389:75;Dr.12239.1.A1_at:404:445;Dr.12239.1.A1_at:470:319;Dr.12239.1.A1_at:665:485;Dr.15536.1.A1_at:125:361;Dr.15536.1.A1_at:13:181;Dr.15536.1.A1_at:215:501;Dr.15536.1.A1_at:285:475;Dr.15536.1.A1_at:30:633;Dr.15536.1.A1_at:320:137;Dr.15536.1.A1_at:336:503;Dr.15536.1.A1_at:360:139;Dr.15536.1.A1_at:375:649;Dr.15…
dre12329_1	23	Dr.20177.1.A1_at:172:705;Dr.20177.1.A1_at:196:525;Dr.20177.1.A1_at:263:501;Dr.20177.1.A1_at:297:193;Dr.20177.1.A1_at:317:237;Dr.20177.1.A1_at:400:299;Dr.20177.1.A1_at:538:615;Dr.20177.1.A1_at:575:235;Dr.20177.1.A1_at:581:473;Dr.20177.1.A1_at:589:7;Dr.20177.1.A1_at:593:33;Dr.20177.1.A1_at:628:529;Dr.20177.1.A1_at:659:169;Dr.20177.1.A1_at:709:375;Dr.20177.1.A1_at:80:501;Dr.20177.1.A1_at:86:91;Dr.41…
dre12344_1	23	Dr.3033.3.A1_a_at:170:601;Dr.3033.3.A1_a_at:196:265;Dr.3033.3.A1_a_at:231:581;Dr.3033.3.A1_a_at:265:3;Dr.3033.3.A1_a_at:357:307;Dr.3033.3.A1_a_at:379:313;Dr.3033.3.A1_a_at:406:381;Dr.3033.3.A1_a_at:421:593;Dr.3033.3.A1_a_at:422:579;Dr.3033.3.A1_a_at:435:43;Dr.3033.3.A1_a_at:440:541;Dr.3033.3.A1_a_at:51:97;Dr.3033.3.A1_a_at:527:267;Dr.3033.3.A1_a_at:588:133;Dr.3033.3.A1_a_at:706:609;Dr.3033.3.A1_a…
dre12807_2	23	Dr.25530.1.A1_at:150:231;Dr.25530.1.A1_at:163:215;Dr.25530.1.A1_at:177:119;Dr.25530.1.A1_at:276:561;Dr.25530.1.A1_at:355:11;Dr.25530.1.A1_at:52:113;Dr.25530.1.A1_at:57:647;Dr.25530.1.A1_at:676:563;Dr.25530.1.A1_at:99:21;Dr.25530.1.A1_s_at:173:129;Dr.25530.1.A1_s_at:22:331;Dr.25530.1.A1_s_at:244:705;Dr.25530.1.A1_s_at:261:431;Dr.25530.1.A1_s_at:285:311;Dr.25530.1.A1_s_at:3:153;Dr.25530.1.A1_s_at:4…
dre17443_1	23	Dr.14650.1.A1_at:131:219;Dr.14650.1.A1_at:179:137;Dr.14650.1.A1_at:232:315;Dr.14650.1.A1_at:266:177;Dr.14650.1.A1_at:272:333;Dr.14650.1.A1_at:27:99;Dr.14650.1.A1_at:334:529;Dr.14650.1.A1_at:402:597;Dr.14650.1.A1_at:675:91;Dr.14650.1.A1_at:700:529;Dr.14650.2.S1_at:109:247;Dr.14650.2.S1_at:139:3;Dr.14650.2.S1_at:194:193;Dr.14650.2.S1_at:246:385;Dr.14650.2.S1_at:257:575;Dr.14650.2.S1_at:339:33;Dr.14…
dre01486_2	22	Dr.12583.1.S1_at:197:327;Dr.12583.1.S1_at:29:519;Dr.12583.1.S1_at:307:105;Dr.12583.1.S1_at:493:413;Dr.12583.1.S1_at:507:65;Dr.12583.1.S1_at:52:449;Dr.12583.1.S1_at:572:641;Dr.12583.1.S1_at:599:553;Dr.12583.1.S1_at:651:555;Dr.12583.1.S1_at:690:641;Dr.12583.2.A1_at:118:655;Dr.12583.2.A1_at:155:201;Dr.12583.2.A1_at:335:641;Dr.12583.2.A1_at:491:239;Dr.12583.2.A1_at:4:695;Dr.12583.2.A1_at:530:69;Dr.12…
dre02510_1	22	Dr.25208.1.A1_at:125:359;Dr.25208.1.A1_at:251:489;Dr.25208.1.A1_at:304:613;Dr.25208.1.A1_at:411:71;Dr.25208.1.A1_at:522:429;Dr.25208.1.A1_at:532:397;Dr.25208.1.A1_at:82:603;Dr.25208.2.S1_at:121:229;Dr.25208.2.S1_at:262:609;Dr.25208.2.S1_at:266:497;Dr.25208.2.S1_at:283:403;Dr.25208.2.S1_at:302:129;Dr.25208.2.S1_at:309:149;Dr.25208.2.S1_at:334:621;Dr.25208.2.S1_at:358:409;Dr.25208.2.S1_at:381:237;D…
dre02527_1	22	Dr.938.1.S1_at:182:43;Dr.938.1.S1_at:335:335;Dr.938.1.S1_at:405:671;Dr.938.1.S1_at:449:593;Dr.938.1.S1_at:453:85;Dr.938.1.S1_at:459:513;Dr.938.1.S1_at:475:179;Dr.938.1.S1_at:498:433;Dr.938.1.S1_at:519:89;Dr.938.1.S1_at:635:159;Dr.938.1.S1_at:73:649;Dr.938.1.S1_at:82:297;Dr.938.1.S1_at:96:393;Dr.938.2.S1_a_at:122:277;Dr.938.2.S1_a_at:155:203;Dr.938.2.S1_a_at:159:91;Dr.938.2.S1_a_at:315:241;Dr.938.…
dre04289_4	22	Dr.24558.2.S1_at:162:351;Dr.24558.2.S1_at:222:481;Dr.24558.2.S1_at:23:377;Dr.24558.2.S1_at:309:371;Dr.24558.2.S1_at:311:641;Dr.24558.2.S1_at:348:247;Dr.24558.2.S1_at:422:41;Dr.24558.2.S1_at:42:1;Dr.24558.2.S1_at:44:395;Dr.24558.2.S1_at:532:375;Dr.24558.2.S1_at:644:171;Dr.24558.2.S1_at:83:381;Dr.25496.2.S1_at:103:133;Dr.25496.2.S1_at:149:41;Dr.25496.2.S1_at:344:97;Dr.25496.2.S1_at:376:139;Dr.25496…
dre04473_2	22	Dr.14208.1.A1_at:171:677;Dr.14208.1.A1_s_at:129:365;Dr.14208.1.A1_s_at:166:141;Dr.14208.1.A1_s_at:21:255;Dr.14208.1.A1_s_at:254:325;Dr.14208.1.A1_s_at:346:625;Dr.14208.1.A1_s_at:398:265;Dr.14208.1.A1_s_at:410:41;Dr.14208.1.A1_s_at:44:287;Dr.14208.1.A1_s_at:469:315;Dr.14208.1.A1_s_at:532:349;Dr.14208.1.A1_s_at:541:7;Dr.14208.1.A1_s_at:572:421;Dr.14208.1.A1_s_at:623:45;Dr.14208.1.A1_s_at:674:289;Dr…
dre05129_2	22	Dr.20181.1.S1_at:216:545;Dr.20181.1.S1_at:373:689;Dr.20181.1.S1_at:491:357;Dr.20181.1.S1_at:557:347;Dr.20181.1.S1_at:576:77;Dr.20181.1.S1_at:635:569;Dr.25327.1.A1_at:153:343;Dr.25327.1.A1_at:174:79;Dr.25327.1.A1_at:233:701;Dr.25327.1.A1_at:327:667;Dr.25327.1.A1_at:335:43;Dr.25327.1.A1_at:366:151;Dr.25327.1.A1_at:376:381;Dr.25327.1.A1_at:383:189;Dr.25327.1.A1_at:391:155;Dr.25327.1.A1_at:419:113;Dr…
dre05485_1	22	Dr.7717.1.S1_at:214:119;Dr.7717.1.S1_at:272:527;Dr.7717.1.S1_at:294:61;Dr.7717.1.S1_at:400:383;Dr.7717.1.S1_at:555:551;Dr.7717.1.S1_at:572:319;Dr.7717.1.S1_at:618:673;Dr.7717.2.A1_at:20:307;Dr.7717.2.A1_at:210:219;Dr.7717.2.A1_at:293:315;Dr.7717.2.A1_at:339:521;Dr.7717.2.A1_at:387:313;Dr.7717.2.A1_at:390:611;Dr.7717.2.A1_at:392:331;Dr.7717.2.A1_at:43:681;Dr.7717.2.A1_at:443:553;Dr.7717.2.A1_at:51…
dre06081_1	22	Dr.9202.1.A1_a_at:113:279;Dr.9202.1.A1_a_at:12:391;Dr.9202.1.A1_a_at:130:575;Dr.9202.1.A1_a_at:155:383;Dr.9202.1.A1_a_at:184:101;Dr.9202.1.A1_a_at:226:437;Dr.9202.1.A1_a_at:236:179;Dr.9202.1.A1_a_at:237:575;Dr.9202.1.A1_a_at:459:649;Dr.9202.1.A1_a_at:48:17;Dr.9202.1.A1_a_at:664:103;Dr.9202.1.A1_a_at:689:381;Dr.9202.1.A1_a_at:708:465;Dr.9202.1.A1_a_at:94:39;Dr.9202.2.A1_x_at:156:383;Dr.9202.2.A1_x…
dre06098_1	22	Dr.16507.1.A1_at:149:167;Dr.16507.1.A1_at:252:89;Dr.16507.1.A1_at:262:431;Dr.16507.1.A1_at:282:89;Dr.16507.1.A1_at:290:699;Dr.16507.1.A1_at:415:349;Dr.16507.1.A1_at:529:401;Dr.16507.1.A1_at:631:95;Dr.16507.1.A1_at:73:461;Dr.16507.1.A1_at:99:577;Dr.16507.2.S1_at:247:101;Dr.16507.2.S1_at:266:561;Dr.16507.2.S1_at:272:301;Dr.16507.2.S1_at:316:341;Dr.16507.2.S1_at:420:109;Dr.16507.2.S1_at:468:255;Dr.1…
dre06213_1	22	Dr.21429.1.S1_at:161:187;Dr.21429.1.S1_at:26:123;Dr.21429.1.S1_at:335:575;Dr.21429.1.S1_at:33:117;Dr.21429.1.S1_at:361:363;Dr.21429.1.S1_at:395:427;Dr.21429.1.S1_at:480:597;Dr.21429.1.S1_at:483:55;Dr.21429.1.S1_at:549:185;Dr.21429.1.S1_at:635:575;Dr.21429.1.S1_at:700:337;Dr.21429.1.S1_at:710:19;Dr.21429.1.S1_at:80:89;Dr.21429.2.A1_at:172:571;Dr.21429.2.A1_at:252:395;Dr.21429.2.A1_at:264:621;Dr.21…
dre06309_1	22	Dr.5439.1.A1_at:134:81;Dr.5439.1.A1_at:213:227;Dr.5439.1.A1_at:227:691;Dr.5439.1.A1_at:35:85;Dr.5439.1.A1_at:635:579;Dr.5439.1.A1_at:648:61;Dr.5439.2.S1_at:197:277;Dr.5439.2.S1_at:20:293;Dr.5439.2.S1_at:211:505;Dr.5439.2.S1_at:21:385;Dr.5439.2.S1_at:253:317;Dr.5439.2.S1_at:259:265;Dr.5439.2.S1_at:314:215;Dr.5439.2.S1_at:431:75;Dr.5439.2.S1_at:475:201;Dr.5439.2.S1_at:477:253;Dr.5439.2.S1_at:489:39…
dre06464_1	22	Dr.13096.1.A1_at:178:161;Dr.13096.1.A1_at:205:119;Dr.13096.1.A1_at:218:457;Dr.13096.1.A1_at:286:497;Dr.13096.1.A1_at:307:497;Dr.13096.1.A1_at:321:669;Dr.13096.1.A1_at:34:333;Dr.13096.1.A1_at:406:529;Dr.13096.1.A1_at:417:475;Dr.13096.1.A1_at:516:295;Dr.13096.1.A1_at:520:339;Dr.13096.1.A1_at:590:333;Dr.13096.1.A1_x_at:177:161;Dr.13096.1.A1_x_at:204:119;Dr.13096.1.A1_x_at:217:457;Dr.13096.1.A1_x_at:…
dre06955_1	22	Dr.21102.1.A1_at:218:323;Dr.21102.1.A1_at:299:121;Dr.21102.1.A1_at:327:555;Dr.21102.1.A1_at:382:613;Dr.21102.1.A1_at:500:613;Dr.21102.1.A1_at:537:551;Dr.21102.1.A1_at:60:255;Dr.21102.1.A1_at:625:549;Dr.21102.1.A1_at:87:19;Dr.21102.2.S1_at:118:583;Dr.21102.2.S1_at:324:257;Dr.21102.2.S1_at:32:371;Dr.21102.2.S1_at:382:255;Dr.21102.2.S1_at:389:53;Dr.21102.2.S1_at:420:265;Dr.21102.2.S1_at:602:97;Dr.21…
dre07514_1	22	Dr.18689.1.A1_at:126:475;Dr.18689.1.A1_at:13:395;Dr.18689.1.A1_at:164:31;Dr.18689.1.A1_at:16:643;Dr.18689.1.A1_at:175:409;Dr.18689.1.A1_at:268:525;Dr.18689.1.A1_at:288:513;Dr.18689.1.A1_at:312:513;Dr.18689.1.A1_at:384:67;Dr.18689.1.A1_at:447:563;Dr.18689.1.A1_at:453:481;Dr.18689.1.A1_at:98:285;Dr.18964.1.A1_at:114:429;Dr.18964.1.A1_at:200:161;Dr.18964.1.A1_at:281:413;Dr.18964.1.A1_at:283:463;Dr.1…
dre07973_1	22	Dr.18071.1.S1_at:133:229;Dr.18071.1.S1_at:178:503;Dr.18071.1.S1_at:197:483;Dr.18071.1.S1_at:221:685;Dr.18071.1.S1_at:268:181;Dr.18071.1.S1_at:405:291;Dr.18071.1.S1_at:406:105;Dr.18071.1.S1_at:435:589;Dr.18071.1.S1_at:545:365;Dr.18071.1.S1_at:579:527;Dr.18071.1.S1_at:601:163;Dr.18071.1.S1_at:629:301;Dr.18071.1.S1_at:635:35;Dr.18071.2.A1_at:168:507;Dr.18071.2.A1_at:267:29;Dr.18071.2.A1_at:359:111;D…
dre09232_1	22	Dr.13132.1.A1_at:166:279;Dr.13132.1.A1_at:296:613;Dr.13132.1.A1_at:427:545;Dr.13132.1.A1_at:445:389;Dr.13132.1.A1_at:44:285;Dr.13132.1.A1_at:461:305;Dr.13132.1.A1_at:576:85;Dr.13132.1.A1_at:611:137;Dr.13132.1.A1_at:662:393;Dr.13132.2.S1_at:143:399;Dr.13132.2.S1_at:155:463;Dr.13132.2.S1_at:188:383;Dr.13132.2.S1_at:207:181;Dr.13132.2.S1_at:272:19;Dr.13132.2.S1_at:296:551;Dr.13132.2.S1_at:349:105;Dr…
dre09541_1	22	Dr.1945.1.A1_at:149:565;Dr.1945.1.A1_at:191:679;Dr.1945.1.A1_at:31:285;Dr.1945.1.A1_at:448:41;Dr.1945.1.A1_at:48:551;Dr.1945.1.A1_at:664:131;Dr.1945.1.A1_at:679:93;Dr.1945.2.S1_at:105:401;Dr.1945.2.S1_at:210:519;Dr.1945.2.S1_at:234:559;Dr.1945.2.S1_at:24:323;Dr.1945.2.S1_at:291:285;Dr.1945.2.S1_at:330:179;Dr.1945.2.S1_at:335:475;Dr.1945.2.S1_at:385:267;Dr.1945.2.S1_at:469:457;Dr.1945.2.S1_at:577:…
dre09870_1	22	Dr.3650.1.S1_at:106:371;Dr.3650.1.S1_at:113:569;Dr.3650.1.S1_at:351:553;Dr.3650.1.S1_at:449:223;Dr.3650.1.S1_at:458:163;Dr.3650.1.S1_at:481:697;Dr.3650.1.S1_at:522:5;Dr.3650.1.S1_at:551:307;Dr.3650.1.S1_at:97:553;Dr.3650.2.A1_at:109:591;Dr.3650.2.A1_at:205:587;Dr.3650.2.A1_at:21:613;Dr.3650.2.A1_at:223:507;Dr.3650.2.A1_at:391:385;Dr.3650.2.A1_at:438:315;Dr.3650.2.A1_at:482:321;Dr.3650.2.A1_at:487…
dre09937_1	22	Dr.15011.1.A1_at:110:389;Dr.15011.1.A1_at:110:65;Dr.15011.1.A1_at:112:457;Dr.15011.1.A1_at:134:269;Dr.15011.1.A1_at:198:617;Dr.15011.1.A1_at:232:333;Dr.15011.1.A1_at:273:101;Dr.15011.1.A1_at:351:623;Dr.15011.1.A1_at:483:399;Dr.15011.1.A1_at:599:663;Dr.15011.1.A1_at:612:281;Dr.15011.2.S1_at:113:379;Dr.15011.2.S1_at:153:325;Dr.15011.2.S1_at:159:259;Dr.15011.2.S1_at:213:33;Dr.15011.2.S1_at:223:337;D…
dre12525_1	22	Dr.25404.1.S1_at:116:261;Dr.25404.1.S1_at:147:35;Dr.25404.1.S1_at:342:641;Dr.25404.1.S1_at:502:621;Dr.25404.1.S1_at:563:499;Dr.25404.1.S1_at:62:331;Dr.25404.1.S1_at:89:135;Dr.25404.2.A1_at:133:551;Dr.25404.2.A1_at:23:703;Dr.25404.2.A1_at:272:317;Dr.25404.2.A1_at:279:267;Dr.25404.2.A1_at:288:593;Dr.25404.2.A1_at:308:599;Dr.25404.2.A1_at:389:93;Dr.25404.2.A1_at:418:173;Dr.25404.2.A1_at:488:81;Dr.25…
dre12838_1	22	Dr.17774.1.S1_at:163:85;Dr.17774.1.S1_at:166:537;Dr.17774.1.S1_at:190:411;Dr.17774.1.S1_at:292:59;Dr.17774.1.S1_at:320:433;Dr.17774.1.S1_at:349:31;Dr.17774.1.S1_at:398:521;Dr.17774.1.S1_at:436:195;Dr.17774.1.S1_at:443:163;Dr.17774.1.S1_at:633:553;Dr.17774.1.S1_at:686:339;Dr.17774.1.S1_at:90:599;Dr.17774.1.S1_at:94:45;Dr.17774.2.A1_at:10:345;Dr.17774.2.A1_at:158:369;Dr.17774.2.A1_at:307:11;Dr.1777…
dre13339_2	22	Dr.12978.1.S1_at:107:3;Dr.12978.1.S1_at:114:527;Dr.12978.1.S1_at:198:225;Dr.12978.1.S1_at:198:65;Dr.12978.1.S1_at:248:163;Dr.12978.1.S1_at:307:165;Dr.12978.1.S1_at:339:433;Dr.12978.1.S1_at:467:533;Dr.12978.1.S1_at:530:177;Dr.12978.1.S1_at:535:113;Dr.12978.1.S1_at:661:75;Dr.12978.1.S1_at:695:659;Dr.12978.1.S1_at:96:101;Dr.12978.2.S1_at:259:513;Dr.12978.2.S1_at:358:97;Dr.12978.2.S1_at:386:359;Dr.12…
dre13377_1	22	Dr.25593.1.S1_at:107:165;Dr.25593.1.S1_at:222:559;Dr.25593.1.S1_at:244:11;Dr.25593.1.S1_at:36:481;Dr.25593.1.S1_at:413:393;Dr.25593.1.S1_at:416:495;Dr.25593.1.S1_at:506:227;Dr.25593.1.S1_at:528:445;Dr.25593.1.S1_at:532:465;Dr.25593.1.S1_at:562:115;Dr.25593.2.A1_at:127:269;Dr.25593.2.A1_at:13:71;Dr.25593.2.A1_at:202:87;Dr.25593.2.A1_at:354:145;Dr.25593.2.A1_at:388:499;Dr.25593.2.A1_at:421:531;Dr.2…
dre13446_1	22	Dr.25140.5.S1_at:115:433;Dr.25140.5.S1_at:240:501;Dr.25140.5.S1_at:300:429;Dr.25140.5.S1_at:306:225;Dr.25140.5.S1_at:340:47;Dr.25140.5.S1_at:382:513;Dr.25140.5.S1_at:512:531;Dr.25140.5.S1_at:519:621;Dr.25140.5.S1_at:558:627;Dr.25140.5.S1_at:686:133;Dr.25140.5.S1_at:72:195;Dr.25140.5.S1_x_at:114:433;Dr.25140.5.S1_x_at:162:145;Dr.25140.5.S1_x_at:299:429;Dr.25140.5.S1_x_at:317:403;Dr.25140.5.S1_x_at…
dre13605_1	22	Dr.6928.3.S1_at:111:501;Dr.6928.3.S1_at:14:645;Dr.6928.3.S1_at:166:521;Dr.6928.3.S1_at:228:379;Dr.6928.3.S1_at:283:645;Dr.6928.3.S1_at:362:619;Dr.6928.3.S1_at:455:119;Dr.6928.3.S1_at:4:507;Dr.6928.3.S1_at:532:453;Dr.6928.3.S1_at:537:501;Dr.6928.3.S1_at:556:579;Dr.6928.3.S1_at:645:109;Dr.6928.3.S1_x_at:10:229;Dr.6928.3.S1_x_at:13:645;Dr.6928.3.S1_x_at:167:521;Dr.6928.3.S1_x_at:312:369;Dr.6928.3.S1…
dre20586_2	22	Dr.25337.1.S1_at:15:141;Dr.25337.1.S1_at:239:305;Dr.25337.1.S1_at:261:489;Dr.25337.1.S1_at:498:297;Dr.25337.1.S1_at:517:299;Dr.25337.1.S1_at:597:529;Dr.25337.1.S1_at:677:21;Dr.25337.2.S1_a_at:117:519;Dr.25337.2.S1_a_at:132:629;Dr.25337.2.S1_a_at:140:89;Dr.25337.2.S1_a_at:206:77;Dr.25337.2.S1_a_at:233:125;Dr.25337.2.S1_a_at:333:473;Dr.25337.2.S1_a_at:402:167;Dr.25337.2.S1_a_at:443:587;Dr.25337.2.S…
dre21741_2	22	Dr.2150.1.A1_a_at:469:623;Dr.2150.1.A1_a_at:92:205;Dr.2150.1.A1_at:161:697;Dr.2150.1.A1_at:179:441;Dr.2150.1.A1_at:257:215;Dr.2150.1.A1_at:272:193;Dr.2150.1.A1_at:364:185;Dr.2150.1.A1_at:459:297;Dr.2150.1.A1_at:469:337;Dr.2150.1.A1_at:520:649;Dr.2150.1.A1_at:611:425;Dr.2150.1.A1_at:642:173;Dr.2150.1.A1_at:653:301;Dr.2150.1.A1_x_at:160:697;Dr.2150.1.A1_x_at:271:193;Dr.2150.1.A1_x_at:458:297;Dr.215…
dre00218_2	21	Dr.20010.16.A1_at:139:525;Dr.20010.16.A1_at:216:191;Dr.20010.16.A1_at:249:27;Dr.20010.16.A1_at:282:249;Dr.20010.16.A1_at:298:129;Dr.20010.16.A1_at:353:517;Dr.20010.16.A1_at:389:169;Dr.20010.16.A1_at:462:515;Dr.20010.16.A1_at:470:53;Dr.20010.16.A1_at:524:457;Dr.20010.16.A1_at:530:149;Dr.20010.16.A1_at:545:161;Dr.20010.16.A1_at:604:305;Dr.20010.16.A1_at:98:541;Dr.24236.2.S1_at:128:423;Dr.24236.2.S1…
dre00919_1	21	Dr.11729.1.S1_at:135:199;Dr.11729.1.S1_at:138:343;Dr.11729.1.S1_at:152:549;Dr.11729.1.S1_at:191:565;Dr.11729.1.S1_at:207:389;Dr.11729.1.S1_at:304:587;Dr.11729.1.S1_at:436:161;Dr.11729.1.S1_at:457:145;Dr.11729.1.S1_at:540:665;Dr.11729.1.S1_at:651:597;Dr.11729.2.S1_a_at:106:445;Dr.11729.2.S1_a_at:134:115;Dr.11729.2.S1_a_at:151:51;Dr.11729.2.S1_a_at:172:117;Dr.11729.2.S1_a_at:214:527;Dr.11729.2.S1_a…
dre00947_1	21	Dr.20610.1.S1_at:107:687;Dr.20610.1.S1_at:113:331;Dr.20610.1.S1_at:122:597;Dr.20610.1.S1_at:193:295;Dr.20610.1.S1_at:196:341;Dr.20610.1.S1_at:20:245;Dr.20610.1.S1_at:223:297;Dr.20610.1.S1_at:318:163;Dr.20610.1.S1_at:418:207;Dr.20610.1.S1_at:490:211;Dr.20610.1.S1_at:626:519;Dr.20610.1.S1_at:636:293;Dr.20610.1.S1_at:642:399;Dr.20610.1.S1_at:677:319;Dr.20610.1.S1_at:708:483;Dr.20610.1.S1_at:7:527;Dr…
dre01239_1	21	Dr.26411.1.S1_a_at:170:665;Dr.26411.1.S1_a_at:189:269;Dr.26411.1.S1_a_at:189:53;Dr.26411.1.S1_a_at:193:441;Dr.26411.1.S1_a_at:317:479;Dr.26411.1.S1_a_at:31:577;Dr.26411.1.S1_a_at:327:605;Dr.26411.1.S1_a_at:42:393;Dr.26411.1.S1_a_at:434:65;Dr.26411.1.S1_a_at:462:565;Dr.26411.1.S1_a_at:53:275;Dr.26411.1.S1_a_at:543:597;Dr.26411.1.S1_at:139:361;Dr.26411.1.S1_at:300:229;Dr.26411.1.S1_at:443:519;Dr.26…
dre01512_2	21	Dr.1377.1.A1_at:145:209;Dr.1377.1.A1_at:178:643;Dr.1377.1.A1_at:183:195;Dr.1377.1.A1_at:194:181;Dr.1377.1.A1_at:249:309;Dr.1377.1.A1_at:26:351;Dr.1377.1.A1_at:303:657;Dr.1377.1.A1_at:308:455;Dr.1377.1.A1_at:312:205;Dr.1377.1.A1_at:313:387;Dr.1377.1.A1_at:349:57;Dr.1377.1.A1_at:368:471;Dr.1377.1.A1_at:379:451;Dr.1377.1.A1_at:468:631;Dr.1377.1.A1_at:514:387;Dr.1377.1.A1_at:674:663;Dr.5521.1.S1_at:2…
dre01839_2	21	Dr.4960.1.S1_a_at:13:127;Dr.4960.1.S1_a_at:145:183;Dr.4960.1.S1_a_at:166:35;Dr.4960.1.S1_a_at:16:205;Dr.4960.1.S1_a_at:188:427;Dr.4960.1.S1_a_at:239:229;Dr.4960.1.S1_a_at:304:167;Dr.4960.1.S1_a_at:341:353;Dr.4960.1.S1_a_at:349:631;Dr.4960.1.S1_a_at:433:199;Dr.4960.1.S1_a_at:441:325;Dr.4960.1.S1_a_at:512:669;Dr.4960.1.S1_a_at:678:463;Dr.4960.1.S1_a_at:680:431;Dr.4960.1.S1_a_at:75:115;Dr.4960.1.S1_…
dre02164_3	21	Dr.6354.2.A1_a_at:17:261;Dr.6354.2.A1_a_at:286:283;Dr.6354.2.A1_a_at:32:553;Dr.6354.2.A1_a_at:351:669;Dr.6354.2.A1_a_at:461:61;Dr.6354.2.A1_a_at:467:473;Dr.6354.2.A1_a_at:468:143;Dr.6354.2.A1_a_at:470:83;Dr.6354.2.A1_a_at:498:649;Dr.6354.2.A1_a_at:509:669;Dr.6354.2.A1_a_at:5:3;Dr.6354.2.A1_a_at:618:661;Dr.6354.2.A1_a_at:622:223;Dr.6354.2.A1_a_at:684:233;Dr.6354.2.A1_a_at:84:287;Dr.6354.2.A1_x_at:…
dre02280_2	21	Dr.12686.1.A1_at:148:363;Dr.12686.1.A1_at:194:109;Dr.12686.1.A1_at:1:9;Dr.12686.1.A1_at:215:373;Dr.12686.1.A1_at:242:633;Dr.12686.1.A1_at:272:91;Dr.12686.1.A1_at:387:541;Dr.12686.1.A1_at:456:217;Dr.12686.1.A1_at:476:645;Dr.12686.1.A1_at:50:85;Dr.12686.1.A1_at:596:385;Dr.12686.1.A1_at:641:253;Dr.12686.1.A1_at:666:249;Dr.12686.1.A1_at:7:563;Dr.12686.2.S1_at:155:617;Dr.12686.2.S1_at:434:665;Dr.12686…
dre02390_2	21	Dr.24464.1.A1_at:199:323;Dr.24464.1.A1_at:232:575;Dr.24464.1.A1_at:302:165;Dr.24464.1.A1_at:31:349;Dr.24464.1.A1_at:325:505;Dr.24464.1.A1_at:335:137;Dr.24464.1.A1_at:407:53;Dr.24464.1.A1_at:40:583;Dr.24464.1.A1_at:477:427;Dr.24464.1.A1_at:489:215;Dr.24464.1.A1_at:509:349;Dr.24464.1.A1_at:579:325;Dr.24464.1.A1_at:61:301;Dr.24464.1.A1_at:81:163;Dr.4843.1.S1_at:107:503;Dr.4843.1.S1_at:180:307;Dr.484…
dre02585_1	21	Dr.20571.1.S1_at:131:415;Dr.20571.1.S1_at:171:395;Dr.20571.1.S1_at:192:453;Dr.20571.1.S1_at:211:377;Dr.20571.1.S1_at:248:149;Dr.20571.1.S1_at:335:167;Dr.20571.1.S1_at:371:471;Dr.20571.1.S1_at:387:603;Dr.20571.1.S1_at:448:383;Dr.20571.1.S1_at:483:679;Dr.20571.1.S1_at:553:131;Dr.20571.1.S1_at:564:441;Dr.20571.1.S1_at:647:345;Dr.20571.1.S1_at:686:367;Dr.20571.1.S1_at:688:97;Dr.25325.1.S1_at:128:27;D…
dre02680_1	21	Dr.6502.1.A1_at:319:275;Dr.6502.1.A1_at:332:535;Dr.6502.1.A1_at:345:149;Dr.6502.1.A1_at:387:687;Dr.6502.1.A1_at:399:345;Dr.6502.1.A1_at:400:551;Dr.6502.1.A1_at:415:583;Dr.6502.1.A1_at:430:423;Dr.6502.1.A1_at:432:507;Dr.6502.1.A1_at:445:639;Dr.6502.1.A1_at:448:151;Dr.6502.1.A1_at:511:639;Dr.6502.1.A1_at:574:229;Dr.6502.1.A1_at:621:565;Dr.6502.1.A1_at:703:285;Dr.6502.1.A1_at:96:99;Dr.6502.2.S1_at:1…
dre02774_1	21	Dr.24235.1.A1_at:287:191;Dr.24235.1.A1_at:331:191;Dr.24235.1.A1_at:435:159;Dr.24235.1.A1_at:455:291;Dr.24235.1.A1_at:574:479;Dr.24235.1.A1_at:66:555;Dr.24235.1.A1_at:674:281;Dr.24235.1.A1_at:96:357;Dr.24235.2.S1_at:215:317;Dr.24235.2.S1_at:349:137;Dr.24235.2.S1_at:350:303;Dr.24235.2.S1_at:431:559;Dr.24235.2.S1_at:457:395;Dr.24235.2.S1_at:492:663;Dr.24235.2.S1_at:536:107;Dr.24235.2.S1_at:586:33;Dr…
dre03072_1	21	Dr.20490.1.A1_at:101:131;Dr.20490.1.A1_at:10:519;Dr.20490.1.A1_at:197:143;Dr.20490.1.A1_at:218:9;Dr.20490.1.A1_at:252:121;Dr.20490.1.A1_at:253:645;Dr.20490.1.A1_at:295:239;Dr.20490.1.A1_at:308:309;Dr.20490.1.A1_at:555:361;Dr.20490.1.A1_at:650:351;Dr.20490.1.A1_at:667:59;Dr.20490.1.A1_at:669:589;Dr.20490.1.A1_at:687:189;Dr.20490.1.A1_at:709:467;DrAffx.2.95.S1_at:394:349;DrAffx.2.95.S1_at:412:285;D…
dre03073_1	21	Dr.26392.2.S1_at:145:533;Dr.26392.2.S1_at:149:413;Dr.26392.2.S1_at:161:539;Dr.26392.2.S1_at:37:87;Dr.26392.2.S1_at:393:315;Dr.26392.2.S1_at:487:679;Dr.26392.2.S1_at:518:519;Dr.26392.2.S1_at:573:347;Dr.26392.2.S1_at:649:293;Dr.26392.2.S1_at:64:389;Dr.26392.2.S1_at:667:413;Dr.26392.2.S1_at:66:637;Dr.26392.2.S1_at:698:409;Dr.26392.2.S1_at:83:215;Dr.9175.1.A1_at:213:155;Dr.9175.1.A1_at:259:565;Dr.917…
dre03969_2	21	Dr.8.1.S1_at:422:107;Dr.8.1.S1_at:434:159;Dr.8.1.S1_at:46:397;Dr.8.1.S1_at:622:283;Dr.8.1.S1_at:681:239;Dr.8.1.S2_at:10:385;Dr.8.1.S2_at:31:463;Dr.8.1.S2_at:365:207;Dr.8.1.S2_at:381:499;Dr.8.1.S2_at:396:451;Dr.8.1.S2_at:434:233;Dr.8.1.S2_at:485:521;Dr.8.1.S2_at:535:569;Dr.8.1.S2_at:605:393;Dr.8.1.S2_at:640:339;Dr.8.1.S2_at:640:447;Dr.8.1.S2_at:666:195;Dr.8.1.S2_at:671:697;Dr.8.1.S2_at:675:21;Dr.8…
dre05180_1	21	Dr.17749.1.A1_at:128:687;Dr.17749.1.A1_at:171:569;Dr.17749.1.A1_at:546:495;Dr.17749.1.A1_at:586:203;Dr.17749.1.A1_at:602:159;Dr.17749.1.A1_at:620:55;Dr.17749.2.A1_a_at:156:155;Dr.17749.2.A1_a_at:156:497;Dr.17749.2.A1_a_at:23:479;Dr.17749.2.A1_a_at:251:509;Dr.17749.2.A1_a_at:294:133;Dr.17749.2.A1_a_at:343:45;Dr.17749.2.A1_a_at:411:469;Dr.17749.2.A1_a_at:444:553;Dr.17749.2.A1_a_at:470:569;Dr.17749.…
dre06078_2	21	Dr.9441.1.A1_at:113:301;Dr.9441.1.A1_at:143:65;Dr.9441.1.A1_at:239:313;Dr.9441.1.A1_at:23:671;Dr.9441.1.A1_at:306:101;Dr.9441.1.A1_at:482:103;Dr.9441.1.A1_at:493:567;Dr.9441.1.A1_at:552:115;Dr.9441.1.A1_at:569:77;Dr.9441.1.A1_at:579:467;Dr.9441.1.A1_at:606:259;Dr.9441.1.A1_at:627:567;Dr.9441.1.A1_at:651:603;Dr.9441.1.A1_at:693:115;Dr.9441.1.A1_at:86:417;Dr.9441.1.A1_at:98:159;Dr.9441.3.A1_at:130:…
dre06720_1	21	Dr.17731.1.A1_at:233:537;Dr.17731.1.A1_at:357:459;Dr.17731.1.A1_at:399:499;Dr.17731.1.A1_at:403:145;Dr.17731.1.A1_at:435:335;Dr.17731.1.A1_at:453:185;Dr.17731.1.A1_at:514:149;Dr.17731.1.A1_at:577:641;Dr.17731.1.A1_at:634:575;Dr.17731.1.A1_at:675:543;Dr.17731.2.S1_at:108:79;Dr.17731.2.S1_at:110:81;Dr.17731.2.S1_at:121:137;Dr.17731.2.S1_at:126:619;Dr.17731.2.S1_at:175:375;Dr.17731.2.S1_at:309:135;D…
dre06758_1	21	Dr.14549.1.S1_at:153:233;Dr.14549.1.S1_at:291:147;Dr.14549.1.S1_at:355:145;Dr.14549.1.S1_at:440:367;Dr.14549.1.S1_at:471:371;Dr.14549.1.S1_at:503:103;Dr.14549.1.S1_at:58:595;Dr.14549.1.S1_at:594:17;Dr.14549.1.S1_at:617:403;Dr.14549.1.S1_at:623:577;Dr.14549.1.S1_at:645:173;Dr.14549.1.S1_at:667:617;Dr.14549.1.S1_at:672:619;Dr.14549.1.S1_at:680:597;Dr.14549.1.S1_at:690:539;Dr.14549.2.S1_a_at:129:63;…
dre07114_1	21	Dr.19087.1.A1_at:158:143;Dr.19087.1.A1_at:19:543;Dr.19087.1.A1_at:341:451;Dr.19087.1.A1_at:367:513;Dr.19087.1.A1_at:368:527;Dr.19087.1.A1_at:401:79;Dr.19087.1.A1_at:457:527;Dr.19087.1.A1_at:512:405;Dr.19087.1.A1_at:598:591;Dr.19087.1.A1_at:630:163;Dr.19087.1.A1_at:669:175;Dr.19087.1.A1_at:67:71;Dr.19087.1.A1_at:704:611;Dr.19087.1.A1_at:71:37;Dr.19087.2.S1_at:154:11;Dr.19087.2.S1_at:188:37;Dr.1908…
dre08063_1	21	Dr.24867.1.A1_at:284:549;Dr.24867.1.A1_at:29:111;Dr.24867.1.A1_at:302:199;Dr.24867.1.A1_at:318:175;Dr.24867.1.A1_at:357:685;Dr.24867.1.A1_at:46:469;Dr.24867.1.A1_at:472:415;Dr.24867.1.A1_at:479:29;Dr.24867.1.A1_at:521:169;Dr.24867.1.A1_at:655:389;Dr.24867.1.A1_at:9:249;Dr.24867.2.A1_at:165:409;Dr.24867.2.A1_at:244:221;Dr.24867.2.A1_at:304:491;Dr.24867.2.A1_at:316:217;Dr.24867.2.A1_at:410:243;Dr.2…
dre08577_2	21	Dr.14729.1.S1_at:143:645;Dr.14729.1.S1_at:16:631;Dr.14729.1.S1_at:36:259;Dr.14729.1.S1_at:424:459;Dr.14729.1.S1_at:65:463;Dr.14729.2.A1_at:15:401;Dr.14729.2.A1_at:204:495;Dr.14729.2.A1_at:272:175;Dr.14729.2.A1_at:315:143;Dr.14729.2.A1_at:329:183;Dr.14729.2.A1_at:346:173;Dr.14729.2.A1_at:364:633;Dr.14729.2.A1_at:415:193;Dr.14729.2.A1_at:421:437;Dr.14729.2.A1_at:446:403;Dr.14729.2.A1_at:504:461;Dr.…
dre08665_1	21	Dr.7769.1.S1_at:189:231;Dr.7769.1.S1_at:213:635;Dr.7769.1.S1_at:316:69;Dr.7769.1.S1_at:319:541;Dr.7769.1.S1_at:475:391;Dr.7769.1.S1_at:573:157;Dr.7769.1.S1_at:603:365;Dr.7769.1.S1_at:629:389;Dr.7769.1.S1_at:635:693;Dr.7769.1.S1_at:696:13;Dr.7769.1.S1_at:704:473;Dr.7769.1.S1_at:84:47;Dr.7769.2.S1_at:185:73;Dr.7769.2.S1_at:263:33;Dr.7769.2.S1_at:438:397;Dr.7769.2.S1_at:518:339;Dr.7769.2.S1_at:548:6…
dre08800_2	21	Dr.1131.1.A1_at:18:449;Dr.1131.1.A1_at:196:367;Dr.1131.1.A1_at:208:239;Dr.1131.1.A1_at:236:335;Dr.1131.1.A1_at:320:479;Dr.1131.1.A1_at:337:157;Dr.1131.1.A1_at:381:651;Dr.1131.1.A1_at:390:287;Dr.1131.1.A1_at:409:585;Dr.1131.1.A1_at:536:277;Dr.1131.1.A1_at:541:237;Dr.1131.1.A1_at:601:621;Dr.1131.1.A1_at:648:47;Dr.1131.1.A1_at:678:139;Dr.1131.1.A1_at:79:61;Dr.1131.2.S1_at:1:593;Dr.1131.2.S1_at:207:1…
dre09286_1	21	Dr.14571.1.A1_at:258:551;Dr.14571.1.A1_at:282:71;Dr.14571.1.A1_at:318:43;Dr.14571.1.A1_at:322:423;Dr.14571.1.A1_at:402:99;Dr.14571.1.A1_at:573:55;Dr.14571.1.A1_at:85:275;Dr.14571.1.A1_at:97:339;Dr.14571.2.S1_a_at:100:293;Dr.14571.2.S1_a_at:118:427;Dr.14571.2.S1_a_at:170:101;Dr.14571.2.S1_a_at:172:543;Dr.14571.2.S1_a_at:218:305;Dr.14571.2.S1_a_at:259:285;Dr.14571.2.S1_a_at:276:175;Dr.14571.2.S1_a_…
dre09527_1	21	Dr.15509.1.S1_at:160:159;Dr.15509.1.S1_at:241:373;Dr.15509.1.S1_at:28:117;Dr.15509.1.S1_at:49:155;Dr.15509.1.S1_at:509:129;Dr.15509.1.S1_at:555:399;Dr.15509.1.S1_at:616:247;Dr.15509.1.S1_at:630:255;Dr.15509.1.S1_at:641:369;Dr.15509.1.S1_at:79:123;Dr.15509.2.A1_at:19:661;Dr.15509.2.A1_at:334:319;Dr.15509.2.A1_at:376:465;Dr.15509.2.A1_at:380:93;Dr.15509.2.A1_at:395:89;Dr.15509.2.A1_at:509:177;Dr.15…
dre10025_1	21	Dr.17372.1.S1_at:112:525;Dr.17372.1.S1_at:118:13;Dr.17372.1.S1_at:185:331;Dr.17372.1.S1_at:20:643;Dr.17372.1.S1_at:26:39;Dr.17372.1.S1_at:285:491;Dr.17372.1.S1_at:370:57;Dr.17372.1.S1_at:382:209;Dr.17372.1.S1_at:539:607;Dr.17372.1.S1_at:574:539;Dr.17372.1.S1_at:586:109;Dr.17372.2.A1_at:215:329;Dr.17372.2.A1_at:241:673;Dr.17372.2.A1_at:276:189;Dr.17372.2.A1_at:29:127;Dr.17372.2.A1_at:399:277;Dr.17…
dre10769_2	21	Dr.24333.1.A1_at:193:83;Dr.24333.1.A1_at:245:269;Dr.24333.1.A1_at:447:527;Dr.24333.1.A1_at:486:279;Dr.24333.1.A1_at:497:59;Dr.24333.1.A1_at:515:87;Dr.24333.1.A1_at:645:61;Dr.24333.1.A1_at:688:553;Dr.24333.1.A1_s_at:252:317;Dr.24333.1.A1_s_at:321:21;Dr.24333.1.A1_s_at:349:593;Dr.24333.1.A1_s_at:443:55;Dr.24333.1.A1_s_at:468:607;Dr.24333.1.A1_s_at:477:237;Dr.24333.1.A1_s_at:549:411;Dr.24333.1.A1_s_…
dre11150_1	21	Dr.16819.1.S1_at:207:57;Dr.16819.1.S1_at:21:563;Dr.16819.1.S1_at:411:591;Dr.16819.1.S1_at:435:259;Dr.16819.1.S1_at:490:161;Dr.16819.1.S1_at:578:557;Dr.16819.2.A1_at:129:91;Dr.16819.2.A1_at:136:233;Dr.16819.2.A1_at:174:13;Dr.16819.2.A1_at:233:645;Dr.16819.2.A1_at:26:143;Dr.16819.2.A1_at:273:51;Dr.16819.2.A1_at:320:123;Dr.16819.2.A1_at:398:43;Dr.16819.2.A1_at:401:559;Dr.16819.2.A1_at:467:157;Dr.168…
dre12573_1	21	Dr.17690.1.S1_at:134:559;Dr.17690.1.S1_at:138:565;Dr.17690.1.S1_at:199:567;Dr.17690.1.S1_at:1:149;Dr.17690.1.S1_at:249:675;Dr.17690.1.S1_at:325:269;Dr.17690.1.S1_at:363:327;Dr.17690.1.S1_at:370:641;Dr.17690.1.S1_at:442:163;Dr.17690.1.S1_at:443:373;Dr.17690.1.S1_at:497:293;Dr.17690.1.S1_at:615:171;Dr.17690.1.S1_at:66:151;Dr.17690.1.S1_at:672:203;Dr.17690.1.S1_at:676:311;Dr.17690.1.S1_at:71:317;Dr.…
dre12743_1	21	Dr.25536.1.A1_at:234:89;Dr.25536.1.A1_at:313:59;Dr.25536.1.A1_at:32:407;Dr.25536.1.A1_at:399:127;Dr.25536.1.A1_at:434:79;Dr.25536.1.A1_at:509:375;Dr.25536.1.A1_at:705:253;Dr.25536.1.A1_at:84:243;Dr.610.2.S1_at:114:93;Dr.610.2.S1_at:148:237;Dr.610.2.S1_at:189:123;Dr.610.2.S1_at:386:135;Dr.610.2.S1_at:389:339;Dr.610.2.S1_at:421:235;Dr.610.2.S1_at:436:503;Dr.610.2.S1_at:578:181;Dr.610.2.S1_at:624:48…
dre22009_1	21	Dr.13617.1.S1_at:11:383;Dr.13617.1.S1_at:144:257;Dr.13617.1.S1_at:279:261;Dr.13617.1.S1_at:331:409;Dr.13617.1.S1_at:371:1;Dr.13617.1.S1_at:437:175;Dr.13617.1.S1_at:437:531;Dr.13617.1.S1_at:440:11;Dr.13617.1.S1_at:443:531;Dr.13617.1.S1_at:467:217;Dr.13617.1.S1_at:50:265;Dr.13617.1.S1_at:530:91;Dr.13617.1.S1_at:545:269;Dr.13617.1.S1_at:58:553;Dr.13617.1.S1_at:685:233;Dr.13617.1.S1_at:71:643;Dr.1361…
dre00469_1	20	Dr.539.1.S1_at:167:203;Dr.539.1.S1_at:178:47;Dr.539.1.S1_at:280:59;Dr.539.1.S1_at:310:113;Dr.539.1.S1_at:488:59;Dr.539.1.S1_at:80:603;Dr.539.1.S1_s_at:146:27;Dr.539.1.S1_s_at:167:177;Dr.539.1.S1_s_at:182:165;Dr.539.1.S1_s_at:263:217;Dr.539.1.S1_s_at:324:197;Dr.539.1.S1_s_at:383:59;Dr.539.1.S1_s_at:428:375;Dr.539.1.S1_s_at:47:649;Dr.539.1.S1_s_at:48:617;Dr.539.1.S1_s_at:567:313;Dr.539.1.S1_s_at:56…
dre00602_2	20	Dr.2914.1.S1_at:134:605;Dr.2914.1.S1_at:306:691;Dr.2914.1.S1_at:317:219;Dr.2914.1.S1_at:40:401;Dr.2914.1.S1_at:500:601;Dr.2914.1.S2_at:204:401;Dr.2914.1.S2_at:30:277;Dr.2914.1.S2_at:385:339;Dr.2914.1.S2_at:42:613;Dr.2914.1.S2_at:469:557;Dr.2914.1.S2_at:528:503;Dr.2914.1.S2_at:530:561;Dr.2914.1.S2_at:582:391;Dr.2914.1.S2_at:590:669;Dr.2914.1.S2_at:63:691;Dr.2914.1.S2_at:666:413;Dr.2914.1.S2_at:688…
dre00681_1	20	Dr.15279.2.S1_s_at:125:285;Dr.15279.2.S1_s_at:187:63;Dr.15279.2.S1_s_at:327:25;Dr.15279.2.S1_s_at:342:493;Dr.15279.2.S1_s_at:358:635;Dr.15279.2.S1_s_at:414:669;Dr.15279.2.S1_s_at:509:391;Dr.15279.2.S1_s_at:527:101;Dr.15279.2.S1_s_at:587:603;Dr.15279.2.S1_s_at:628:441;Dr.15279.2.S1_s_at:631:673;Dr.15279.2.S1_s_at:670:103;Dr.15279.2.S1_s_at:70:291;Dr.8275.1.S1_at:38:427;Dr.8275.1.S1_at:480:507;Dr.8…
dre01086_2	20	Dr.4495.1.S1_a_at:108:411;Dr.4495.1.S1_a_at:177:605;Dr.4495.1.S1_a_at:19:597;Dr.4495.1.S1_a_at:227:575;Dr.4495.1.S1_a_at:288:103;Dr.4495.1.S1_a_at:361:219;Dr.4495.1.S1_a_at:439:591;Dr.4495.1.S1_a_at:445:85;Dr.4495.1.S1_a_at:521:457;Dr.4495.1.S1_a_at:582:301;Dr.4495.1.S1_a_at:614:155;Dr.4495.1.S1_a_at:7:299;Dr.4495.2.S1_at:297:473;Dr.4495.2.S1_at:297:541;Dr.4495.2.S1_at:459:501;Dr.4495.2.S1_at:462…
dre01947_1	20	Dr.14804.1.S1_at:413:207;Dr.14804.1.S1_at:450:51;Dr.14804.1.S1_at:481:305;Dr.14804.1.S1_at:628:183;Dr.14804.1.S1_at:680:437;Dr.14804.2.S1_a_at:122:85;Dr.14804.2.S1_a_at:133:635;Dr.14804.2.S1_a_at:155:325;Dr.14804.2.S1_a_at:198:1;Dr.14804.2.S1_a_at:239:281;Dr.14804.2.S1_a_at:240:151;Dr.14804.2.S1_a_at:244:523;Dr.14804.2.S1_a_at:384:281;Dr.14804.2.S1_a_at:3:63;Dr.14804.2.S1_a_at:403:621;Dr.14804.2.…
dre01950_2	20	DrAffx.2.5.S1_at:116:563;DrAffx.2.5.S1_at:343:497;DrAffx.2.5.S1_at:385:591;DrAffx.2.5.S1_at:432:57;DrAffx.2.5.S1_at:481:557;DrAffx.2.5.S1_at:619:481;DrAffx.2.5.S1_at:621:237;DrAffx.2.5.S1_at:681:511;DrAffx.2.5.S1_s_at:171:681;DrAffx.2.5.S1_s_at:463:75;DrAffx.2.5.S1_s_at:466:623;DrAffx.2.5.S1_s_at:507:677;DrAffx.2.5.S1_s_at:546:619;DrAffx.2.5.S1_s_at:647:425;DrAffx.2.5.S1_s_at:674:441;DrAffx.2.5.S…
dre02185_1	20	Dr.12018.1.A1_at:107:191;Dr.12018.1.A1_at:150:409;Dr.12018.1.A1_at:158:167;Dr.12018.1.A1_at:165:607;Dr.12018.1.A1_at:17:423;Dr.12018.1.A1_at:231:625;Dr.12018.1.A1_at:232:323;Dr.12018.1.A1_at:519:423;Dr.12018.1.A1_at:696:475;Dr.12018.1.A1_at:73:133;Dr.18993.1.S1_at:254:39;Dr.18993.1.S1_at:303:113;Dr.18993.1.S1_at:369:559;Dr.18993.1.S1_at:39:647;Dr.18993.1.S1_at:447:193;Dr.18993.1.S1_at:550:59;Dr.1…
dre02800_1	20	Dr.6949.1.A1_at:358:631;Dr.6949.1.A1_at:374:393;Dr.6949.1.A1_at:406:613;Dr.6949.1.A1_at:664:385;Dr.6949.1.A1_at:681:357;Dr.6949.1.A1_at:69:499;Dr.6949.2.S1_at:131:383;Dr.6949.2.S1_at:140:483;Dr.6949.2.S1_at:14:67;Dr.6949.2.S1_at:299:101;Dr.6949.2.S1_at:324:627;Dr.6949.2.S1_at:350:89;Dr.6949.2.S1_at:436:679;Dr.6949.2.S1_at:488:279;Dr.6949.2.S1_at:544:277;Dr.6949.2.S1_at:559:597;Dr.6949.2.S1_at:628…
dre03300_1	20	Dr.20951.1.S1_at:182:31;Dr.20951.1.S1_at:238:545;Dr.20951.1.S1_at:269:393;Dr.20951.1.S1_at:418:21;Dr.20951.1.S1_at:460:347;Dr.20951.1.S1_at:540:245;Dr.20951.1.S1_at:584:689;Dr.20951.1.S1_at:662:289;Dr.20951.1.S1_at:679:265;Dr.25595.1.A1_at:122:309;Dr.25595.1.A1_at:277:579;Dr.25595.1.A1_at:287:547;Dr.25595.1.A1_at:288:653;Dr.25595.1.A1_at:29:143;Dr.25595.1.A1_at:450:453;Dr.25595.1.A1_at:581:275;Dr…
dre03954_1	20	Dr.4947.1.S1_at:10:541;Dr.4947.1.S1_at:178:3;Dr.4947.1.S1_at:179:111;Dr.4947.1.S1_at:265:543;Dr.4947.1.S1_at:342:481;Dr.4947.1.S1_at:492:173;Dr.4947.1.S1_at:528:295;Dr.4947.1.S1_at:598:111;Dr.4947.1.S1_at:652:17;Dr.4947.1.S1_at:662:389;Dr.4947.1.S1_at:691:109;Dr.4947.1.S1_at:706:41;Dr.4947.1.S1_at:72:657;Dr.4947.1.S1_at:81:639;Dr.4947.1.S1_at:86:645;Dr.4947.1.S2_at:148:623;Dr.4947.1.S2_at:168:591…
dre04503_1	20	Dr.3546.1.S1_at:295:179;Dr.3546.1.S1_at:338:585;Dr.3546.1.S1_at:394:187;Dr.3546.1.S1_at:545:569;Dr.3546.1.S1_at:566:369;Dr.3546.1.S1_at:676:331;Dr.3546.1.S1_s_at:151:433;Dr.3546.1.S1_s_at:169:53;Dr.3546.1.S1_s_at:202:649;Dr.3546.1.S1_s_at:356:541;Dr.3546.1.S1_s_at:404:453;Dr.3546.1.S1_s_at:413:149;Dr.3546.1.S1_s_at:473:29;Dr.3546.1.S1_s_at:484:235;Dr.3546.1.S1_s_at:495:225;Dr.3546.1.S1_s_at:507:3…
dre04899_1	20	Dr.8928.1.S1_at:104:303;Dr.8928.1.S1_at:224:105;Dr.8928.1.S1_at:241:637;Dr.8928.1.S1_at:263:171;Dr.8928.1.S1_at:376:507;Dr.8928.1.S1_at:428:345;Dr.8928.1.S1_at:429:237;Dr.8928.1.S1_at:473:415;Dr.8928.1.S1_at:546:341;Dr.8928.1.S1_at:57:493;Dr.8928.1.S1_at:606:55;Dr.8928.1.S1_at:62:39;Dr.8928.1.S1_at:653:473;Dr.8928.1.S1_at:665:503;Dr.8928.1.S1_at:70:633;Dr.8928.1.S1_at:77:211;Dr.8928.2.S1_at:226:7…
dre05699_2	20	Dr.22492.1.A1_at:138:281;Dr.22492.1.A1_at:189:179;Dr.22492.1.A1_at:265:443;Dr.22492.1.A1_at:279:611;Dr.22492.1.A1_at:326:169;Dr.22492.1.A1_at:371:667;Dr.22492.1.A1_at:391:161;Dr.22492.1.A1_at:397:695;Dr.22492.1.A1_at:471:353;Dr.22492.1.A1_at:4:497;Dr.22492.1.A1_at:522:103;Dr.22492.1.A1_at:592:681;Dr.22492.1.A1_at:710:137;Dr.22492.1.A1_at:81:599;Dr.7708.1.S1_at:214:621;Dr.7708.1.S1_at:289:651;Dr.7…
dre07123_1	20	Dr.18401.1.S1_at:259:609;Dr.18401.1.S1_at:27:651;Dr.18401.1.S1_at:38:189;Dr.18401.1.S1_at:460:329;Dr.18401.1.S1_at:521:297;Dr.18401.1.S1_at:527:399;Dr.18401.1.S1_at:572:109;Dr.18401.1.S1_at:650:595;Dr.18401.1.S1_at:660:85;Dr.18401.1.S1_at:695:465;Dr.18401.1.S1_at:95:337;Dr.18401.1.S1_x_at:258:609;Dr.18401.1.S1_x_at:37:189;Dr.18401.1.S1_x_at:410:85;Dr.18401.1.S1_x_at:520:297;Dr.18401.1.S1_x_at:526…
dre08012_2	20	Dr.8774.1.A1_at:124:75;Dr.8774.1.A1_at:127:515;Dr.8774.1.A1_at:143:515;Dr.8774.1.A1_at:187:169;Dr.8774.1.A1_at:204:117;Dr.8774.1.A1_at:205:521;Dr.8774.1.A1_at:218:619;Dr.8774.1.A1_at:337:137;Dr.8774.1.A1_at:3:29;Dr.8774.1.A1_at:407:241;Dr.8774.1.A1_at:434:137;Dr.8774.1.A1_at:500:123;Dr.8774.1.A1_at:524:9;Dr.8774.1.A1_at:542:225;Dr.8774.1.A1_at:593:363;Dr.8774.1.A1_at:642:277;Dr.8774.2.S1_at:130:3…
dre08107_1	20	Dr.146.1.A1_at:113:101;Dr.146.1.A1_at:238:233;Dr.146.1.A1_at:378:123;Dr.146.1.A1_at:398:599;Dr.146.1.A1_at:530:425;Dr.146.1.A1_at:538:403;Dr.146.1.A1_at:600:339;Dr.146.1.A1_at:627:67;Dr.26412.1.S1_at:16:639;Dr.26412.1.S1_at:170:607;Dr.26412.1.S1_at:352:339;Dr.26412.1.S1_at:359:43;Dr.26412.1.S1_at:368:475;Dr.26412.1.S1_at:408:67;Dr.26412.1.S1_at:519:647;Dr.26412.1.S1_at:522:541;Dr.26412.1.S1_at:67…
dre08186_1	20	Dr.16614.1.S1_at:258:43;Dr.16614.1.S1_at:322:187;Dr.16614.1.S1_at:502:451;Dr.16614.1.S1_at:524:423;Dr.16614.1.S1_at:527:213;Dr.16614.1.S1_at:537:43;Dr.16614.1.S1_at:551:121;Dr.16614.1.S1_at:607:603;Dr.16614.1.S1_at:673:17;Dr.16615.1.A1_at:168:615;Dr.16615.1.A1_at:197:157;Dr.16615.1.A1_at:211:25;Dr.16615.1.A1_at:308:575;Dr.16615.1.A1_at:336:301;Dr.16615.1.A1_at:353:503;Dr.16615.1.A1_at:416:255;Dr.…
dre08239_1	20	Dr.25706.1.S1_at:20:505;Dr.25706.1.S1_at:236:503;Dr.25706.1.S1_at:364:65;Dr.25706.1.S1_at:406:559;Dr.25706.1.S1_at:40:33;Dr.25706.1.S1_at:422:53;Dr.25706.1.S1_at:430:615;Dr.25706.1.S1_at:447:99;Dr.25706.1.S1_at:470:541;Dr.25706.1.S1_at:630:179;Dr.25706.1.S1_at:650:583;Dr.6833.1.A1_at:242:135;Dr.6833.1.A1_at:312:197;Dr.6833.1.A1_at:358:537;Dr.6833.1.A1_at:398:195;Dr.6833.1.A1_at:407:601;Dr.6833.1.…
dre08246_1	20	Dr.24263.1.A1_at:107:575;Dr.24263.1.A1_at:203:31;Dr.24263.1.A1_at:226:289;Dr.24263.1.A1_at:275:255;Dr.24263.1.A1_at:390:551;Dr.24263.1.A1_at:433:327;Dr.24263.1.A1_at:464:325;Dr.24263.1.A1_at:50:509;Dr.24263.1.A1_at:542:533;Dr.24263.1.A1_at:588:667;Dr.24263.1.A1_at:58:279;Dr.24263.1.A1_at:600:409;Dr.24263.1.A1_at:622:499;Dr.24263.1.A1_at:623:261;Dr.24263.1.A1_at:637:187;Dr.25010.1.A1_at:178:207;Dr…
dre08843_1	20	Dr.2200.1.A1_at:168:11;Dr.2200.1.A1_at:277:269;Dr.2200.1.A1_at:58:155;Dr.2200.1.A1_at:593:447;Dr.2200.1.A1_at:695:573;Dr.2200.1.A1_at:6:407;Dr.25705.1.S1_at:139:167;Dr.25705.1.S1_at:186:55;Dr.25705.1.S1_at:399:347;Dr.25705.1.S1_at:417:617;Dr.25705.1.S1_at:459:195;Dr.25705.1.S1_at:472:505;Dr.25705.1.S1_at:524:163;Dr.25705.1.S1_at:531:361;Dr.25705.1.S1_at:545:613;Dr.25705.1.S1_at:569:477;Dr.25705.1…
dre09209_1	20	Dr.2113.1.S1_at:21:345;Dr.2113.1.S1_at:244:107;Dr.2113.1.S1_at:261:631;Dr.2113.1.S1_at:287:25;Dr.2113.1.S1_at:355:249;Dr.2113.1.S1_at:54:547;Dr.2113.1.S1_at:563:173;Dr.2113.1.S1_at:658:607;Dr.2113.2.S1_a_at:10:351;Dr.2113.2.S1_a_at:117:175;Dr.2113.2.S1_a_at:162:489;Dr.2113.2.S1_a_at:16:43;Dr.2113.2.S1_a_at:229:169;Dr.2113.2.S1_a_at:248:37;Dr.2113.2.S1_a_at:359:255;Dr.2113.2.S1_a_at:498:7;Dr.2113.…
dre11229_1	20	Dr.19161.1.A1_at:139:401;Dr.19161.1.A1_at:493:347;Dr.19161.1.A1_at:630:593;Dr.19161.1.A1_at:680:239;Dr.19161.2.S1_at:111:685;Dr.19161.2.S1_at:129:51;Dr.19161.2.S1_at:141:3;Dr.19161.2.S1_at:142:165;Dr.19161.2.S1_at:234:531;Dr.19161.2.S1_at:276:417;Dr.19161.2.S1_at:375:445;Dr.19161.2.S1_at:417:503;Dr.19161.2.S1_at:424:373;Dr.19161.2.S1_at:440:533;Dr.19161.2.S1_at:508:9;Dr.19161.2.S1_at:51:85;Dr.191…
dre11671_1	20	Dr.15402.1.A1_a_at:250:281;Dr.15402.1.A1_a_at:413:511;Dr.15402.1.A1_a_at:481:223;Dr.15402.1.A1_a_at:493:55;Dr.15402.1.A1_a_at:676:527;Dr.15402.1.A1_a_at:689:333;Dr.15402.1.A1_at:175:457;Dr.15402.1.A1_at:198:567;Dr.15402.1.A1_at:213:159;Dr.15402.1.A1_at:302:79;Dr.15402.1.A1_at:34:593;Dr.15402.1.A1_at:387:617;Dr.15402.1.A1_at:492:67;Dr.15402.1.A1_at:562:685;Dr.15402.1.A1_at:56:461;Dr.15402.1.A1_at:…
dre12304_1	20	Dr.23932.1.A1_at:36:179;Dr.23932.1.A1_at:372:223;Dr.23932.1.A1_at:393:517;Dr.23932.1.A1_at:434:429;Dr.23932.1.A1_at:459:437;Dr.23932.1.A1_at:486:419;Dr.23932.1.A1_at:603:481;Dr.5896.1.A1_at:127:117;Dr.5896.1.A1_at:12:489;Dr.5896.1.A1_at:188:493;Dr.5896.1.A1_at:223:421;Dr.5896.1.A1_at:232:267;Dr.5896.1.A1_at:240:407;Dr.5896.1.A1_at:389:361;Dr.5896.1.A1_at:399:633;Dr.5896.1.A1_at:402:493;Dr.5896.1.…
dre14220_4	20	Dr.13052.1.A1_at:125:43;Dr.13052.1.A1_at:234:133;Dr.13052.1.A1_at:524:117;Dr.13052.1.A1_at:538:321;Dr.13052.1.A1_at:670:33;Dr.13052.1.A1_at:697:367;Dr.13052.1.A1_at:699:237;Dr.13052.1.A1_at:80:123;Dr.13052.1.A1_at:84:37;Dr.13052.2.S1_at:138:177;Dr.13052.2.S1_at:29:65;Dr.13052.2.S1_at:301:195;Dr.13052.2.S1_at:304:75;Dr.13052.2.S1_at:310:383;Dr.13052.2.S1_at:317:205;Dr.13052.2.S1_at:399:473;Dr.1305…
dre00866_2	19	Dr.28.1.S1_at:25:289;Dr.28.1.S1_at:346:139;Dr.28.1.S1_at:492:249;Dr.28.1.S1_at:642:363;Dr.28.2.A1_at:101:581;Dr.28.2.A1_at:102:95;Dr.28.2.A1_at:104:241;Dr.28.2.A1_at:156:197;Dr.28.2.A1_at:177:147;Dr.28.2.A1_at:199:505;Dr.28.2.A1_at:253:245;Dr.28.2.A1_at:398:597;Dr.28.2.A1_at:39:597;Dr.28.2.A1_at:44:91;Dr.28.2.A1_at:532:645;Dr.28.2.A1_at:568:639;Dr.28.2.A1_at:609:659;Dr.28.2.A1_at:615:215;Dr.28.2.…
dre02230_1	19	Dr.14464.1.S1_at:13:529;Dr.14464.1.S1_at:205:355;Dr.14464.1.S1_at:303:665;Dr.14464.1.S1_at:354:625;Dr.14464.1.S1_at:389:387;Dr.14464.1.S1_at:406:405;Dr.14464.1.S1_at:475:177;Dr.14464.1.S1_at:578:39;Dr.14464.1.S1_at:629:531;Dr.14464.1.S1_at:630:575;Dr.14464.1.S1_at:709:425;Dr.14464.1.S1_at:75:63;Dr.14464.1.S1_at:98:141;Dr.25407.1.A1_at:128:107;Dr.25407.1.A1_at:295:449;Dr.25407.1.A1_at:589:213;Dr.2…
dre02351_1	19	Dr.25209.1.S1_at:396:523;Dr.25209.1.S1_at:505:575;Dr.25209.1.S1_at:588:487;Dr.25209.1.S1_at:684:401;Dr.25209.1.S1_s_at:211:609;Dr.25209.1.S1_s_at:227:665;Dr.25209.1.S1_s_at:260:57;Dr.25209.1.S1_s_at:281:489;Dr.25209.1.S1_s_at:285:393;Dr.25209.1.S1_s_at:314:399;Dr.25209.1.S1_s_at:317:401;Dr.25209.1.S1_s_at:321:249;Dr.25209.1.S1_s_at:359:467;Dr.25209.1.S1_s_at:372:651;Dr.25209.1.S1_s_at:436:487;Dr.…
dre02755_1	19	Dr.24771.1.A1_at:19:333;Dr.24771.1.A1_at:32:149;Dr.24771.1.A1_at:681:183;Dr.25173.1.S1_at:105:597;Dr.25173.1.S1_at:15:171;Dr.25173.1.S1_at:211:349;Dr.25173.1.S1_at:340:535;Dr.25173.1.S1_at:434:687;Dr.25173.1.S1_at:43:189;Dr.25173.1.S1_at:441:465;Dr.25173.1.S1_at:455:393;Dr.25173.1.S1_at:489:475;Dr.25173.1.S1_at:492:85;Dr.25173.1.S1_at:598:167;Dr.25173.1.S1_at:610:57;Dr.25173.1.S1_at:617:313;Dr.25…
dre02769_3	19	Dr.19951.1.S1_a_at:164:587;Dr.19951.1.S1_a_at:309:65;Dr.19951.1.S1_a_at:622:571;Dr.19951.1.S1_a_at:695:403;Dr.19951.1.S1_a_at:706:211;Dr.19951.1.S1_at:146:117;Dr.19951.1.S1_at:14:335;Dr.19951.1.S1_at:217:117;Dr.19951.1.S1_at:240:585;Dr.19951.1.S1_at:316:463;Dr.19951.1.S1_at:326:683;Dr.19951.1.S1_at:330:161;Dr.19951.1.S1_at:382:617;Dr.19951.1.S1_at:388:273;Dr.19951.1.S1_at:475:579;Dr.19951.1.S1_at…
dre03035_2	19	Dr.2991.1.A1_at:134:417;Dr.2991.1.A1_at:178:363;Dr.2991.1.A1_at:237:491;Dr.2991.1.A1_at:242:693;Dr.2991.1.A1_at:282:677;Dr.2991.1.A1_at:301:371;Dr.2991.1.A1_at:339:561;Dr.2991.1.A1_at:379:223;Dr.2991.1.A1_at:387:437;Dr.2991.1.A1_at:555:421;Dr.2991.1.A1_at:568:329;Dr.2991.1.A1_at:573:123;Dr.2991.1.A1_at:612:215;Dr.2991.1.A1_at:653:245;Dr.2991.2.S1_at:101:685;Dr.2991.2.S1_at:131:159;Dr.2991.2.S1_at…
dre03868_2	19	Dr.20053.1.S1_at:220:173;Dr.20053.1.S1_at:316:421;Dr.20053.1.S1_at:623:23;Dr.20053.2.A1_at:127:289;Dr.20053.2.A1_at:146:91;Dr.20053.2.A1_at:162:47;Dr.20053.2.A1_at:398:197;Dr.20053.2.A1_at:461:233;Dr.20053.2.A1_at:495:37;Dr.20053.2.A1_at:530:643;Dr.20053.2.A1_at:547:485;Dr.20053.2.A1_at:548:97;Dr.20053.2.A1_at:598:603;Dr.20053.2.A1_at:608:149;Dr.20053.2.A1_at:655:703;Dr.20053.2.A1_at:656:371;Dr.2…
dre05200_1	19	DrAffx.2.63.S1_at:109:585;DrAffx.2.63.S1_at:152:539;DrAffx.2.63.S1_at:207:43;DrAffx.2.63.S1_at:223:207;DrAffx.2.63.S1_at:288:241;DrAffx.2.63.S1_at:291:405;DrAffx.2.63.S1_at:338:603;DrAffx.2.63.S1_at:494:195;DrAffx.2.63.S1_at:567:77;DrAffx.2.63.S1_at:57:223;DrAffx.2.63.S1_at:593:661;DrAffx.2.63.S1_at:602:329;DrAffx.2.63.S1_at:647:389;DrAffx.2.63.S1_at:685:425;DrAffx.2.63.S1_at:700:439;DrAffx.2.63.…
dre05542_1	19	Dr.17513.1.S1_at:129:431;Dr.17513.1.S1_at:239:347;Dr.17513.1.S1_at:276:411;Dr.17513.1.S1_at:299:139;Dr.17513.1.S1_at:354:551;Dr.17513.1.S1_at:400:279;Dr.17513.1.S1_at:442:59;Dr.17513.1.S1_at:483:375;Dr.17513.1.S1_at:503:539;Dr.17513.1.S1_at:528:85;Dr.17513.1.S1_at:534:285;Dr.17513.1.S1_at:56:555;Dr.17513.1.S1_at:83:523;Dr.17513.1.S1_at:87:241;Dr.17513.2.A1_x_at:170:93;Dr.17513.2.A1_x_at:301:183;D…
dre05612_1	19	Dr.16142.1.A1_at:540:35;Dr.16142.1.A1_at:625:213;Dr.16142.1.A1_at:631:519;Dr.16142.2.S1_at:142:315;Dr.16142.2.S1_at:167:515;Dr.16142.2.S1_at:168:609;Dr.16142.2.S1_at:296:659;Dr.16142.2.S1_at:298:49;Dr.16142.2.S1_at:306:485;Dr.16142.2.S1_at:364:531;Dr.16142.2.S1_at:499:121;Dr.16142.2.S1_at:517:531;Dr.16142.2.S1_at:535:269;Dr.16142.2.S1_at:56:347;Dr.16142.2.S1_at:58:391;Dr.16142.2.S1_at:640:471;Dr.…
dre06078_1	19	Dr.9441.2.S1_at:137:35;Dr.9441.2.S1_at:231:57;Dr.9441.2.S1_at:277:349;Dr.9441.2.S1_at:357:343;Dr.9441.2.S1_at:487:483;Dr.9441.2.S1_at:549:29;Dr.9441.2.S1_at:569:377;Dr.9441.2.S1_at:61:61;Dr.9441.2.S1_at:632:381;Dr.9441.2.S1_at:682:335;Dr.9441.2.S1_at:701:275;Dr.9441.3.A1_at:232:37;Dr.9441.3.A1_at:356:79;Dr.9441.3.A1_at:516:577;Dr.9441.3.A1_at:539:71;Dr.9441.3.A1_at:547:7;Dr.9441.3.A1_at:612:569;D…
dre06551_1	19	Dr.17653.1.S1_at:204:83;Dr.17653.1.S1_at:266:203;Dr.17653.1.S1_at:89:323;Dr.17653.2.S1_a_at:101:47;Dr.17653.2.S1_a_at:161:487;Dr.17653.2.S1_a_at:1:257;Dr.17653.2.S1_a_at:246:339;Dr.17653.2.S1_a_at:266:517;Dr.17653.2.S1_a_at:318:407;Dr.17653.2.S1_a_at:487:315;Dr.17653.2.S1_a_at:495:1;Dr.17653.2.S1_a_at:533:293;Dr.17653.2.S1_a_at:61:685;Dr.17653.2.S1_a_at:673:89;Dr.17653.2.S1_a_at:689:317;Dr.17653.…
dre06970_1	19	Dr.5560.1.S1_at:166:265;Dr.5560.1.S1_at:214:135;Dr.5560.1.S1_at:21:693;Dr.5560.1.S1_at:286:545;Dr.5560.1.S1_at:309:699;Dr.5560.1.S1_at:315:473;Dr.5560.1.S1_at:415:555;Dr.5560.1.S1_at:461:555;Dr.5560.1.S1_at:474:377;Dr.5560.1.S1_at:516:121;Dr.5560.2.A1_at:11:157;Dr.5560.2.A1_at:165:165;Dr.5560.2.A1_at:203:639;Dr.5560.2.A1_at:284:507;Dr.5560.2.A1_at:485:177;Dr.5560.2.A1_at:498:345;Dr.5560.2.A1_at:5…
dre07048_1	19	Dr.9814.1.A1_at:226:247;Dr.9814.1.A1_at:238:615;Dr.9814.1.A1_at:273:637;Dr.9814.1.A1_at:354:349;Dr.9814.1.A1_at:356:73;Dr.9814.1.A1_at:388:97;Dr.9814.1.A1_at:645:515;Dr.9814.1.A1_at:700:513;Dr.9814.2.S1_at:203:621;Dr.9814.2.S1_at:275:351;Dr.9814.2.S1_at:278:219;Dr.9814.2.S1_at:383:339;Dr.9814.2.S1_at:42:541;Dr.9814.2.S1_at:49:479;Dr.9814.2.S1_at:500:421;Dr.9814.2.S1_at:513:171;Dr.9814.2.S1_at:581…
dre07432_1	19	Dr.25689.1.A1_at:173:331;Dr.25689.1.A1_at:291:445;Dr.25689.1.A1_at:304:421;Dr.25689.1.A1_at:382:593;Dr.25689.1.A1_at:387:515;Dr.25689.1.A1_at:406:609;Dr.25689.1.A1_at:425:527;Dr.25689.1.A1_at:448:577;Dr.25689.1.A1_at:492:461;Dr.25689.1.A1_at:493:427;Dr.25689.1.A1_at:507:99;Dr.25689.1.A1_at:619:193;Dr.25689.1.A1_at:624:201;Dr.25689.1.A1_at:660:541;Dr.25689.1.A1_at:72:569;Dr.6763.2.S1_at:108:695;Dr…
dre07757_1	19	Dr.1710.1.A1_at:146:393;Dr.1710.1.A1_at:18:597;Dr.1710.1.A1_at:35:629;Dr.1710.1.A1_at:375:343;Dr.1710.1.A1_at:41:307;Dr.1710.1.A1_at:551:49;Dr.1710.1.A1_at:589:525;Dr.1710.1.A1_at:625:167;Dr.1710.1.A1_at:640:365;Dr.1710.1.A1_at:690:669;Dr.1710.2.S1_at:105:77;Dr.1710.2.S1_at:202:443;Dr.1710.2.S1_at:236:687;Dr.1710.2.S1_at:251:77;Dr.1710.2.S1_at:270:503;Dr.1710.2.S1_at:419:217;Dr.1710.2.S1_at:475:6…
dre07819_1	19	Dr.5366.1.A1_at:278:407;Dr.5366.1.A1_at:343:251;Dr.5366.1.A1_at:39:301;Dr.5366.1.A1_at:405:649;Dr.5366.1.A1_at:482:487;Dr.5366.2.S1_at:113:397;Dr.5366.2.S1_at:113:543;Dr.5366.2.S1_at:116:681;Dr.5366.2.S1_at:138:549;Dr.5366.2.S1_at:161:45;Dr.5366.2.S1_at:1:375;Dr.5366.2.S1_at:23:405;Dr.5366.2.S1_at:258:501;Dr.5366.2.S1_at:334:301;Dr.5366.2.S1_at:429:65;Dr.5366.2.S1_at:434:371;Dr.5366.2.S1_at:504:3…
dre07852_1	19	Dr.15895.1.S1_a_at:156:321;Dr.15895.1.S1_a_at:176:95;Dr.15895.1.S1_a_at:186:95;Dr.15895.1.S1_a_at:255:153;Dr.15895.1.S1_a_at:536:103;Dr.15895.1.S1_a_at:556:135;Dr.15895.1.S1_at:182:467;Dr.15895.1.S1_at:230:643;Dr.15895.1.S1_at:241:381;Dr.15895.1.S1_at:362:319;Dr.15895.1.S1_at:43:33;Dr.15895.1.S1_at:466:277;Dr.15895.1.S1_at:501:17;Dr.15895.1.S1_at:515:21;Dr.15895.1.S1_at:522:219;Dr.15895.1.S1_at:6…
dre07977_2	19	Dr.22296.1.A1_at:543:563;Dr.22296.1.A1_at:646:29;Dr.22296.1.A1_at:90:701;Dr.7189.1.S1_at:201:159;Dr.7189.1.S1_at:207:245;Dr.7189.1.S1_at:233:153;Dr.7189.1.S1_at:264:679;Dr.7189.1.S1_at:333:155;Dr.7189.1.S1_at:390:329;Dr.7189.1.S1_at:390:631;Dr.7189.1.S1_at:394:275;Dr.7189.1.S1_at:423:661;Dr.7189.1.S1_at:439:343;Dr.7189.1.S1_at:471:7;Dr.7189.1.S1_at:52:493;Dr.7189.1.S1_at:542:633;Dr.7189.1.S1_at:5…
dre08121_1	19	Dr.23694.1.A1_at:108:129;Dr.23694.1.A1_at:255:221;Dr.23694.1.A1_at:343:261;Dr.23694.1.A1_at:435:283;Dr.23694.1.A1_at:496:33;Dr.23694.1.A1_at:544:263;Dr.23694.1.A1_at:555:637;Dr.23694.1.A1_at:577:569;Dr.23694.1.A1_at:651:179;Dr.23694.1.A1_at:695:681;Dr.23694.1.A1_x_at:107:129;Dr.23694.1.A1_x_at:254:221;Dr.23694.1.A1_x_at:342:261;Dr.23694.1.A1_x_at:434:283;Dr.23694.1.A1_x_at:495:33;Dr.23694.1.A1_x_…
dre08323_3	19	Dr.14276.1.S1_at:136:337;Dr.14276.1.S1_at:307:379;Dr.14276.1.S1_at:583:221;Dr.14276.1.S1_at:691:683;Dr.20346.1.S1_at:103:131;Dr.20346.1.S1_at:226:113;Dr.20346.1.S1_at:244:415;Dr.20346.1.S1_at:254:701;Dr.20346.1.S1_at:287:421;Dr.20346.1.S1_at:294:177;Dr.20346.1.S1_at:304:481;Dr.20346.1.S1_at:307:45;Dr.20346.1.S1_at:316:27;Dr.20346.1.S1_at:378:543;Dr.20346.1.S1_at:462:379;Dr.20346.1.S1_at:466:135;D…
dre08434_1	19	Dr.15319.1.S1_at:136:619;Dr.15319.1.S1_at:164:15;Dr.15319.1.S1_at:166:51;Dr.15319.1.S1_at:175:477;Dr.15319.1.S1_at:176:461;Dr.15319.1.S1_at:273:655;Dr.15319.1.S1_at:2:607;Dr.15319.1.S1_at:44:693;Dr.15319.1.S1_at:504:19;Dr.15319.1.S1_at:611:111;Dr.15319.1.S1_at:692:399;Dr.15319.1.S1_at:697:421;Dr.24373.1.A1_at:149:125;Dr.24373.1.A1_at:294:113;Dr.24373.1.A1_at:321:705;Dr.24373.1.A1_at:367:159;Dr.24…
dre09895_1	19	Dr.15106.1.S1_at:125:597;Dr.15106.1.S1_at:221:401;Dr.15106.1.S1_at:306:65;Dr.15106.1.S1_at:314:319;Dr.15106.1.S1_at:60:507;Dr.15106.1.S1_at:625:127;Dr.15106.1.S1_at:638:605;Dr.15106.1.S1_at:646:383;Dr.15106.1.S1_at:68:461;Dr.15106.2.A1_at:190:373;Dr.15106.2.A1_at:274:515;Dr.15106.2.A1_at:303:529;Dr.15106.2.A1_at:411:43;Dr.15106.2.A1_at:449:527;Dr.15106.2.A1_at:576:113;Dr.15106.2.A1_at:585:29;Dr.1…
dre10223_1	19	Dr.16595.1.S1_at:188:693;Dr.16595.1.S1_at:236:141;Dr.16595.1.S1_at:297:41;Dr.16595.1.S1_at:314:317;Dr.16595.1.S1_at:317:245;Dr.16595.1.S1_at:331:25;Dr.16595.1.S1_at:421:451;Dr.16595.1.S1_at:455:49;Dr.16595.1.S1_at:464:431;Dr.16595.1.S1_at:484:145;Dr.16595.1.S1_at:488:367;Dr.16595.1.S1_at:532:131;Dr.16595.1.S1_at:554:411;Dr.16595.1.S1_at:555:51;Dr.16595.1.S1_at:600:55;Dr.16595.1.S1_at:97:71;Dr.256…
dre10588_1	19	Dr.18785.1.A1_at:122:123;Dr.18785.1.A1_at:155:359;Dr.18785.1.A1_at:323:59;Dr.18785.1.A1_at:32:133;Dr.18785.1.A1_at:344:401;Dr.18785.1.A1_at:380:253;Dr.18785.1.A1_at:397:501;Dr.18785.1.A1_at:649:633;Dr.18785.1.A1_at:684:311;Dr.18785.1.A1_at:704:389;Dr.18785.2.S1_at:108:535;Dr.18785.2.S1_at:163:103;Dr.18785.2.S1_at:235:5;Dr.18785.2.S1_at:466:247;Dr.18785.2.S1_at:48:359;Dr.18785.2.S1_at:567:47;Dr.18…
dre12610_2	19	Dr.15398.1.S1_at:157:667;Dr.15398.1.S1_at:337:9;Dr.15398.1.S1_at:533:589;Dr.15398.1.S1_at:572:95;Dr.15398.2.S1_at:116:343;Dr.15398.2.S1_at:160:149;Dr.15398.2.S1_at:184:65;Dr.15398.2.S1_at:2:545;Dr.15398.2.S1_at:337:165;Dr.15398.2.S1_at:378:381;Dr.15398.2.S1_at:393:267;Dr.15398.2.S1_at:398:343;Dr.15398.2.S1_at:429:63;Dr.15398.2.S1_at:459:693;Dr.15398.2.S1_at:479:653;Dr.15398.2.S1_at:503:157;Dr.153…
dre12759_1	19	Dr.24473.2.S1_at:117:431;Dr.24473.2.S1_at:280:355;Dr.24473.2.S1_at:291:77;Dr.24473.2.S1_at:319:97;Dr.24473.2.S1_at:342:395;Dr.24473.2.S1_at:349:645;Dr.24473.2.S1_at:431:105;Dr.24473.2.S1_at:474:265;Dr.24473.2.S1_at:492:147;Dr.24473.2.S1_at:639:97;Dr.24473.2.S1_at:64:503;Dr.24473.2.S1_at:693:137;Dr.24473.3.S1_at:264:505;Dr.24473.3.S1_at:30:75;Dr.24473.3.S1_at:334:295;Dr.24473.3.S1_at:391:581;Dr.24…
dre12855_1	19	Dr.14035.1.S1_at:141:447;Dr.14035.1.S1_at:193:247;Dr.14035.1.S1_at:229:513;Dr.14035.1.S1_at:246:591;Dr.14035.1.S1_at:30:289;Dr.14035.1.S1_at:319:233;Dr.14035.1.S1_at:517:609;Dr.14035.1.S1_at:521:369;Dr.14035.1.S1_at:598:49;Dr.14035.1.S1_at:63:565;Dr.14035.1.S1_at:80:381;Dr.14035.2.A1_at:121:417;Dr.14035.2.A1_at:165:447;Dr.14035.2.A1_at:197:545;Dr.14035.2.A1_at:387:589;Dr.14035.2.A1_at:396:119;Dr.…
dre13579_2	19	Dr.18507.1.S1_at:105:113;Dr.18507.1.S1_at:215:401;Dr.18507.1.S1_at:393:217;Dr.18507.1.S1_at:551:85;Dr.18507.1.S1_at:97:383;Dr.19053.1.S1_at:111:207;Dr.19053.1.S1_at:208:151;Dr.19053.1.S1_at:290:183;Dr.19053.1.S1_at:299:89;Dr.19053.1.S1_at:314:367;Dr.19053.1.S1_at:325:385;Dr.19053.1.S1_at:400:107;Dr.19053.1.S1_at:425:529;Dr.19053.1.S1_at:507:555;Dr.19053.1.S1_at:543:479;Dr.19053.1.S1_at:579:355;Dr…
dre13846_2	19	Dr.6686.2.A1_a_at:253:401;Dr.6686.2.A1_a_at:333:257;Dr.6686.2.A1_a_at:81:637;Dr.6686.3.S1_a_at:133:295;Dr.6686.3.S1_a_at:140:539;Dr.6686.3.S1_a_at:14:295;Dr.6686.3.S1_a_at:172:409;Dr.6686.3.S1_a_at:215:227;Dr.6686.3.S1_a_at:334:391;Dr.6686.3.S1_a_at:359:501;Dr.6686.3.S1_a_at:377:385;Dr.6686.3.S1_a_at:390:527;Dr.6686.3.S1_a_at:416:371;Dr.6686.3.S1_a_at:517:145;Dr.6686.3.S1_a_at:522:395;Dr.6686.3.S…
dre14816_1	19	Dr.11782.1.A1_at:149:577;Dr.11782.1.A1_at:410:165;Dr.11782.1.A1_at:694:385;Dr.11782.1.A1_at:697:131;Dr.11782.3.S1_a_at:102:445;Dr.11782.3.S1_a_at:106:137;Dr.11782.3.S1_a_at:123:289;Dr.11782.3.S1_a_at:176:437;Dr.11782.3.S1_a_at:218:527;Dr.11782.3.S1_a_at:283:47;Dr.11782.3.S1_a_at:285:295;Dr.11782.3.S1_a_at:312:593;Dr.11782.3.S1_a_at:447:147;Dr.11782.3.S1_a_at:467:161;Dr.11782.3.S1_a_at:508:151;Dr.…
dre16341_1	19	Dr.18773.1.S1_at:228:405;Dr.18773.1.S1_at:349:361;Dr.18773.1.S1_at:369:219;Dr.18773.2.A1_at:115:341;Dr.18773.2.A1_at:124:63;Dr.18773.2.A1_at:129:499;Dr.18773.2.A1_at:2:553;Dr.18773.2.A1_at:369:105;Dr.18773.2.A1_at:420:249;Dr.18773.2.A1_at:433:319;Dr.18773.2.A1_at:466:609;Dr.18773.2.A1_at:499:299;Dr.18773.2.A1_at:49:399;Dr.18773.2.A1_at:559:491;Dr.18773.2.A1_at:564:129;Dr.18773.2.A1_at:582:185;Dr.…
dre16926_2	19	Dr.11551.1.S1_at:218:311;Dr.11551.1.S1_at:498:233;Dr.11551.1.S1_at:51:49;Dr.11551.2.S1_a_at:44:607;Dr.26357.1.A1_at:149:613;Dr.26357.1.A1_at:156:395;Dr.26357.1.A1_at:15:213;Dr.26357.1.A1_at:167:445;Dr.26357.1.A1_at:18:393;Dr.26357.1.A1_at:202:177;Dr.26357.1.A1_at:22:667;Dr.26357.1.A1_at:252:669;Dr.26357.1.A1_at:261:679;Dr.26357.1.A1_at:281:627;Dr.26357.1.A1_at:334:227;Dr.26357.1.A1_at:340:471;Dr.…
dre00169_1	18	Dr.12134.1.A1_at:107:43;Dr.12134.1.A1_at:175:185;Dr.12134.1.A1_at:237:567;Dr.12134.1.A1_at:361:373;Dr.12134.1.A1_at:403:241;Dr.12134.1.A1_at:422:393;Dr.12134.1.A1_at:428:705;Dr.12134.1.A1_at:528:173;Dr.12134.1.A1_at:54:277;Dr.12134.1.A1_at:610:243;Dr.12134.1.A1_at:88:585;Dr.12134.1.A1_at:92:555;Dr.12134.1.A1_x_at:402:241;Dr.12134.1.A1_x_at:421:393;Dr.12134.1.A1_x_at:466:339;Dr.12134.1.A1_x_at:527…
dre00203_2	18	Dr.23788.3.S1_at:116:333;Dr.23788.3.S1_at:286:25;Dr.23788.3.S1_at:318:191;Dr.23788.3.S1_at:33:537;Dr.23788.3.S1_at:385:263;Dr.23788.3.S1_at:392:505;Dr.23788.3.S1_at:398:641;Dr.23788.3.S1_at:431:275;Dr.23788.3.S1_at:482:291;Dr.23788.3.S1_at:506:483;Dr.23788.3.S1_at:531:193;Dr.23788.3.S1_at:614:233;Dr.23788.3.S1_at:697:521;Dr.23788.3.S1_at:698:533;Dr.23788.5.S1_a_at:233:245;Dr.23788.5.S1_a_at:320:6…
dre00506_1	18	Dr.263.1.S1_a_at:106:195;Dr.263.1.S1_a_at:135:323;Dr.263.1.S1_a_at:178:317;Dr.263.1.S1_a_at:244:105;Dr.263.1.S1_a_at:274:307;Dr.263.1.S1_a_at:290:5;Dr.263.1.S1_a_at:304:379;Dr.263.1.S1_a_at:305:557;Dr.263.1.S1_a_at:36:343;Dr.263.1.S1_a_at:397:209;Dr.263.1.S1_a_at:45:541;Dr.263.1.S1_a_at:465:423;Dr.263.1.S1_a_at:506:41;Dr.263.1.S1_a_at:542:269;Dr.263.1.S1_a_at:560:231;Dr.263.1.S1_a_at:630:329;Dr.2…
dre00586_2	18	Dr.21031.1.S1_at:297:1;Dr.21031.1.S1_at:641:645;Dr.24774.1.S2_at:115:357;Dr.24774.1.S2_at:122:307;Dr.24774.1.S2_at:179:511;Dr.24774.1.S2_at:217:673;Dr.24774.1.S2_at:281:233;Dr.24774.1.S2_at:333:279;Dr.24774.1.S2_at:35:241;Dr.24774.1.S2_at:38:677;Dr.24774.1.S2_at:410:53;Dr.24774.1.S2_at:435:145;Dr.24774.1.S2_at:572:691;Dr.24774.1.S2_at:595:313;Dr.24774.1.S2_at:633:425;Dr.24774.1.S2_at:703:435;Dr.2…
dre00922_1	18	Dr.10712.1.S1_at:199:489;Dr.10712.1.S1_at:249:145;Dr.10712.1.S1_at:278:549;Dr.10712.1.S1_at:476:553;Dr.10712.1.S1_at:477:447;Dr.10712.1.S1_at:52:137;Dr.10712.1.S1_at:622:383;Dr.10712.1.S1_at:691:189;Dr.10712.1.S1_at:74:171;Dr.10712.1.S1_at:94:479;DrAffx.2.54.S1_s_at:128:229;DrAffx.2.54.S1_s_at:210:93;DrAffx.2.54.S1_s_at:234:561;DrAffx.2.54.S1_s_at:261:319;DrAffx.2.54.S1_s_at:339:587;DrAffx.2.54.S…
dre01998_1	18	Dr.25390.1.A1_s_at:347:485;Dr.25390.1.A1_s_at:508:563;Dr.6650.1.S1_at:170:359;Dr.6650.1.S1_at:194:419;Dr.6650.1.S1_at:226:279;Dr.6650.1.S1_at:231:281;Dr.6650.1.S1_at:304:123;Dr.6650.1.S1_at:370:179;Dr.6650.1.S1_at:377:549;Dr.6650.1.S1_at:424:543;Dr.6650.1.S1_at:473:427;Dr.6650.1.S1_at:544:559;Dr.6650.1.S1_at:56:509;Dr.6650.1.S1_at:570:595;Dr.6650.1.S1_at:570:685;Dr.6650.1.S1_at:598:569;Dr.6650.1.…
dre02673_1	18	Dr.25322.2.S1_at:231:293;Dr.25322.2.S1_at:86:631;Dr.25852.1.A1_at:127:525;Dr.25852.1.A1_at:18:303;Dr.25852.1.A1_at:210:41;Dr.25852.1.A1_at:266:657;Dr.25852.1.A1_at:316:693;Dr.25852.1.A1_at:327:677;Dr.25852.1.A1_at:431:675;Dr.25852.1.A1_at:448:307;Dr.25852.1.A1_at:545:425;Dr.25852.1.A1_at:550:659;Dr.25852.1.A1_at:567:531;Dr.25852.1.A1_at:602:185;Dr.25852.1.A1_at:628:185;Dr.25852.1.A1_at:671:17;Dr.…
dre03004_2	18	Dr.2596.1.S1_a_at:119:9;Dr.2596.1.S1_a_at:163:135;Dr.2596.1.S1_a_at:17:277;Dr.2596.1.S1_a_at:34:437;Dr.2596.1.S1_a_at:365:71;Dr.2596.1.S1_a_at:385:589;Dr.2596.1.S1_a_at:412:341;Dr.2596.1.S1_a_at:436:83;Dr.2596.1.S1_a_at:511:491;Dr.2596.1.S1_a_at:542:669;Dr.2596.1.S1_a_at:623:541;Dr.2596.1.S1_a_at:631:571;Dr.2596.1.S1_a_at:645:481;Dr.2596.1.S1_a_at:704:573;Dr.2596.1.S1_a_at:79:97;Dr.2596.3.A1_at:2…
dre03333_2	18	Dr.5013.1.S1_at:217:141;Dr.5013.1.S1_at:494:369;Dr.5013.1.S2_at:120:77;Dr.5013.1.S2_at:149:579;Dr.5013.1.S2_at:292:435;Dr.5013.1.S2_at:340:461;Dr.5013.1.S2_at:368:33;Dr.5013.1.S2_at:368:83;Dr.5013.1.S2_at:416:299;Dr.5013.1.S2_at:423:649;Dr.5013.1.S2_at:435:427;Dr.5013.1.S2_at:479:451;Dr.5013.1.S2_at:535:51;Dr.5013.1.S2_at:554:399;Dr.5013.1.S2_at:631:289;Dr.5013.1.S2_at:632:691;Dr.5013.1.S2_at:648…
dre04868_2	18	Dr.12516.1.S1_at:114:281;Dr.12516.1.S1_at:142:235;Dr.12516.1.S1_at:221:131;Dr.12516.1.S1_at:221:405;Dr.12516.1.S1_at:314:505;Dr.12516.1.S1_at:335:417;Dr.12516.1.S1_at:347:179;Dr.12516.1.S1_at:358:107;Dr.12516.1.S1_at:378:527;Dr.12516.1.S1_at:383:607;Dr.12516.1.S1_at:467:197;Dr.12516.1.S1_at:528:579;Dr.12516.1.S1_at:568:225;Dr.12516.1.S1_at:578:57;Dr.12516.1.S1_at:643:337;Dr.26127.1.S1_a_at:472:50…
dre04940_1	18	Dr.20274.1.A1_at:125:521;Dr.20274.1.A1_at:241:607;Dr.20274.1.A1_at:271:209;Dr.20274.1.A1_at:295:193;Dr.20274.1.A1_at:313:107;Dr.20274.1.A1_at:346:657;Dr.20274.1.A1_at:359:511;Dr.20274.1.A1_at:450:459;Dr.20274.1.A1_at:493:279;Dr.20274.1.A1_at:532:491;Dr.20274.1.A1_at:557:93;Dr.20274.1.A1_at:562:261;Dr.20274.1.A1_at:603:279;Dr.20274.1.A1_at:637:289;Dr.20274.1.A1_at:97:599;Dr.25386.1.A1_at:130:441;D…
dre04944_3	18	Dr.15027.1.S1_at:141:581;Dr.15027.1.S1_at:81:643;Dr.4595.1.A1_at:176:405;Dr.4595.1.A1_at:184:201;Dr.4595.1.A1_at:188:133;Dr.4595.1.A1_at:231:427;Dr.4595.1.A1_at:257:681;Dr.4595.1.A1_at:316:669;Dr.4595.1.A1_at:397:269;Dr.4595.1.A1_at:434:397;Dr.4595.1.A1_at:465:101;Dr.4595.1.A1_at:496:243;Dr.4595.1.A1_at:507:637;Dr.4595.1.A1_at:528:239;Dr.4595.1.A1_at:528:511;Dr.4595.1.A1_at:549:245;Dr.4595.1.A1_a…
dre05164_2	18	Dr.7608.1.A1_at:109:77;Dr.7608.1.A1_at:134:129;Dr.7608.1.A1_at:144:373;Dr.7608.1.A1_at:154:681;Dr.7608.1.A1_at:242:435;Dr.7608.1.A1_at:268:383;Dr.7608.1.A1_at:291:485;Dr.7608.1.A1_at:395:641;Dr.7608.1.A1_at:459:351;Dr.7608.1.A1_at:507:357;Dr.7608.1.A1_at:508:301;Dr.7608.1.A1_at:586:373;Dr.7608.1.A1_at:637:437;Dr.7608.1.A1_at:671:397;Dr.7608.1.A1_at:688:385;Dr.7608.1.A1_at:87:373;Dr.7608.2.S1_at:3…
dre05377_1	18	Dr.6651.1.A1_at:308:511;Dr.6651.1.A1_at:570:415;Dr.6651.2.S1_at:123:551;Dr.6651.2.S1_at:154:123;Dr.6651.2.S1_at:230:13;Dr.6651.2.S1_at:233:77;Dr.6651.2.S1_at:238:609;Dr.6651.2.S1_at:277:517;Dr.6651.2.S1_at:320:89;Dr.6651.2.S1_at:33:59;Dr.6651.2.S1_at:35:375;Dr.6651.2.S1_at:429:607;Dr.6651.2.S1_at:445:523;Dr.6651.2.S1_at:471:73;Dr.6651.2.S1_at:575:565;Dr.6651.2.S1_at:586:563;Dr.6651.2.S1_at:668:64…
dre05386_1	18	Dr.25376.2.S1_at:120:189;Dr.25376.2.S1_at:130:81;Dr.25376.2.S1_at:26:455;Dr.25376.2.S1_at:284:29;Dr.25376.2.S1_at:297:575;Dr.25376.2.S1_at:332:71;Dr.25376.2.S1_at:397:619;Dr.25376.2.S1_at:401:515;Dr.25376.2.S1_at:433:393;Dr.25376.2.S1_at:476:565;Dr.25376.2.S1_at:498:213;Dr.25376.2.S1_at:572:295;Dr.25376.2.S1_at:577:603;Dr.25376.2.S1_at:631:297;Dr.25376.2.S1_at:638:537;Dr.25376.2.S1_at:708:449;Dr.…
dre05415_2	18	Dr.16754.1.S1_at:168:613;Dr.16754.1.S1_at:186:71;Dr.16754.1.S1_at:285:241;Dr.16754.1.S1_at:286:225;Dr.16754.1.S1_at:287:293;Dr.16754.1.S1_at:295:319;Dr.16754.1.S1_at:324:507;Dr.16754.1.S1_at:345:31;Dr.16754.1.S1_at:387:69;Dr.16754.1.S1_at:405:31;Dr.16754.1.S1_at:446:523;Dr.16754.1.S1_at:47:107;Dr.16754.1.S1_at:485:399;Dr.16754.1.S1_at:487:471;Dr.16754.1.S1_at:497:265;Dr.16754.1.S1_at:692:193;Dr.1…
dre05707_1	18	Dr.12208.1.S1_s_at:13:557;Dr.12208.1.S1_s_at:266:441;Dr.12208.1.S1_s_at:358:615;Dr.12208.1.S1_s_at:39:555;Dr.12208.1.S1_s_at:549:659;Dr.12208.1.S1_s_at:570:363;Dr.12208.1.S1_s_at:621:435;Dr.12208.1.S1_s_at:621:471;Dr.12208.1.S1_s_at:641:23;Dr.12208.1.S1_s_at:666:367;Dr.12208.1.S1_s_at:90:327;Dr.279.1.S1_at:288:11;Dr.279.1.S1_at:299:109;Dr.279.1.S1_at:32:373;Dr.279.1.S1_at:351:605;Dr.279.1.S1_at:4…
dre05832_2	18	Dr.5347.1.S1_a_at:130:409;Dr.5347.1.S1_a_at:143:685;Dr.5347.1.S1_a_at:305:587;Dr.5347.1.S1_a_at:350:155;Dr.5347.2.S1_at:10:305;Dr.5347.2.S1_at:114:701;Dr.5347.2.S1_at:122:79;Dr.5347.2.S1_at:134:189;Dr.5347.2.S1_at:159:497;Dr.5347.2.S1_at:255:657;Dr.5347.2.S1_at:292:701;Dr.5347.2.S1_at:413:423;Dr.5347.2.S1_at:434:551;Dr.5347.2.S1_at:482:657;Dr.5347.2.S1_at:519:239;Dr.5347.2.S1_at:592:275;Dr.5347.2…
dre05863_2	18	Dr.16757.1.A1_at:200:97;Dr.16757.1.A1_at:208:115;Dr.16757.1.A1_at:211:107;Dr.16757.1.A1_at:238:171;Dr.16757.1.A1_at:29:565;Dr.16757.1.A1_at:485:171;Dr.16757.1.A1_at:528:427;Dr.16757.1.A1_at:52:567;Dr.16757.1.A1_at:559:685;Dr.16757.1.A1_at:644:307;Dr.16757.1.A1_at:665:191;Dr.247.1.A1_at:135:685;Dr.247.1.A1_at:226:27;Dr.247.1.A1_at:299:531;Dr.247.1.A1_at:511:95;Dr.247.1.A1_at:587:579;Dr.247.1.A1_at…
dre07024_3	18	Dr.11716.2.A1_at:112:557;Dr.11716.2.A1_at:288:27;Dr.11716.2.A1_at:339:235;Dr.11716.2.A1_at:537:655;Dr.11716.2.A1_at:611:535;Dr.11716.2.A1_at:635:451;Dr.25455.1.A1_at:129:75;Dr.25455.1.A1_at:213:595;Dr.25455.1.A1_at:257:409;Dr.25455.1.A1_at:272:195;Dr.25455.1.A1_at:360:515;Dr.25455.1.A1_at:421:47;Dr.25455.1.A1_at:433:57;Dr.25455.1.A1_at:525:247;Dr.25455.1.A1_at:542:395;Dr.25455.1.A1_at:562:47;Dr.2…
dre07296_2	18	Dr.20589.1.S1_at:121:53;Dr.20589.1.S1_at:70:187;Dr.4242.1.A1_at:135:159;Dr.4242.1.A1_at:180:493;Dr.4242.1.A1_at:235:467;Dr.4242.1.A1_at:303:669;Dr.4242.1.A1_at:34:133;Dr.4242.1.A1_at:358:521;Dr.4242.1.A1_at:378:485;Dr.4242.1.A1_at:414:125;Dr.4242.1.A1_at:416:485;Dr.4242.1.A1_at:444:313;Dr.4242.1.A1_at:460:333;Dr.4242.1.A1_at:532:167;Dr.4242.1.A1_at:585:637;Dr.4242.1.A1_at:616:485;Dr.4242.1.A1_at:…
dre08016_1	18	Dr.3494.1.A1_at:592:113;Dr.3494.1.A1_at:608:369;Dr.3494.2.S1_at:150:165;Dr.3494.2.S1_at:229:637;Dr.3494.2.S1_at:277:695;Dr.3494.2.S1_at:323:583;Dr.3494.2.S1_at:430:43;Dr.3494.2.S1_at:455:505;Dr.3494.2.S1_at:516:275;Dr.3494.2.S1_at:537:157;Dr.3494.2.S1_at:573:427;Dr.3494.2.S1_at:616:43;Dr.3494.2.S1_at:636:377;Dr.3494.2.S1_at:659:131;Dr.3494.2.S1_at:674:615;Dr.3494.2.S1_at:710:635;Dr.3494.2.S1_at:7…
dre08230_1	18	Dr.2411.1.A1_at:151:83;Dr.2411.1.A1_at:686:111;Dr.2411.2.S1_at:136:205;Dr.2411.2.S1_at:224:357;Dr.2411.2.S1_at:22:317;Dr.2411.2.S1_at:255:471;Dr.2411.2.S1_at:278:513;Dr.2411.2.S1_at:287:167;Dr.2411.2.S1_at:445:473;Dr.2411.2.S1_at:473:375;Dr.2411.2.S1_at:491:417;Dr.2411.2.S1_at:50:299;Dr.2411.2.S1_at:512:689;Dr.2411.2.S1_at:598:385;Dr.2411.2.S1_at:693:547;Dr.2411.2.S1_at:709:119;Dr.2411.2.S1_at:87…
dre08475_1	18	Dr.17236.1.A1_at:138:327;Dr.17236.1.A1_at:195:187;Dr.17236.1.A1_at:220:557;Dr.17236.1.A1_at:306:1;Dr.17236.1.A1_at:324:481;Dr.17236.1.A1_at:467:651;Dr.17236.1.A1_at:533:635;Dr.17236.1.A1_at:542:61;Dr.17236.1.A1_at:562:407;Dr.17236.1.A1_at:619:547;Dr.17236.1.A1_at:63:461;Dr.17236.1.A1_at:689:315;Dr.17236.2.S1_at:158:335;Dr.17236.2.S1_at:211:105;Dr.17236.2.S1_at:312:635;Dr.17236.2.S1_at:330:667;Dr.…
dre08797_1	18	Dr.3562.1.A1_at:282:145;Dr.3562.1.A1_at:2:215;Dr.3562.1.A1_at:436:43;Dr.3562.1.A1_at:454:365;Dr.3562.1.A1_at:464:175;Dr.3562.1.A1_at:555:545;Dr.3562.1.A1_at:569:391;Dr.3562.1.A1_at:698:473;Dr.3562.2.S1_at:319:91;Dr.3562.2.S1_at:33:379;Dr.3562.2.S1_at:424:57;Dr.3562.2.S1_at:48:555;Dr.3562.2.S1_at:531:685;Dr.3562.2.S1_at:556:583;Dr.3562.2.S1_at:564:407;Dr.3562.2.S1_at:597:93;Dr.3562.2.S1_at:60:109;…
dre09203_1	18	Dr.10424.1.A1_at:179:291;Dr.10424.1.A1_at:264:269;Dr.10424.1.A1_at:30:187;Dr.10424.2.S1_at:101:405;Dr.10424.2.S1_at:117:267;Dr.10424.2.S1_at:228:113;Dr.10424.2.S1_at:282:501;Dr.10424.2.S1_at:302:517;Dr.10424.2.S1_at:387:229;Dr.10424.2.S1_at:395:349;Dr.10424.2.S1_at:438:641;Dr.10424.2.S1_at:488:391;Dr.10424.2.S1_at:627:197;Dr.10424.2.S1_at:689:379;Dr.10424.2.S1_at:692:247;Dr.10424.2.S1_at:695:269;…
dre09363_1	18	Dr.14711.1.A1_at:248:55;Dr.14711.1.A1_at:467:565;Dr.14711.1.A1_at:492:539;Dr.14711.1.A1_at:80:341;Dr.18060.1.S1_at:235:287;Dr.18060.1.S1_at:278:261;Dr.18060.1.S1_at:457:85;Dr.18060.1.S1_at:472:91;Dr.18060.1.S1_at:528:43;Dr.18060.1.S1_at:533:75;Dr.18060.1.S1_at:587:695;Dr.18060.1.S1_at:615:95;Dr.18060.1.S1_at:620:631;Dr.18060.1.S1_at:68:91;Dr.18060.1.S1_at:693:189;Dr.18060.1.S1_at:694:547;Dr.18060…
dre09640_2	18	Dr.8934.1.A1_at:108:507;Dr.8934.1.A1_at:210:573;Dr.8934.1.A1_at:227:349;Dr.8934.1.A1_at:318:213;Dr.8934.1.A1_at:36:235;Dr.8934.1.A1_at:49:501;Dr.8934.1.A1_at:582:339;Dr.8934.1.A1_at:589:25;Dr.8934.1.A1_at:628:29;Dr.8934.1.A1_at:638:447;Dr.8934.1.A1_at:665:439;Dr.8934.1.A1_at:8:361;Dr.8934.2.S1_at:168:479;Dr.8934.2.S1_at:320:469;Dr.8934.2.S1_at:330:445;Dr.8934.2.S1_at:43:619;Dr.8934.2.S1_at:50:527…
dre10688_1	18	Dr.13245.1.S1_at:107:595;Dr.13245.1.S1_at:163:235;Dr.13245.1.S1_at:195:405;Dr.13245.1.S1_at:285:109;Dr.13245.1.S1_at:30:53;Dr.13245.1.S1_at:380:283;Dr.13245.1.S1_at:496:575;Dr.13245.1.S1_at:522:33;Dr.13245.1.S1_at:554:311;Dr.13245.1.S1_at:555:441;Dr.13245.1.S1_at:608:589;Dr.13245.1.S1_at:620:477;Dr.13245.1.S1_at:672:31;Dr.13245.2.S1_at:108:383;Dr.13245.2.S1_at:154:623;Dr.13245.2.S1_at:446:593;Dr.…
dre11069_2	18	Dr.25093.1.A1_s_at:174:167;Dr.25093.1.A1_s_at:18:345;Dr.25093.1.A1_s_at:200:237;Dr.25093.1.A1_s_at:205:239;Dr.25093.1.A1_s_at:242:471;Dr.25093.1.A1_s_at:287:647;Dr.25093.1.A1_s_at:2:589;Dr.25093.1.A1_s_at:315:273;Dr.25093.1.A1_s_at:390:279;Dr.25093.1.A1_s_at:558:57;Dr.25093.1.A1_s_at:625:303;Dr.25093.1.A1_s_at:626:535;Dr.25093.1.A1_s_at:662:57;Dr.25093.1.A1_x_at:395:251;Dr.25093.1.A1_x_at:412:607…
dre11671_2	18	Dr.15402.1.A1_a_at:214:611;Dr.15402.1.A1_a_at:370:593;Dr.15402.1.A1_a_at:425:577;Dr.15402.1.A1_a_at:454:295;Dr.15402.1.A1_a_at:539:235;Dr.15402.1.A1_a_at:668:343;Dr.15402.1.A1_a_at:689:399;Dr.15402.1.A1_a_at:690:219;Dr.15402.1.A1_a_at:706:215;Dr.15402.1.A1_a_at:78:35;Dr.15402.2.A1_x_at:125:161;Dr.15402.2.A1_x_at:156:343;Dr.15402.2.A1_x_at:512:73;Dr.15402.2.A1_x_at:613:93;Dr.15402.2.A1_x_at:640:24…
dre12250_1	18	Dr.11364.1.A1_at:149:117;Dr.11364.1.A1_at:14:119;Dr.11364.1.A1_at:16:525;Dr.11364.1.A1_at:206:669;Dr.11364.1.A1_at:317:651;Dr.11364.1.A1_at:366:549;Dr.11364.1.A1_at:412:409;Dr.11364.1.A1_at:462:267;Dr.11364.1.A1_at:474:187;Dr.11364.1.A1_at:49:697;Dr.11364.1.A1_at:547:517;Dr.11364.1.A1_at:574:247;Dr.11364.1.A1_at:594:39;Dr.11364.1.A1_at:671:611;Dr.18195.1.A1_at:126:353;Dr.18195.1.A1_at:408:519;Dr.…
dre13189_2	18	Dr.7055.1.A1_at:201:555;Dr.7055.1.A1_at:203:331;Dr.7055.1.A1_at:209:159;Dr.7055.1.A1_at:218:177;Dr.7055.1.A1_at:63:543;Dr.7055.1.A1_at:646:77;Dr.7055.1.A1_x_at:200:555;Dr.7055.1.A1_x_at:204:331;Dr.7055.1.A1_x_at:208:159;Dr.7055.1.A1_x_at:251:347;Dr.7055.1.A1_x_at:522:177;Dr.7055.1.A1_x_at:589:401;Dr.7055.1.A1_x_at:62:543;Dr.7055.1.A1_x_at:645:77;Dr.7055.3.A1_at:531:661;Dr.7055.3.A1_x_at:250:347;D…
dre13491_1	18	Dr.1229.1.A1_at:178:357;Dr.1229.1.A1_at:286:467;Dr.1229.1.A1_at:309:111;Dr.1229.1.A1_at:40:187;Dr.1229.1.A1_at:70:167;Dr.1229.2.S1_at:174:189;Dr.1229.2.S1_at:185:193;Dr.1229.2.S1_at:18:247;Dr.1229.2.S1_at:221:209;Dr.1229.2.S1_at:237:543;Dr.1229.2.S1_at:423:493;Dr.1229.2.S1_at:49:503;Dr.1229.2.S1_at:513:381;Dr.1229.2.S1_at:524:641;Dr.1229.2.S1_at:567:525;Dr.1229.2.S1_at:616:441;Dr.1229.2.S1_at:666…
dre14546_2	18	Dr.17766.1.A1_at:128:91;Dr.17766.1.A1_at:152:251;Dr.17766.1.A1_at:188:671;Dr.17766.1.A1_at:219:251;Dr.17766.1.A1_at:274:65;Dr.17766.1.A1_at:281:145;Dr.17766.1.A1_at:2:295;Dr.17766.1.A1_at:356:95;Dr.17766.1.A1_at:372:681;Dr.17766.1.A1_at:415:249;Dr.17766.1.A1_at:570:279;Dr.17766.1.A1_at:637:287;Dr.17766.1.A1_at:96:157;Dr.17766.2.S1_at:184:145;Dr.17766.2.S1_at:408:9;Dr.17766.2.S1_at:494:233;Dr.1776…
dre18572_1	18	Dr.16718.1.S1_at:121:31;Dr.16718.1.S1_at:172:143;Dr.16718.1.S1_at:230:497;Dr.16718.1.S1_at:341:363;Dr.16718.1.S1_at:388:397;Dr.16718.1.S1_at:518:297;Dr.16718.1.S1_at:584:395;Dr.16718.1.S1_at:616:533;Dr.16718.1.S1_at:704:305;Dr.16718.1.S1_at:73:539;Dr.16718.2.A1_at:235:667;Dr.16718.2.A1_at:292:605;Dr.16718.2.A1_at:29:41;Dr.16718.2.A1_at:319:133;Dr.16718.2.A1_at:405:601;Dr.16718.2.A1_at:405:621;Dr.…
dre00030_5	17	Dr.14994.1.A1_at:10:17;Dr.14994.1.A1_at:263:15;Dr.14994.1.A1_at:345:583;Dr.14994.1.A1_at:380:379;Dr.14994.1.A1_at:407:41;Dr.14994.1.A1_at:436:583;Dr.14994.1.A1_at:447:77;Dr.14994.1.A1_at:517:633;Dr.14994.1.A1_at:534:143;Dr.14994.1.A1_at:60:619;Dr.14994.1.A1_at:657:55;Dr.14994.1.A1_at:679:467;Dr.14994.1.A1_at:690:521;Dr.14994.1.A1_at:69:91;Dr.14994.1.A1_at:703:575;Dr.14994.1.A1_at:80:521;Dr.19392.…
dre00681_3	17	Dr.15279.2.S1_at:127:647;Dr.15279.2.S1_at:147:407;Dr.15279.2.S1_at:155:173;Dr.15279.2.S1_at:198:499;Dr.15279.2.S1_at:316:13;Dr.15279.2.S1_at:344:271;Dr.15279.2.S1_at:442:509;Dr.15279.2.S1_at:453:583;Dr.15279.2.S1_at:476:689;Dr.15279.2.S1_at:491:597;Dr.15279.2.S1_at:525:255;Dr.15279.2.S1_at:568:467;Dr.15279.2.S1_at:571:313;Dr.15279.2.S1_at:661:617;Dr.15279.2.S1_at:678:275;Dr.15279.2.S1_at:84:3;Dr.…
dre00766_3	17	Dr.15652.1.S1_at:136:273;Dr.15652.1.S1_at:13:423;Dr.15652.1.S1_at:173:227;Dr.15652.1.S1_at:195:611;Dr.15652.1.S1_at:240:563;Dr.15652.1.S1_at:411:527;Dr.15652.1.S1_at:436:151;Dr.15652.1.S1_at:476:641;Dr.15652.1.S1_at:570:53;Dr.15652.1.S1_at:578:283;Dr.15652.1.S1_at:587:239;Dr.15652.1.S1_at:596:285;Dr.15652.1.S1_at:623:471;Dr.15652.1.S1_at:68:361;Dr.20991.1.S1_at:12:49;Dr.20991.1.S1_at:544:429;Dr.2…
dre01306_3	17	Dr.10283.1.A1_at:164:335;Dr.10283.1.A1_at:173:583;Dr.10283.1.A1_at:219:637;Dr.10283.1.A1_at:228:171;Dr.10283.1.A1_at:259:165;Dr.10283.1.A1_at:265:55;Dr.10283.1.A1_at:413:471;Dr.10283.1.A1_at:471:543;Dr.10283.1.A1_at:520:335;Dr.10283.1.A1_at:539:31;Dr.10283.1.A1_at:547:509;Dr.10283.1.A1_at:548:569;Dr.10283.1.A1_at:605:175;Dr.10283.1.A1_at:634:229;Dr.10283.1.A1_at:674:481;Dr.10283.1.A1_at:74:285;Dr…
dre01491_1	17	DrAffx.2.41.S1_at:27:107;DrAffx.2.41.S1_at:504:99;DrAffx.2.41.S1_at:519:685;DrAffx.2.41.S1_at:533:229;DrAffx.2.41.S1_at:61:669;DrAffx.2.41.S1_at:705:279;DrAffx.2.41.S1_s_at:139:73;DrAffx.2.41.S1_s_at:157:357;DrAffx.2.41.S1_s_at:266:233;DrAffx.2.41.S1_s_at:277:565;DrAffx.2.41.S1_s_at:315:425;DrAffx.2.41.S1_s_at:434:449;DrAffx.2.41.S1_s_at:531:397;DrAffx.2.41.S1_s_at:609:557;DrAffx.2.41.S1_s_at:670…
dre01613_1	17	Dr.6531.1.A1_at:193:369;Dr.6531.1.A1_at:210:479;Dr.6531.1.A1_at:211:373;Dr.6531.1.A1_at:418:129;Dr.6531.1.A1_at:442:123;Dr.6531.1.A1_at:442:469;Dr.6531.1.A1_at:650:561;Dr.6531.1.A1_at:66:537;Dr.6531.1.A1_at:67:351;Dr.6531.2.S1_at:155:125;Dr.6531.2.S1_at:183:315;Dr.6531.2.S1_at:21:189;Dr.6531.2.S1_at:248:613;Dr.6531.2.S1_at:312:165;Dr.6531.2.S1_at:530:179;Dr.6531.2.S1_at:606:659;Dr.6531.2.S1_at:69…
dre01677_3	17	Dr.3648.1.S1_at:631:9;Dr.3648.1.S2_at:108:335;Dr.3648.1.S2_at:310:623;Dr.3648.1.S2_at:318:309;Dr.3648.1.S2_at:335:19;Dr.3648.1.S2_at:399:637;Dr.3648.1.S2_at:423:181;Dr.3648.1.S2_at:428:429;Dr.3648.1.S2_at:482:239;Dr.3648.1.S2_at:562:447;Dr.3648.1.S2_at:580:561;Dr.3648.1.S2_at:587:297;Dr.3648.1.S2_at:669:77;Dr.3648.1.S2_at:676:95;Dr.3648.1.S2_at:689:493;Dr.3648.1.S2_at:701:417;Dr.3648.1.S2_at:9:425
dre01746_4	17	Dr.5434.11.S1_at:566:65;Dr.5434.9.A1_at:120:191;Dr.5434.9.A1_at:137:157;Dr.5434.9.A1_at:140:17;Dr.5434.9.A1_at:164:13;Dr.5434.9.A1_at:206:163;Dr.5434.9.A1_at:238:285;Dr.5434.9.A1_at:395:165;Dr.5434.9.A1_at:432:437;Dr.5434.9.A1_at:471:673;Dr.5434.9.A1_at:492:193;Dr.5434.9.A1_at:585:19;Dr.5434.9.A1_at:602:523;Dr.5434.9.A1_at:616:123;Dr.5434.9.A1_at:710:13;Dr.5434.9.A1_at:96:303;Dr.5434.9.A1_at:99:6…
dre01878_3	17	Dr.20555.1.S2_s_at:11:689;Dr.20555.1.S2_s_at:136:161;Dr.20555.1.S2_s_at:161:245;Dr.20555.1.S2_s_at:400:13;Dr.20555.1.S2_s_at:460:395;Dr.20555.1.S2_s_at:474:549;Dr.20555.1.S2_s_at:484:75;Dr.20555.1.S2_s_at:514:661;Dr.20555.1.S2_s_at:517:513;Dr.20555.1.S2_s_at:553:11;Dr.20555.1.S2_s_at:555:343;Dr.20555.1.S2_s_at:566:471;Dr.20555.1.S2_s_at:574:233;Dr.20555.1.S2_s_at:575:539;Dr.20555.1.S2_s_at:671:49…
dre01904_2	17	Dr.24858.1.S1_at:180:393;Dr.25378.1.A1_at:206:301;Dr.25378.1.A1_at:239:501;Dr.25378.1.A1_at:275:359;Dr.25378.1.A1_at:323:671;Dr.25378.1.A1_at:342:343;Dr.25378.1.A1_at:345:687;Dr.25378.1.A1_at:406:237;Dr.25378.1.A1_at:430:171;Dr.25378.1.A1_at:438:575;Dr.25378.1.A1_at:459:189;Dr.25378.1.A1_at:547:437;Dr.25378.1.A1_at:564:457;Dr.25378.1.A1_at:608:381;Dr.25378.1.A1_at:635:391;Dr.25378.1.A1_at:650:185…
dre02157_1	17	Dr.9411.1.A1_a_at:177:469;Dr.9411.1.A1_a_at:1:137;Dr.9411.1.A1_a_at:207:109;Dr.9411.1.A1_a_at:27:135;Dr.9411.1.A1_a_at:499:75;Dr.9411.1.A1_at:172:619;Dr.9411.1.A1_at:188:61;Dr.9411.1.A1_at:218:111;Dr.9411.1.A1_at:223:113;Dr.9411.1.A1_at:278:317;Dr.9411.1.A1_at:302:393;Dr.9411.1.A1_at:355:553;Dr.9411.1.A1_at:451:87;Dr.9411.1.A1_at:502:681;Dr.9411.1.A1_at:597:79;Dr.9411.1.A1_at:652:69;Dr.9411.1.A1_…
dre02179_3	17	Dr.21414.1.A1_at:130:591;Dr.21414.1.A1_at:210:629;Dr.21414.1.A1_at:268:455;Dr.21414.1.A1_at:312:447;Dr.21414.1.A1_at:316:585;Dr.21414.1.A1_at:38:41;Dr.21414.1.A1_at:487:677;Dr.21414.1.A1_at:510:359;Dr.21414.1.A1_at:518:77;Dr.21414.1.A1_at:539:653;Dr.21414.1.A1_at:551:543;Dr.21414.1.A1_at:559:655;Dr.21414.1.A1_at:565:483;Dr.21414.1.A1_at:62:135;Dr.8189.1.S1_at:246:345;Dr.8189.1.S1_at:314:455;Dr.81…
dre02791_4	17	Dr.20108.1.S1_a_at:144:131;Dr.20108.2.A1_at:14:521;Dr.20108.2.A1_at:150:483;Dr.20108.2.A1_at:158:121;Dr.20108.2.A1_at:257:533;Dr.20108.2.A1_at:291:255;Dr.20108.2.A1_at:309:69;Dr.20108.2.A1_at:311:469;Dr.20108.2.A1_at:350:121;Dr.20108.2.A1_at:385:525;Dr.20108.2.A1_at:532:393;Dr.20108.2.A1_at:56:315;Dr.20108.2.A1_at:570:9;Dr.20108.2.A1_at:579:649;Dr.20108.2.A1_at:621:189;Dr.20108.2.A1_at:635:355;Dr…
dre02828_2	17	Dr.20272.1.A1_at:109:39;Dr.20272.1.A1_at:119:463;Dr.20272.1.A1_at:189:459;Dr.20272.1.A1_at:195:523;Dr.20272.1.A1_at:209:209;Dr.20272.1.A1_at:221:521;Dr.20272.1.A1_at:232:609;Dr.20272.1.A1_at:302:431;Dr.20272.1.A1_at:326:643;Dr.20272.1.A1_at:349:407;Dr.20272.1.A1_at:363:237;Dr.20272.1.A1_at:387:325;Dr.20272.1.A1_at:621:629;Dr.20272.1.A1_at:633:3;Dr.20272.1.A1_at:84:57;Dr.25566.1.S1_at:11:411;Dr.25…
dre02838_1	17	Dr.7117.1.A1_at:478:667;Dr.7117.1.A1_at:542:121;Dr.7117.2.S1_at:139:257;Dr.7117.2.S1_at:149:65;Dr.7117.2.S1_at:150:55;Dr.7117.2.S1_at:175:363;Dr.7117.2.S1_at:1:545;Dr.7117.2.S1_at:252:483;Dr.7117.2.S1_at:282:43;Dr.7117.2.S1_at:298:563;Dr.7117.2.S1_at:314:41;Dr.7117.2.S1_at:360:607;Dr.7117.2.S1_at:403:113;Dr.7117.2.S1_at:453:333;Dr.7117.2.S1_at:471:303;Dr.7117.2.S1_at:520:409;Dr.7117.2.S1_at:707:73
dre03088_1	17	DrAffx.2.104.S1_at:219:331;DrAffx.2.104.S1_at:33:193;DrAffx.2.104.S1_at:347:285;DrAffx.2.104.S1_at:367:563;DrAffx.2.104.S1_at:416:605;DrAffx.2.104.S1_at:444:57;DrAffx.2.104.S1_at:472:559;DrAffx.2.104.S1_at:582:153;DrAffx.2.104.S1_at:97:139;DrAffx.2.65.A1_at:628:373;DrAffx.2.76.A1_at:139:369;DrAffx.2.76.A1_at:154:251;DrAffx.2.76.A1_at:21:93;DrAffx.2.76.A1_at:279:91;DrAffx.2.76.A1_at:298:581;DrAffx…
dre04181_2	17	Dr.20552.1.S1_at:448:45;Dr.20552.1.S1_at:462:507;Dr.20552.1.S1_at:497:287;Dr.20552.1.S1_at:565:305;Dr.24940.1.S1_at:160:493;Dr.24940.1.S1_at:170:209;Dr.24940.1.S1_at:228:577;Dr.24940.1.S1_at:275:423;Dr.24940.1.S1_at:293:383;Dr.24940.1.S1_at:307:649;Dr.24940.1.S1_at:427:367;Dr.24940.1.S1_at:427:77;Dr.24940.1.S1_at:442:677;Dr.24940.1.S1_at:471:327;Dr.24940.1.S1_at:51:597;Dr.24940.1.S1_at:618:569;Dr…
dre04418_2	17	Dr.7908.1.S1_at:86:679;Dr.7908.1.S2_at:115:631;Dr.7908.1.S2_at:195:673;Dr.7908.1.S2_at:217:691;Dr.7908.1.S2_at:320:503;Dr.7908.1.S2_at:342:229;Dr.7908.1.S2_at:385:593;Dr.7908.1.S2_at:403:433;Dr.7908.1.S2_at:462:669;Dr.7908.1.S2_at:488:397;Dr.7908.1.S2_at:490:79;Dr.7908.1.S2_at:498:515;Dr.7908.1.S2_at:554:293;Dr.7908.1.S2_at:569:17;Dr.7908.1.S2_at:604:55;Dr.7908.1.S2_at:616:545;Dr.7908.1.S2_at:83:3
dre04607_2	17	Dr.24599.1.S1_at:166:323;Dr.4164.1.A1_at:112:537;Dr.4164.1.A1_at:120:397;Dr.4164.1.A1_at:129:205;Dr.4164.1.A1_at:153:479;Dr.4164.1.A1_at:262:87;Dr.4164.1.A1_at:321:283;Dr.4164.1.A1_at:416:609;Dr.4164.1.A1_at:473:447;Dr.4164.1.A1_at:478:299;Dr.4164.1.A1_at:479:417;Dr.4164.1.A1_at:542:561;Dr.4164.1.A1_at:548:27;Dr.4164.1.A1_at:625:75;Dr.4164.1.A1_at:674:465;Dr.4164.1.A1_at:69:647;Dr.4164.1.A1_at:93…
dre04821_2	17	Dr.2509.1.A1_a_at:242:669;Dr.2509.1.A1_a_at:25:91;Dr.2509.1.A1_a_at:286:593;Dr.2509.1.A1_a_at:407:473;Dr.2509.1.A1_a_at:469:427;Dr.2509.1.A1_a_at:619:23;Dr.2509.1.A1_a_at:62:407;Dr.2509.1.A1_a_at:63:425;Dr.2509.1.A1_a_at:74:275;Dr.2509.1.A1_x_at:241:669;Dr.2509.1.A1_x_at:24:91;Dr.2509.1.A1_x_at:378:691;Dr.2509.1.A1_x_at:468:427;Dr.2509.1.A1_x_at:4:239;Dr.2509.1.A1_x_at:580:275;Dr.2509.1.A1_x_at:6…
dre04878_3	17	Dr.9070.1.A1_at:385:143;Dr.9070.1.A1_at:502:191;Dr.9070.1.A1_at:570:313;Dr.9070.2.A1_at:141:141;Dr.9070.2.A1_at:163:483;Dr.9070.2.A1_at:246:601;Dr.9070.2.A1_at:257:669;Dr.9070.2.A1_at:292:411;Dr.9070.2.A1_at:359:195;Dr.9070.2.A1_at:35:255;Dr.9070.2.A1_at:402:645;Dr.9070.2.A1_at:432:37;Dr.9070.2.A1_at:547:649;Dr.9070.2.A1_at:574:611;Dr.9070.2.A1_at:57:411;Dr.9070.2.A1_at:64:71;Dr.9070.2.A1_at:657:…
dre04919_1	17	Dr.20146.1.A1_at:181:385;Dr.20146.1.A1_at:19:507;Dr.20146.1.A1_at:271:95;Dr.20146.1.A1_at:272:473;Dr.20146.1.A1_at:306:39;Dr.20146.1.A1_at:489:529;Dr.20146.1.A1_at:526:181;Dr.20146.1.A1_at:571:19;Dr.20146.2.S1_at:119:113;Dr.20146.2.S1_at:254:237;Dr.20146.2.S1_at:268:405;Dr.20146.2.S1_at:281:217;Dr.20146.2.S1_at:349:557;Dr.20146.2.S1_at:477:69;Dr.20146.2.S1_at:605:273;Dr.20146.2.S1_at:617:339;Dr.2…
dre05943_1	17	Dr.14573.1.S1_at:264:187;Dr.14573.1.S1_at:289:489;Dr.14573.1.S1_at:327:113;Dr.14573.1.S1_at:339:223;Dr.14573.1.S1_at:401:687;Dr.14573.1.S1_at:449:39;Dr.14573.1.S1_at:463:385;Dr.14573.1.S1_at:520:559;Dr.14573.1.S1_at:529:119;Dr.14573.1.S1_at:553:39;Dr.14573.1.S1_at:57:35;Dr.14573.1.S1_at:57:457;Dr.14573.1.S1_at:611:567;Dr.14573.1.S1_at:652:55;Dr.14573.1.S1_at:81:127;Dr.14573.2.A1_at:441:281;Dr.145…
dre06068_3	17	Dr.14917.1.A1_at:557:483;Dr.20138.1.A1_at:108:467;Dr.20138.1.A1_at:146:287;Dr.20138.1.A1_at:29:119;Dr.20138.1.A1_at:341:309;Dr.20138.1.A1_at:34:477;Dr.20138.1.A1_at:415:467;Dr.20138.1.A1_at:430:375;Dr.20138.1.A1_at:465:35;Dr.20138.1.A1_at:50:535;Dr.20138.1.A1_at:549:465;Dr.20138.1.A1_at:625:365;Dr.20138.1.A1_at:638:365;Dr.20138.1.A1_at:656:587;Dr.20138.1.A1_at:67:599;Dr.20138.1.A1_at:706:455;Dr.2…
dre06085_2	17	Dr.19742.1.S1_a_at:231:79;Dr.19742.1.S1_a_at:304:373;Dr.19742.1.S1_a_at:452:45;Dr.19742.1.S1_a_at:488:405;Dr.26096.1.S1_x_at:216:281;Dr.26096.1.S1_x_at:223:123;Dr.26096.1.S1_x_at:247:429;Dr.26096.1.S1_x_at:265:245;Dr.26096.1.S1_x_at:281:701;Dr.26096.1.S1_x_at:321:613;Dr.26096.1.S1_x_at:374:451;Dr.26096.1.S1_x_at:430:685;Dr.26096.1.S1_x_at:452:691;Dr.26096.1.S1_x_at:463:321;Dr.26096.1.S1_x_at:490:…
dre06261_1	17	Dr.12503.1.A1_a_at:236:43;Dr.12503.1.A1_a_at:316:277;Dr.12503.1.A1_a_at:461:553;Dr.12503.1.A1_a_at:471:293;Dr.12503.1.A1_a_at:481:79;Dr.12503.1.A1_a_at:540:577;Dr.12503.1.A1_a_at:612:377;Dr.12503.2.S1_at:1:475;Dr.12503.2.S1_at:217:477;Dr.12503.2.S1_at:349:475;Dr.12503.2.S1_at:359:577;Dr.12503.2.S1_at:368:697;Dr.12503.2.S1_at:389:431;Dr.12503.2.S1_at:397:259;Dr.12503.2.S1_at:480:461;Dr.12503.2.S1_…
dre06513_2	17	Dr.25575.1.A1_at:158:579;Dr.25575.1.A1_at:186:155;Dr.25575.1.A1_at:227:449;Dr.25575.1.A1_at:227:663;Dr.25575.1.A1_at:251:567;Dr.25575.1.A1_at:36:273;Dr.25575.1.A1_at:377:629;Dr.25575.1.A1_at:390:129;Dr.25575.1.A1_at:397:11;Dr.25575.1.A1_at:419:627;Dr.25575.1.A1_at:516:467;Dr.25575.1.A1_at:602:459;Dr.25575.1.A1_at:621:691;Dr.25575.1.A1_at:654:313;Dr.25575.1.A1_at:700:567;Dr.25575.1.A1_at:79:547;Dr…
dre06854_2	17	Dr.15589.1.S1_at:306:607;Dr.15589.1.S1_at:371:445;Dr.15589.1.S1_at:375:491;Dr.15589.2.A1_at:182:335;Dr.15589.2.A1_at:21:395;Dr.15589.2.A1_at:22:637;Dr.15589.2.A1_at:246:337;Dr.15589.2.A1_at:277:235;Dr.15589.2.A1_at:350:375;Dr.15589.2.A1_at:351:457;Dr.15589.2.A1_at:382:129;Dr.15589.2.A1_at:438:273;Dr.15589.2.A1_at:444:703;Dr.15589.2.A1_at:556:561;Dr.15589.2.A1_at:582:341;Dr.15589.2.A1_at:623:337;D…
dre07663_1	17	Dr.7795.1.S1_at:225:35;Dr.7795.1.S1_at:278:525;Dr.7795.1.S1_at:294:105;Dr.7795.1.S1_at:324:121;Dr.7795.1.S1_at:328:335;Dr.7795.1.S1_at:364:315;Dr.7795.1.S1_at:413:577;Dr.7795.1.S1_at:430:509;Dr.7795.1.S1_at:486:605;Dr.7795.1.S1_at:600:201;Dr.7795.1.S1_at:60:107;Dr.7795.1.S1_at:63:99;Dr.7795.1.S1_at:663:635;Dr.7795.1.S1_at:91:503;Dr.7795.2.A1_at:262:593;Dr.7795.2.A1_at:615:123;Dr.7795.2.A1_at:631:…
dre07875_2	17	Dr.17051.1.A1_a_at:137:403;Dr.17051.1.A1_a_at:159:423;Dr.17051.1.A1_a_at:169:175;Dr.17051.1.A1_a_at:193:59;Dr.17051.1.A1_a_at:224:529;Dr.17051.1.A1_a_at:248:295;Dr.17051.1.A1_a_at:259:311;Dr.17051.1.A1_a_at:278:137;Dr.17051.1.A1_a_at:338:185;Dr.17051.1.A1_a_at:596:223;Dr.17051.1.A1_a_at:62:287;Dr.17051.1.A1_a_at:652:601;Dr.17051.1.A1_a_at:694:279;Dr.17051.1.A1_a_at:69:41;Dr.17051.1.A1_a_at:705:55…
dre08267_2	17	Dr.14268.1.A1_at:121:225;Dr.14268.1.A1_at:129:13;Dr.14268.1.A1_at:137:705;Dr.14268.1.A1_at:204:77;Dr.14268.1.A1_at:240:419;Dr.14268.1.A1_at:273:149;Dr.14268.1.A1_at:303:53;Dr.14268.1.A1_at:310:643;Dr.14268.1.A1_at:348:77;Dr.14268.1.A1_at:469:499;Dr.14268.1.A1_at:472:163;Dr.14268.1.A1_at:497:629;Dr.14268.1.A1_at:563:589;Dr.14268.1.A1_at:5:305;Dr.14268.1.A1_at:65:113;Dr.14268.1.A1_at:83:89;Dr.18893…
dre08883_3	17	Dr.8743.1.S1_at:113:499;Dr.8743.1.S1_at:12:235;Dr.8743.1.S1_at:143:335;Dr.8743.1.S1_at:211:177;Dr.8743.1.S1_at:236:363;Dr.8743.1.S1_at:381:137;Dr.8743.1.S1_at:3:701;Dr.8743.1.S1_at:435:177;Dr.8743.1.S1_at:533:155;Dr.8743.2.S1_at:180:93;Dr.8743.2.S1_at:213:393;Dr.8743.2.S1_at:221:35;Dr.8743.2.S1_at:344:527;Dr.8743.2.S1_at:573:487;Dr.8743.2.S1_at:596:501;Dr.8743.2.S1_at:611:603;Dr.8743.2.S1_at:709:…
dre09566_1	17	Dr.25487.1.A1_at:174:65;Dr.25487.1.A1_at:304:513;Dr.25487.1.A1_at:546:413;Dr.9043.1.S1_at:185:61;Dr.9043.1.S1_at:195:111;Dr.9043.1.S1_at:199:3;Dr.9043.1.S1_at:23:453;Dr.9043.1.S1_at:307:501;Dr.9043.1.S1_at:348:223;Dr.9043.1.S1_at:359:475;Dr.9043.1.S1_at:368:103;Dr.9043.1.S1_at:473:263;Dr.9043.1.S1_at:555:11;Dr.9043.1.S1_at:598:357;Dr.9043.1.S1_at:620:583;Dr.9043.1.S1_at:702:251;Dr.9043.1.S1_at:87…
dre09712_1	17	Dr.24749.1.S1_at:152:165;Dr.24749.1.S1_at:40:469;Dr.24749.1.S1_at:528:291;Dr.3788.1.A1_at:140:581;Dr.3788.1.A1_at:147:431;Dr.3788.1.A1_at:214:89;Dr.3788.1.A1_at:222:411;Dr.3788.1.A1_at:273:307;Dr.3788.1.A1_at:302:35;Dr.3788.1.A1_at:391:1;Dr.3788.1.A1_at:489:603;Dr.3788.1.A1_at:520:5;Dr.3788.1.A1_at:573:295;Dr.3788.1.A1_at:595:607;Dr.3788.1.A1_at:682:405;Dr.3788.1.A1_at:693:27;Dr.3788.1.A1_at:97:6…
dre10724_2	17	Dr.18631.1.S1_at:23:525;Dr.18631.1.S1_at:257:423;Dr.18631.2.A1_at:108:297;Dr.18631.2.A1_at:176:209;Dr.18631.2.A1_at:234:121;Dr.18631.2.A1_at:273:141;Dr.18631.2.A1_at:300:377;Dr.18631.2.A1_at:305:441;Dr.18631.2.A1_at:328:105;Dr.18631.2.A1_at:363:485;Dr.18631.2.A1_at:443:539;Dr.18631.2.A1_at:457:623;Dr.18631.2.A1_at:504:333;Dr.18631.2.A1_at:561:9;Dr.18631.2.A1_at:641:577;Dr.18631.2.A1_at:644:393;Dr…
dre10885_1	17	Dr.143.1.A1_at:112:9;Dr.143.1.A1_at:113:257;Dr.143.1.A1_at:212:663;Dr.143.1.A1_at:338:179;Dr.143.1.A1_at:354:545;Dr.143.1.A1_at:429:473;Dr.143.1.A1_at:611:37;Dr.143.1.A1_at:636:479;Dr.143.1.A1_at:686:285;Dr.143.1.A1_at:80:15;Dr.143.1.A1_x_at:111:9;Dr.143.1.A1_x_at:211:663;Dr.143.1.A1_x_at:387:559;Dr.143.1.A1_x_at:79:15;Dr.143.2.A1_x_at:156:599;Dr.143.2.A1_x_at:165:313;Dr.143.2.A1_x_at:182:641
dre11164_1	17	Dr.19942.1.S1_at:127:385;Dr.19942.1.S1_at:169:23;Dr.19942.1.S1_at:301:583;Dr.19942.1.S1_at:378:51;Dr.19942.1.S1_at:416:69;Dr.19942.1.S1_at:563:507;Dr.19942.1.S1_at:598:687;Dr.19942.1.S1_at:609:691;Dr.19942.1.S1_at:614:63;Dr.19942.1.S1_at:650:373;Dr.19942.2.S1_at:275:425;Dr.19942.2.S1_at:351:133;Dr.19942.2.S1_at:367:155;Dr.19942.2.S1_at:394:271;Dr.19942.2.S1_at:430:75;Dr.19942.2.S1_at:432:367;Dr.1…
dre11273_1	17	Dr.13601.1.A1_at:111:383;Dr.13601.1.A1_at:126:661;Dr.13601.1.A1_at:170:355;Dr.13601.1.A1_at:207:107;Dr.13601.1.A1_at:317:287;Dr.13601.1.A1_at:372:417;Dr.13601.1.A1_at:412:201;Dr.13601.1.A1_at:536:543;Dr.13601.1.A1_at:589:379;Dr.13601.1.A1_at:689:13;Dr.13601.1.A1_at:689:201;Dr.13601.1.A1_at:74:335;Dr.13601.2.S1_at:185:63;Dr.13601.2.S1_at:350:383;Dr.13601.2.S1_at:674:185;Dr.13601.2.S1_at:76:699;Dr.…
dre11350_1	17	Dr.19504.1.A1_at:129:375;Dr.19504.1.A1_at:430:161;Dr.23818.1.A1_at:166:695;Dr.23818.1.A1_at:174:91;Dr.23818.1.A1_at:238:329;Dr.23818.1.A1_at:243:687;Dr.23818.1.A1_at:302:465;Dr.23818.1.A1_at:409:211;Dr.23818.1.A1_at:429:33;Dr.23818.1.A1_at:43:341;Dr.23818.1.A1_at:533:319;Dr.23818.1.A1_at:544:51;Dr.23818.1.A1_at:573:51;Dr.23818.1.A1_at:666:39;Dr.23818.1.A1_at:706:273;Dr.23818.1.A1_at:707:625;Dr.23…
dre11571_2	17	Dr.16206.1.A1_at:169:439;Dr.16206.1.A1_at:174:703;Dr.16206.1.A1_at:21:589;Dr.16206.1.A1_at:272:643;Dr.16206.1.A1_at:274:235;Dr.16206.1.A1_at:342:279;Dr.16206.1.A1_at:43:453;Dr.16206.1.A1_at:45:17;Dr.16206.1.A1_at:543:659;Dr.16206.1.A1_at:575:705;Dr.16206.1.A1_at:576:31;Dr.16206.1.A1_at:678:613;Dr.16206.1.A1_s_at:268:87;Dr.16206.1.A1_s_at:333:531;Dr.16206.1.A1_s_at:580:33;Dr.16206.1.A1_s_at:607:54…
dre11680_1	17	Dr.13028.1.A1_at:111:553;Dr.13028.1.A1_at:124:385;Dr.13028.1.A1_at:247:159;Dr.13028.1.A1_at:319:337;Dr.13028.1.A1_at:376:101;Dr.13028.1.A1_at:465:251;Dr.13028.1.A1_at:492:161;Dr.13028.1.A1_at:562:431;Dr.13028.2.S1_at:102:81;Dr.13028.2.S1_at:119:297;Dr.13028.2.S1_at:18:467;Dr.13028.2.S1_at:256:667;Dr.13028.2.S1_at:269:617;Dr.13028.2.S1_at:414:683;Dr.13028.2.S1_at:483:695;Dr.13028.2.S1_at:554:541;D…
dre16311_2	17	Dr.18812.1.S1_at:398:487;Dr.4739.1.A1_at:121:23;Dr.4739.1.A1_at:121:615;Dr.4739.1.A1_at:129:655;Dr.4739.1.A1_at:196:583;Dr.4739.1.A1_at:225:323;Dr.4739.1.A1_at:340:315;Dr.4739.1.A1_at:350:609;Dr.4739.1.A1_at:389:401;Dr.4739.1.A1_at:44:43;Dr.4739.1.A1_at:452:415;Dr.4739.1.A1_at:453:681;Dr.4739.1.A1_at:495:201;Dr.4739.1.A1_at:499:137;Dr.4739.1.A1_at:4:445;Dr.4739.1.A1_at:575:227;Dr.4739.1.A1_at:75:…
dre16374_2	17	Dr.13068.1.S1_at:558:71;Dr.25613.1.A1_at:274:443;Dr.25613.1.A1_at:283:41;Dr.25613.1.A1_at:288:537;Dr.25613.1.A1_at:393:77;Dr.25613.1.A1_at:468:313;Dr.25613.1.A1_at:542:523;Dr.25613.1.A1_at:562:641;Dr.25613.1.A1_at:599:427;Dr.25613.1.A1_at:628:421;Dr.25613.1.A1_at:636:561;Dr.25613.1.A1_at:663:489;Dr.25613.1.A1_at:672:323;Dr.25613.1.A1_at:680:467;Dr.25613.1.A1_at:696:47;Dr.25613.1.A1_at:90:463;Dr.2…
dre17631_1	17	Dr.12729.1.A1_at:130:653;Dr.12729.1.A1_at:158:689;Dr.12729.1.A1_at:168:41;Dr.12729.1.A1_at:275:303;Dr.12729.1.A1_at:322:677;Dr.12729.1.A1_at:47:641;Dr.12729.1.A1_at:548:333;Dr.12729.1.A1_at:553:205;Dr.12729.1.A1_at:604:47;Dr.12729.1.A1_at:77:287;Dr.20689.1.A1_s_at:110:455;Dr.20689.1.A1_s_at:243:153;Dr.20689.1.A1_s_at:244:331;Dr.20689.1.A1_s_at:434:57;Dr.20689.1.A1_s_at:583:593;Dr.20689.1.A1_s_at:…
dre26306_1	17	Dr.14513.1.S1_at:218:141;Dr.14513.1.S1_at:436:593;Dr.14513.1.S1_at:510:447;Dr.14513.1.S1_at:542:527;Dr.14513.2.A1_at:130:595;Dr.14513.2.A1_at:143:147;Dr.14513.2.A1_at:167:69;Dr.14513.2.A1_at:319:395;Dr.14513.2.A1_at:423:583;Dr.14513.2.A1_at:434:511;Dr.14513.2.A1_at:508:109;Dr.14513.2.A1_at:518:233;Dr.14513.2.A1_at:624:335;Dr.14513.2.A1_at:646:67;Dr.14513.2.A1_at:657:429;Dr.14513.2.A1_at:691:469;D…
dre00002_1	16	Dr.615.1.S1_at:121:183;Dr.615.1.S1_at:199:349;Dr.615.1.S1_at:19:269;Dr.615.1.S1_at:234:93;Dr.615.1.S1_at:302:235;Dr.615.1.S1_at:395:377;Dr.615.1.S1_at:399:213;Dr.615.1.S1_at:497:167;Dr.615.1.S1_at:512:117;Dr.615.1.S1_at:559:545;Dr.615.1.S1_at:576:373;Dr.615.1.S1_at:591:641;Dr.615.1.S1_at:593:597;Dr.615.1.S1_at:606:59;Dr.615.1.S1_at:670:667;Dr.615.1.S1_at:674:547
dre00022_1	16	Dr.8165.1.S1_at:110:101;Dr.8165.1.S1_at:116:173;Dr.8165.1.S1_at:224:233;Dr.8165.1.S1_at:251:87;Dr.8165.1.S1_at:298:605;Dr.8165.1.S1_at:2:525;Dr.8165.1.S1_at:327:683;Dr.8165.1.S1_at:341:505;Dr.8165.1.S1_at:436:15;Dr.8165.1.S1_at:436:595;Dr.8165.1.S1_at:581:73;Dr.8165.1.S1_at:600:555;Dr.8165.1.S1_at:607:279;Dr.8165.1.S1_at:664:657;Dr.8165.1.S1_at:701:193;Dr.8165.1.S1_at:94:367
dre00027_1	16	Dr.8281.1.S1_at:102:685;Dr.8281.1.S1_at:108:63;Dr.8281.1.S1_at:11:263;Dr.8281.1.S1_at:175:361;Dr.8281.1.S1_at:186:107;Dr.8281.1.S1_at:258:415;Dr.8281.1.S1_at:258:69;Dr.8281.1.S1_at:277:263;Dr.8281.1.S1_at:402:209;Dr.8281.1.S1_at:460:679;Dr.8281.1.S1_at:464:139;Dr.8281.1.S1_at:510:367;Dr.8281.1.S1_at:561:609;Dr.8281.1.S1_at:576:279;Dr.8281.1.S1_at:610:659;Dr.8281.1.S1_at:667:425
dre00029_3	16	Dr.7903.1.S1_at:161:133;Dr.7903.1.S1_at:168:383;Dr.7903.1.S1_at:183:73;Dr.7903.1.S1_at:186:59;Dr.7903.1.S1_at:194:643;Dr.7903.1.S1_at:250:555;Dr.7903.1.S1_at:269:309;Dr.7903.1.S1_at:272:599;Dr.7903.1.S1_at:314:13;Dr.7903.1.S1_at:362:27;Dr.7903.1.S1_at:3:505;Dr.7903.1.S1_at:524:503;Dr.7903.1.S1_at:572:131;Dr.7903.1.S1_at:578:369;Dr.7903.1.S1_at:602:549;Dr.7903.1.S1_at:709:509
dre00036_1	16	Dr.8294.1.S1_at:144:445;Dr.8294.1.S1_at:168:459;Dr.8294.1.S1_at:175:253;Dr.8294.1.S1_at:184:581;Dr.8294.1.S1_at:299:167;Dr.8294.1.S1_at:36:687;Dr.8294.1.S1_at:389:333;Dr.8294.1.S1_at:397:461;Dr.8294.1.S1_at:40:481;Dr.8294.1.S1_at:426:41;Dr.8294.1.S1_at:427:537;Dr.8294.1.S1_at:576:125;Dr.8294.1.S1_at:609:703;Dr.8294.1.S1_at:627:235;Dr.8294.1.S1_at:651:465;Dr.8294.1.S1_at:691:323
dre00040_2	16	Dr.10711.1.S2_at:136:183;Dr.10711.1.S2_at:143:453;Dr.10711.1.S2_at:166:87;Dr.10711.1.S2_at:272:357;Dr.10711.1.S2_at:283:475;Dr.10711.1.S2_at:403:5;Dr.10711.1.S2_at:403:503;Dr.10711.1.S2_at:410:353;Dr.10711.1.S2_at:463:193;Dr.10711.1.S2_at:519:95;Dr.10711.1.S2_at:547:347;Dr.10711.1.S2_at:583:435;Dr.10711.1.S2_at:81:271;Dr.10711.1.S2_at:86:101;Dr.10711.1.S2_at:86:189;Dr.10711.1.S2_at:8:93
dre00041_1	16	Dr.2550.1.S1_s_at:155:605;Dr.2550.1.S1_s_at:219:589;Dr.2550.1.S1_s_at:22:113;Dr.2550.1.S1_s_at:260:499;Dr.2550.1.S1_s_at:266:469;Dr.2550.1.S1_s_at:279:689;Dr.2550.1.S1_s_at:325:555;Dr.2550.1.S1_s_at:352:215;Dr.2550.1.S1_s_at:388:521;Dr.2550.1.S1_s_at:451:209;Dr.2550.1.S1_s_at:49:651;Dr.2550.1.S1_s_at:581:411;Dr.2550.1.S1_s_at:618:169;Dr.2550.1.S1_s_at:625:671;Dr.2550.1.S1_s_at:692:703;Dr.2550.1.S…
dre00043_1	16	Dr.5803.1.S1_a_at:119:99;Dr.5803.1.S1_a_at:140:705;Dr.5803.1.S1_a_at:172:497;Dr.5803.1.S1_a_at:177:703;Dr.5803.1.S1_a_at:315:323;Dr.5803.1.S1_a_at:343:429;Dr.5803.1.S1_a_at:369:593;Dr.5803.1.S1_a_at:36:317;Dr.5803.1.S1_a_at:455:465;Dr.5803.1.S1_a_at:46:319;Dr.5803.1.S1_a_at:505:689;Dr.5803.1.S1_a_at:509:505;Dr.5803.1.S1_a_at:569:561;Dr.5803.1.S1_a_at:639:251;Dr.5803.1.S1_a_at:653:107;Dr.5803.1.S1…
dre00054_1	16	Dr.7876.1.S1_at:115:569;Dr.7876.1.S1_at:244:703;Dr.7876.1.S1_at:254:433;Dr.7876.1.S1_at:269:291;Dr.7876.1.S1_at:293:697;Dr.7876.1.S1_at:298:561;Dr.7876.1.S1_at:303:577;Dr.7876.1.S1_at:344:499;Dr.7876.1.S1_at:373:353;Dr.7876.1.S1_at:48:511;Dr.7876.1.S1_at:491:573;Dr.7876.1.S1_at:524:647;Dr.7876.1.S1_at:688:445;Dr.7876.1.S1_at:81:293;Dr.7876.1.S1_at:85:127;Dr.7876.1.S1_at:91:475
dre00060_1	16	Dr.10727.1.S1_at:159:533;Dr.10727.1.S1_at:160:245;Dr.10727.1.S1_at:186:539;Dr.10727.1.S1_at:21:167;Dr.10727.1.S1_at:234:59;Dr.10727.1.S1_at:260:103;Dr.10727.1.S1_at:316:5;Dr.10727.1.S1_at:355:163;Dr.10727.1.S1_at:380:107;Dr.10727.1.S1_at:383:73;Dr.10727.1.S1_at:55:393;Dr.10727.1.S1_at:60:323;Dr.10727.1.S1_at:642:421;Dr.10727.1.S1_at:689:117;Dr.10727.1.S1_at:698:563;Dr.10727.1.S1_at:91:203
dre00076_1	16	Dr.9781.1.S1_at:121:69;Dr.9781.1.S1_at:127:277;Dr.9781.1.S1_at:222:251;Dr.9781.1.S1_at:272:51;Dr.9781.1.S1_at:283:141;Dr.9781.1.S1_at:306:597;Dr.9781.1.S1_at:360:669;Dr.9781.1.S1_at:400:475;Dr.9781.1.S1_at:401:579;Dr.9781.1.S1_at:457:107;Dr.9781.1.S1_at:505:11;Dr.9781.1.S1_at:545:147;Dr.9781.1.S1_at:604:57;Dr.9781.1.S1_at:623:593;Dr.9781.1.S1_at:62:275;Dr.9781.1.S1_at:77:637
dre00080_1	16	Dr.11726.1.S1_at:108:555;Dr.11726.1.S1_at:112:139;Dr.11726.1.S1_at:136:101;Dr.11726.1.S1_at:13:575;Dr.11726.1.S1_at:142:513;Dr.11726.1.S1_at:253:49;Dr.11726.1.S1_at:276:103;Dr.11726.1.S1_at:349:651;Dr.11726.1.S1_at:34:303;Dr.11726.1.S1_at:416:433;Dr.11726.1.S1_at:493:129;Dr.11726.1.S1_at:494:497;Dr.11726.1.S1_at:585:351;Dr.11726.1.S1_at:587:167;Dr.11726.1.S1_at:616:311;Dr.11726.1.S1_at:692:73
dre00116_1	16	Dr.4649.1.A1_a_at:171:689;Dr.4649.1.A1_a_at:194:123;Dr.4649.1.A1_a_at:219:253;Dr.4649.1.A1_a_at:272:649;Dr.4649.1.A1_a_at:31:485;Dr.4649.1.A1_a_at:444:577;Dr.4649.1.A1_a_at:459:387;Dr.4649.1.A1_a_at:468:651;Dr.4649.1.A1_a_at:495:155;Dr.4649.1.A1_a_at:536:141;Dr.4649.1.A1_a_at:593:185;Dr.4649.1.A1_a_at:596:543;Dr.4649.1.A1_a_at:674:191;Dr.4649.1.A1_a_at:89:525;Dr.4649.1.A1_a_at:95:107;Dr.4649.1.A1…
dre00121_2	16	Dr.7804.2.A1_at:145:569;Dr.7804.2.A1_at:150:543;Dr.7804.2.A1_at:20:259;Dr.7804.2.A1_at:400:701;Dr.7804.2.A1_at:412:113;Dr.7804.2.A1_at:434:313;Dr.7804.2.A1_at:543:145;Dr.7804.2.A1_at:570:251;Dr.7804.2.A1_at:572:143;Dr.7804.2.A1_at:596:623;Dr.7804.2.A1_at:602:581;Dr.7804.2.A1_at:60:521;Dr.7804.2.A1_at:613:13;Dr.7804.2.A1_at:676:375;Dr.7804.2.A1_at:688:71;Dr.7804.2.A1_at:82:627
dre00122_1	16	Dr.24962.1.S1_at:149:429;Dr.24962.1.S1_at:164:181;Dr.24962.1.S1_at:243:651;Dr.24962.1.S1_at:250:245;Dr.24962.1.S1_at:268:485;Dr.24962.1.S1_at:29:395;Dr.24962.1.S1_at:303:145;Dr.24962.1.S1_at:402:125;Dr.24962.1.S1_at:494:697;Dr.24962.1.S1_at:502:29;Dr.24962.1.S1_at:54:87;Dr.24962.1.S1_at:558:81;Dr.24962.1.S1_at:57:379;Dr.24962.1.S1_at:599:585;Dr.24962.1.S1_at:702:1;Dr.24962.1.S1_at:98:43
dre00125_1	16	Dr.5544.2.S1_a_at:102:457;Dr.5544.2.S1_a_at:155:175;Dr.5544.2.S1_a_at:156:695;Dr.5544.2.S1_a_at:164:705;Dr.5544.2.S1_a_at:215:235;Dr.5544.2.S1_a_at:275:307;Dr.5544.2.S1_a_at:289:135;Dr.5544.2.S1_a_at:342:509;Dr.5544.2.S1_a_at:385:659;Dr.5544.2.S1_a_at:426:517;Dr.5544.2.S1_a_at:483:415;Dr.5544.2.S1_a_at:484:665;Dr.5544.2.S1_a_at:503:679;Dr.5544.2.S1_a_at:514:313;Dr.5544.2.S1_a_at:529:273;Dr.5544.2…
dre00128_1	16	Dr.17548.1.S1_at:120:163;Dr.17548.1.S1_at:128:441;Dr.17548.1.S1_at:131:355;Dr.17548.1.S1_at:196:27;Dr.17548.1.S1_at:251:275;Dr.17548.1.S1_at:311:89;Dr.17548.1.S1_at:352:371;Dr.17548.1.S1_at:377:199;Dr.17548.1.S1_at:415:265;Dr.17548.1.S1_at:455:605;Dr.17548.1.S1_at:463:641;Dr.17548.1.S1_at:49:119;Dr.17548.1.S1_at:501:545;Dr.17548.1.S1_at:511:633;Dr.17548.1.S1_at:536:247;Dr.17548.1.S1_at:675:177
dre00138_1	16	Dr.12684.1.S1_at:104:407;Dr.12684.1.S1_at:214:253;Dr.12684.1.S1_at:214:609;Dr.12684.1.S1_at:258:661;Dr.12684.1.S1_at:275:37;Dr.12684.1.S1_at:291:697;Dr.12684.1.S1_at:323:509;Dr.12684.1.S1_at:336:535;Dr.12684.1.S1_at:395:49;Dr.12684.1.S1_at:456:345;Dr.12684.1.S1_at:486:93;Dr.12684.1.S1_at:553:429;Dr.12684.1.S1_at:58:341;Dr.12684.1.S1_at:598:79;Dr.12684.1.S1_at:666:533;Dr.12684.1.S1_at:703:553
dre00142_2	16	Dr.19222.1.S2_at:123:243;Dr.19222.1.S2_at:144:667;Dr.19222.1.S2_at:152:623;Dr.19222.1.S2_at:180:615;Dr.19222.1.S2_at:211:399;Dr.19222.1.S2_at:278:193;Dr.19222.1.S2_at:319:399;Dr.19222.1.S2_at:345:223;Dr.19222.1.S2_at:511:397;Dr.19222.1.S2_at:522:97;Dr.19222.1.S2_at:553:513;Dr.19222.1.S2_at:602:587;Dr.19222.1.S2_at:623:451;Dr.19222.1.S2_at:632:675;Dr.19222.1.S2_at:634:665;Dr.19222.1.S2_at:646:671
dre00151_1	16	Dr.24959.1.S1_at:114:697;Dr.24959.1.S1_at:130:47;Dr.24959.1.S1_at:134:149;Dr.24959.1.S1_at:142:57;Dr.24959.1.S1_at:171:509;Dr.24959.1.S1_at:231:343;Dr.24959.1.S1_at:254:97;Dr.24959.1.S1_at:267:135;Dr.24959.1.S1_at:289:79;Dr.24959.1.S1_at:314:641;Dr.24959.1.S1_at:35:369;Dr.24959.1.S1_at:477:135;Dr.24959.1.S1_at:486:623;Dr.24959.1.S1_at:514:95;Dr.24959.1.S1_at:555:583;Dr.24959.1.S1_at:575:103
dre00156_1	16	Dr.8853.1.S1_at:124:535;Dr.8853.1.S1_at:181:527;Dr.8853.1.S1_at:354:225;Dr.8853.1.S1_at:374:19;Dr.8853.1.S1_at:462:301;Dr.8853.1.S1_at:52:343;Dr.8853.1.S1_at:550:553;Dr.8853.1.S1_at:597:19;Dr.8853.1.S1_at:5:679;Dr.8853.1.S1_at:610:89;Dr.8853.1.S1_at:628:609;Dr.8853.1.S1_at:632:265;Dr.8853.1.S1_at:660:689;Dr.8853.1.S1_at:677:181;Dr.8853.1.S1_at:680:73;Dr.8853.1.S1_at:695:163
dre00166_2	16	Dr.2817.1.A1_at:219:267;Dr.2817.1.A1_at:276:571;Dr.2817.1.A1_at:303:347;Dr.2817.1.A1_at:31:95;Dr.2817.1.A1_at:3:671;Dr.2817.1.A1_at:402:593;Dr.2817.1.A1_at:423:175;Dr.2817.1.A1_at:468:673;Dr.2817.1.A1_at:478:585;Dr.2817.1.A1_at:485:397;Dr.2817.1.A1_at:485:449;Dr.2817.1.A1_at:496:29;Dr.2817.1.A1_at:590:583;Dr.2817.1.A1_at:623:599;Dr.2817.1.A1_at:664:659;Dr.2817.1.A1_at:688:259
dre00168_1	16	Dr.25206.1.S1_at:125:49;Dr.25206.1.S1_at:16:133;Dr.25206.1.S1_at:216:625;Dr.25206.1.S1_at:222:477;Dr.25206.1.S1_at:254:699;Dr.25206.1.S1_at:389:603;Dr.25206.1.S1_at:393:139;Dr.25206.1.S1_at:39:575;Dr.25206.1.S1_at:523:621;Dr.25206.1.S1_at:539:193;Dr.25206.1.S1_at:571:235;Dr.25206.1.S1_at:596:475;Dr.25206.1.S1_at:634:517;Dr.25206.1.S1_at:704:367;Dr.25206.1.S1_at:705:291;Dr.25206.1.S1_at:708:199
dre00182_1	16	Dr.18106.2.A1_at:165:627;Dr.18106.2.A1_at:208:471;Dr.18106.2.A1_at:223:633;Dr.18106.2.A1_at:237:159;Dr.18106.2.A1_at:244:615;Dr.18106.2.A1_at:403:245;Dr.18106.2.A1_at:43:105;Dr.18106.2.A1_at:441:315;Dr.18106.2.A1_at:553:515;Dr.18106.2.A1_at:555:235;Dr.18106.2.A1_at:55:381;Dr.18106.2.A1_at:601:555;Dr.18106.2.A1_at:662:199;Dr.18106.2.A1_at:662:451;Dr.18106.2.A1_at:663:117;Dr.18106.2.A1_at:688:533
dre00190_2	16	Dr.20010.8.A1_at:115:171;Dr.20010.8.A1_at:198:611;Dr.20010.8.A1_at:208:187;Dr.20010.8.A1_at:32:327;Dr.20010.8.A1_at:334:557;Dr.20010.8.A1_at:379:13;Dr.20010.8.A1_at:446:343;Dr.20010.8.A1_at:475:435;Dr.20010.8.A1_at:484:263;Dr.20010.8.A1_at:541:449;Dr.20010.8.A1_at:576:457;Dr.20010.8.A1_at:614:185;Dr.20010.8.A1_at:635:657;Dr.20010.8.A1_at:640:451;Dr.20010.8.A1_at:675:151;Dr.20010.8.A1_at:79:279
dre00193_1	16	Dr.23162.1.S1_at:127:159;Dr.23162.1.S1_at:129:631;Dr.23162.1.S1_at:178:449;Dr.23162.1.S1_at:230:229;Dr.23162.1.S1_at:262:605;Dr.23162.1.S1_at:274:125;Dr.23162.1.S1_at:297:441;Dr.23162.1.S1_at:29:391;Dr.23162.1.S1_at:364:273;Dr.23162.1.S1_at:364:321;Dr.23162.1.S1_at:388:451;Dr.23162.1.S1_at:409:653;Dr.23162.1.S1_at:492:317;Dr.23162.1.S1_at:516:551;Dr.23162.1.S1_at:545:543;Dr.23162.1.S1_at:99:75
dre00222_1	16	Dr.25492.1.S1_at:108:231;Dr.25492.1.S1_at:12:357;Dr.25492.1.S1_at:217:489;Dr.25492.1.S1_at:309:37;Dr.25492.1.S1_at:352:263;Dr.25492.1.S1_at:450:483;Dr.25492.1.S1_at:48:643;Dr.25492.1.S1_at:542:473;Dr.25492.1.S1_at:548:411;Dr.25492.1.S1_at:555:693;Dr.25492.1.S1_at:637:127;Dr.25492.1.S1_at:638:263;Dr.25492.1.S1_at:654:181;Dr.25492.1.S1_at:671:565;Dr.25492.1.S1_at:704:191;Dr.25492.1.S1_at:71:293
dre00236_1	16	Dr.400.1.A1_at:181:435;Dr.400.1.A1_at:216:127;Dr.400.1.A1_at:251:705;Dr.400.1.A1_at:253:459;Dr.400.1.A1_at:263:421;Dr.400.1.A1_at:292:687;Dr.400.1.A1_at:395:549;Dr.400.1.A1_at:417:473;Dr.400.1.A1_at:438:697;Dr.400.1.A1_at:516:287;Dr.400.1.A1_at:523:309;Dr.400.1.A1_at:543:171;Dr.400.1.A1_at:597:683;Dr.400.1.A1_at:64:611;Dr.400.1.A1_at:681:123;Dr.400.1.A1_at:86:513
dre00244_1	16	Dr.11219.1.A1_at:100:279;Dr.11219.1.A1_at:101:463;Dr.11219.1.A1_at:156:199;Dr.11219.1.A1_at:260:201;Dr.11219.1.A1_at:267:147;Dr.11219.1.A1_at:301:417;Dr.11219.1.A1_at:402:171;Dr.11219.1.A1_at:473:687;Dr.11219.1.A1_at:478:229;Dr.11219.1.A1_at:483:513;Dr.11219.1.A1_at:483:645;Dr.11219.1.A1_at:525:663;Dr.11219.1.A1_at:544:465;Dr.11219.1.A1_at:560:443;Dr.11219.1.A1_at:644:679;Dr.11219.1.A1_at:74:15
dre00264_1	16	DrAffx.2.43.A1_at:158:161;DrAffx.2.43.A1_at:159:563;DrAffx.2.43.A1_at:180:115;DrAffx.2.43.A1_at:212:83;DrAffx.2.43.A1_at:221:101;DrAffx.2.43.A1_at:31:3;DrAffx.2.43.A1_at:387:385;DrAffx.2.43.A1_at:455:29;DrAffx.2.43.A1_at:584:63;DrAffx.2.43.A1_at:58:525;DrAffx.2.43.A1_at:599:411;DrAffx.2.43.A1_at:5:511;DrAffx.2.43.A1_at:619:531;DrAffx.2.43.A1_at:629:333;DrAffx.2.43.A1_at:654:581;DrAffx.2.43.A1_at:…
dre00280_1	16	Dr.418.1.A1_at:123:485;Dr.418.1.A1_at:12:213;Dr.418.1.A1_at:225:205;Dr.418.1.A1_at:301:445;Dr.418.1.A1_at:349:661;Dr.418.1.A1_at:362:573;Dr.418.1.A1_at:368:35;Dr.418.1.A1_at:368:71;Dr.418.1.A1_at:446:435;Dr.418.1.A1_at:470:265;Dr.418.1.A1_at:490:347;Dr.418.1.A1_at:521:295;Dr.418.1.A1_at:546:293;Dr.418.1.A1_at:609:61;Dr.418.1.A1_at:643:599;Dr.418.1.A1_at:705:465
dre00305_1	16	Dr.1725.1.A1_at:153:305;Dr.1725.1.A1_at:160:407;Dr.1725.1.A1_at:179:261;Dr.1725.1.A1_at:187:461;Dr.1725.1.A1_at:277:281;Dr.1725.1.A1_at:30:419;Dr.1725.1.A1_at:313:361;Dr.1725.1.A1_at:325:99;Dr.1725.1.A1_at:352:191;Dr.1725.1.A1_at:381:157;Dr.1725.1.A1_at:467:597;Dr.1725.1.A1_at:473:337;Dr.1725.1.A1_at:503:329;Dr.1725.1.A1_at:679:237;Dr.1725.1.A1_at:75:425;Dr.1725.1.A1_at:75:627
dre00329_1	16	Dr.25257.1.A1_at:123:703;Dr.25257.1.A1_at:208:631;Dr.25257.1.A1_at:229:471;Dr.25257.1.A1_at:289:551;Dr.25257.1.A1_at:307:655;Dr.25257.1.A1_at:337:57;Dr.25257.1.A1_at:383:585;Dr.25257.1.A1_at:392:671;Dr.25257.1.A1_at:526:347;Dr.25257.1.A1_at:566:333;Dr.25257.1.A1_at:576:207;Dr.25257.1.A1_at:613:45;Dr.25257.1.A1_at:647:415;Dr.25257.1.A1_at:673:369;Dr.25257.1.A1_at:69:675;Dr.25257.1.A1_at:81:421
dre00335_1	16	Dr.16499.2.S1_at:157:71;Dr.16499.2.S1_at:186:627;Dr.16499.2.S1_at:220:563;Dr.16499.2.S1_at:267:703;Dr.16499.2.S1_at:313:693;Dr.16499.2.S1_at:41:157;Dr.16499.2.S1_at:510:693;Dr.16499.2.S1_at:549:33;Dr.16499.2.S1_at:567:593;Dr.16499.2.S1_at:57:633;Dr.16499.2.S1_at:586:337;Dr.16499.2.S1_at:606:563;Dr.16499.2.S1_at:643:1;Dr.16499.2.S1_at:689:79;Dr.16499.2.S1_at:706:431;Dr.16499.2.S1_at:89:471
dre00351_1	16	DrAffx.2.80.A1_at:138:209;DrAffx.2.80.A1_at:13:401;DrAffx.2.80.A1_at:159:283;DrAffx.2.80.A1_at:348:103;DrAffx.2.80.A1_at:430:475;DrAffx.2.80.A1_at:432:503;DrAffx.2.80.A1_at:442:137;DrAffx.2.80.A1_at:467:215;DrAffx.2.80.A1_at:4:131;DrAffx.2.80.A1_at:510:275;DrAffx.2.80.A1_at:536:321;DrAffx.2.80.A1_at:542:617;DrAffx.2.80.A1_at:586:341;DrAffx.2.80.A1_at:658:289;DrAffx.2.80.A1_at:65:323;DrAffx.2.80.A…
dre00351_3	16	Dr.6453.1.A1_at:118:625;Dr.6453.1.A1_at:126:393;Dr.6453.1.A1_at:166:287;Dr.6453.1.A1_at:189:577;Dr.6453.1.A1_at:224:319;Dr.6453.1.A1_at:296:447;Dr.6453.1.A1_at:396:215;Dr.6453.1.A1_at:410:291;Dr.6453.1.A1_at:474:425;Dr.6453.1.A1_at:497:47;Dr.6453.1.A1_at:514:277;Dr.6453.1.A1_at:517:191;Dr.6453.1.A1_at:517:21;Dr.6453.1.A1_at:645:199;Dr.6453.1.A1_at:654:659;Dr.6453.1.A1_at:694:281
dre00380_1	16	Dr.22619.1.S1_at:184:697;Dr.22619.1.S1_at:188:599;Dr.22619.1.S1_at:200:699;Dr.22619.1.S1_at:206:37;Dr.22619.1.S1_at:222:67;Dr.22619.1.S1_at:241:621;Dr.22619.1.S1_at:245:623;Dr.22619.1.S1_at:267:129;Dr.22619.1.S1_at:339:551;Dr.22619.1.S1_at:345:461;Dr.22619.1.S1_at:363:557;Dr.22619.1.S1_at:399:219;Dr.22619.1.S1_at:45:417;Dr.22619.1.S1_at:546:183;Dr.22619.1.S1_at:592:355;Dr.22619.1.S1_at:81:273
dre00385_1	16	Dr.24726.1.S1_at:135:211;Dr.24726.1.S1_at:145:683;Dr.24726.1.S1_at:229:459;Dr.24726.1.S1_at:23:167;Dr.24726.1.S1_at:341:81;Dr.24726.1.S1_at:371:633;Dr.24726.1.S1_at:382:3;Dr.24726.1.S1_at:439:489;Dr.24726.1.S1_at:440:481;Dr.24726.1.S1_at:533:567;Dr.24726.1.S1_at:53:283;Dr.24726.1.S1_at:542:67;Dr.24726.1.S1_at:623:397;Dr.24726.1.S1_at:637:141;Dr.24726.1.S1_at:649:677;Dr.24726.1.S1_at:90:213
dre00414_2	16	Dr.5554.1.S1_at:123:261;Dr.5554.1.S1_at:14:79;Dr.5554.1.S1_at:163:353;Dr.5554.1.S1_at:175:365;Dr.5554.1.S1_at:214:513;Dr.5554.1.S1_at:331:519;Dr.5554.1.S1_at:332:411;Dr.5554.1.S1_at:35:447;Dr.5554.1.S1_at:37:671;Dr.5554.1.S1_at:502:627;Dr.5554.1.S1_at:517:701;Dr.5554.1.S1_at:553:31;Dr.5554.1.S1_at:566:591;Dr.5554.1.S1_at:695:543;Dr.5554.1.S1_at:697:667;Dr.5554.1.S1_at:74:313
dre00468_1	16	Dr.538.1.S1_at:109:141;Dr.538.1.S1_at:111:677;Dr.538.1.S1_at:143:647;Dr.538.1.S1_at:151:187;Dr.538.1.S1_at:238:245;Dr.538.1.S1_at:328:113;Dr.538.1.S1_at:364:59;Dr.538.1.S1_at:383:435;Dr.538.1.S1_at:406:215;Dr.538.1.S1_at:451:551;Dr.538.1.S1_at:480:119;Dr.538.1.S1_at:510:67;Dr.538.1.S1_at:52:679;Dr.538.1.S1_at:549:169;Dr.538.1.S1_at:685:641;Dr.538.1.S1_at:98:179
dre00475_2	16	Dr.535.1.A1_a_at:96:1;Dr.535.1.A1_at:241:593;Dr.535.1.A1_at:39:133;Dr.535.1.A1_at:419:401;Dr.535.1.A1_at:440:177;Dr.535.1.A1_at:477:285;Dr.535.1.A1_at:49:395;Dr.535.1.A1_at:505:317;Dr.535.1.A1_at:566:355;Dr.535.1.A1_at:603:183;Dr.535.1.A1_at:612:557;Dr.535.1.A1_at:627:259;Dr.535.1.A1_at:640:285;Dr.535.1.A1_at:672:557;Dr.535.1.A1_at:698:235;Dr.535.1.A1_at:709:205
dre00480_2	16	Dr.17711.1.S1_at:151:19;Dr.17711.1.S1_at:151:683;Dr.17711.1.S1_at:257:483;Dr.17711.1.S1_at:265:53;Dr.17711.1.S1_at:267:479;Dr.17711.1.S1_at:325:369;Dr.17711.1.S1_at:331:639;Dr.17711.1.S1_at:371:491;Dr.17711.1.S1_at:377:401;Dr.17711.1.S1_at:417:201;Dr.17711.1.S1_at:463:453;Dr.17711.1.S1_at:490:67;Dr.17711.1.S1_at:497:129;Dr.17711.1.S1_at:536:609;Dr.17711.1.S1_at:544:575;Dr.17711.1.S1_at:693:413
dre00501_1	16	Dr.5785.1.S1_at:112:89;Dr.5785.1.S1_at:226:189;Dr.5785.1.S1_at:299:33;Dr.5785.1.S1_at:306:501;Dr.5785.1.S1_at:351:349;Dr.5785.1.S1_at:377:355;Dr.5785.1.S1_at:393:213;Dr.5785.1.S1_at:401:311;Dr.5785.1.S1_at:419:31;Dr.5785.1.S1_at:436:637;Dr.5785.1.S1_at:470:161;Dr.5785.1.S1_at:500:513;Dr.5785.1.S1_at:55:311;Dr.5785.1.S1_at:649:401;Dr.5785.1.S1_at:658:75;Dr.5785.1.S1_at:669:425
dre00507_1	16	Dr.1109.1.S1_at:144:575;Dr.1109.1.S1_at:152:697;Dr.1109.1.S1_at:162:677;Dr.1109.1.S1_at:192:433;Dr.1109.1.S1_at:233:267;Dr.1109.1.S1_at:255:113;Dr.1109.1.S1_at:274:155;Dr.1109.1.S1_at:300:627;Dr.1109.1.S1_at:378:447;Dr.1109.1.S1_at:38:631;Dr.1109.1.S1_at:423:431;Dr.1109.1.S1_at:472:593;Dr.1109.1.S1_at:479:237;Dr.1109.1.S1_at:497:621;Dr.1109.1.S1_at:52:511;Dr.1109.1.S1_at:591:53
dre00511_1	16	Dr.558.1.S1_at:13:705;Dr.558.1.S1_at:159:309;Dr.558.1.S1_at:224:59;Dr.558.1.S1_at:227:553;Dr.558.1.S1_at:254:491;Dr.558.1.S1_at:301:111;Dr.558.1.S1_at:403:639;Dr.558.1.S1_at:420:151;Dr.558.1.S1_at:423:189;Dr.558.1.S1_at:486:383;Dr.558.1.S1_at:499:415;Dr.558.1.S1_at:501:65;Dr.558.1.S1_at:55:505;Dr.558.1.S1_at:667:303;Dr.558.1.S1_at:69:657;Dr.558.1.S1_at:707:149
dre00534_2	16	Dr.6983.1.A1_at:132:237;Dr.6983.1.A1_at:15:355;Dr.6983.1.A1_at:188:111;Dr.6983.1.A1_at:226:483;Dr.6983.1.A1_at:235:521;Dr.6983.1.A1_at:26:155;Dr.6983.1.A1_at:30:445;Dr.6983.1.A1_at:332:105;Dr.6983.1.A1_at:417:213;Dr.6983.1.A1_at:461:369;Dr.6983.1.A1_at:48:601;Dr.6983.1.A1_at:557:681;Dr.6983.1.A1_at:584:675;Dr.6983.1.A1_at:61:603;Dr.6983.1.A1_at:68:647;Dr.6983.1.A1_at:706:15
dre00536_1	16	Dr.582.1.S1_a_at:176:391;Dr.582.1.S1_a_at:233:551;Dr.582.1.S1_a_at:306:639;Dr.582.1.S1_a_at:37:535;Dr.582.1.S1_a_at:384:423;Dr.582.1.S1_a_at:384:603;Dr.582.1.S1_a_at:42:519;Dr.582.1.S1_a_at:457:349;Dr.582.1.S1_a_at:495:31;Dr.582.1.S1_a_at:496:401;Dr.582.1.S1_a_at:504:103;Dr.582.1.S1_a_at:576:71;Dr.582.1.S1_a_at:580:447;Dr.582.1.S1_a_at:644:195;Dr.582.1.S1_a_at:693:667;Dr.582.1.S1_a_at:699:193
dre00540_2	16	Dr.23435.1.S1_at:155:53;Dr.23435.1.S1_at:16:255;Dr.23435.1.S1_at:235:611;Dr.23435.1.S1_at:296:467;Dr.23435.1.S1_at:367:307;Dr.23435.1.S1_at:386:545;Dr.23435.1.S1_at:409:337;Dr.23435.1.S1_at:40:203;Dr.23435.1.S1_at:418:275;Dr.23435.1.S1_at:450:41;Dr.23435.1.S1_at:513:123;Dr.23435.1.S1_at:521:389;Dr.23435.1.S1_at:526:567;Dr.23435.1.S1_at:624:91;Dr.23435.1.S1_at:73:617;Dr.23435.1.S1_at:92:375
dre00540_5	16	Dr.19916.2.A1_s_at:130:261;Dr.19916.2.A1_s_at:225:43;Dr.19916.2.A1_s_at:379:89;Dr.19916.2.A1_s_at:390:103;Dr.19916.2.A1_s_at:397:487;Dr.19916.2.A1_s_at:403:527;Dr.19916.2.A1_s_at:422:609;Dr.19916.2.A1_s_at:422:703;Dr.19916.2.A1_s_at:545:75;Dr.19916.2.A1_s_at:54:579;Dr.19916.2.A1_s_at:627:495;Dr.19916.2.A1_s_at:685:309;Dr.19916.2.A1_s_at:686:443;Dr.19916.2.A1_s_at:688:219;Dr.19916.2.A1_s_at:691:25…
dre00541_1	16	Dr.606.1.S2_at:161:461;Dr.606.1.S2_at:196:697;Dr.606.1.S2_at:259:453;Dr.606.1.S2_at:286:277;Dr.606.1.S2_at:319:45;Dr.606.1.S2_at:35:385;Dr.606.1.S2_at:360:641;Dr.606.1.S2_at:437:369;Dr.606.1.S2_at:461:377;Dr.606.1.S2_at:475:267;Dr.606.1.S2_at:494:473;Dr.606.1.S2_at:565:415;Dr.606.1.S2_at:67:165;Dr.606.1.S2_at:691:167;Dr.606.1.S2_at:706:367;Dr.606.1.S2_at:71:75
dre00546_1	16	Dr.23451.1.S1_s_at:202:121;Dr.23451.1.S1_s_at:205:661;Dr.23451.1.S1_s_at:210:183;Dr.23451.1.S1_s_at:286:185;Dr.23451.1.S1_s_at:389:29;Dr.23451.1.S1_s_at:531:531;Dr.23451.1.S1_s_at:532:293;Dr.23451.1.S1_s_at:544:73;Dr.23451.1.S1_s_at:583:325;Dr.23451.1.S1_s_at:583:425;Dr.23451.1.S1_s_at:585:227;Dr.23451.1.S1_s_at:622:477;Dr.23451.1.S1_s_at:637:557;Dr.23451.1.S1_s_at:78:15;Dr.23451.1.S1_s_at:88:511…
dre00546_2	16	Dr.8830.1.S1_at:158:499;Dr.8830.1.S1_at:177:461;Dr.8830.1.S1_at:191:141;Dr.8830.1.S1_at:227:277;Dr.8830.1.S1_at:316:477;Dr.8830.1.S1_at:319:675;Dr.8830.1.S1_at:33:639;Dr.8830.1.S1_at:343:611;Dr.8830.1.S1_at:352:265;Dr.8830.1.S1_at:441:541;Dr.8830.1.S1_at:582:671;Dr.8830.1.S1_at:5:327;Dr.8830.1.S1_at:610:281;Dr.8830.1.S1_at:619:75;Dr.8830.1.S1_at:697:175;Dr.8830.1.S1_at:88:55
dre00547_1	16	Dr.23454.2.S1_s_at:106:619;Dr.23454.2.S1_s_at:139:263;Dr.23454.2.S1_s_at:164:25;Dr.23454.2.S1_s_at:208:537;Dr.23454.2.S1_s_at:20:343;Dr.23454.2.S1_s_at:364:73;Dr.23454.2.S1_s_at:380:243;Dr.23454.2.S1_s_at:390:267;Dr.23454.2.S1_s_at:435:139;Dr.23454.2.S1_s_at:451:65;Dr.23454.2.S1_s_at:464:243;Dr.23454.2.S1_s_at:476:399;Dr.23454.2.S1_s_at:636:665;Dr.23454.2.S1_s_at:646:675;Dr.23454.2.S1_s_at:695:99…
dre00547_2	16	Dr.37.1.S1_a_at:101:127;Dr.37.1.S1_a_at:132:3;Dr.37.1.S1_a_at:149:279;Dr.37.1.S1_a_at:176:695;Dr.37.1.S1_a_at:188:605;Dr.37.1.S1_a_at:263:289;Dr.37.1.S1_a_at:291:359;Dr.37.1.S1_a_at:32:211;Dr.37.1.S1_a_at:335:627;Dr.37.1.S1_a_at:346:349;Dr.37.1.S1_a_at:403:177;Dr.37.1.S1_a_at:413:27;Dr.37.1.S1_a_at:432:185;Dr.37.1.S1_a_at:433:269;Dr.37.1.S1_a_at:505:225;Dr.37.1.S1_a_at:648:323
dre00547_3	16	Dr.37.2.S1_at:109:329;Dr.37.2.S1_at:185:27;Dr.37.2.S1_at:246:431;Dr.37.2.S1_at:295:417;Dr.37.2.S1_at:325:341;Dr.37.2.S1_at:390:75;Dr.37.2.S1_at:394:499;Dr.37.2.S1_at:401:647;Dr.37.2.S1_at:407:271;Dr.37.2.S1_at:426:263;Dr.37.2.S1_at:478:573;Dr.37.2.S1_at:548:461;Dr.37.2.S1_at:57:13;Dr.37.2.S1_at:659:47;Dr.37.2.S1_at:666:29;Dr.37.2.S1_at:673:623
dre00559_1	16	Dr.588.1.S1_at:137:345;Dr.588.1.S1_at:154:313;Dr.588.1.S1_at:166:65;Dr.588.1.S1_at:209:393;Dr.588.1.S1_at:288:465;Dr.588.1.S1_at:28:665;Dr.588.1.S1_at:308:637;Dr.588.1.S1_at:335:543;Dr.588.1.S1_at:339:331;Dr.588.1.S1_at:470:263;Dr.588.1.S1_at:534:639;Dr.588.1.S1_at:562:485;Dr.588.1.S1_at:584:539;Dr.588.1.S1_at:60:77;Dr.588.1.S1_at:656:215;Dr.588.1.S1_at:90:441
dre00563_1	16	Dr.592.1.S1_at:12:29;Dr.592.1.S1_at:151:221;Dr.592.1.S1_at:156:255;Dr.592.1.S1_at:190:463;Dr.592.1.S1_at:218:61;Dr.592.1.S1_at:25:395;Dr.592.1.S1_at:354:167;Dr.592.1.S1_at:364:195;Dr.592.1.S1_at:375:477;Dr.592.1.S1_at:379:649;Dr.592.1.S1_at:425:153;Dr.592.1.S1_at:465:527;Dr.592.1.S1_at:566:23;Dr.592.1.S1_at:605:429;Dr.592.1.S1_at:693:653;Dr.592.1.S1_at:7:359
dre00582_1	16	Dr.10.4.S1_a_at:116:87;Dr.10.4.S1_a_at:147:181;Dr.10.4.S1_a_at:16:619;Dr.10.4.S1_a_at:186:383;Dr.10.4.S1_a_at:19:581;Dr.10.4.S1_a_at:227:325;Dr.10.4.S1_a_at:262:63;Dr.10.4.S1_a_at:294:233;Dr.10.4.S1_a_at:308:507;Dr.10.4.S1_a_at:453:225;Dr.10.4.S1_a_at:471:511;Dr.10.4.S1_a_at:473:365;Dr.10.4.S1_a_at:506:635;Dr.10.4.S1_a_at:529:283;Dr.10.4.S1_a_at:631:57;Dr.10.4.S1_a_at:693:623
dre00582_2	16	Dr.10.1.S1_at:127:41;Dr.10.1.S1_at:162:95;Dr.10.1.S1_at:198:17;Dr.10.1.S1_at:198:681;Dr.10.1.S1_at:230:495;Dr.10.1.S1_at:235:135;Dr.10.1.S1_at:306:7;Dr.10.1.S1_at:367:351;Dr.10.1.S1_at:455:637;Dr.10.1.S1_at:466:341;Dr.10.1.S1_at:474:681;Dr.10.1.S1_at:508:401;Dr.10.1.S1_at:53:319;Dr.10.1.S1_at:634:281;Dr.10.1.S1_at:677:457;Dr.10.1.S1_at:700:675
dre00583_1	16	Dr.610.1.S1_at:178:367;Dr.610.1.S1_at:19:69;Dr.610.1.S1_at:248:485;Dr.610.1.S1_at:343:113;Dr.610.1.S1_at:399:73;Dr.610.1.S1_at:3:123;Dr.610.1.S1_at:426:647;Dr.610.1.S1_at:430:33;Dr.610.1.S1_at:436:367;Dr.610.1.S1_at:464:551;Dr.610.1.S1_at:514:63;Dr.610.1.S1_at:515:397;Dr.610.1.S1_at:528:525;Dr.610.1.S1_at:544:357;Dr.610.1.S1_at:72:113;Dr.610.1.S1_at:8:499
dre00584_1	16	Dr.8291.1.S1_s_at:137:447;Dr.8291.1.S1_s_at:145:115;Dr.8291.1.S1_s_at:16:169;Dr.8291.1.S1_s_at:191:233;Dr.8291.1.S1_s_at:365:409;Dr.8291.1.S1_s_at:409:45;Dr.8291.1.S1_s_at:448:271;Dr.8291.1.S1_s_at:463:555;Dr.8291.1.S1_s_at:477:141;Dr.8291.1.S1_s_at:491:515;Dr.8291.1.S1_s_at:531:439;Dr.8291.1.S1_s_at:59:701;Dr.8291.1.S1_s_at:601:293;Dr.8291.1.S1_s_at:625:495;Dr.8291.1.S1_s_at:636:695;Dr.8291.1.S1…
dre00586_1	16	Dr.24774.1.S1_at:117:643;Dr.24774.1.S1_at:159:27;Dr.24774.1.S1_at:175:155;Dr.24774.1.S1_at:184:309;Dr.24774.1.S1_at:18:471;Dr.24774.1.S1_at:218:603;Dr.24774.1.S1_at:219:587;Dr.24774.1.S1_at:329:641;Dr.24774.1.S1_at:332:453;Dr.24774.1.S1_at:333:425;Dr.24774.1.S1_at:353:247;Dr.24774.1.S1_at:392:215;Dr.24774.1.S1_at:442:517;Dr.24774.1.S1_at:451:205;Dr.24774.1.S1_at:487:69;Dr.24774.1.S1_at:702:339
dre00587_1	16	Dr.8118.1.A1_at:122:531;Dr.8118.1.A1_at:19:331;Dr.8118.1.A1_at:209:535;Dr.8118.1.A1_at:361:443;Dr.8118.1.A1_at:391:177;Dr.8118.1.A1_at:408:539;Dr.8118.1.A1_at:428:451;Dr.8118.1.A1_at:499:311;Dr.8118.1.A1_at:501:625;Dr.8118.1.A1_at:546:123;Dr.8118.1.A1_at:599:375;Dr.8118.1.A1_at:630:491;Dr.8118.1.A1_at:655:451;Dr.8118.1.A1_at:661:125;Dr.8118.1.A1_at:661:425;Dr.8118.1.A1_at:678:257
dre00598_1	16	Dr.21022.1.A1_at:122:363;Dr.21022.1.A1_at:140:249;Dr.21022.1.A1_at:145:215;Dr.21022.1.A1_at:145:299;Dr.21022.1.A1_at:208:691;Dr.21022.1.A1_at:232:149;Dr.21022.1.A1_at:246:179;Dr.21022.1.A1_at:317:41;Dr.21022.1.A1_at:431:623;Dr.21022.1.A1_at:466:19;Dr.21022.1.A1_at:497:75;Dr.21022.1.A1_at:566:509;Dr.21022.1.A1_at:59:233;Dr.21022.1.A1_at:600:603;Dr.21022.1.A1_at:627:103;Dr.21022.1.A1_at:642:401
dre00598_2	16	Dr.21022.1.S1_at:102:517;Dr.21022.1.S1_at:113:53;Dr.21022.1.S1_at:11:519;Dr.21022.1.S1_at:200:145;Dr.21022.1.S1_at:206:319;Dr.21022.1.S1_at:215:65;Dr.21022.1.S1_at:21:53;Dr.21022.1.S1_at:238:563;Dr.21022.1.S1_at:255:595;Dr.21022.1.S1_at:353:101;Dr.21022.1.S1_at:359:25;Dr.21022.1.S1_at:502:551;Dr.21022.1.S1_at:536:485;Dr.21022.1.S1_at:61:3;Dr.21022.1.S1_at:643:525;Dr.21022.1.S1_at:93:65
dre00609_1	16	Dr.8076.1.A1_at:11:675;Dr.8076.1.A1_at:135:149;Dr.8076.1.A1_at:158:137;Dr.8076.1.A1_at:301:243;Dr.8076.1.A1_at:352:75;Dr.8076.1.A1_at:360:499;Dr.8076.1.A1_at:374:247;Dr.8076.1.A1_at:400:387;Dr.8076.1.A1_at:414:423;Dr.8076.1.A1_at:519:541;Dr.8076.1.A1_at:523:373;Dr.8076.1.A1_at:54:523;Dr.8076.1.A1_at:576:643;Dr.8076.1.A1_at:594:175;Dr.8076.1.A1_at:640:665;Dr.8076.1.A1_at:675:205
dre00614_1	16	Dr.7815.1.S1_at:102:553;Dr.7815.1.S1_at:103:453;Dr.7815.1.S1_at:136:415;Dr.7815.1.S1_at:157:487;Dr.7815.1.S1_at:171:485;Dr.7815.1.S1_at:205:507;Dr.7815.1.S1_at:26:271;Dr.7815.1.S1_at:271:53;Dr.7815.1.S1_at:298:383;Dr.7815.1.S1_at:326:209;Dr.7815.1.S1_at:351:183;Dr.7815.1.S1_at:372:157;Dr.7815.1.S1_at:605:499;Dr.7815.1.S1_at:637:137;Dr.7815.1.S1_at:653:437;Dr.7815.1.S1_at:687:151
dre00627_1	16	Dr.17284.1.A1_at:198:629;Dr.17284.1.A1_at:254:199;Dr.17284.1.A1_at:261:537;Dr.17284.1.A1_at:264:253;Dr.17284.1.A1_at:275:19;Dr.17284.1.A1_at:277:521;Dr.17284.1.A1_at:300:419;Dr.17284.1.A1_at:34:143;Dr.17284.1.A1_at:379:205;Dr.17284.1.A1_at:395:375;Dr.17284.1.A1_at:497:695;Dr.17284.1.A1_at:51:151;Dr.17284.1.A1_at:618:221;Dr.17284.1.A1_at:661:181;Dr.17284.1.A1_at:681:683;Dr.17284.1.A1_at:89:663
dre00630_1	16	Dr.2118.1.S1_at:134:9;Dr.2118.1.S1_at:149:149;Dr.2118.1.S1_at:218:425;Dr.2118.1.S1_at:237:349;Dr.2118.1.S1_at:260:195;Dr.2118.1.S1_at:29:97;Dr.2118.1.S1_at:320:701;Dr.2118.1.S1_at:341:311;Dr.2118.1.S1_at:370:393;Dr.2118.1.S1_at:460:477;Dr.2118.1.S1_at:46:665;Dr.2118.1.S1_at:534:365;Dr.2118.1.S1_at:595:113;Dr.2118.1.S1_at:615:501;Dr.2118.1.S1_at:699:81;Dr.2118.1.S1_at:710:489
dre00642_1	16	Dr.21020.1.A1_at:204:99;Dr.21020.1.A1_at:212:95;Dr.21020.1.A1_at:220:567;Dr.21020.1.A1_at:32:627;Dr.21020.1.A1_at:337:509;Dr.21020.1.A1_at:413:557;Dr.21020.1.A1_at:454:9;Dr.21020.1.A1_at:467:293;Dr.21020.1.A1_at:485:427;Dr.21020.1.A1_at:573:319;Dr.21020.1.A1_at:579:563;Dr.21020.1.A1_at:57:413;Dr.21020.1.A1_at:589:561;Dr.21020.1.A1_at:62:607;Dr.21020.1.A1_at:81:649;Dr.21020.1.A1_at:8:603
dre00642_2	16	Dr.21020.1.S1_at:159:667;Dr.21020.1.S1_at:172:63;Dr.21020.1.S1_at:179:295;Dr.21020.1.S1_at:211:331;Dr.21020.1.S1_at:223:557;Dr.21020.1.S1_at:255:227;Dr.21020.1.S1_at:27:85;Dr.21020.1.S1_at:299:35;Dr.21020.1.S1_at:315:175;Dr.21020.1.S1_at:347:191;Dr.21020.1.S1_at:493:315;Dr.21020.1.S1_at:534:631;Dr.21020.1.S1_at:581:539;Dr.21020.1.S1_at:621:485;Dr.21020.1.S1_at:62:103;Dr.21020.1.S1_at:651:161
dre00648_5	16	Dr.8125.1.S1_at:122:447;Dr.8125.1.S1_at:124:405;Dr.8125.1.S1_at:151:705;Dr.8125.1.S1_at:161:235;Dr.8125.1.S1_at:196:181;Dr.8125.1.S1_at:280:123;Dr.8125.1.S1_at:369:515;Dr.8125.1.S1_at:380:465;Dr.8125.1.S1_at:394:129;Dr.8125.1.S1_at:418:327;Dr.8125.1.S1_at:452:375;Dr.8125.1.S1_at:572:615;Dr.8125.1.S1_at:619:651;Dr.8125.1.S1_at:64:319;Dr.8125.1.S1_at:658:499;Dr.8125.1.S1_at:77:433
dre00648_6	16	DrAffx.2.26.S1_at:127:105;DrAffx.2.26.S1_at:147:323;DrAffx.2.26.S1_at:256:221;DrAffx.2.26.S1_at:270:179;DrAffx.2.26.S1_at:366:195;DrAffx.2.26.S1_at:367:139;DrAffx.2.26.S1_at:410:69;DrAffx.2.26.S1_at:43:487;DrAffx.2.26.S1_at:491:231;DrAffx.2.26.S1_at:661:289;DrAffx.2.26.S1_at:683:7;DrAffx.2.26.S1_at:687:269;DrAffx.2.26.S1_at:694:59;DrAffx.2.26.S1_at:699:333;DrAffx.2.26.S1_at:72:213;DrAffx.2.26.S1_…
dre00665_1	16	Dr.8080.1.S1_at:136:459;Dr.8080.1.S1_at:148:299;Dr.8080.1.S1_at:169:363;Dr.8080.1.S1_at:188:533;Dr.8080.1.S1_at:212:43;Dr.8080.1.S1_at:240:7;Dr.8080.1.S1_at:249:71;Dr.8080.1.S1_at:36:165;Dr.8080.1.S1_at:397:551;Dr.8080.1.S1_at:476:613;Dr.8080.1.S1_at:522:293;Dr.8080.1.S1_at:528:377;Dr.8080.1.S1_at:550:1;Dr.8080.1.S1_at:575:595;Dr.8080.1.S1_at:593:545;Dr.8080.1.S1_at:653:497
dre00675_1	16	Dr.8063.1.S1_at:211:53;Dr.8063.1.S1_at:242:383;Dr.8063.1.S1_at:298:361;Dr.8063.1.S1_at:31:41;Dr.8063.1.S1_at:343:393;Dr.8063.1.S1_at:379:547;Dr.8063.1.S1_at:415:21;Dr.8063.1.S1_at:537:23;Dr.8063.1.S1_at:586:383;Dr.8063.1.S1_at:588:619;Dr.8063.1.S1_at:614:261;Dr.8063.1.S1_at:632:309;Dr.8063.1.S1_at:71:163;Dr.8063.1.S1_at:75:447;Dr.8063.1.S1_at:84:629;Dr.8063.1.S1_at:86:319
dre00677_1	16	Dr.8142.1.S1_at:103:677;Dr.8142.1.S1_at:143:651;Dr.8142.1.S1_at:189:293;Dr.8142.1.S1_at:277:245;Dr.8142.1.S1_at:291:85;Dr.8142.1.S1_at:307:161;Dr.8142.1.S1_at:309:551;Dr.8142.1.S1_at:356:63;Dr.8142.1.S1_at:38:339;Dr.8142.1.S1_at:442:527;Dr.8142.1.S1_at:492:83;Dr.8142.1.S1_at:590:345;Dr.8142.1.S1_at:647:49;Dr.8142.1.S1_at:64:645;Dr.8142.1.S1_at:686:679;Dr.8142.1.S1_at:687:413
dre00679_1	16	Dr.8127.1.S1_at:111:551;Dr.8127.1.S1_at:134:441;Dr.8127.1.S1_at:168:101;Dr.8127.1.S1_at:305:549;Dr.8127.1.S1_at:331:573;Dr.8127.1.S1_at:402:591;Dr.8127.1.S1_at:423:451;Dr.8127.1.S1_at:433:481;Dr.8127.1.S1_at:4:579;Dr.8127.1.S1_at:512:367;Dr.8127.1.S1_at:514:239;Dr.8127.1.S1_at:51:563;Dr.8127.1.S1_at:545:167;Dr.8127.1.S1_at:611:531;Dr.8127.1.S1_at:660:335;Dr.8127.1.S1_at:681:571
dre00680_1	16	Dr.172.1.S1_at:148:79;Dr.172.1.S1_at:158:687;Dr.172.1.S1_at:176:621;Dr.172.1.S1_at:247:169;Dr.172.1.S1_at:262:633;Dr.172.1.S1_at:296:327;Dr.172.1.S1_at:304:1;Dr.172.1.S1_at:348:515;Dr.172.1.S1_at:392:93;Dr.172.1.S1_at:563:641;Dr.172.1.S1_at:569:333;Dr.172.1.S1_at:571:571;Dr.172.1.S1_at:582:333;Dr.172.1.S1_at:601:515;Dr.172.1.S1_at:669:297;Dr.172.1.S1_at:692:493
dre00697_1	16	Dr.8286.1.S1_at:118:253;Dr.8286.1.S1_at:207:467;Dr.8286.1.S1_at:208:293;Dr.8286.1.S1_at:211:215;Dr.8286.1.S1_at:251:459;Dr.8286.1.S1_at:265:193;Dr.8286.1.S1_at:292:21;Dr.8286.1.S1_at:40:645;Dr.8286.1.S1_at:411:125;Dr.8286.1.S1_at:487:463;Dr.8286.1.S1_at:496:625;Dr.8286.1.S1_at:592:389;Dr.8286.1.S1_at:594:261;Dr.8286.1.S1_at:609:15;Dr.8286.1.S1_at:69:397;Dr.8286.1.S1_at:77:345
dre00704_1	16	Dr.21010.1.S1_at:139:259;Dr.21010.1.S1_at:194:233;Dr.21010.1.S1_at:228:241;Dr.21010.1.S1_at:244:579;Dr.21010.1.S1_at:288:257;Dr.21010.1.S1_at:313:501;Dr.21010.1.S1_at:334:79;Dr.21010.1.S1_at:357:31;Dr.21010.1.S1_at:367:423;Dr.21010.1.S1_at:40:603;Dr.21010.1.S1_at:437:195;Dr.21010.1.S1_at:485:633;Dr.21010.1.S1_at:703:527;Dr.21010.1.S1_at:709:615;Dr.21010.1.S1_at:82:365;Dr.21010.1.S1_at:94:175
dre00719_1	16	Dr.20373.1.S2_at:107:667;Dr.20373.1.S2_at:141:273;Dr.20373.1.S2_at:162:45;Dr.20373.1.S2_at:238:675;Dr.20373.1.S2_at:37:347;Dr.20373.1.S2_at:386:305;Dr.20373.1.S2_at:407:197;Dr.20373.1.S2_at:43:121;Dr.20373.1.S2_at:484:639;Dr.20373.1.S2_at:495:109;Dr.20373.1.S2_at:499:59;Dr.20373.1.S2_at:558:271;Dr.20373.1.S2_at:563:35;Dr.20373.1.S2_at:63:195;Dr.20373.1.S2_at:681:665;Dr.20373.1.S2_at:88:635
dre00721_1	16	Dr.4807.1.S1_at:1:513;Dr.4807.1.S1_at:244:33;Dr.4807.1.S1_at:260:447;Dr.4807.1.S1_at:304:537;Dr.4807.1.S1_at:343:127;Dr.4807.1.S1_at:372:199;Dr.4807.1.S1_at:400:603;Dr.4807.1.S1_at:435:431;Dr.4807.1.S1_at:489:689;Dr.4807.1.S1_at:545:99;Dr.4807.1.S1_at:581:327;Dr.4807.1.S1_at:591:421;Dr.4807.1.S1_at:628:593;Dr.4807.1.S1_at:656:451;Dr.4807.1.S1_at:659:335;Dr.4807.1.S1_at:75:535
dre00721_2	16	Dr.4807.1.S2_at:194:347;Dr.4807.1.S2_at:223:243;Dr.4807.1.S2_at:402:255;Dr.4807.1.S2_at:439:323;Dr.4807.1.S2_at:445:147;Dr.4807.1.S2_at:456:625;Dr.4807.1.S2_at:513:487;Dr.4807.1.S2_at:531:547;Dr.4807.1.S2_at:568:565;Dr.4807.1.S2_at:62:265;Dr.4807.1.S2_at:664:393;Dr.4807.1.S2_at:668:103;Dr.4807.1.S2_at:690:125;Dr.4807.1.S2_at:690:499;Dr.4807.1.S2_at:6:135;Dr.4807.1.S2_at:76:675
dre00735_1	16	Dr.8123.1.S1_at:145:163;Dr.8123.1.S1_at:187:399;Dr.8123.1.S1_at:1:659;Dr.8123.1.S1_at:372:27;Dr.8123.1.S1_at:448:507;Dr.8123.1.S1_at:456:181;Dr.8123.1.S1_at:499:525;Dr.8123.1.S1_at:4:697;Dr.8123.1.S1_at:583:237;Dr.8123.1.S1_at:586:13;Dr.8123.1.S1_at:586:661;Dr.8123.1.S1_at:610:125;Dr.8123.1.S1_at:657:631;Dr.8123.1.S1_at:708:131;Dr.8123.1.S1_at:85:341;Dr.8123.1.S1_at:96:189
dre00751_1	16	Dr.4820.1.S1_at:102:667;Dr.4820.1.S1_at:110:477;Dr.4820.1.S1_at:115:89;Dr.4820.1.S1_at:116:625;Dr.4820.1.S1_at:138:509;Dr.4820.1.S1_at:233:591;Dr.4820.1.S1_at:268:601;Dr.4820.1.S1_at:305:629;Dr.4820.1.S1_at:306:285;Dr.4820.1.S1_at:325:545;Dr.4820.1.S1_at:356:441;Dr.4820.1.S1_at:366:583;Dr.4820.1.S1_at:36:615;Dr.4820.1.S1_at:415:475;Dr.4820.1.S1_at:695:327;Dr.4820.1.S1_at:698:507
dre00756_3	16	Dr.12425.1.S1_at:365:511;Dr.12425.1.S1_at:475:205;Dr.12425.1.S1_at:494:595;Dr.12425.1.S1_at:61:209;Dr.12425.1.S1_at:640:93;Dr.12425.1.S1_at:645:351;Dr.12425.1.S1_at:65:321;Dr.12425.1.S1_at:671:357;Dr.12425.1.S1_x_at:364:511;Dr.12425.1.S1_x_at:474:205;Dr.12425.1.S1_x_at:489:525;Dr.12425.1.S1_x_at:493:595;Dr.12425.1.S1_x_at:639:93;Dr.12425.1.S1_x_at:644:351;Dr.12425.1.S1_x_at:64:321;Dr.12425.1.S1_x…
dre00761_1	16	Dr.7215.1.S1_at:113:465;Dr.7215.1.S1_at:120:583;Dr.7215.1.S1_at:125:425;Dr.7215.1.S1_at:131:379;Dr.7215.1.S1_at:148:501;Dr.7215.1.S1_at:166:429;Dr.7215.1.S1_at:207:139;Dr.7215.1.S1_at:311:189;Dr.7215.1.S1_at:323:427;Dr.7215.1.S1_at:3:523;Dr.7215.1.S1_at:428:563;Dr.7215.1.S1_at:451:645;Dr.7215.1.S1_at:489:27;Dr.7215.1.S1_at:501:159;Dr.7215.1.S1_at:552:269;Dr.7215.1.S1_at:72:685
dre00763_2	16	Dr.26421.1.A1_at:143:701;Dr.26421.1.A1_at:187:455;Dr.26421.1.A1_at:202:307;Dr.26421.1.A1_at:241:541;Dr.26421.1.A1_at:243:59;Dr.26421.1.A1_at:337:311;Dr.26421.1.A1_at:379:455;Dr.26421.1.A1_at:468:207;Dr.26421.1.A1_at:46:77;Dr.26421.1.A1_at:535:203;Dr.26421.1.A1_at:552:193;Dr.26421.1.A1_at:581:277;Dr.26421.1.A1_at:612:609;Dr.26421.1.A1_at:617:203;Dr.26421.1.A1_at:677:601;Dr.26421.1.A1_at:678:245
dre00790_3	16	Dr.10319.2.S1_a_at:211:443;Dr.10319.2.S1_a_at:309:403;Dr.10319.2.S1_a_at:314:287;Dr.10319.2.S1_a_at:318:41;Dr.10319.2.S1_a_at:416:675;Dr.10319.2.S1_a_at:438:37;Dr.10319.2.S1_a_at:451:565;Dr.10319.2.S1_a_at:455:47;Dr.10319.2.S1_a_at:485:239;Dr.10319.2.S1_a_at:4:557;Dr.10319.2.S1_a_at:503:703;Dr.10319.2.S1_a_at:511:389;Dr.10319.2.S1_a_at:566:521;Dr.10319.2.S1_a_at:625:427;Dr.10319.2.S1_a_at:626:57;…
dre00804_1	16	Dr.24560.1.S1_at:106:449;Dr.24560.1.S1_at:126:677;Dr.24560.1.S1_at:184:391;Dr.24560.1.S1_at:201:673;Dr.24560.1.S1_at:209:73;Dr.24560.1.S1_at:21:159;Dr.24560.1.S1_at:228:9;Dr.24560.1.S1_at:248:213;Dr.24560.1.S1_at:271:693;Dr.24560.1.S1_at:334:505;Dr.24560.1.S1_at:341:205;Dr.24560.1.S1_at:508:47;Dr.24560.1.S1_at:541:39;Dr.24560.1.S1_at:551:489;Dr.24560.1.S1_at:62:453;Dr.24560.1.S1_at:690:547
dre00818_1	16	Dr.20176.1.S1_at:175:197;Dr.20176.1.S1_at:187:31;Dr.20176.1.S1_at:208:521;Dr.20176.1.S1_at:268:603;Dr.20176.1.S1_at:337:211;Dr.20176.1.S1_at:357:103;Dr.20176.1.S1_at:385:113;Dr.20176.1.S1_at:423:423;Dr.20176.1.S1_at:424:89;Dr.20176.1.S1_at:432:257;Dr.20176.1.S1_at:503:553;Dr.20176.1.S1_at:58:533;Dr.20176.1.S1_at:607:607;Dr.20176.1.S1_at:610:283;Dr.20176.1.S1_at:640:687;Dr.20176.1.S1_at:8:459
dre00819_1	16	Dr.2499.1.S1_at:141:171;Dr.2499.1.S1_at:195:273;Dr.2499.1.S1_at:200:121;Dr.2499.1.S1_at:322:593;Dr.2499.1.S1_at:413:67;Dr.2499.1.S1_at:423:497;Dr.2499.1.S1_at:431:561;Dr.2499.1.S1_at:475:283;Dr.2499.1.S1_at:506:247;Dr.2499.1.S1_at:659:205;Dr.2499.1.S1_at:669:539;Dr.2499.1.S1_at:691:383;Dr.2499.1.S1_at:691:447;Dr.2499.1.S1_at:701:221;Dr.2499.1.S1_at:705:681;Dr.2499.1.S1_at:98:529
dre00822_1	16	Dr.10718.1.S1_at:163:563;Dr.10718.1.S1_at:187:409;Dr.10718.1.S1_at:229:663;Dr.10718.1.S1_at:268:531;Dr.10718.1.S1_at:278:143;Dr.10718.1.S1_at:332:581;Dr.10718.1.S1_at:3:311;Dr.10718.1.S1_at:547:117;Dr.10718.1.S1_at:55:407;Dr.10718.1.S1_at:577:169;Dr.10718.1.S1_at:610:109;Dr.10718.1.S1_at:631:643;Dr.10718.1.S1_at:672:383;Dr.10718.1.S1_at:673:95;Dr.10718.1.S1_at:84:627;Dr.10718.1.S1_at:85:227
dre00829_1	16	Dr.10716.1.S1_at:115:421;Dr.10716.1.S1_at:124:403;Dr.10716.1.S1_at:179:25;Dr.10716.1.S1_at:225:703;Dr.10716.1.S1_at:266:679;Dr.10716.1.S1_at:285:615;Dr.10716.1.S1_at:309:483;Dr.10716.1.S1_at:382:639;Dr.10716.1.S1_at:39:415;Dr.10716.1.S1_at:473:197;Dr.10716.1.S1_at:511:481;Dr.10716.1.S1_at:60:461;Dr.10716.1.S1_at:616:105;Dr.10716.1.S1_at:630:193;Dr.10716.1.S1_at:690:133;Dr.10716.1.S1_at:76:145
dre00833_3	16	Dr.20153.2.S1_at:104:629;Dr.20153.2.S1_at:12:145;Dr.20153.2.S1_at:155:493;Dr.20153.2.S1_at:187:337;Dr.20153.2.S1_at:225:457;Dr.20153.2.S1_at:240:513;Dr.20153.2.S1_at:293:349;Dr.20153.2.S1_at:448:43;Dr.20153.2.S1_at:509:69;Dr.20153.2.S1_at:526:691;Dr.20153.2.S1_at:584:477;Dr.20153.2.S1_at:602:449;Dr.20153.2.S1_at:640:411;Dr.20153.2.S1_at:684:403;Dr.20153.2.S1_at:685:615;Dr.20153.2.S1_at:76:153
dre00837_1	16	Dr.26436.1.S1_at:108:485;Dr.26436.1.S1_at:18:493;Dr.26436.1.S1_at:311:45;Dr.26436.1.S1_at:325:15;Dr.26436.1.S1_at:369:361;Dr.26436.1.S1_at:382:655;Dr.26436.1.S1_at:407:587;Dr.26436.1.S1_at:421:355;Dr.26436.1.S1_at:438:535;Dr.26436.1.S1_at:453:283;Dr.26436.1.S1_at:459:55;Dr.26436.1.S1_at:476:117;Dr.26436.1.S1_at:503:611;Dr.26436.1.S1_at:612:135;Dr.26436.1.S1_at:618:369;Dr.26436.1.S1_at:74:125
dre00837_2	16	Dr.26436.1.A1_at:108:61;Dr.26436.1.A1_at:128:537;Dr.26436.1.A1_at:148:205;Dr.26436.1.A1_at:15:265;Dr.26436.1.A1_at:1:353;Dr.26436.1.A1_at:301:41;Dr.26436.1.A1_at:377:455;Dr.26436.1.A1_at:38:467;Dr.26436.1.A1_at:394:597;Dr.26436.1.A1_at:403:495;Dr.26436.1.A1_at:411:317;Dr.26436.1.A1_at:466:687;Dr.26436.1.A1_at:530:41;Dr.26436.1.A1_at:564:615;Dr.26436.1.A1_at:578:465;Dr.26436.1.A1_at:592:247
dre00837_3	16	Dr.12204.1.S1_at:11:259;Dr.12204.1.S1_at:139:63;Dr.12204.1.S1_at:176:487;Dr.12204.1.S1_at:244:131;Dr.12204.1.S1_at:278:521;Dr.12204.1.S1_at:306:427;Dr.12204.1.S1_at:337:83;Dr.12204.1.S1_at:418:159;Dr.12204.1.S1_at:424:351;Dr.12204.1.S1_at:580:603;Dr.12204.1.S1_at:596:519;Dr.12204.1.S1_at:609:181;Dr.12204.1.S1_at:637:511;Dr.12204.1.S1_at:663:41;Dr.12204.1.S1_at:68:279;Dr.12204.1.S1_at:698:661
dre00845_2	16	Dr.25673.1.S1_at:168:273;Dr.25673.1.S1_at:213:201;Dr.25673.1.S1_at:232:491;Dr.25673.1.S1_at:266:503;Dr.25673.1.S1_at:301:619;Dr.25673.1.S1_at:308:259;Dr.25673.1.S1_at:361:177;Dr.25673.1.S1_at:363:647;Dr.25673.1.S1_at:386:397;Dr.25673.1.S1_at:392:435;Dr.25673.1.S1_at:3:673;Dr.25673.1.S1_at:410:429;Dr.25673.1.S1_at:476:523;Dr.25673.1.S1_at:482:567;Dr.25673.1.S1_at:492:245;Dr.25673.1.S1_at:539:521
dre00873_1	16	Dr.25190.1.S1_at:109:649;Dr.25190.1.S1_at:112:629;Dr.25190.1.S1_at:120:483;Dr.25190.1.S1_at:22:409;Dr.25190.1.S1_at:266:639;Dr.25190.1.S1_at:290:691;Dr.25190.1.S1_at:326:629;Dr.25190.1.S1_at:328:253;Dr.25190.1.S1_at:357:555;Dr.25190.1.S1_at:404:65;Dr.25190.1.S1_at:414:91;Dr.25190.1.S1_at:418:39;Dr.25190.1.S1_at:435:603;Dr.25190.1.S1_at:447:335;Dr.25190.1.S1_at:675:621;Dr.25190.1.S1_at:707:311
dre00878_1	16	Dr.7919.1.S1_at:104:235;Dr.7919.1.S1_at:107:593;Dr.7919.1.S1_at:152:683;Dr.7919.1.S1_at:208:339;Dr.7919.1.S1_at:258:433;Dr.7919.1.S1_at:280:601;Dr.7919.1.S1_at:291:489;Dr.7919.1.S1_at:294:531;Dr.7919.1.S1_at:439:93;Dr.7919.1.S1_at:43:265;Dr.7919.1.S1_at:443:173;Dr.7919.1.S1_at:517:253;Dr.7919.1.S1_at:673:179;Dr.7919.1.S1_at:72:699;Dr.7919.1.S1_at:73:201;Dr.7919.1.S1_at:94:149
dre00887_1	16	Dr.16111.1.A1_at:160:319;Dr.16111.1.A1_at:172:397;Dr.16111.1.A1_at:19:173;Dr.16111.1.A1_at:216:137;Dr.16111.1.A1_at:27:385;Dr.16111.1.A1_at:342:455;Dr.16111.1.A1_at:343:121;Dr.16111.1.A1_at:355:509;Dr.16111.1.A1_at:374:249;Dr.16111.1.A1_at:46:305;Dr.16111.1.A1_at:491:411;Dr.16111.1.A1_at:567:521;Dr.16111.1.A1_at:599:615;Dr.16111.1.A1_at:641:31;Dr.16111.1.A1_at:702:323;Dr.16111.1.A1_at:704:145
dre00923_1	16	Dr.9288.1.S1_at:100:557;Dr.9288.1.S1_at:16:215;Dr.9288.1.S1_at:176:627;Dr.9288.1.S1_at:281:113;Dr.9288.1.S1_at:293:639;Dr.9288.1.S1_at:320:113;Dr.9288.1.S1_at:342:613;Dr.9288.1.S1_at:366:609;Dr.9288.1.S1_at:508:411;Dr.9288.1.S1_at:558:551;Dr.9288.1.S1_at:592:171;Dr.9288.1.S1_at:613:255;Dr.9288.1.S1_at:648:555;Dr.9288.1.S1_at:658:457;Dr.9288.1.S1_at:670:323;Dr.9288.1.S1_at:89:185
dre00936_1	16	Dr.4094.1.S1_at:148:583;Dr.4094.1.S1_at:151:351;Dr.4094.1.S1_at:209:613;Dr.4094.1.S1_at:251:179;Dr.4094.1.S1_at:255:667;Dr.4094.1.S1_at:328:553;Dr.4094.1.S1_at:375:383;Dr.4094.1.S1_at:452:523;Dr.4094.1.S1_at:461:537;Dr.4094.1.S1_at:462:467;Dr.4094.1.S1_at:497:633;Dr.4094.1.S1_at:583:329;Dr.4094.1.S1_at:622:295;Dr.4094.1.S1_at:690:569;Dr.4094.1.S1_at:90:509;Dr.4094.1.S1_at:96:681
dre00937_1	16	Dr.10457.1.S1_at:11:569;Dr.10457.1.S1_at:194:673;Dr.10457.1.S1_at:231:339;Dr.10457.1.S1_at:275:217;Dr.10457.1.S1_at:278:379;Dr.10457.1.S1_at:298:583;Dr.10457.1.S1_at:29:417;Dr.10457.1.S1_at:403:399;Dr.10457.1.S1_at:418:91;Dr.10457.1.S1_at:441:291;Dr.10457.1.S1_at:544:145;Dr.10457.1.S1_at:586:97;Dr.10457.1.S1_at:639:529;Dr.10457.1.S1_at:699:579;Dr.10457.1.S1_at:710:253;Dr.10457.1.S1_at:76:281
dre00940_3	16	Dr.1442.2.S2_a_at:333:591;Dr.1442.2.S2_a_at:351:687;Dr.1442.2.S2_a_at:352:207;Dr.1442.2.S2_a_at:354:55;Dr.1442.2.S2_a_at:474:251;Dr.1442.2.S2_a_at:495:387;Dr.1442.2.S2_a_at:499:475;Dr.1442.2.S2_a_at:540:515;Dr.1442.2.S2_a_at:541:581;Dr.1442.2.S2_a_at:548:205;Dr.1442.2.S2_a_at:554:605;Dr.1442.2.S2_a_at:583:225;Dr.1442.2.S2_a_at:589:261;Dr.1442.2.S2_a_at:644:503;Dr.1442.2.S2_a_at:89:559;Dr.1442.2.S…
dre00941_1	16	Dr.4801.1.S1_at:193:9;Dr.4801.1.S1_at:227:113;Dr.4801.1.S1_at:235:245;Dr.4801.1.S1_at:269:97;Dr.4801.1.S1_at:290:387;Dr.4801.1.S1_at:31:273;Dr.4801.1.S1_at:391:131;Dr.4801.1.S1_at:401:487;Dr.4801.1.S1_at:407:487;Dr.4801.1.S1_at:492:371;Dr.4801.1.S1_at:498:265;Dr.4801.1.S1_at:559:659;Dr.4801.1.S1_at:59:407;Dr.4801.1.S1_at:601:85;Dr.4801.1.S1_at:68:123;Dr.4801.1.S1_at:700:279
dre00943_1	16	Dr.2274.1.S1_at:10:291;Dr.2274.1.S1_at:113:463;Dr.2274.1.S1_at:21:267;Dr.2274.1.S1_at:279:657;Dr.2274.1.S1_at:343:495;Dr.2274.1.S1_at:354:301;Dr.2274.1.S1_at:362:519;Dr.2274.1.S1_at:364:519;Dr.2274.1.S1_at:388:237;Dr.2274.1.S1_at:395:439;Dr.2274.1.S1_at:451:207;Dr.2274.1.S1_at:507:667;Dr.2274.1.S1_at:516:647;Dr.2274.1.S1_at:598:119;Dr.2274.1.S1_at:638:381;Dr.2274.1.S1_at:99:217
dre00948_1	16	Dr.20936.1.S1_at:133:383;Dr.20936.1.S1_at:137:651;Dr.20936.1.S1_at:289:531;Dr.20936.1.S1_at:35:429;Dr.20936.1.S1_at:386:207;Dr.20936.1.S1_at:405:587;Dr.20936.1.S1_at:432:267;Dr.20936.1.S1_at:486:97;Dr.20936.1.S1_at:517:681;Dr.20936.1.S1_at:522:583;Dr.20936.1.S1_at:557:563;Dr.20936.1.S1_at:617:467;Dr.20936.1.S1_at:648:599;Dr.20936.1.S1_at:657:123;Dr.20936.1.S1_at:85:527;Dr.20936.1.S1_at:85:581
dre00978_1	16	Dr.10442.1.A1_at:15:101;Dr.10442.1.A1_at:175:495;Dr.10442.1.A1_at:283:241;Dr.10442.1.A1_at:286:639;Dr.10442.1.A1_at:320:193;Dr.10442.1.A1_at:363:415;Dr.10442.1.A1_at:408:143;Dr.10442.1.A1_at:457:199;Dr.10442.1.A1_at:479:173;Dr.10442.1.A1_at:479:679;Dr.10442.1.A1_at:512:421;Dr.10442.1.A1_at:533:135;Dr.10442.1.A1_at:583:461;Dr.10442.1.A1_at:663:529;Dr.10442.1.A1_at:75:605;Dr.10442.1.A1_at:91:635
dre00980_1	16	Dr.4047.1.S1_at:163:343;Dr.4047.1.S1_at:203:529;Dr.4047.1.S1_at:219:549;Dr.4047.1.S1_at:235:553;Dr.4047.1.S1_at:281:13;Dr.4047.1.S1_at:341:519;Dr.4047.1.S1_at:368:55;Dr.4047.1.S1_at:430:197;Dr.4047.1.S1_at:440:87;Dr.4047.1.S1_at:443:259;Dr.4047.1.S1_at:470:533;Dr.4047.1.S1_at:522:137;Dr.4047.1.S1_at:553:127;Dr.4047.1.S1_at:608:223;Dr.4047.1.S1_at:60:315;Dr.4047.1.S1_at:637:255
dre00992_1	16	Dr.888.1.S1_at:142:595;Dr.888.1.S1_at:152:185;Dr.888.1.S1_at:198:185;Dr.888.1.S1_at:213:43;Dr.888.1.S1_at:265:331;Dr.888.1.S1_at:272:443;Dr.888.1.S1_at:343:639;Dr.888.1.S1_at:399:53;Dr.888.1.S1_at:401:395;Dr.888.1.S1_at:428:565;Dr.888.1.S1_at:551:227;Dr.888.1.S1_at:564:705;Dr.888.1.S1_at:573:257;Dr.888.1.S1_at:669:341;Dr.888.1.S1_at:695:119;Dr.888.1.S1_at:705:89
dre00994_1	16	Dr.10343.1.S1_at:113:431;Dr.10343.1.S1_at:210:221;Dr.10343.1.S1_at:273:195;Dr.10343.1.S1_at:300:109;Dr.10343.1.S1_at:307:563;Dr.10343.1.S1_at:40:283;Dr.10343.1.S1_at:465:279;Dr.10343.1.S1_at:466:625;Dr.10343.1.S1_at:504:519;Dr.10343.1.S1_at:559:653;Dr.10343.1.S1_at:55:377;Dr.10343.1.S1_at:651:673;Dr.10343.1.S1_at:663:141;Dr.10343.1.S1_at:663:559;Dr.10343.1.S1_at:689:337;Dr.10343.1.S1_at:72:53
dre00995_3	16	Dr.10198.1.S2_at:100:313;Dr.10198.1.S2_at:103:627;Dr.10198.1.S2_at:158:705;Dr.10198.1.S2_at:1:703;Dr.10198.1.S2_at:280:71;Dr.10198.1.S2_at:342:541;Dr.10198.1.S2_at:453:193;Dr.10198.1.S2_at:465:53;Dr.10198.1.S2_at:478:529;Dr.10198.1.S2_at:511:561;Dr.10198.1.S2_at:551:657;Dr.10198.1.S2_at:598:317;Dr.10198.1.S2_at:617:443;Dr.10198.1.S2_at:61:371;Dr.10198.1.S2_at:625:143;Dr.10198.1.S2_at:66:113
dre00997_1	16	Dr.10723.1.S1_at:129:177;Dr.10723.1.S1_at:149:27;Dr.10723.1.S1_at:18:625;Dr.10723.1.S1_at:250:629;Dr.10723.1.S1_at:276:357;Dr.10723.1.S1_at:322:197;Dr.10723.1.S1_at:377:113;Dr.10723.1.S1_at:473:405;Dr.10723.1.S1_at:488:609;Dr.10723.1.S1_at:495:349;Dr.10723.1.S1_at:535:155;Dr.10723.1.S1_at:567:335;Dr.10723.1.S1_at:60:301;Dr.10723.1.S1_at:655:469;Dr.10723.1.S1_at:84:667;Dr.10723.1.S1_at:86:175
dre01002_1	16	Dr.20907.1.S1_at:103:239;Dr.20907.1.S1_at:111:395;Dr.20907.1.S1_at:114:581;Dr.20907.1.S1_at:132:265;Dr.20907.1.S1_at:148:297;Dr.20907.1.S1_at:15:557;Dr.20907.1.S1_at:189:35;Dr.20907.1.S1_at:289:9;Dr.20907.1.S1_at:304:647;Dr.20907.1.S1_at:510:175;Dr.20907.1.S1_at:640:287;Dr.20907.1.S1_at:667:99;Dr.20907.1.S1_at:66:461;Dr.20907.1.S1_at:68:541;Dr.20907.1.S1_at:703:19;Dr.20907.1.S1_at:91:297
dre01007_1	16	Dr.4686.1.S1_at:176:225;Dr.4686.1.S1_at:242:635;Dr.4686.1.S1_at:256:385;Dr.4686.1.S1_at:270:173;Dr.4686.1.S1_at:283:293;Dr.4686.1.S1_at:329:661;Dr.4686.1.S1_at:473:505;Dr.4686.1.S1_at:50:423;Dr.4686.1.S1_at:515:5;Dr.4686.1.S1_at:577:23;Dr.4686.1.S1_at:590:409;Dr.4686.1.S1_at:663:55;Dr.4686.1.S1_at:665:565;Dr.4686.1.S1_at:676:519;Dr.4686.1.S1_at:75:175;Dr.4686.1.S1_at:82:159
dre01013_2	16	Dr.25140.4.S1_at:131:15;Dr.25140.4.S1_at:210:491;Dr.25140.4.S1_at:252:113;Dr.25140.4.S1_at:280:331;Dr.25140.4.S1_at:344:167;Dr.25140.4.S1_at:346:523;Dr.25140.4.S1_at:347:243;Dr.25140.4.S1_at:420:471;Dr.25140.4.S1_at:589:309;Dr.25140.4.S1_at:598:251;Dr.25140.4.S1_at:609:417;Dr.25140.4.S1_at:60:703;Dr.25140.4.S1_at:649:515;Dr.25140.4.S1_at:650:309;Dr.25140.4.S1_at:672:105;Dr.25140.4.S1_at:73:15
dre01015_1	16	Dr.1706.1.S1_at:200:487;Dr.1706.1.S1_at:230:529;Dr.1706.1.S1_at:272:427;Dr.1706.1.S1_at:327:357;Dr.1706.1.S1_at:337:453;Dr.1706.1.S1_at:398:445;Dr.1706.1.S1_at:411:661;Dr.1706.1.S1_at:441:129;Dr.1706.1.S1_at:501:477;Dr.1706.1.S1_at:510:577;Dr.1706.1.S1_at:539:689;Dr.1706.1.S1_at:53:455;Dr.1706.1.S1_at:560:299;Dr.1706.1.S1_at:598:705;Dr.1706.1.S1_at:704:189;Dr.1706.1.S1_at:9:655
dre01021_1	16	Dr.11719.1.S1_at:146:681;Dr.11719.1.S1_at:181:429;Dr.11719.1.S1_at:182:273;Dr.11719.1.S1_at:192:449;Dr.11719.1.S1_at:200:583;Dr.11719.1.S1_at:205:343;Dr.11719.1.S1_at:211:5;Dr.11719.1.S1_at:239:333;Dr.11719.1.S1_at:336:441;Dr.11719.1.S1_at:381:195;Dr.11719.1.S1_at:456:79;Dr.11719.1.S1_at:470:255;Dr.11719.1.S1_at:51:481;Dr.11719.1.S1_at:540:1;Dr.11719.1.S1_at:681:471;Dr.11719.1.S1_at:703:299
dre01025_1	16	Dr.8101.1.S1_a_at:173:513;Dr.8101.1.S1_a_at:177:3;Dr.8101.1.S1_a_at:184:585;Dr.8101.1.S1_a_at:22:43;Dr.8101.1.S1_a_at:345:305;Dr.8101.1.S1_a_at:369:155;Dr.8101.1.S1_a_at:384:661;Dr.8101.1.S1_a_at:418:203;Dr.8101.1.S1_a_at:423:75;Dr.8101.1.S1_a_at:461:505;Dr.8101.1.S1_a_at:537:411;Dr.8101.1.S1_a_at:550:579;Dr.8101.1.S1_a_at:579:339;Dr.8101.1.S1_a_at:635:681;Dr.8101.1.S1_a_at:689:529;Dr.8101.1.S1_a…
dre01027_1	16	Dr.12055.1.S1_at:174:413;Dr.12055.1.S1_at:186:291;Dr.12055.1.S1_at:313:603;Dr.12055.1.S1_at:355:563;Dr.12055.1.S1_at:414:283;Dr.12055.1.S1_at:491:563;Dr.12055.1.S1_at:526:537;Dr.12055.1.S1_at:550:663;Dr.12055.1.S1_at:580:293;Dr.12055.1.S1_at:657:553;Dr.12055.1.S1_at:657:671;Dr.12055.1.S1_at:676:427;Dr.12055.1.S1_at:704:369;Dr.12055.1.S1_at:87:347;Dr.12055.1.S1_at:92:627;Dr.12055.1.S1_at:99:403
dre01034_1	16	Dr.10713.1.S1_at:153:585;Dr.10713.1.S1_at:156:333;Dr.10713.1.S1_at:156:371;Dr.10713.1.S1_at:172:633;Dr.10713.1.S1_at:184:91;Dr.10713.1.S1_at:185:431;Dr.10713.1.S1_at:308:537;Dr.10713.1.S1_at:318:483;Dr.10713.1.S1_at:348:363;Dr.10713.1.S1_at:349:89;Dr.10713.1.S1_at:377:95;Dr.10713.1.S1_at:425:425;Dr.10713.1.S1_at:459:209;Dr.10713.1.S1_at:585:593;Dr.10713.1.S1_at:652:275;Dr.10713.1.S1_at:83:695
dre01053_1	16	Dr.3282.1.S1_at:122:541;Dr.3282.1.S1_at:130:553;Dr.3282.1.S1_at:164:35;Dr.3282.1.S1_at:193:43;Dr.3282.1.S1_at:226:631;Dr.3282.1.S1_at:231:549;Dr.3282.1.S1_at:277:433;Dr.3282.1.S1_at:384:587;Dr.3282.1.S1_at:428:469;Dr.3282.1.S1_at:441:323;Dr.3282.1.S1_at:442:589;Dr.3282.1.S1_at:492:591;Dr.3282.1.S1_at:526:103;Dr.3282.1.S1_at:703:377;Dr.3282.1.S1_at:706:583;Dr.3282.1.S1_at:73:153
dre01053_2	16	Dr.25683.5.A1_at:183:281;Dr.25683.5.A1_at:196:355;Dr.25683.5.A1_at:20:459;Dr.25683.5.A1_at:231:473;Dr.25683.5.A1_at:313:329;Dr.25683.5.A1_at:337:519;Dr.25683.5.A1_at:345:193;Dr.25683.5.A1_at:369:207;Dr.25683.5.A1_at:396:691;Dr.25683.5.A1_at:402:695;Dr.25683.5.A1_at:423:623;Dr.25683.5.A1_at:511:147;Dr.25683.5.A1_at:647:503;Dr.25683.5.A1_at:651:643;Dr.25683.5.A1_at:7:279;Dr.25683.5.A1_at:98:705
dre01068_1	16	Dr.280.1.S1_at:100:77;Dr.280.1.S1_at:107:703;Dr.280.1.S1_at:157:57;Dr.280.1.S1_at:165:109;Dr.280.1.S1_at:21:681;Dr.280.1.S1_at:24:647;Dr.280.1.S1_at:319:43;Dr.280.1.S1_at:396:699;Dr.280.1.S1_at:487:105;Dr.280.1.S1_at:500:605;Dr.280.1.S1_at:515:285;Dr.280.1.S1_at:540:99;Dr.280.1.S1_at:568:603;Dr.280.1.S1_at:608:385;Dr.280.1.S1_at:80:457;Dr.280.1.S1_at:83:367
dre01072_1	16	Dr.11721.1.S1_at:143:69;Dr.11721.1.S1_at:174:59;Dr.11721.1.S1_at:228:467;Dr.11721.1.S1_at:238:135;Dr.11721.1.S1_at:285:289;Dr.11721.1.S1_at:339:287;Dr.11721.1.S1_at:387:565;Dr.11721.1.S1_at:413:135;Dr.11721.1.S1_at:424:339;Dr.11721.1.S1_at:436:375;Dr.11721.1.S1_at:455:215;Dr.11721.1.S1_at:526:533;Dr.11721.1.S1_at:56:457;Dr.11721.1.S1_at:614:149;Dr.11721.1.S1_at:662:149;Dr.11721.1.S1_at:94:81
dre01078_1	16	Dr.604.1.S2_at:110:435;Dr.604.1.S2_at:125:11;Dr.604.1.S2_at:201:357;Dr.604.1.S2_at:301:459;Dr.604.1.S2_at:311:277;Dr.604.1.S2_at:331:659;Dr.604.1.S2_at:353:381;Dr.604.1.S2_at:391:435;Dr.604.1.S2_at:398:121;Dr.604.1.S2_at:3:195;Dr.604.1.S2_at:486:99;Dr.604.1.S2_at:507:299;Dr.604.1.S2_at:621:649;Dr.604.1.S2_at:649:467;Dr.604.1.S2_at:653:209;Dr.604.1.S2_at:83:323
dre01087_1	16	Dr.1599.1.S1_at:123:539;Dr.1599.1.S1_at:133:411;Dr.1599.1.S1_at:135:617;Dr.1599.1.S1_at:20:573;Dr.1599.1.S1_at:289:341;Dr.1599.1.S1_at:403:407;Dr.1599.1.S1_at:409:475;Dr.1599.1.S1_at:435:599;Dr.1599.1.S1_at:487:297;Dr.1599.1.S1_at:492:621;Dr.1599.1.S1_at:50:267;Dr.1599.1.S1_at:559:547;Dr.1599.1.S1_at:55:471;Dr.1599.1.S1_at:571:11;Dr.1599.1.S1_at:624:175;Dr.1599.1.S1_at:83:431
dre01091_2	16	Dr.15260.2.A1_at:140:15;Dr.15260.2.A1_at:148:35;Dr.15260.2.A1_at:160:605;Dr.15260.2.A1_at:263:693;Dr.15260.2.A1_at:281:643;Dr.15260.2.A1_at:294:261;Dr.15260.2.A1_at:382:607;Dr.15260.2.A1_at:491:491;Dr.15260.2.A1_at:510:343;Dr.15260.2.A1_at:564:325;Dr.15260.2.A1_at:579:705;Dr.15260.2.A1_at:605:599;Dr.15260.2.A1_at:64:361;Dr.15260.2.A1_at:666:253;Dr.15260.2.A1_at:701:685;Dr.15260.2.A1_at:93:3
dre01101_1	16	Dr.6570.1.S1_at:105:549;Dr.6570.1.S1_at:129:213;Dr.6570.1.S1_at:134:301;Dr.6570.1.S1_at:134:579;Dr.6570.1.S1_at:254:529;Dr.6570.1.S1_at:276:353;Dr.6570.1.S1_at:293:467;Dr.6570.1.S1_at:331:269;Dr.6570.1.S1_at:344:333;Dr.6570.1.S1_at:389:49;Dr.6570.1.S1_at:392:455;Dr.6570.1.S1_at:41:449;Dr.6570.1.S1_at:475:187;Dr.6570.1.S1_at:48:97;Dr.6570.1.S1_at:555:59;Dr.6570.1.S1_at:598:249
dre01110_1	16	Dr.12596.1.S1_at:108:91;Dr.12596.1.S1_at:129:319;Dr.12596.1.S1_at:223:623;Dr.12596.1.S1_at:227:385;Dr.12596.1.S1_at:252:699;Dr.12596.1.S1_at:287:321;Dr.12596.1.S1_at:315:101;Dr.12596.1.S1_at:346:599;Dr.12596.1.S1_at:507:679;Dr.12596.1.S1_at:522:605;Dr.12596.1.S1_at:522:651;Dr.12596.1.S1_at:553:443;Dr.12596.1.S1_at:614:449;Dr.12596.1.S1_at:626:157;Dr.12596.1.S1_at:634:351;Dr.12596.1.S1_at:7:447
dre01128_1	16	Dr.2052.1.S1_at:124:421;Dr.2052.1.S1_at:24:683;Dr.2052.1.S1_at:296:543;Dr.2052.1.S1_at:365:181;Dr.2052.1.S1_at:365:479;Dr.2052.1.S1_at:412:213;Dr.2052.1.S1_at:422:293;Dr.2052.1.S1_at:43:477;Dr.2052.1.S1_at:4:437;Dr.2052.1.S1_at:505:465;Dr.2052.1.S1_at:525:153;Dr.2052.1.S1_at:59:443;Dr.2052.1.S1_at:611:461;Dr.2052.1.S1_at:667:225;Dr.2052.1.S1_at:672:197;Dr.2052.1.S1_at:699:41
dre01129_1	16	Dr.24753.1.S1_at:127:433;Dr.24753.1.S1_at:239:199;Dr.24753.1.S1_at:252:163;Dr.24753.1.S1_at:27:261;Dr.24753.1.S1_at:332:431;Dr.24753.1.S1_at:33:271;Dr.24753.1.S1_at:372:699;Dr.24753.1.S1_at:385:399;Dr.24753.1.S1_at:430:363;Dr.24753.1.S1_at:43:99;Dr.24753.1.S1_at:523:361;Dr.24753.1.S1_at:590:231;Dr.24753.1.S1_at:613:207;Dr.24753.1.S1_at:684:669;Dr.24753.1.S1_at:704:365;Dr.24753.1.S1_at:86:423
dre01136_1	16	Dr.12410.1.S1_at:196:123;Dr.12410.1.S1_at:280:517;Dr.12410.1.S1_at:283:291;Dr.12410.1.S1_at:313:289;Dr.12410.1.S1_at:317:1;Dr.12410.1.S1_at:339:121;Dr.12410.1.S1_at:452:311;Dr.12410.1.S1_at:453:303;Dr.12410.1.S1_at:538:371;Dr.12410.1.S1_at:54:641;Dr.12410.1.S1_at:642:593;Dr.12410.1.S1_at:702:417;Dr.12410.1.S1_at:704:279;Dr.12410.1.S1_at:74:99;Dr.12410.1.S1_at:75:569;Dr.12410.1.S1_at:91:71
dre01141_1	16	Dr.12616.1.S1_at:111:73;Dr.12616.1.S1_at:177:699;Dr.12616.1.S1_at:187:109;Dr.12616.1.S1_at:307:275;Dr.12616.1.S1_at:369:139;Dr.12616.1.S1_at:381:133;Dr.12616.1.S1_at:403:103;Dr.12616.1.S1_at:430:229;Dr.12616.1.S1_at:486:497;Dr.12616.1.S1_at:518:185;Dr.12616.1.S1_at:571:323;Dr.12616.1.S1_at:593:195;Dr.12616.1.S1_at:603:85;Dr.12616.1.S1_at:619:37;Dr.12616.1.S1_at:681:47;Dr.12616.1.S1_at:97:503
dre01158_1	16	Dr.24815.1.S1_at:137:335;Dr.24815.1.S1_at:14:103;Dr.24815.1.S1_at:177:449;Dr.24815.1.S1_at:246:551;Dr.24815.1.S1_at:285:215;Dr.24815.1.S1_at:412:133;Dr.24815.1.S1_at:461:75;Dr.24815.1.S1_at:471:85;Dr.24815.1.S1_at:504:553;Dr.24815.1.S1_at:518:501;Dr.24815.1.S1_at:578:91;Dr.24815.1.S1_at:604:535;Dr.24815.1.S1_at:669:155;Dr.24815.1.S1_at:701:665;Dr.24815.1.S1_at:710:477;Dr.24815.1.S1_at:78:501
dre01159_2	16	Dr.16375.1.A1_at:27:61;Dr.16375.1.A1_at:291:527;Dr.16375.1.A1_at:318:323;Dr.16375.1.A1_at:322:695;Dr.16375.1.A1_at:377:573;Dr.16375.1.A1_at:403:599;Dr.16375.1.A1_at:420:29;Dr.16375.1.A1_at:421:125;Dr.16375.1.A1_at:468:71;Dr.16375.1.A1_at:531:353;Dr.16375.1.A1_at:556:687;Dr.16375.1.A1_at:579:113;Dr.16375.1.A1_at:587:111;Dr.16375.1.A1_at:612:517;Dr.16375.1.A1_at:621:85;Dr.16375.1.A1_at:643:403
dre01162_1	16	Dr.11206.1.S1_at:12:47;Dr.11206.1.S1_at:249:237;Dr.11206.1.S1_at:283:179;Dr.11206.1.S1_at:290:57;Dr.11206.1.S1_at:292:77;Dr.11206.1.S1_at:298:173;Dr.11206.1.S1_at:348:333;Dr.11206.1.S1_at:372:511;Dr.11206.1.S1_at:396:79;Dr.11206.1.S1_at:40:379;Dr.11206.1.S1_at:483:321;Dr.11206.1.S1_at:513:135;Dr.11206.1.S1_at:516:351;Dr.11206.1.S1_at:555:161;Dr.11206.1.S1_at:649:593;Dr.11206.1.S1_at:84:291
dre01167_1	16	Dr.812.1.A1_at:13:459;Dr.812.1.A1_at:146:463;Dr.812.1.A1_at:153:137;Dr.812.1.A1_at:239:685;Dr.812.1.A1_at:365:369;Dr.812.1.A1_at:372:303;Dr.812.1.A1_at:455:109;Dr.812.1.A1_at:471:53;Dr.812.1.A1_at:502:263;Dr.812.1.A1_at:675:153;Dr.812.1.A1_at:676:245;Dr.812.1.A1_at:699:627;Dr.812.1.A1_at:81:615;Dr.812.1.A1_at:87:631;Dr.812.1.A1_at:8:259;Dr.812.1.A1_at:90:35
dre01172_1	16	Dr.3448.1.S1_at:10:105;Dr.3448.1.S1_at:122:99;Dr.3448.1.S1_at:124:235;Dr.3448.1.S1_at:239:395;Dr.3448.1.S1_at:287:19;Dr.3448.1.S1_at:332:265;Dr.3448.1.S1_at:402:315;Dr.3448.1.S1_at:446:627;Dr.3448.1.S1_at:537:435;Dr.3448.1.S1_at:53:467;Dr.3448.1.S1_at:542:463;Dr.3448.1.S1_at:606:569;Dr.3448.1.S1_at:613:267;Dr.3448.1.S1_at:623:591;Dr.3448.1.S1_at:632:643;Dr.3448.1.S1_at:88:79
dre01176_1	16	DrAffx.1.77.S1_at:102:465;DrAffx.1.77.S1_at:126:385;DrAffx.1.77.S1_at:193:603;DrAffx.1.77.S1_at:248:337;DrAffx.1.77.S1_at:317:347;DrAffx.1.77.S1_at:327:159;DrAffx.1.77.S1_at:435:183;DrAffx.1.77.S1_at:449:473;DrAffx.1.77.S1_at:450:1;DrAffx.1.77.S1_at:456:477;DrAffx.1.77.S1_at:525:229;DrAffx.1.77.S1_at:545:653;DrAffx.1.77.S1_at:591:287;DrAffx.1.77.S1_at:597:587;DrAffx.1.77.S1_at:621:631;DrAffx.1.77…
dre01188_1	16	Dr.19236.1.S1_at:133:541;Dr.19236.1.S1_at:201:479;Dr.19236.1.S1_at:261:45;Dr.19236.1.S1_at:287:519;Dr.19236.1.S1_at:313:665;Dr.19236.1.S1_at:349:365;Dr.19236.1.S1_at:383:491;Dr.19236.1.S1_at:411:205;Dr.19236.1.S1_at:441:139;Dr.19236.1.S1_at:543:133;Dr.19236.1.S1_at:629:523;Dr.19236.1.S1_at:651:339;Dr.19236.1.S1_at:651:539;Dr.19236.1.S1_at:670:9;Dr.19236.1.S1_at:679:221;Dr.19236.1.S1_at:6:105
dre01189_1	16	Dr.12605.1.S1_at:13:537;Dr.12605.1.S1_at:160:583;Dr.12605.1.S1_at:219:209;Dr.12605.1.S1_at:251:91;Dr.12605.1.S1_at:265:657;Dr.12605.1.S1_at:327:21;Dr.12605.1.S1_at:423:219;Dr.12605.1.S1_at:432:151;Dr.12605.1.S1_at:475:383;Dr.12605.1.S1_at:491:305;Dr.12605.1.S1_at:523:525;Dr.12605.1.S1_at:553:337;Dr.12605.1.S1_at:647:157;Dr.12605.1.S1_at:702:327;Dr.12605.1.S1_at:708:473;Dr.12605.1.S1_at:83:483
dre01193_1	16	Dr.18845.1.S1_at:122:361;Dr.18845.1.S1_at:139:89;Dr.18845.1.S1_at:142:553;Dr.18845.1.S1_at:144:17;Dr.18845.1.S1_at:190:279;Dr.18845.1.S1_at:249:293;Dr.18845.1.S1_at:269:313;Dr.18845.1.S1_at:350:113;Dr.18845.1.S1_at:393:227;Dr.18845.1.S1_at:424:155;Dr.18845.1.S1_at:549:383;Dr.18845.1.S1_at:574:73;Dr.18845.1.S1_at:592:377;Dr.18845.1.S1_at:606:697;Dr.18845.1.S1_at:693:123;Dr.18845.1.S1_at:76:169
dre01204_1	16	Dr.12604.1.S1_at:141:119;Dr.12604.1.S1_at:15:369;Dr.12604.1.S1_at:210:261;Dr.12604.1.S1_at:255:639;Dr.12604.1.S1_at:323:661;Dr.12604.1.S1_at:326:593;Dr.12604.1.S1_at:354:565;Dr.12604.1.S1_at:394:51;Dr.12604.1.S1_at:401:383;Dr.12604.1.S1_at:466:127;Dr.12604.1.S1_at:568:43;Dr.12604.1.S1_at:572:675;Dr.12604.1.S1_at:602:153;Dr.12604.1.S1_at:617:219;Dr.12604.1.S1_at:657:233;Dr.12604.1.S1_at:671:99
dre01205_4	16	Dr.25009.4.A1_at:116:577;Dr.25009.4.A1_at:123:65;Dr.25009.4.A1_at:136:123;Dr.25009.4.A1_at:26:565;Dr.25009.4.A1_at:278:499;Dr.25009.4.A1_at:298:385;Dr.25009.4.A1_at:339:403;Dr.25009.4.A1_at:438:257;Dr.25009.4.A1_at:450:471;Dr.25009.4.A1_at:525:143;Dr.25009.4.A1_at:557:233;Dr.25009.4.A1_at:570:667;Dr.25009.4.A1_at:58:43;Dr.25009.4.A1_at:625:555;Dr.25009.4.A1_at:702:341;Dr.25009.4.A1_at:97:145
dre01214_1	16	Dr.12595.1.S1_at:117:637;Dr.12595.1.S1_at:120:99;Dr.12595.1.S1_at:14:115;Dr.12595.1.S1_at:288:345;Dr.12595.1.S1_at:344:223;Dr.12595.1.S1_at:346:691;Dr.12595.1.S1_at:503:491;Dr.12595.1.S1_at:513:25;Dr.12595.1.S1_at:553:371;Dr.12595.1.S1_at:589:671;Dr.12595.1.S1_at:595:613;Dr.12595.1.S1_at:598:453;Dr.12595.1.S1_at:605:303;Dr.12595.1.S1_at:656:297;Dr.12595.1.S1_at:657:329;Dr.12595.1.S1_at:6:337
dre01222_2	16	Dr.637.1.S2_at:191:419;Dr.637.1.S2_at:256:609;Dr.637.1.S2_at:259:401;Dr.637.1.S2_at:342:445;Dr.637.1.S2_at:363:139;Dr.637.1.S2_at:383:525;Dr.637.1.S2_at:424:75;Dr.637.1.S2_at:445:429;Dr.637.1.S2_at:450:173;Dr.637.1.S2_at:478:341;Dr.637.1.S2_at:531:171;Dr.637.1.S2_at:554:237;Dr.637.1.S2_at:554:417;Dr.637.1.S2_at:646:693;Dr.637.1.S2_at:652:427;Dr.637.1.S2_at:71:657
dre01235_1	16	Dr.5434.4.S1_at:131:161;Dr.5434.4.S1_at:213:329;Dr.5434.4.S1_at:264:259;Dr.5434.4.S1_at:310:127;Dr.5434.4.S1_at:312:319;Dr.5434.4.S1_at:331:429;Dr.5434.4.S1_at:367:335;Dr.5434.4.S1_at:392:391;Dr.5434.4.S1_at:406:527;Dr.5434.4.S1_at:445:621;Dr.5434.4.S1_at:475:431;Dr.5434.4.S1_at:536:587;Dr.5434.4.S1_at:612:27;Dr.5434.4.S1_at:620:613;Dr.5434.4.S1_at:654:239;Dr.5434.4.S1_at:69:503
dre01260_1	16	Dr.3920.1.S1_at:151:525;Dr.3920.1.S1_at:195:391;Dr.3920.1.S1_at:228:19;Dr.3920.1.S1_at:264:105;Dr.3920.1.S1_at:267:327;Dr.3920.1.S1_at:271:463;Dr.3920.1.S1_at:297:663;Dr.3920.1.S1_at:342:417;Dr.3920.1.S1_at:417:601;Dr.3920.1.S1_at:428:663;Dr.3920.1.S1_at:499:81;Dr.3920.1.S1_at:51:643;Dr.3920.1.S1_at:534:625;Dr.3920.1.S1_at:537:417;Dr.3920.1.S1_at:699:103;Dr.3920.1.S1_at:700:179
dre01262_1	16	DrAffx.1.48.S1_at:135:195;DrAffx.1.48.S1_at:155:495;DrAffx.1.48.S1_at:178:619;DrAffx.1.48.S1_at:26:373;DrAffx.1.48.S1_at:301:95;DrAffx.1.48.S1_at:347:157;DrAffx.1.48.S1_at:437:335;DrAffx.1.48.S1_at:538:523;DrAffx.1.48.S1_at:551:545;DrAffx.1.48.S1_at:577:229;DrAffx.1.48.S1_at:588:327;DrAffx.1.48.S1_at:637:501;DrAffx.1.48.S1_at:639:131;DrAffx.1.48.S1_at:680:221;DrAffx.1.48.S1_at:697:171;DrAffx.1.48…
dre01274_1	16	DrAffx.1.43.S1_at:113:285;DrAffx.1.43.S1_at:119:531;DrAffx.1.43.S1_at:208:523;DrAffx.1.43.S1_at:230:335;DrAffx.1.43.S1_at:235:389;DrAffx.1.43.S1_at:275:497;DrAffx.1.43.S1_at:310:165;DrAffx.1.43.S1_at:31:387;DrAffx.1.43.S1_at:366:363;DrAffx.1.43.S1_at:442:97;DrAffx.1.43.S1_at:453:133;DrAffx.1.43.S1_at:464:357;DrAffx.1.43.S1_at:511:79;DrAffx.1.43.S1_at:528:697;DrAffx.1.43.S1_at:595:381;DrAffx.1.43.…
dre01301_1	16	Dr.18839.1.S2_at:105:431;Dr.18839.1.S2_at:173:61;Dr.18839.1.S2_at:174:171;Dr.18839.1.S2_at:252:651;Dr.18839.1.S2_at:278:257;Dr.18839.1.S2_at:320:529;Dr.18839.1.S2_at:423:491;Dr.18839.1.S2_at:470:565;Dr.18839.1.S2_at:484:331;Dr.18839.1.S2_at:489:101;Dr.18839.1.S2_at:492:475;Dr.18839.1.S2_at:552:457;Dr.18839.1.S2_at:610:683;Dr.18839.1.S2_at:622:87;Dr.18839.1.S2_at:655:653;Dr.18839.1.S2_at:97:603
dre01318_1	16	Dr.11043.1.A1_at:118:683;Dr.11043.1.A1_at:133:123;Dr.11043.1.A1_at:143:461;Dr.11043.1.A1_at:154:589;Dr.11043.1.A1_at:364:25;Dr.11043.1.A1_at:415:269;Dr.11043.1.A1_at:421:33;Dr.11043.1.A1_at:455:43;Dr.11043.1.A1_at:463:487;Dr.11043.1.A1_at:485:241;Dr.11043.1.A1_at:567:449;Dr.11043.1.A1_at:574:163;Dr.11043.1.A1_at:579:475;Dr.11043.1.A1_at:632:45;Dr.11043.1.A1_at:74:309;Dr.11043.1.A1_at:79:701
dre01323_1	16	Dr.25176.1.S1_at:205:15;Dr.25176.1.S1_at:229:681;Dr.25176.1.S1_at:237:417;Dr.25176.1.S1_at:333:361;Dr.25176.1.S1_at:341:703;Dr.25176.1.S1_at:365:403;Dr.25176.1.S1_at:369:667;Dr.25176.1.S1_at:411:657;Dr.25176.1.S1_at:491:27;Dr.25176.1.S1_at:50:319;Dr.25176.1.S1_at:550:425;Dr.25176.1.S1_at:585:529;Dr.25176.1.S1_at:589:661;Dr.25176.1.S1_at:600:679;Dr.25176.1.S1_at:632:289;Dr.25176.1.S1_at:701:657
dre01328_1	16	Dr.1204.1.S1_at:123:367;Dr.1204.1.S1_at:143:385;Dr.1204.1.S1_at:214:61;Dr.1204.1.S1_at:225:383;Dr.1204.1.S1_at:253:411;Dr.1204.1.S1_at:400:215;Dr.1204.1.S1_at:436:379;Dr.1204.1.S1_at:439:205;Dr.1204.1.S1_at:497:365;Dr.1204.1.S1_at:516:451;Dr.1204.1.S1_at:568:181;Dr.1204.1.S1_at:576:57;Dr.1204.1.S1_at:664:651;Dr.1204.1.S1_at:66:475;Dr.1204.1.S1_at:686:167;Dr.1204.1.S1_at:694:453
dre01331_1	16	Dr.2417.1.S1_at:121:497;Dr.2417.1.S1_at:124:485;Dr.2417.1.S1_at:126:571;Dr.2417.1.S1_at:135:121;Dr.2417.1.S1_at:164:305;Dr.2417.1.S1_at:22:703;Dr.2417.1.S1_at:232:319;Dr.2417.1.S1_at:326:339;Dr.2417.1.S1_at:340:345;Dr.2417.1.S1_at:361:5;Dr.2417.1.S1_at:376:97;Dr.2417.1.S1_at:447:231;Dr.2417.1.S1_at:50:615;Dr.2417.1.S1_at:52:705;Dr.2417.1.S1_at:676:337;Dr.2417.1.S1_at:692:61
dre01333_1	16	Dr.5257.1.S1_at:148:203;Dr.5257.1.S1_at:14:161;Dr.5257.1.S1_at:20:85;Dr.5257.1.S1_at:21:195;Dr.5257.1.S1_at:282:495;Dr.5257.1.S1_at:305:37;Dr.5257.1.S1_at:317:13;Dr.5257.1.S1_at:446:601;Dr.5257.1.S1_at:556:117;Dr.5257.1.S1_at:556:223;Dr.5257.1.S1_at:629:197;Dr.5257.1.S1_at:667:415;Dr.5257.1.S1_at:676:403;Dr.5257.1.S1_at:685:81;Dr.5257.1.S1_at:702:691;Dr.5257.1.S1_at:84:399
dre01334_1	16	Dr.3526.1.S1_at:10:307;Dr.3526.1.S1_at:143:349;Dr.3526.1.S1_at:175:423;Dr.3526.1.S1_at:230:309;Dr.3526.1.S1_at:279:581;Dr.3526.1.S1_at:289:497;Dr.3526.1.S1_at:306:337;Dr.3526.1.S1_at:339:41;Dr.3526.1.S1_at:472:581;Dr.3526.1.S1_at:493:77;Dr.3526.1.S1_at:554:617;Dr.3526.1.S1_at:577:623;Dr.3526.1.S1_at:582:351;Dr.3526.1.S1_at:683:423;Dr.3526.1.S1_at:706:475;Dr.3526.1.S1_at:77:233
dre01337_1	16	Dr.1557.1.S1_at:199:55;Dr.1557.1.S1_at:275:53;Dr.1557.1.S1_at:277:543;Dr.1557.1.S1_at:351:451;Dr.1557.1.S1_at:368:523;Dr.1557.1.S1_at:377:233;Dr.1557.1.S1_at:396:445;Dr.1557.1.S1_at:452:529;Dr.1557.1.S1_at:479:165;Dr.1557.1.S1_at:582:299;Dr.1557.1.S1_at:591:121;Dr.1557.1.S1_at:601:623;Dr.1557.1.S1_at:614:603;Dr.1557.1.S1_at:630:649;Dr.1557.1.S1_at:63:185;Dr.1557.1.S1_at:68:237
dre01340_1	16	Dr.18314.1.A1_at:135:271;Dr.18314.1.A1_at:176:57;Dr.18314.1.A1_at:212:677;Dr.18314.1.A1_at:331:273;Dr.18314.1.A1_at:338:615;Dr.18314.1.A1_at:381:407;Dr.18314.1.A1_at:389:253;Dr.18314.1.A1_at:394:321;Dr.18314.1.A1_at:39:483;Dr.18314.1.A1_at:484:511;Dr.18314.1.A1_at:543:181;Dr.18314.1.A1_at:577:657;Dr.18314.1.A1_at:605:619;Dr.18314.1.A1_at:670:51;Dr.18314.1.A1_at:82:185;Dr.18314.1.A1_at:8:589
dre01344_1	16	Dr.1324.1.S1_at:111:185;Dr.1324.1.S1_at:130:217;Dr.1324.1.S1_at:146:71;Dr.1324.1.S1_at:181:63;Dr.1324.1.S1_at:210:619;Dr.1324.1.S1_at:242:105;Dr.1324.1.S1_at:26:609;Dr.1324.1.S1_at:281:417;Dr.1324.1.S1_at:362:387;Dr.1324.1.S1_at:365:445;Dr.1324.1.S1_at:41:69;Dr.1324.1.S1_at:447:601;Dr.1324.1.S1_at:470:99;Dr.1324.1.S1_at:633:81;Dr.1324.1.S1_at:634:529;Dr.1324.1.S1_at:676:587
dre01349_1	16	Dr.6364.1.S1_a_at:11:529;Dr.6364.1.S1_a_at:153:57;Dr.6364.1.S1_a_at:384:393;Dr.6364.1.S1_a_at:403:529;Dr.6364.1.S1_a_at:435:63;Dr.6364.1.S1_a_at:43:573;Dr.6364.1.S1_a_at:459:235;Dr.6364.1.S1_a_at:483:655;Dr.6364.1.S1_a_at:49:625;Dr.6364.1.S1_a_at:518:477;Dr.6364.1.S1_a_at:608:131;Dr.6364.1.S1_a_at:635:283;Dr.6364.1.S1_a_at:680:685;Dr.6364.1.S1_a_at:692:473;Dr.6364.1.S1_a_at:701:81;Dr.6364.1.S1_a_…
dre01364_1	16	Dr.18319.1.S1_at:152:591;Dr.18319.1.S1_at:236:447;Dr.18319.1.S1_at:298:111;Dr.18319.1.S1_at:350:397;Dr.18319.1.S1_at:379:309;Dr.18319.1.S1_at:386:199;Dr.18319.1.S1_at:467:345;Dr.18319.1.S1_at:473:689;Dr.18319.1.S1_at:48:669;Dr.18319.1.S1_at:502:477;Dr.18319.1.S1_at:505:475;Dr.18319.1.S1_at:585:701;Dr.18319.1.S1_at:708:543;Dr.18319.1.S1_at:75:659;Dr.18319.1.S1_at:76:541;Dr.18319.1.S1_at:96:549
dre01365_1	16	Dr.18301.1.S1_at:105:93;Dr.18301.1.S1_at:116:595;Dr.18301.1.S1_at:155:441;Dr.18301.1.S1_at:182:439;Dr.18301.1.S1_at:192:563;Dr.18301.1.S1_at:214:489;Dr.18301.1.S1_at:227:427;Dr.18301.1.S1_at:27:123;Dr.18301.1.S1_at:345:379;Dr.18301.1.S1_at:414:195;Dr.18301.1.S1_at:456:223;Dr.18301.1.S1_at:468:351;Dr.18301.1.S1_at:500:313;Dr.18301.1.S1_at:606:23;Dr.18301.1.S1_at:673:691;Dr.18301.1.S1_at:85:299
dre01366_4	16	Dr.4716.2.A1_at:214:73;Dr.4716.2.A1_at:223:655;Dr.4716.2.A1_at:269:657;Dr.4716.2.A1_at:285:637;Dr.4716.2.A1_at:293:511;Dr.4716.2.A1_at:307:573;Dr.4716.2.A1_at:345:197;Dr.4716.2.A1_at:357:125;Dr.4716.2.A1_at:364:503;Dr.4716.2.A1_at:533:629;Dr.4716.2.A1_at:587:535;Dr.4716.2.A1_at:609:435;Dr.4716.2.A1_at:678:385;Dr.4716.2.A1_at:69:19;Dr.4716.2.A1_at:704:179;Dr.4716.2.A1_at:94:279
dre01373_1	16	Dr.1831.1.S1_at:117:181;Dr.1831.1.S1_at:149:133;Dr.1831.1.S1_at:164:109;Dr.1831.1.S1_at:18:235;Dr.1831.1.S1_at:193:427;Dr.1831.1.S1_at:198:203;Dr.1831.1.S1_at:232:279;Dr.1831.1.S1_at:252:607;Dr.1831.1.S1_at:265:445;Dr.1831.1.S1_at:273:133;Dr.1831.1.S1_at:277:597;Dr.1831.1.S1_at:288:435;Dr.1831.1.S1_at:418:3;Dr.1831.1.S1_at:584:265;Dr.1831.1.S1_at:662:617;Dr.1831.1.S1_at:674:17
dre01374_1	16	Dr.18157.1.A1_at:135:381;Dr.18157.1.A1_at:194:689;Dr.18157.1.A1_at:279:239;Dr.18157.1.A1_at:293:207;Dr.18157.1.A1_at:305:311;Dr.18157.1.A1_at:323:209;Dr.18157.1.A1_at:336:483;Dr.18157.1.A1_at:338:175;Dr.18157.1.A1_at:428:507;Dr.18157.1.A1_at:532:29;Dr.18157.1.A1_at:545:395;Dr.18157.1.A1_at:578:433;Dr.18157.1.A1_at:58:191;Dr.18157.1.A1_at:649:59;Dr.18157.1.A1_at:655:323;Dr.18157.1.A1_at:706:365
dre01386_2	16	Dr.20821.1.A1_at:111:63;Dr.20821.1.A1_at:13:349;Dr.20821.1.A1_at:14:337;Dr.20821.1.A1_at:185:405;Dr.20821.1.A1_at:319:279;Dr.20821.1.A1_at:322:51;Dr.20821.1.A1_at:354:651;Dr.20821.1.A1_at:388:325;Dr.20821.1.A1_at:438:331;Dr.20821.1.A1_at:454:123;Dr.20821.1.A1_at:461:143;Dr.20821.1.A1_at:482:131;Dr.20821.1.A1_at:48:231;Dr.20821.1.A1_at:499:471;Dr.20821.1.A1_at:578:595;Dr.20821.1.A1_at:699:213
dre01470_3	16	Dr.8172.1.S1_at:248:419;Dr.8172.1.S1_at:26:435;Dr.8172.1.S1_at:270:687;Dr.8172.1.S1_at:346:509;Dr.8172.1.S1_at:394:173;Dr.8172.1.S1_at:404:435;Dr.8172.1.S1_at:424:501;Dr.8172.1.S1_at:433:217;Dr.8172.1.S1_at:43:1;Dr.8172.1.S1_at:504:547;Dr.8172.1.S1_at:562:237;Dr.8172.1.S1_at:572:115;Dr.8172.1.S1_at:580:281;Dr.8172.1.S1_at:582:569;Dr.8172.1.S1_at:624:433;Dr.8172.1.S1_at:704:661
dre01488_1	16	Dr.1000.1.S1_at:151:623;Dr.1000.1.S1_at:154:495;Dr.1000.1.S1_at:206:193;Dr.1000.1.S1_at:253:611;Dr.1000.1.S1_at:265:121;Dr.1000.1.S1_at:274:471;Dr.1000.1.S1_at:293:475;Dr.1000.1.S1_at:361:471;Dr.1000.1.S1_at:394:313;Dr.1000.1.S1_at:459:215;Dr.1000.1.S1_at:45:397;Dr.1000.1.S1_at:464:467;Dr.1000.1.S1_at:526:647;Dr.1000.1.S1_at:563:333;Dr.1000.1.S1_at:655:661;Dr.1000.1.S1_at:690:681
dre01499_2	16	Dr.11764.2.A1_at:152:617;Dr.11764.2.A1_at:197:243;Dr.11764.2.A1_at:197:303;Dr.11764.2.A1_at:208:627;Dr.11764.2.A1_at:225:7;Dr.11764.2.A1_at:249:697;Dr.11764.2.A1_at:289:665;Dr.11764.2.A1_at:479:485;Dr.11764.2.A1_at:502:545;Dr.11764.2.A1_at:531:261;Dr.11764.2.A1_at:587:35;Dr.11764.2.A1_at:596:163;Dr.11764.2.A1_at:5:239;Dr.11764.2.A1_at:641:175;Dr.11764.2.A1_at:663:371;Dr.11764.2.A1_at:68:163
dre01504_1	16	Dr.14668.1.S1_at:111:251;Dr.14668.1.S1_at:160:19;Dr.14668.1.S1_at:177:379;Dr.14668.1.S1_at:265:383;Dr.14668.1.S1_at:304:331;Dr.14668.1.S1_at:317:511;Dr.14668.1.S1_at:376:641;Dr.14668.1.S1_at:378:481;Dr.14668.1.S1_at:420:517;Dr.14668.1.S1_at:443:281;Dr.14668.1.S1_at:443:667;Dr.14668.1.S1_at:489:83;Dr.14668.1.S1_at:585:431;Dr.14668.1.S1_at:636:239;Dr.14668.1.S1_at:67:341;Dr.14668.1.S1_at:93:443
dre01504_2	16	Dr.14668.2.S1_at:113:215;Dr.14668.2.S1_at:116:413;Dr.14668.2.S1_at:129:113;Dr.14668.2.S1_at:134:577;Dr.14668.2.S1_at:139:547;Dr.14668.2.S1_at:206:181;Dr.14668.2.S1_at:25:543;Dr.14668.2.S1_at:270:319;Dr.14668.2.S1_at:368:59;Dr.14668.2.S1_at:391:463;Dr.14668.2.S1_at:439:121;Dr.14668.2.S1_at:460:213;Dr.14668.2.S1_at:55:641;Dr.14668.2.S1_at:565:549;Dr.14668.2.S1_at:673:557;Dr.14668.2.S1_at:91:463
dre01514_1	16	Dr.10531.3.S1_a_at:120:501;Dr.10531.3.S1_a_at:169:361;Dr.10531.3.S1_a_at:265:571;Dr.10531.3.S1_a_at:307:377;Dr.10531.3.S1_a_at:394:135;Dr.10531.3.S1_a_at:419:83;Dr.10531.3.S1_a_at:423:257;Dr.10531.3.S1_a_at:490:71;Dr.10531.3.S1_a_at:497:555;Dr.10531.3.S1_a_at:583:169;Dr.10531.3.S1_a_at:634:287;Dr.10531.3.S1_a_at:643:605;Dr.10531.3.S1_a_at:647:273;Dr.10531.3.S1_a_at:653:61;Dr.10531.3.S1_a_at:698:2…
dre01528_1	16	Dr.1282.1.S1_at:128:111;Dr.1282.1.S1_at:132:523;Dr.1282.1.S1_at:182:595;Dr.1282.1.S1_at:197:477;Dr.1282.1.S1_at:318:591;Dr.1282.1.S1_at:367:267;Dr.1282.1.S1_at:376:355;Dr.1282.1.S1_at:575:629;Dr.1282.1.S1_at:584:427;Dr.1282.1.S1_at:609:401;Dr.1282.1.S1_at:66:13;Dr.1282.1.S1_at:683:317;Dr.1282.1.S1_at:696:635;Dr.1282.1.S1_at:70:79;Dr.1282.1.S1_at:81:539;Dr.1282.1.S1_at:94:643
dre01530_1	16	Dr.6818.1.S1_at:102:265;Dr.6818.1.S1_at:114:425;Dr.6818.1.S1_at:164:351;Dr.6818.1.S1_at:215:551;Dr.6818.1.S1_at:223:561;Dr.6818.1.S1_at:269:493;Dr.6818.1.S1_at:342:627;Dr.6818.1.S1_at:475:305;Dr.6818.1.S1_at:496:543;Dr.6818.1.S1_at:496:69;Dr.6818.1.S1_at:537:11;Dr.6818.1.S1_at:543:545;Dr.6818.1.S1_at:565:437;Dr.6818.1.S1_at:578:51;Dr.6818.1.S1_at:586:691;Dr.6818.1.S1_at:642:75
dre01540_1	16	Dr.19915.1.S1_at:122:227;Dr.19915.1.S1_at:208:243;Dr.19915.1.S1_at:223:133;Dr.19915.1.S1_at:230:405;Dr.19915.1.S1_at:242:87;Dr.19915.1.S1_at:281:645;Dr.19915.1.S1_at:473:567;Dr.19915.1.S1_at:47:291;Dr.19915.1.S1_at:489:699;Dr.19915.1.S1_at:595:345;Dr.19915.1.S1_at:619:249;Dr.19915.1.S1_at:638:403;Dr.19915.1.S1_at:639:679;Dr.19915.1.S1_at:691:539;Dr.19915.1.S1_at:703:69;Dr.19915.1.S1_at:82:59
dre01544_1	16	Dr.5779.1.S1_at:133:627;Dr.5779.1.S1_at:146:611;Dr.5779.1.S1_at:158:365;Dr.5779.1.S1_at:187:199;Dr.5779.1.S1_at:194:111;Dr.5779.1.S1_at:214:523;Dr.5779.1.S1_at:249:453;Dr.5779.1.S1_at:255:141;Dr.5779.1.S1_at:257:303;Dr.5779.1.S1_at:311:465;Dr.5779.1.S1_at:394:695;Dr.5779.1.S1_at:409:97;Dr.5779.1.S1_at:503:481;Dr.5779.1.S1_at:601:341;Dr.5779.1.S1_at:614:215;Dr.5779.1.S1_at:703:339
dre01609_1	16	Dr.2619.1.S1_at:137:541;Dr.2619.1.S1_at:139:135;Dr.2619.1.S1_at:183:547;Dr.2619.1.S1_at:250:683;Dr.2619.1.S1_at:261:47;Dr.2619.1.S1_at:292:173;Dr.2619.1.S1_at:338:357;Dr.2619.1.S1_at:369:43;Dr.2619.1.S1_at:421:679;Dr.2619.1.S1_at:435:79;Dr.2619.1.S1_at:480:419;Dr.2619.1.S1_at:485:585;Dr.2619.1.S1_at:568:577;Dr.2619.1.S1_at:61:487;Dr.2619.1.S1_at:653:165;Dr.2619.1.S1_at:684:399
dre01645_1	16	Dr.26405.1.S1_at:124:9;Dr.26405.1.S1_at:146:271;Dr.26405.1.S1_at:217:353;Dr.26405.1.S1_at:237:73;Dr.26405.1.S1_at:264:329;Dr.26405.1.S1_at:306:237;Dr.26405.1.S1_at:340:383;Dr.26405.1.S1_at:473:361;Dr.26405.1.S1_at:497:115;Dr.26405.1.S1_at:506:641;Dr.26405.1.S1_at:547:419;Dr.26405.1.S1_at:573:77;Dr.26405.1.S1_at:579:311;Dr.26405.1.S1_at:597:545;Dr.26405.1.S1_at:625:457;Dr.26405.1.S1_at:644:51
dre01645_2	16	Dr.26392.1.A1_at:217:509;Dr.26392.1.A1_at:219:35;Dr.26392.1.A1_at:225:299;Dr.26392.1.A1_at:230:439;Dr.26392.1.A1_at:291:419;Dr.26392.1.A1_at:409:173;Dr.26392.1.A1_at:415:273;Dr.26392.1.A1_at:429:335;Dr.26392.1.A1_at:46:691;Dr.26392.1.A1_at:493:45;Dr.26392.1.A1_at:494:141;Dr.26392.1.A1_at:512:313;Dr.26392.1.A1_at:524:13;Dr.26392.1.A1_at:604:17;Dr.26392.1.A1_at:696:35;Dr.26392.1.A1_at:71:381
dre01648_1	16	Dr.17235.1.A1_s_at:126:481;Dr.17235.1.A1_s_at:139:123;Dr.17235.1.A1_s_at:151:589;Dr.17235.1.A1_s_at:166:3;Dr.17235.1.A1_s_at:188:545;Dr.17235.1.A1_s_at:1:299;Dr.17235.1.A1_s_at:24:129;Dr.17235.1.A1_s_at:28:319;Dr.17235.1.A1_s_at:326:301;Dr.17235.1.A1_s_at:380:511;Dr.17235.1.A1_s_at:409:87;Dr.17235.1.A1_s_at:517:131;Dr.17235.1.A1_s_at:587:621;Dr.17235.1.A1_s_at:622:55;Dr.17235.1.A1_s_at:644:617;Dr…
dre01661_1	16	Dr.8682.1.S1_at:120:297;Dr.8682.1.S1_at:142:123;Dr.8682.1.S1_at:17:531;Dr.8682.1.S1_at:29:597;Dr.8682.1.S1_at:30:619;Dr.8682.1.S1_at:34:37;Dr.8682.1.S1_at:352:563;Dr.8682.1.S1_at:393:45;Dr.8682.1.S1_at:411:63;Dr.8682.1.S1_at:419:583;Dr.8682.1.S1_at:423:227;Dr.8682.1.S1_at:506:7;Dr.8682.1.S1_at:518:677;Dr.8682.1.S1_at:597:411;Dr.8682.1.S1_at:636:23;Dr.8682.1.S1_at:9:81
dre01692_2	16	Dr.18577.1.S2_at:128:251;Dr.18577.1.S2_at:191:25;Dr.18577.1.S2_at:250:549;Dr.18577.1.S2_at:257:247;Dr.18577.1.S2_at:308:565;Dr.18577.1.S2_at:368:61;Dr.18577.1.S2_at:372:49;Dr.18577.1.S2_at:386:659;Dr.18577.1.S2_at:405:169;Dr.18577.1.S2_at:418:123;Dr.18577.1.S2_at:430:249;Dr.18577.1.S2_at:536:411;Dr.18577.1.S2_at:572:529;Dr.18577.1.S2_at:613:271;Dr.18577.1.S2_at:684:245;Dr.18577.1.S2_at:693:295
dre01715_4	16	Dr.17911.1.S1_at:173:85;Dr.17911.1.S1_at:179:381;Dr.17911.1.S1_at:217:213;Dr.17911.1.S1_at:217:487;Dr.17911.1.S1_at:268:7;Dr.17911.1.S1_at:322:445;Dr.17911.1.S1_at:387:503;Dr.17911.1.S1_at:391:93;Dr.17911.1.S1_at:462:181;Dr.17911.1.S1_at:497:471;Dr.17911.1.S1_at:597:677;Dr.17911.1.S1_at:649:17;Dr.17911.1.S1_at:695:371;Dr.17911.1.S1_at:81:193;Dr.17911.1.S1_at:88:505;Dr.17911.1.S1_at:97:465
dre01716_1	16	Dr.256.1.S1_at:165:53;Dr.256.1.S1_at:173:441;Dr.256.1.S1_at:197:647;Dr.256.1.S1_at:19:617;Dr.256.1.S1_at:275:73;Dr.256.1.S1_at:277:525;Dr.256.1.S1_at:398:129;Dr.256.1.S1_at:453:541;Dr.256.1.S1_at:534:531;Dr.256.1.S1_at:536:227;Dr.256.1.S1_at:54:95;Dr.256.1.S1_at:613:445;Dr.256.1.S1_at:629:185;Dr.256.1.S1_at:647:261;Dr.256.1.S1_at:66:399;Dr.256.1.S1_at:72:201
dre01717_1	16	Dr.11494.1.S1_at:142:69;Dr.11494.1.S1_at:160:545;Dr.11494.1.S1_at:245:217;Dr.11494.1.S1_at:249:173;Dr.11494.1.S1_at:24:385;Dr.11494.1.S1_at:301:563;Dr.11494.1.S1_at:31:209;Dr.11494.1.S1_at:42:479;Dr.11494.1.S1_at:440:543;Dr.11494.1.S1_at:442:467;Dr.11494.1.S1_at:461:189;Dr.11494.1.S1_at:461:463;Dr.11494.1.S1_at:478:191;Dr.11494.1.S1_at:507:89;Dr.11494.1.S1_at:603:501;Dr.11494.1.S1_at:705:275
dre01728_2	16	Dr.9881.2.A1_at:160:561;Dr.9881.2.A1_at:179:461;Dr.9881.2.A1_at:248:33;Dr.9881.2.A1_at:249:153;Dr.9881.2.A1_at:289:223;Dr.9881.2.A1_at:376:357;Dr.9881.2.A1_at:389:549;Dr.9881.2.A1_at:391:567;Dr.9881.2.A1_at:42:175;Dr.9881.2.A1_at:431:671;Dr.9881.2.A1_at:4:355;Dr.9881.2.A1_at:517:119;Dr.9881.2.A1_at:540:571;Dr.9881.2.A1_at:625:229;Dr.9881.2.A1_at:627:219;Dr.9881.2.A1_at:677:161
dre01737_1	16	Dr.296.1.S1_at:167:337;Dr.296.1.S1_at:242:39;Dr.296.1.S1_at:353:95;Dr.296.1.S1_at:460:551;Dr.296.1.S1_at:466:681;Dr.296.1.S1_at:468:455;Dr.296.1.S1_at:502:693;Dr.296.1.S1_at:531:277;Dr.296.1.S1_at:575:193;Dr.296.1.S1_at:57:553;Dr.296.1.S1_at:581:169;Dr.296.1.S1_at:620:691;Dr.296.1.S1_at:626:587;Dr.296.1.S1_at:637:25;Dr.296.1.S1_at:66:559;Dr.296.1.S1_at:706:649
dre01747_1	16	Dr.5434.2.A1_a_at:162:271;Dr.5434.2.A1_a_at:162:447;Dr.5434.2.A1_a_at:204:35;Dr.5434.2.A1_a_at:224:495;Dr.5434.2.A1_a_at:242:605;Dr.5434.2.A1_a_at:311:403;Dr.5434.2.A1_a_at:340:163;Dr.5434.2.A1_a_at:35:371;Dr.5434.2.A1_a_at:361:611;Dr.5434.2.A1_a_at:484:693;Dr.5434.2.A1_a_at:551:515;Dr.5434.2.A1_a_at:587:643;Dr.5434.2.A1_a_at:633:455;Dr.5434.2.A1_a_at:656:449;Dr.5434.2.A1_a_at:680:1;Dr.5434.2.A1_…
dre01748_1	16	Dr.5434.3.S1_at:152:275;Dr.5434.3.S1_at:173:159;Dr.5434.3.S1_at:173:271;Dr.5434.3.S1_at:173:639;Dr.5434.3.S1_at:284:315;Dr.5434.3.S1_at:330:599;Dr.5434.3.S1_at:33:51;Dr.5434.3.S1_at:38:13;Dr.5434.3.S1_at:419:649;Dr.5434.3.S1_at:462:667;Dr.5434.3.S1_at:486:647;Dr.5434.3.S1_at:529:427;Dr.5434.3.S1_at:532:351;Dr.5434.3.S1_at:55:37;Dr.5434.3.S1_at:667:69;Dr.5434.3.S1_at:676:493
dre01771_1	16	Dr.1653.1.S1_at:110:579;Dr.1653.1.S1_at:147:409;Dr.1653.1.S1_at:151:131;Dr.1653.1.S1_at:19:389;Dr.1653.1.S1_at:209:111;Dr.1653.1.S1_at:246:279;Dr.1653.1.S1_at:285:523;Dr.1653.1.S1_at:345:295;Dr.1653.1.S1_at:369:375;Dr.1653.1.S1_at:391:551;Dr.1653.1.S1_at:450:153;Dr.1653.1.S1_at:56:345;Dr.1653.1.S1_at:58:367;Dr.1653.1.S1_at:619:607;Dr.1653.1.S1_at:647:367;Dr.1653.1.S1_at:96:185
dre01778_1	16	Dr.18321.1.S1_at:137:481;Dr.18321.1.S1_at:150:605;Dr.18321.1.S1_at:28:83;Dr.18321.1.S1_at:300:237;Dr.18321.1.S1_at:406:655;Dr.18321.1.S1_at:40:591;Dr.18321.1.S1_at:427:385;Dr.18321.1.S1_at:502:141;Dr.18321.1.S1_at:537:375;Dr.18321.1.S1_at:53:225;Dr.18321.1.S1_at:557:451;Dr.18321.1.S1_at:562:141;Dr.18321.1.S1_at:585:105;Dr.18321.1.S1_at:608:29;Dr.18321.1.S1_at:655:135;Dr.18321.1.S1_at:684:323
dre01784_1	16	Dr.18323.1.S1_at:117:371;Dr.18323.1.S1_at:121:431;Dr.18323.1.S1_at:157:545;Dr.18323.1.S1_at:210:399;Dr.18323.1.S1_at:298:263;Dr.18323.1.S1_at:338:225;Dr.18323.1.S1_at:375:601;Dr.18323.1.S1_at:475:469;Dr.18323.1.S1_at:514:3;Dr.18323.1.S1_at:556:231;Dr.18323.1.S1_at:661:681;Dr.18323.1.S1_at:67:467;Dr.18323.1.S1_at:707:95;Dr.18323.1.S1_at:82:681;Dr.18323.1.S1_at:96:671;Dr.18323.1.S1_at:99:491
dre01788_1	16	Dr.24976.1.S1_at:135:663;Dr.24976.1.S1_at:23:311;Dr.24976.1.S1_at:279:181;Dr.24976.1.S1_at:29:443;Dr.24976.1.S1_at:303:73;Dr.24976.1.S1_at:335:123;Dr.24976.1.S1_at:382:281;Dr.24976.1.S1_at:427:473;Dr.24976.1.S1_at:474:461;Dr.24976.1.S1_at:554:135;Dr.24976.1.S1_at:560:587;Dr.24976.1.S1_at:583:273;Dr.24976.1.S1_at:590:513;Dr.24976.1.S1_at:644:61;Dr.24976.1.S1_at:672:467;Dr.24976.1.S1_at:693:577
dre01795_1	16	Dr.17145.1.S1_at:176:19;Dr.17145.1.S1_at:208:315;Dr.17145.1.S1_at:211:345;Dr.17145.1.S1_at:311:365;Dr.17145.1.S1_at:346:309;Dr.17145.1.S1_at:381:307;Dr.17145.1.S1_at:395:451;Dr.17145.1.S1_at:559:499;Dr.17145.1.S1_at:595:187;Dr.17145.1.S1_at:598:519;Dr.17145.1.S1_at:5:301;Dr.17145.1.S1_at:63:139;Dr.17145.1.S1_at:663:537;Dr.17145.1.S1_at:71:59;Dr.17145.1.S1_at:82:391;Dr.17145.1.S1_at:97:261
dre01802_1	16	Dr.19934.1.S1_s_at:122:287;Dr.19934.1.S1_s_at:1:381;Dr.19934.1.S1_s_at:242:407;Dr.19934.1.S1_s_at:262:303;Dr.19934.1.S1_s_at:30:553;Dr.19934.1.S1_s_at:318:29;Dr.19934.1.S1_s_at:319:211;Dr.19934.1.S1_s_at:389:397;Dr.19934.1.S1_s_at:464:183;Dr.19934.1.S1_s_at:495:237;Dr.19934.1.S1_s_at:563:167;Dr.19934.1.S1_s_at:577:191;Dr.19934.1.S1_s_at:591:225;Dr.19934.1.S1_s_at:60:389;Dr.19934.1.S1_s_at:616:269…
dre01803_1	16	DrAffx.2.28.A1_at:166:63;DrAffx.2.28.A1_at:223:535;DrAffx.2.28.A1_at:254:445;DrAffx.2.28.A1_at:321:217;DrAffx.2.28.A1_at:323:599;DrAffx.2.28.A1_at:332:117;DrAffx.2.28.A1_at:334:695;DrAffx.2.28.A1_at:360:247;DrAffx.2.28.A1_at:370:223;DrAffx.2.28.A1_at:470:697;DrAffx.2.28.A1_at:56:693;DrAffx.2.28.A1_at:616:697;DrAffx.2.28.A1_at:660:549;DrAffx.2.28.A1_at:670:641;DrAffx.2.28.A1_at:85:431;DrAffx.2.28.…
dre01807_1	16	Dr.15087.1.A1_at:144:261;Dr.15087.1.A1_at:329:277;Dr.15087.1.A1_at:335:47;Dr.15087.1.A1_at:340:521;Dr.15087.1.A1_at:365:97;Dr.15087.1.A1_at:36:563;Dr.15087.1.A1_at:478:419;Dr.15087.1.A1_at:481:419;Dr.15087.1.A1_at:526:519;Dr.15087.1.A1_at:595:427;Dr.15087.1.A1_at:598:673;Dr.15087.1.A1_at:608:681;Dr.15087.1.A1_at:612:651;Dr.15087.1.A1_at:614:109;Dr.15087.1.A1_at:621:365;Dr.15087.1.A1_at:650:317
dre01834_1	16	Dr.967.1.S1_at:112:99;Dr.967.1.S1_at:150:175;Dr.967.1.S1_at:150:395;Dr.967.1.S1_at:167:399;Dr.967.1.S1_at:304:147;Dr.967.1.S1_at:315:121;Dr.967.1.S1_at:315:649;Dr.967.1.S1_at:328:509;Dr.967.1.S1_at:380:589;Dr.967.1.S1_at:438:561;Dr.967.1.S1_at:46:275;Dr.967.1.S1_at:575:649;Dr.967.1.S1_at:581:401;Dr.967.1.S1_at:61:213;Dr.967.1.S1_at:638:701;Dr.967.1.S1_at:639:51
dre01838_1	16	Dr.20019.1.S1_at:109:435;Dr.20019.1.S1_at:139:157;Dr.20019.1.S1_at:141:427;Dr.20019.1.S1_at:150:495;Dr.20019.1.S1_at:181:35;Dr.20019.1.S1_at:19:71;Dr.20019.1.S1_at:28:97;Dr.20019.1.S1_at:343:489;Dr.20019.1.S1_at:424:677;Dr.20019.1.S1_at:441:463;Dr.20019.1.S1_at:535:251;Dr.20019.1.S1_at:576:695;Dr.20019.1.S1_at:59:227;Dr.20019.1.S1_at:615:427;Dr.20019.1.S1_at:688:1;Dr.20019.1.S1_at:703:605
dre01841_1	16	Dr.24967.1.A1_at:164:81;Dr.24967.1.A1_at:166:339;Dr.24967.1.A1_at:246:191;Dr.24967.1.A1_at:304:29;Dr.24967.1.A1_at:315:415;Dr.24967.1.A1_at:417:361;Dr.24967.1.A1_at:486:563;Dr.24967.1.A1_at:49:269;Dr.24967.1.A1_at:588:503;Dr.24967.1.A1_at:589:1;Dr.24967.1.A1_at:591:501;Dr.24967.1.A1_at:596:481;Dr.24967.1.A1_at:603:133;Dr.24967.1.A1_at:614:235;Dr.24967.1.A1_at:700:443;Dr.24967.1.A1_at:707:515
dre01842_1	16	Dr.24966.1.A1_at:129:613;Dr.24966.1.A1_at:160:13;Dr.24966.1.A1_at:174:697;Dr.24966.1.A1_at:189:207;Dr.24966.1.A1_at:189:445;Dr.24966.1.A1_at:191:549;Dr.24966.1.A1_at:285:233;Dr.24966.1.A1_at:289:249;Dr.24966.1.A1_at:361:237;Dr.24966.1.A1_at:413:37;Dr.24966.1.A1_at:42:435;Dr.24966.1.A1_at:45:627;Dr.24966.1.A1_at:528:499;Dr.24966.1.A1_at:52:135;Dr.24966.1.A1_at:611:273;Dr.24966.1.A1_at:91:435
dre01843_1	16	Dr.6923.1.S1_at:115:409;Dr.6923.1.S1_at:128:433;Dr.6923.1.S1_at:19:565;Dr.6923.1.S1_at:279:463;Dr.6923.1.S1_at:280:543;Dr.6923.1.S1_at:428:121;Dr.6923.1.S1_at:482:413;Dr.6923.1.S1_at:484:415;Dr.6923.1.S1_at:547:545;Dr.6923.1.S1_at:588:175;Dr.6923.1.S1_at:632:461;Dr.6923.1.S1_at:648:41;Dr.6923.1.S1_at:64:31;Dr.6923.1.S1_at:652:83;Dr.6923.1.S1_at:688:325;Dr.6923.1.S1_at:689:577
dre01845_1	16	Dr.10744.1.S1_at:156:681;Dr.10744.1.S1_at:180:559;Dr.10744.1.S1_at:183:131;Dr.10744.1.S1_at:183:669;Dr.10744.1.S1_at:202:561;Dr.10744.1.S1_at:298:5;Dr.10744.1.S1_at:419:659;Dr.10744.1.S1_at:41:435;Dr.10744.1.S1_at:426:631;Dr.10744.1.S1_at:432:627;Dr.10744.1.S1_at:526:3;Dr.10744.1.S1_at:536:249;Dr.10744.1.S1_at:567:171;Dr.10744.1.S1_at:625:331;Dr.10744.1.S1_at:640:129;Dr.10744.1.S1_at:80:481
dre01873_1	16	Dr.1190.1.S1_at:151:483;Dr.1190.1.S1_at:153:633;Dr.1190.1.S1_at:228:127;Dr.1190.1.S1_at:238:561;Dr.1190.1.S1_at:27:209;Dr.1190.1.S1_at:290:435;Dr.1190.1.S1_at:305:517;Dr.1190.1.S1_at:311:51;Dr.1190.1.S1_at:426:201;Dr.1190.1.S1_at:442:535;Dr.1190.1.S1_at:451:609;Dr.1190.1.S1_at:517:271;Dr.1190.1.S1_at:604:539;Dr.1190.1.S1_at:66:209;Dr.1190.1.S1_at:68:173;Dr.1190.1.S1_at:706:81
dre01878_2	16	Dr.20555.1.S1_at:141:287;Dr.20555.1.S1_at:169:279;Dr.20555.1.S1_at:363:261;Dr.20555.1.S1_at:619:677;Dr.20555.1.S1_at:702:457;Dr.20555.1.S1_at:705:353;Dr.20555.1.S1_s_at:13:233;Dr.20555.1.S1_s_at:21:605;Dr.20555.1.S1_s_at:223:581;Dr.20555.1.S1_s_at:23:337;Dr.20555.1.S1_s_at:273:497;Dr.20555.1.S1_s_at:337:625;Dr.20555.1.S1_s_at:384:507;Dr.20555.1.S1_s_at:572:243;Dr.20555.1.S1_s_at:647:207;Dr.20555.…
dre01881_1	16	Dr.10293.1.S1_at:111:451;Dr.10293.1.S1_at:123:69;Dr.10293.1.S1_at:141:333;Dr.10293.1.S1_at:17:609;Dr.10293.1.S1_at:264:61;Dr.10293.1.S1_at:315:453;Dr.10293.1.S1_at:367:35;Dr.10293.1.S1_at:395:517;Dr.10293.1.S1_at:41:65;Dr.10293.1.S1_at:456:237;Dr.10293.1.S1_at:499:13;Dr.10293.1.S1_at:525:521;Dr.10293.1.S1_at:559:519;Dr.10293.1.S1_at:569:525;Dr.10293.1.S1_at:597:383;Dr.10293.1.S1_at:68:675
dre01898_2	16	DrAffx.2.27.A1_at:151:111;DrAffx.2.27.A1_at:170:153;DrAffx.2.27.A1_at:191:87;DrAffx.2.27.A1_at:232:385;DrAffx.2.27.A1_at:260:559;DrAffx.2.27.A1_at:352:393;DrAffx.2.27.A1_at:431:85;DrAffx.2.27.A1_at:476:375;DrAffx.2.27.A1_at:477:543;DrAffx.2.27.A1_at:609:475;DrAffx.2.27.A1_at:621:273;DrAffx.2.27.A1_at:676:479;DrAffx.2.27.A1_at:696:619;DrAffx.2.27.A1_at:709:599;DrAffx.2.27.A1_at:82:701;DrAffx.2.27.…
dre01900_1	16	Dr.11661.1.S1_at:184:291;Dr.11661.1.S1_at:222:339;Dr.11661.1.S1_at:268:397;Dr.11661.1.S1_at:31:325;Dr.11661.1.S1_at:361:593;Dr.11661.1.S1_at:373:625;Dr.11661.1.S1_at:418:65;Dr.11661.1.S1_at:426:347;Dr.11661.1.S1_at:479:239;Dr.11661.1.S1_at:505:361;Dr.11661.1.S1_at:550:209;Dr.11661.1.S1_at:616:51;Dr.11661.1.S1_at:641:493;Dr.11661.1.S1_at:644:567;Dr.11661.1.S1_at:693:445;Dr.11661.1.S1_at:707:223
dre01913_1	16	Dr.6314.1.S1_at:101:385;Dr.6314.1.S1_at:105:141;Dr.6314.1.S1_at:127:495;Dr.6314.1.S1_at:296:293;Dr.6314.1.S1_at:349:345;Dr.6314.1.S1_at:396:227;Dr.6314.1.S1_at:419:425;Dr.6314.1.S1_at:450:473;Dr.6314.1.S1_at:529:377;Dr.6314.1.S1_at:566:375;Dr.6314.1.S1_at:574:341;Dr.6314.1.S1_at:647:397;Dr.6314.1.S1_at:647:661;Dr.6314.1.S1_at:679:481;Dr.6314.1.S1_at:72:95;Dr.6314.1.S1_at:92:507
dre01920_1	16	Dr.2414.1.S1_at:132:345;Dr.2414.1.S1_at:144:623;Dr.2414.1.S1_at:146:103;Dr.2414.1.S1_at:328:641;Dr.2414.1.S1_at:335:87;Dr.2414.1.S1_at:355:39;Dr.2414.1.S1_at:372:377;Dr.2414.1.S1_at:402:525;Dr.2414.1.S1_at:419:379;Dr.2414.1.S1_at:495:561;Dr.2414.1.S1_at:532:195;Dr.2414.1.S1_at:554:11;Dr.2414.1.S1_at:603:601;Dr.2414.1.S1_at:639:215;Dr.2414.1.S1_at:649:527;Dr.2414.1.S1_at:681:569
dre01946_1	16	Dr.25547.1.S1_at:215:505;Dr.25547.1.S1_at:222:399;Dr.25547.1.S1_at:231:647;Dr.25547.1.S1_at:257:607;Dr.25547.1.S1_at:321:161;Dr.25547.1.S1_at:344:287;Dr.25547.1.S1_at:34:113;Dr.25547.1.S1_at:369:81;Dr.25547.1.S1_at:407:509;Dr.25547.1.S1_at:460:677;Dr.25547.1.S1_at:463:109;Dr.25547.1.S1_at:581:399;Dr.25547.1.S1_at:64:285;Dr.25547.1.S1_at:705:511;Dr.25547.1.S1_at:73:195;Dr.25547.1.S1_at:98:29
dre01977_1	16	Dr.24950.1.S1_at:131:565;Dr.24950.1.S1_at:179:597;Dr.24950.1.S1_at:190:229;Dr.24950.1.S1_at:242:267;Dr.24950.1.S1_at:333:129;Dr.24950.1.S1_at:365:353;Dr.24950.1.S1_at:371:263;Dr.24950.1.S1_at:386:597;Dr.24950.1.S1_at:414:19;Dr.24950.1.S1_at:490:295;Dr.24950.1.S1_at:518:497;Dr.24950.1.S1_at:628:153;Dr.24950.1.S1_at:665:299;Dr.24950.1.S1_at:67:395;Dr.24950.1.S1_at:699:611;Dr.24950.1.S1_at:7:683
dre01978_1	16	Dr.7917.1.A1_at:133:243;Dr.7917.1.A1_at:193:585;Dr.7917.1.A1_at:234:215;Dr.7917.1.A1_at:286:161;Dr.7917.1.A1_at:306:129;Dr.7917.1.A1_at:325:159;Dr.7917.1.A1_at:358:385;Dr.7917.1.A1_at:372:29;Dr.7917.1.A1_at:373:473;Dr.7917.1.A1_at:406:695;Dr.7917.1.A1_at:448:695;Dr.7917.1.A1_at:452:25;Dr.7917.1.A1_at:467:559;Dr.7917.1.A1_at:497:105;Dr.7917.1.A1_at:692:549;Dr.7917.1.A1_at:708:245
dre02000_1	16	Dr.10361.1.A1_at:104:591;Dr.10361.1.A1_at:126:277;Dr.10361.1.A1_at:197:697;Dr.10361.1.A1_at:222:29;Dr.10361.1.A1_at:228:311;Dr.10361.1.A1_at:290:147;Dr.10361.1.A1_at:323:343;Dr.10361.1.A1_at:326:647;Dr.10361.1.A1_at:330:107;Dr.10361.1.A1_at:400:347;Dr.10361.1.A1_at:405:171;Dr.10361.1.A1_at:426:63;Dr.10361.1.A1_at:482:543;Dr.10361.1.A1_at:511:587;Dr.10361.1.A1_at:546:57;Dr.10361.1.A1_at:635:565
dre02007_1	16	Dr.23942.1.S1_at:101:53;Dr.23942.1.S1_at:128:447;Dr.23942.1.S1_at:180:63;Dr.23942.1.S1_at:203:221;Dr.23942.1.S1_at:226:379;Dr.23942.1.S1_at:247:303;Dr.23942.1.S1_at:283:473;Dr.23942.1.S1_at:32:491;Dr.23942.1.S1_at:349:483;Dr.23942.1.S1_at:354:261;Dr.23942.1.S1_at:408:37;Dr.23942.1.S1_at:46:599;Dr.23942.1.S1_at:477:671;Dr.23942.1.S1_at:480:425;Dr.23942.1.S1_at:576:1;Dr.23942.1.S1_at:576:523
dre02029_1	16	Dr.16729.1.A1_at:160:631;Dr.16729.1.A1_at:233:549;Dr.16729.1.A1_at:267:465;Dr.16729.1.A1_at:339:665;Dr.16729.1.A1_at:410:421;Dr.16729.1.A1_at:423:647;Dr.16729.1.A1_at:513:687;Dr.16729.1.A1_at:536:663;Dr.16729.1.A1_at:53:15;Dr.16729.1.A1_at:584:443;Dr.16729.1.A1_at:605:157;Dr.16729.1.A1_at:640:571;Dr.16729.1.A1_at:648:425;Dr.16729.1.A1_at:64:487;Dr.16729.1.A1_at:710:617;Dr.16729.1.A1_at:75:167
dre02043_1	16	Dr.1612.1.A1_at:129:569;Dr.1612.1.A1_at:139:433;Dr.1612.1.A1_at:21:131;Dr.1612.1.A1_at:248:635;Dr.1612.1.A1_at:259:121;Dr.1612.1.A1_at:363:379;Dr.1612.1.A1_at:376:457;Dr.1612.1.A1_at:401:197;Dr.1612.1.A1_at:460:357;Dr.1612.1.A1_at:561:149;Dr.1612.1.A1_at:605:47;Dr.1612.1.A1_at:628:433;Dr.1612.1.A1_at:659:283;Dr.1612.1.A1_at:67:317;Dr.1612.1.A1_at:684:25;Dr.1612.1.A1_at:74:489
dre02069_1	16	Dr.9052.1.S1_a_at:140:473;Dr.9052.1.S1_a_at:193:607;Dr.9052.1.S1_a_at:210:99;Dr.9052.1.S1_a_at:228:549;Dr.9052.1.S1_a_at:296:69;Dr.9052.1.S1_a_at:397:441;Dr.9052.1.S1_a_at:411:645;Dr.9052.1.S1_a_at:438:305;Dr.9052.1.S1_a_at:469:691;Dr.9052.1.S1_a_at:47:467;Dr.9052.1.S1_a_at:57:375;Dr.9052.1.S1_a_at:591:459;Dr.9052.1.S1_a_at:603:515;Dr.9052.1.S1_a_at:660:35;Dr.9052.1.S1_a_at:663:125;Dr.9052.1.S1_a…
dre02074_1	16	Dr.4171.1.A1_at:131:121;Dr.4171.1.A1_at:177:297;Dr.4171.1.A1_at:216:615;Dr.4171.1.A1_at:219:131;Dr.4171.1.A1_at:235:571;Dr.4171.1.A1_at:235:649;Dr.4171.1.A1_at:343:479;Dr.4171.1.A1_at:43:171;Dr.4171.1.A1_at:442:655;Dr.4171.1.A1_at:461:679;Dr.4171.1.A1_at:476:13;Dr.4171.1.A1_at:478:349;Dr.4171.1.A1_at:534:289;Dr.4171.1.A1_at:591:247;Dr.4171.1.A1_at:616:603;Dr.4171.1.A1_at:650:615
dre02102_1	16	Dr.18341.1.S1_at:124:425;Dr.18341.1.S1_at:186:473;Dr.18341.1.S1_at:198:339;Dr.18341.1.S1_at:198:449;Dr.18341.1.S1_at:256:257;Dr.18341.1.S1_at:267:525;Dr.18341.1.S1_at:411:271;Dr.18341.1.S1_at:444:379;Dr.18341.1.S1_at:472:39;Dr.18341.1.S1_at:47:581;Dr.18341.1.S1_at:483:675;Dr.18341.1.S1_at:490:611;Dr.18341.1.S1_at:549:227;Dr.18341.1.S1_at:552:337;Dr.18341.1.S1_at:647:605;Dr.18341.1.S1_at:95:399
dre02118_1	16	Dr.7201.1.A1_at:109:423;Dr.7201.1.A1_at:166:525;Dr.7201.1.A1_at:199:473;Dr.7201.1.A1_at:19:329;Dr.7201.1.A1_at:275:99;Dr.7201.1.A1_at:293:269;Dr.7201.1.A1_at:329:79;Dr.7201.1.A1_at:381:229;Dr.7201.1.A1_at:399:583;Dr.7201.1.A1_at:401:205;Dr.7201.1.A1_at:434:121;Dr.7201.1.A1_at:501:579;Dr.7201.1.A1_at:599:439;Dr.7201.1.A1_at:626:127;Dr.7201.1.A1_at:654:547;Dr.7201.1.A1_at:79:193
dre02170_1	16	Dr.1051.1.S1_at:204:27;Dr.1051.1.S1_at:227:41;Dr.1051.1.S1_at:317:481;Dr.1051.1.S1_at:319:547;Dr.1051.1.S1_at:339:571;Dr.1051.1.S1_at:344:529;Dr.1051.1.S1_at:393:653;Dr.1051.1.S1_at:409:169;Dr.1051.1.S1_at:44:557;Dr.1051.1.S1_at:533:641;Dr.1051.1.S1_at:549:591;Dr.1051.1.S1_at:554:531;Dr.1051.1.S1_at:563:627;Dr.1051.1.S1_at:577:173;Dr.1051.1.S1_at:607:677;Dr.1051.1.S1_at:700:47
dre02172_1	16	Dr.1294.1.S1_at:224:325;Dr.1294.1.S1_at:237:559;Dr.1294.1.S1_at:26:111;Dr.1294.1.S1_at:347:325;Dr.1294.1.S1_at:402:511;Dr.1294.1.S1_at:402:65;Dr.1294.1.S1_at:430:503;Dr.1294.1.S1_at:432:253;Dr.1294.1.S1_at:55:443;Dr.1294.1.S1_at:579:97;Dr.1294.1.S1_at:612:535;Dr.1294.1.S1_at:645:57;Dr.1294.1.S1_at:647:165;Dr.1294.1.S1_at:683:183;Dr.1294.1.S1_at:73:69;Dr.1294.1.S1_at:93:187
dre02175_1	16	Dr.7190.1.A1_at:192:305;Dr.7190.1.A1_at:216:473;Dr.7190.1.A1_at:236:167;Dr.7190.1.A1_at:246:523;Dr.7190.1.A1_at:298:545;Dr.7190.1.A1_at:308:31;Dr.7190.1.A1_at:325:695;Dr.7190.1.A1_at:370:575;Dr.7190.1.A1_at:3:211;Dr.7190.1.A1_at:408:699;Dr.7190.1.A1_at:479:437;Dr.7190.1.A1_at:479:7;Dr.7190.1.A1_at:520:653;Dr.7190.1.A1_at:553:125;Dr.7190.1.A1_at:609:679;Dr.7190.1.A1_at:88:381
dre02177_1	16	Dr.5529.1.S1_at:24:75;Dr.5529.1.S1_at:253:689;Dr.5529.1.S1_at:281:607;Dr.5529.1.S1_at:289:39;Dr.5529.1.S1_at:317:39;Dr.5529.1.S1_at:319:25;Dr.5529.1.S1_at:350:377;Dr.5529.1.S1_at:353:539;Dr.5529.1.S1_at:383:253;Dr.5529.1.S1_at:495:529;Dr.5529.1.S1_at:49:409;Dr.5529.1.S1_at:532:315;Dr.5529.1.S1_at:541:503;Dr.5529.1.S1_at:611:543;Dr.5529.1.S1_at:631:75;Dr.5529.1.S1_at:81:279
dre02186_1	16	Dr.2247.1.S1_at:11:87;Dr.2247.1.S1_at:140:377;Dr.2247.1.S1_at:143:445;Dr.2247.1.S1_at:227:117;Dr.2247.1.S1_at:272:173;Dr.2247.1.S1_at:272:569;Dr.2247.1.S1_at:359:281;Dr.2247.1.S1_at:390:537;Dr.2247.1.S1_at:478:103;Dr.2247.1.S1_at:541:441;Dr.2247.1.S1_at:588:697;Dr.2247.1.S1_at:596:633;Dr.2247.1.S1_at:608:525;Dr.2247.1.S1_at:644:435;Dr.2247.1.S1_at:660:673;Dr.2247.1.S1_at:68:605
dre02193_2	16	Dr.26399.2.S1_at:163:261;Dr.26399.2.S1_at:17:27;Dr.26399.2.S1_at:213:631;Dr.26399.2.S1_at:232:533;Dr.26399.2.S1_at:247:525;Dr.26399.2.S1_at:267:49;Dr.26399.2.S1_at:293:399;Dr.26399.2.S1_at:372:523;Dr.26399.2.S1_at:386:601;Dr.26399.2.S1_at:46:533;Dr.26399.2.S1_at:484:423;Dr.26399.2.S1_at:502:105;Dr.26399.2.S1_at:50:385;Dr.26399.2.S1_at:647:141;Dr.26399.2.S1_at:75:131;Dr.26399.2.S1_at:89:335
dre02200_2	16	Dr.25655.1.A1_at:160:499;Dr.25655.1.A1_at:161:451;Dr.25655.1.A1_at:317:11;Dr.25655.1.A1_at:383:703;Dr.25655.1.A1_at:388:139;Dr.25655.1.A1_at:510:469;Dr.25655.1.A1_at:530:525;Dr.25655.1.A1_at:604:433;Dr.25655.1.A1_at:611:15;Dr.25655.1.A1_at:661:205;Dr.25655.1.A1_at:670:407;Dr.25655.1.A1_at:678:143;Dr.25655.1.A1_at:68:495;Dr.25655.1.A1_at:693:227;Dr.25655.1.A1_at:699:321;Dr.25655.1.A1_at:90:669
dre02203_1	16	Dr.2360.1.S1_at:112:269;Dr.2360.1.S1_at:116:55;Dr.2360.1.S1_at:146:83;Dr.2360.1.S1_at:149:7;Dr.2360.1.S1_at:162:187;Dr.2360.1.S1_at:292:185;Dr.2360.1.S1_at:342:219;Dr.2360.1.S1_at:356:83;Dr.2360.1.S1_at:408:185;Dr.2360.1.S1_at:476:39;Dr.2360.1.S1_at:51:593;Dr.2360.1.S1_at:54:401;Dr.2360.1.S1_at:587:273;Dr.2360.1.S1_at:65:413;Dr.2360.1.S1_at:695:115;Dr.2360.1.S1_at:71:355
dre02219_1	16	Dr.2071.1.S1_at:152:475;Dr.2071.1.S1_at:163:561;Dr.2071.1.S1_at:238:553;Dr.2071.1.S1_at:263:193;Dr.2071.1.S1_at:277:467;Dr.2071.1.S1_at:313:563;Dr.2071.1.S1_at:321:585;Dr.2071.1.S1_at:335:501;Dr.2071.1.S1_at:399:43;Dr.2071.1.S1_at:402:625;Dr.2071.1.S1_at:458:195;Dr.2071.1.S1_at:463:15;Dr.2071.1.S1_at:603:691;Dr.2071.1.S1_at:637:115;Dr.2071.1.S1_at:690:109;Dr.2071.1.S1_at:693:19
dre02221_1	16	Dr.20576.2.S1_a_at:124:193;Dr.20576.2.S1_a_at:183:223;Dr.20576.2.S1_a_at:197:97;Dr.20576.2.S1_a_at:277:219;Dr.20576.2.S1_a_at:289:53;Dr.20576.2.S1_a_at:385:67;Dr.20576.2.S1_a_at:414:65;Dr.20576.2.S1_a_at:422:379;Dr.20576.2.S1_a_at:503:395;Dr.20576.2.S1_a_at:534:211;Dr.20576.2.S1_a_at:535:589;Dr.20576.2.S1_a_at:539:381;Dr.20576.2.S1_a_at:542:195;Dr.20576.2.S1_a_at:654:83;Dr.20576.2.S1_a_at:68:299;…
dre02231_1	16	Dr.26471.1.S1_at:149:701;Dr.26471.1.S1_at:171:647;Dr.26471.1.S1_at:173:147;Dr.26471.1.S1_at:180:205;Dr.26471.1.S1_at:243:431;Dr.26471.1.S1_at:243:665;Dr.26471.1.S1_at:31:541;Dr.26471.1.S1_at:424:95;Dr.26471.1.S1_at:447:517;Dr.26471.1.S1_at:480:451;Dr.26471.1.S1_at:508:593;Dr.26471.1.S1_at:519:705;Dr.26471.1.S1_at:562:517;Dr.26471.1.S1_at:609:245;Dr.26471.1.S1_at:632:549;Dr.26471.1.S1_at:678:539
dre02235_1	16	Dr.5705.1.S1_at:175:497;Dr.5705.1.S1_at:202:487;Dr.5705.1.S1_at:233:377;Dr.5705.1.S1_at:241:121;Dr.5705.1.S1_at:300:385;Dr.5705.1.S1_at:303:1;Dr.5705.1.S1_at:333:543;Dr.5705.1.S1_at:37:601;Dr.5705.1.S1_at:389:693;Dr.5705.1.S1_at:479:503;Dr.5705.1.S1_at:479:533;Dr.5705.1.S1_at:536:113;Dr.5705.1.S1_at:553:139;Dr.5705.1.S1_at:577:575;Dr.5705.1.S1_at:60:335;Dr.5705.1.S1_at:620:107
dre02237_1	16	Dr.2741.1.S1_at:108:473;Dr.2741.1.S1_at:124:173;Dr.2741.1.S1_at:188:495;Dr.2741.1.S1_at:201:173;Dr.2741.1.S1_at:207:461;Dr.2741.1.S1_at:269:163;Dr.2741.1.S1_at:2:287;Dr.2741.1.S1_at:327:415;Dr.2741.1.S1_at:356:665;Dr.2741.1.S1_at:455:531;Dr.2741.1.S1_at:459:325;Dr.2741.1.S1_at:461:467;Dr.2741.1.S1_at:473:627;Dr.2741.1.S1_at:48:701;Dr.2741.1.S1_at:534:567;Dr.2741.1.S1_at:561:481
dre02238_1	16	Dr.13584.1.S1_at:10:517;Dr.13584.1.S1_at:193:135;Dr.13584.1.S1_at:303:317;Dr.13584.1.S1_at:310:15;Dr.13584.1.S1_at:340:301;Dr.13584.1.S1_at:354:575;Dr.13584.1.S1_at:376:425;Dr.13584.1.S1_at:382:261;Dr.13584.1.S1_at:386:451;Dr.13584.1.S1_at:387:255;Dr.13584.1.S1_at:446:561;Dr.13584.1.S1_at:548:387;Dr.13584.1.S1_at:645:237;Dr.13584.1.S1_at:653:511;Dr.13584.1.S1_at:679:109;Dr.13584.1.S1_at:99:597
dre02254_1	16	Dr.18512.1.A1_at:186:145;Dr.18512.1.A1_at:26:697;Dr.18512.1.A1_at:282:133;Dr.18512.1.A1_at:336:493;Dr.18512.1.A1_at:371:401;Dr.18512.1.A1_at:393:191;Dr.18512.1.A1_at:42:231;Dr.18512.1.A1_at:483:211;Dr.18512.1.A1_at:493:367;Dr.18512.1.A1_at:507:311;Dr.18512.1.A1_at:548:659;Dr.18512.1.A1_at:558:149;Dr.18512.1.A1_at:588:159;Dr.18512.1.A1_at:676:209;Dr.18512.1.A1_at:704:357;Dr.18512.1.A1_at:707:225
dre02265_1	16	Dr.4423.1.S1_at:134:179;Dr.4423.1.S1_at:142:243;Dr.4423.1.S1_at:158:383;Dr.4423.1.S1_at:179:319;Dr.4423.1.S1_at:180:429;Dr.4423.1.S1_at:180:611;Dr.4423.1.S1_at:216:493;Dr.4423.1.S1_at:26:29;Dr.4423.1.S1_at:318:677;Dr.4423.1.S1_at:366:271;Dr.4423.1.S1_at:36:37;Dr.4423.1.S1_at:400:683;Dr.4423.1.S1_at:417:163;Dr.4423.1.S1_at:430:389;Dr.4423.1.S1_at:526:215;Dr.4423.1.S1_at:578:233
dre02281_1	16	Dr.2022.1.A1_at:128:83;Dr.2022.1.A1_at:146:509;Dr.2022.1.A1_at:14:455;Dr.2022.1.A1_at:199:131;Dr.2022.1.A1_at:209:599;Dr.2022.1.A1_at:217:425;Dr.2022.1.A1_at:261:273;Dr.2022.1.A1_at:343:525;Dr.2022.1.A1_at:348:59;Dr.2022.1.A1_at:370:47;Dr.2022.1.A1_at:448:505;Dr.2022.1.A1_at:486:451;Dr.2022.1.A1_at:533:427;Dr.2022.1.A1_at:61:125;Dr.2022.1.A1_at:642:375;Dr.2022.1.A1_at:669:325
dre02311_1	16	Dr.20598.1.S1_at:129:575;Dr.20598.1.S1_at:174:115;Dr.20598.1.S1_at:287:181;Dr.20598.1.S1_at:28:285;Dr.20598.1.S1_at:291:607;Dr.20598.1.S1_at:343:621;Dr.20598.1.S1_at:467:139;Dr.20598.1.S1_at:471:439;Dr.20598.1.S1_at:487:321;Dr.20598.1.S1_at:498:523;Dr.20598.1.S1_at:518:479;Dr.20598.1.S1_at:633:597;Dr.20598.1.S1_at:636:503;Dr.20598.1.S1_at:662:623;Dr.20598.1.S1_at:76:385;Dr.20598.1.S1_at:80:647
dre02314_1	16	Dr.5170.1.S1_at:125:109;Dr.5170.1.S1_at:127:491;Dr.5170.1.S1_at:13:625;Dr.5170.1.S1_at:144:363;Dr.5170.1.S1_at:158:341;Dr.5170.1.S1_at:190:129;Dr.5170.1.S1_at:222:489;Dr.5170.1.S1_at:291:587;Dr.5170.1.S1_at:321:435;Dr.5170.1.S1_at:411:339;Dr.5170.1.S1_at:431:591;Dr.5170.1.S1_at:495:689;Dr.5170.1.S1_at:532:185;Dr.5170.1.S1_at:5:459;Dr.5170.1.S1_at:623:433;Dr.5170.1.S1_at:704:123
dre02323_1	16	Dr.16079.1.S1_at:188:151;Dr.16079.1.S1_at:191:7;Dr.16079.1.S1_at:206:565;Dr.16079.1.S1_at:23:123;Dr.16079.1.S1_at:375:653;Dr.16079.1.S1_at:419:619;Dr.16079.1.S1_at:452:309;Dr.16079.1.S1_at:480:113;Dr.16079.1.S1_at:498:315;Dr.16079.1.S1_at:517:693;Dr.16079.1.S1_at:577:7;Dr.16079.1.S1_at:591:371;Dr.16079.1.S1_at:593:371;Dr.16079.1.S1_at:595:131;Dr.16079.1.S1_at:683:157;Dr.16079.1.S1_at:88:517
dre02324_1	16	Dr.4943.1.S1_at:135:423;Dr.4943.1.S1_at:186:153;Dr.4943.1.S1_at:202:317;Dr.4943.1.S1_at:233:601;Dr.4943.1.S1_at:245:347;Dr.4943.1.S1_at:271:161;Dr.4943.1.S1_at:290:697;Dr.4943.1.S1_at:291:561;Dr.4943.1.S1_at:316:191;Dr.4943.1.S1_at:335:503;Dr.4943.1.S1_at:482:153;Dr.4943.1.S1_at:520:269;Dr.4943.1.S1_at:549:375;Dr.4943.1.S1_at:671:633;Dr.4943.1.S1_at:681:655;Dr.4943.1.S1_at:682:385
dre02326_1	16	Dr.11280.1.S1_at:124:281;Dr.11280.1.S1_at:12:679;Dr.11280.1.S1_at:145:485;Dr.11280.1.S1_at:155:93;Dr.11280.1.S1_at:172:483;Dr.11280.1.S1_at:177:375;Dr.11280.1.S1_at:33:597;Dr.11280.1.S1_at:41:119;Dr.11280.1.S1_at:426:563;Dr.11280.1.S1_at:430:169;Dr.11280.1.S1_at:479:305;Dr.11280.1.S1_at:491:691;Dr.11280.1.S1_at:510:699;Dr.11280.1.S1_at:53:189;Dr.11280.1.S1_at:601:305;Dr.11280.1.S1_at:671:201
dre02335_1	16	Dr.5428.1.S1_at:152:249;Dr.5428.1.S1_at:18:403;Dr.5428.1.S1_at:265:91;Dr.5428.1.S1_at:290:439;Dr.5428.1.S1_at:31:175;Dr.5428.1.S1_at:326:573;Dr.5428.1.S1_at:331:247;Dr.5428.1.S1_at:424:217;Dr.5428.1.S1_at:470:259;Dr.5428.1.S1_at:4:385;Dr.5428.1.S1_at:618:675;Dr.5428.1.S1_at:652:345;Dr.5428.1.S1_at:665:367;Dr.5428.1.S1_at:689:41;Dr.5428.1.S1_at:698:339;Dr.5428.1.S1_at:73:671
dre02337_1	16	Dr.12308.1.S1_at:229:549;Dr.12308.1.S1_at:306:701;Dr.12308.1.S1_at:308:397;Dr.12308.1.S1_at:313:489;Dr.12308.1.S1_at:342:625;Dr.12308.1.S1_at:355:505;Dr.12308.1.S1_at:362:351;Dr.12308.1.S1_at:424:45;Dr.12308.1.S1_at:551:147;Dr.12308.1.S1_at:582:97;Dr.12308.1.S1_at:611:101;Dr.12308.1.S1_at:614:171;Dr.12308.1.S1_at:637:213;Dr.12308.1.S1_at:686:11;Dr.12308.1.S1_at:688:119;Dr.12308.1.S1_at:94:335
dre02344_1	16	Dr.3262.1.S1_at:100:417;Dr.3262.1.S1_at:106:419;Dr.3262.1.S1_at:121:153;Dr.3262.1.S1_at:162:381;Dr.3262.1.S1_at:338:345;Dr.3262.1.S1_at:342:177;Dr.3262.1.S1_at:399:669;Dr.3262.1.S1_at:434:537;Dr.3262.1.S1_at:447:401;Dr.3262.1.S1_at:529:451;Dr.3262.1.S1_at:541:97;Dr.3262.1.S1_at:595:365;Dr.3262.1.S1_at:619:377;Dr.3262.1.S1_at:624:103;Dr.3262.1.S1_at:629:565;Dr.3262.1.S1_at:642:537
dre02347_1	16	Dr.7909.1.S1_at:110:227;Dr.7909.1.S1_at:14:539;Dr.7909.1.S1_at:183:285;Dr.7909.1.S1_at:23:327;Dr.7909.1.S1_at:27:267;Dr.7909.1.S1_at:285:431;Dr.7909.1.S1_at:311:225;Dr.7909.1.S1_at:365:105;Dr.7909.1.S1_at:418:569;Dr.7909.1.S1_at:427:167;Dr.7909.1.S1_at:445:163;Dr.7909.1.S1_at:488:697;Dr.7909.1.S1_at:522:19;Dr.7909.1.S1_at:602:141;Dr.7909.1.S1_at:640:49;Dr.7909.1.S1_at:9:33
dre02367_1	16	Dr.5677.1.S1_at:140:485;Dr.5677.1.S1_at:165:377;Dr.5677.1.S1_at:369:237;Dr.5677.1.S1_at:431:437;Dr.5677.1.S1_at:475:109;Dr.5677.1.S1_at:496:685;Dr.5677.1.S1_at:516:659;Dr.5677.1.S1_at:525:441;Dr.5677.1.S1_at:52:613;Dr.5677.1.S1_at:543:507;Dr.5677.1.S1_at:563:115;Dr.5677.1.S1_at:58:427;Dr.5677.1.S1_at:591:57;Dr.5677.1.S1_at:628:333;Dr.5677.1.S1_at:682:703;Dr.5677.1.S1_at:93:539
dre02372_1	16	Dr.12952.1.S1_at:207:261;Dr.12952.1.S1_at:264:539;Dr.12952.1.S1_at:269:541;Dr.12952.1.S1_at:299:259;Dr.12952.1.S1_at:330:353;Dr.12952.1.S1_at:349:213;Dr.12952.1.S1_at:354:563;Dr.12952.1.S1_at:366:621;Dr.12952.1.S1_at:41:223;Dr.12952.1.S1_at:460:95;Dr.12952.1.S1_at:477:585;Dr.12952.1.S1_at:508:119;Dr.12952.1.S1_at:512:605;Dr.12952.1.S1_at:544:217;Dr.12952.1.S1_at:597:499;Dr.12952.1.S1_at:89:45
dre02379_1	16	Dr.12231.1.S1_at:112:157;Dr.12231.1.S1_at:132:407;Dr.12231.1.S1_at:205:205;Dr.12231.1.S1_at:242:129;Dr.12231.1.S1_at:244:37;Dr.12231.1.S1_at:260:315;Dr.12231.1.S1_at:287:487;Dr.12231.1.S1_at:295:511;Dr.12231.1.S1_at:483:183;Dr.12231.1.S1_at:489:285;Dr.12231.1.S1_at:615:453;Dr.12231.1.S1_at:627:341;Dr.12231.1.S1_at:649:73;Dr.12231.1.S1_at:651:181;Dr.12231.1.S1_at:687:331;Dr.12231.1.S1_at:99:673
dre02382_1	16	Dr.20191.1.S1_at:12:237;Dr.20191.1.S1_at:132:639;Dr.20191.1.S1_at:180:351;Dr.20191.1.S1_at:247:347;Dr.20191.1.S1_at:276:557;Dr.20191.1.S1_at:294:673;Dr.20191.1.S1_at:490:15;Dr.20191.1.S1_at:509:389;Dr.20191.1.S1_at:513:317;Dr.20191.1.S1_at:558:423;Dr.20191.1.S1_at:630:437;Dr.20191.1.S1_at:637:615;Dr.20191.1.S1_at:644:447;Dr.20191.1.S1_at:650:243;Dr.20191.1.S1_at:681:483;Dr.20191.1.S1_at:69:221
dre02394_1	16	Dr.4905.1.S1_at:105:61;Dr.4905.1.S1_at:116:63;Dr.4905.1.S1_at:132:27;Dr.4905.1.S1_at:15:229;Dr.4905.1.S1_at:186:341;Dr.4905.1.S1_at:233:631;Dr.4905.1.S1_at:275:465;Dr.4905.1.S1_at:320:315;Dr.4905.1.S1_at:357:627;Dr.4905.1.S1_at:390:491;Dr.4905.1.S1_at:517:225;Dr.4905.1.S1_at:521:607;Dr.4905.1.S1_at:522:371;Dr.4905.1.S1_at:557:625;Dr.4905.1.S1_at:599:109;Dr.4905.1.S1_at:656:691
dre02396_1	16	Dr.19223.2.S1_at:135:643;Dr.19223.2.S1_at:350:103;Dr.19223.2.S1_at:365:159;Dr.19223.2.S1_at:385:537;Dr.19223.2.S1_at:428:133;Dr.19223.2.S1_at:465:245;Dr.19223.2.S1_at:467:599;Dr.19223.2.S1_at:48:57;Dr.19223.2.S1_at:528:635;Dr.19223.2.S1_at:568:133;Dr.19223.2.S1_at:618:287;Dr.19223.2.S1_at:660:51;Dr.19223.2.S1_at:677:615;Dr.19223.2.S1_at:687:483;Dr.19223.2.S1_at:692:647;Dr.19223.2.S1_at:81:553
dre02397_2	16	Dr.9798.1.A1_at:200:17;Dr.9798.1.A1_at:226:559;Dr.9798.1.A1_at:236:531;Dr.9798.1.A1_at:297:461;Dr.9798.1.A1_at:362:657;Dr.9798.1.A1_at:381:33;Dr.9798.1.A1_at:42:705;Dr.9798.1.A1_at:437:275;Dr.9798.1.A1_at:559:283;Dr.9798.1.A1_at:586:547;Dr.9798.1.A1_at:707:9;Dr.9798.1.A1_at:708:503;Dr.9798.1.A1_at:82:241;Dr.9798.1.A1_at:84:639;Dr.9798.1.A1_at:97:153;Dr.9798.3.S1_at:113:239
dre02400_1	16	Dr.5559.3.A1_at:149:17;Dr.5559.3.A1_at:152:439;Dr.5559.3.A1_at:1:539;Dr.5559.3.A1_at:207:119;Dr.5559.3.A1_at:233:301;Dr.5559.3.A1_at:243:505;Dr.5559.3.A1_at:258:675;Dr.5559.3.A1_at:288:41;Dr.5559.3.A1_at:355:71;Dr.5559.3.A1_at:395:217;Dr.5559.3.A1_at:416:449;Dr.5559.3.A1_at:43:633;Dr.5559.3.A1_at:45:375;Dr.5559.3.A1_at:536:303;Dr.5559.3.A1_at:569:33;Dr.5559.3.A1_at:614:403
dre02410_1	16	Dr.25756.1.S1_at:117:597;Dr.25756.1.S1_at:17:187;Dr.25756.1.S1_at:191:611;Dr.25756.1.S1_at:233:329;Dr.25756.1.S1_at:246:225;Dr.25756.1.S1_at:270:313;Dr.25756.1.S1_at:345:381;Dr.25756.1.S1_at:354:275;Dr.25756.1.S1_at:407:307;Dr.25756.1.S1_at:532:285;Dr.25756.1.S1_at:56:43;Dr.25756.1.S1_at:589:359;Dr.25756.1.S1_at:628:377;Dr.25756.1.S1_at:648:335;Dr.25756.1.S1_at:651:355;Dr.25756.1.S1_at:663:181
dre02415_1	16	Dr.7667.1.S1_at:146:357;Dr.7667.1.S1_at:193:191;Dr.7667.1.S1_at:215:111;Dr.7667.1.S1_at:300:85;Dr.7667.1.S1_at:328:23;Dr.7667.1.S1_at:346:73;Dr.7667.1.S1_at:415:383;Dr.7667.1.S1_at:421:275;Dr.7667.1.S1_at:448:593;Dr.7667.1.S1_at:503:587;Dr.7667.1.S1_at:507:253;Dr.7667.1.S1_at:550:99;Dr.7667.1.S1_at:616:579;Dr.7667.1.S1_at:657:395;Dr.7667.1.S1_at:88:577;Dr.7667.1.S1_at:96:413
dre02419_1	16	Dr.5243.1.S1_at:141:445;Dr.5243.1.S1_at:183:205;Dr.5243.1.S1_at:221:431;Dr.5243.1.S1_at:241:383;Dr.5243.1.S1_at:399:229;Dr.5243.1.S1_at:404:635;Dr.5243.1.S1_at:414:571;Dr.5243.1.S1_at:420:53;Dr.5243.1.S1_at:491:143;Dr.5243.1.S1_at:521:267;Dr.5243.1.S1_at:537:507;Dr.5243.1.S1_at:542:177;Dr.5243.1.S1_at:561:105;Dr.5243.1.S1_at:574:149;Dr.5243.1.S1_at:654:411;Dr.5243.1.S1_at:665:333
dre02427_1	16	Dr.3628.1.S1_at:133:305;Dr.3628.1.S1_at:184:313;Dr.3628.1.S1_at:217:149;Dr.3628.1.S1_at:292:485;Dr.3628.1.S1_at:315:463;Dr.3628.1.S1_at:346:129;Dr.3628.1.S1_at:417:289;Dr.3628.1.S1_at:424:115;Dr.3628.1.S1_at:42:135;Dr.3628.1.S1_at:42:589;Dr.3628.1.S1_at:440:441;Dr.3628.1.S1_at:481:525;Dr.3628.1.S1_at:535:207;Dr.3628.1.S1_at:610:207;Dr.3628.1.S1_at:80:157;Dr.3628.1.S1_at:93:329
dre02429_1	16	Dr.20935.1.S1_at:139:459;Dr.20935.1.S1_at:246:227;Dr.20935.1.S1_at:251:39;Dr.20935.1.S1_at:298:399;Dr.20935.1.S1_at:360:337;Dr.20935.1.S1_at:447:309;Dr.20935.1.S1_at:452:115;Dr.20935.1.S1_at:45:511;Dr.20935.1.S1_at:539:225;Dr.20935.1.S1_at:558:563;Dr.20935.1.S1_at:615:665;Dr.20935.1.S1_at:631:623;Dr.20935.1.S1_at:63:171;Dr.20935.1.S1_at:63:629;Dr.20935.1.S1_at:661:387;Dr.20935.1.S1_at:74:189
dre02437_1	16	Dr.6104.1.S1_at:107:581;Dr.6104.1.S1_at:155:5;Dr.6104.1.S1_at:164:107;Dr.6104.1.S1_at:234:261;Dr.6104.1.S1_at:262:663;Dr.6104.1.S1_at:264:235;Dr.6104.1.S1_at:29:3;Dr.6104.1.S1_at:347:599;Dr.6104.1.S1_at:413:681;Dr.6104.1.S1_at:418:53;Dr.6104.1.S1_at:449:173;Dr.6104.1.S1_at:525:443;Dr.6104.1.S1_at:549:85;Dr.6104.1.S1_at:582:293;Dr.6104.1.S1_at:647:183;Dr.6104.1.S1_at:86:483
dre02455_1	16	Dr.11793.1.A1_at:134:319;Dr.11793.1.A1_at:145:357;Dr.11793.1.A1_at:165:217;Dr.11793.1.A1_at:182:699;Dr.11793.1.A1_at:183:143;Dr.11793.1.A1_at:187:579;Dr.11793.1.A1_at:1:497;Dr.11793.1.A1_at:205:271;Dr.11793.1.A1_at:376:151;Dr.11793.1.A1_at:439:141;Dr.11793.1.A1_at:477:625;Dr.11793.1.A1_at:500:431;Dr.11793.1.A1_at:52:463;Dr.11793.1.A1_at:568:457;Dr.11793.1.A1_at:575:509;Dr.11793.1.A1_at:87:97
dre02462_3	16	Dr.4543.1.S1_at:10:159;Dr.4543.1.S1_at:187:391;Dr.4543.1.S1_at:189:67;Dr.4543.1.S1_at:237:9;Dr.4543.1.S1_at:283:37;Dr.4543.1.S1_at:382:127;Dr.4543.1.S1_at:391:15;Dr.4543.1.S1_at:401:331;Dr.4543.1.S1_at:412:147;Dr.4543.1.S1_at:425:637;Dr.4543.1.S1_at:426:471;Dr.4543.1.S1_at:464:495;Dr.4543.1.S1_at:531:263;Dr.4543.1.S1_at:670:53;Dr.4543.1.S1_at:696:643;Dr.4543.1.S1_at:92:263
dre02517_2	16	Dr.19853.1.S1_at:177:501;Dr.19853.1.S1_at:310:699;Dr.19853.1.S1_at:445:555;Dr.23937.1.A1_at:242:203;Dr.23937.1.A1_at:333:673;Dr.23937.1.A1_at:358:341;Dr.23937.1.A1_at:35:425;Dr.23937.1.A1_at:392:549;Dr.23937.1.A1_at:424:535;Dr.23937.1.A1_at:440:119;Dr.23937.1.A1_at:538:223;Dr.23937.1.A1_at:553:53;Dr.23937.1.A1_at:657:437;Dr.23937.1.A1_at:662:503;Dr.23937.1.A1_at:673:545;Dr.23937.1.A1_at:696:493
dre02524_1	16	DrAffx.2.81.S1_at:139:271;DrAffx.2.81.S1_at:230:473;DrAffx.2.81.S1_at:230:551;DrAffx.2.81.S1_at:340:643;DrAffx.2.81.S1_at:387:103;DrAffx.2.81.S1_at:42:549;DrAffx.2.81.S1_at:432:289;DrAffx.2.81.S1_at:432:89;DrAffx.2.81.S1_at:435:647;DrAffx.2.81.S1_at:459:341;DrAffx.2.81.S1_at:47:315;DrAffx.2.81.S1_at:490:467;DrAffx.2.81.S1_at:560:397;DrAffx.2.81.S1_at:587:67;DrAffx.2.81.S1_at:612:397;DrAffx.2.81.S…
dre02524_2	16	DrAffx.2.81.A1_at:105:187;DrAffx.2.81.A1_at:120:695;DrAffx.2.81.A1_at:157:87;DrAffx.2.81.A1_at:16:589;DrAffx.2.81.A1_at:377:165;DrAffx.2.81.A1_at:37:109;DrAffx.2.81.A1_at:408:571;DrAffx.2.81.A1_at:432:39;DrAffx.2.81.A1_at:462:87;DrAffx.2.81.A1_at:487:589;DrAffx.2.81.A1_at:514:553;DrAffx.2.81.A1_at:546:587;DrAffx.2.81.A1_at:556:237;DrAffx.2.81.A1_at:588:275;DrAffx.2.81.A1_at:600:105;DrAffx.2.81.A1…
dre02556_1	16	Dr.10199.1.S1_at:123:195;Dr.10199.1.S1_at:140:649;Dr.10199.1.S1_at:220:45;Dr.10199.1.S1_at:394:689;Dr.10199.1.S1_at:398:659;Dr.10199.1.S1_at:422:489;Dr.10199.1.S1_at:553:73;Dr.10199.1.S1_at:576:359;Dr.10199.1.S1_at:662:429;Dr.10199.1.S1_at:667:171;Dr.10199.1.S1_at:668:691;Dr.10199.1.S1_at:674:673;Dr.10199.1.S1_at:686:395;Dr.10199.1.S1_at:699:277;Dr.10199.1.S1_at:86:291;Dr.10199.1.S1_at:89:57
dre02556_2	16	Dr.25102.1.A1_at:114:299;Dr.25102.1.A1_at:208:589;Dr.25102.1.A1_at:20:267;Dr.25102.1.A1_at:213:689;Dr.25102.1.A1_at:249:263;Dr.25102.1.A1_at:269:133;Dr.25102.1.A1_at:308:671;Dr.25102.1.A1_at:310:117;Dr.25102.1.A1_at:572:353;Dr.25102.1.A1_at:61:503;Dr.25102.1.A1_at:641:471;Dr.25102.1.A1_at:675:293;Dr.25102.1.A1_at:685:247;Dr.25102.1.A1_at:689:445;Dr.25102.1.A1_at:72:81;Dr.25102.1.A1_at:97:587
dre02596_3	16	Dr.4188.1.A1_at:120:497;Dr.4188.1.A1_at:175:121;Dr.4188.1.A1_at:19:683;Dr.4188.1.A1_at:236:699;Dr.4188.1.A1_at:238:473;Dr.4188.1.A1_at:245:587;Dr.4188.1.A1_at:292:261;Dr.4188.1.A1_at:466:405;Dr.4188.1.A1_at:555:479;Dr.4188.1.A1_at:605:501;Dr.4188.1.A1_at:629:681;Dr.4188.1.A1_at:644:21;Dr.4188.1.A1_at:654:457;Dr.4188.1.A1_at:655:109;Dr.4188.1.A1_at:662:43;Dr.4188.1.A1_at:690:257
dre02605_1	16	Dr.3131.1.S1_at:102:293;Dr.3131.1.S1_at:110:229;Dr.3131.1.S1_at:174:43;Dr.3131.1.S1_at:18:357;Dr.3131.1.S1_at:23:345;Dr.3131.1.S1_at:253:107;Dr.3131.1.S1_at:322:567;Dr.3131.1.S1_at:359:259;Dr.3131.1.S1_at:396:381;Dr.3131.1.S1_at:453:69;Dr.3131.1.S1_at:536:403;Dr.3131.1.S1_at:542:545;Dr.3131.1.S1_at:547:283;Dr.3131.1.S1_at:625:501;Dr.3131.1.S1_at:664:587;Dr.3131.1.S1_at:680:499
dre02611_1	16	Dr.25458.1.S1_at:122:331;Dr.25458.1.S1_at:138:551;Dr.25458.1.S1_at:201:507;Dr.25458.1.S1_at:44:215;Dr.25458.1.S1_at:459:253;Dr.25458.1.S1_at:463:255;Dr.25458.1.S1_at:510:217;Dr.25458.1.S1_at:523:209;Dr.25458.1.S1_at:547:703;Dr.25458.1.S1_at:555:465;Dr.25458.1.S1_at:573:57;Dr.25458.1.S1_at:601:705;Dr.25458.1.S1_at:618:81;Dr.25458.1.S1_at:682:93;Dr.25458.1.S1_at:686:191;Dr.25458.1.S1_at:74:89
dre02612_1	16	Dr.1425.1.S1_at:132:409;Dr.1425.1.S1_at:163:193;Dr.1425.1.S1_at:178:105;Dr.1425.1.S1_at:227:173;Dr.1425.1.S1_at:265:699;Dr.1425.1.S1_at:267:433;Dr.1425.1.S1_at:298:333;Dr.1425.1.S1_at:365:63;Dr.1425.1.S1_at:38:93;Dr.1425.1.S1_at:397:13;Dr.1425.1.S1_at:403:67;Dr.1425.1.S1_at:429:189;Dr.1425.1.S1_at:42:543;Dr.1425.1.S1_at:433:373;Dr.1425.1.S1_at:561:225;Dr.1425.1.S1_at:702:163
dre02628_3	16	Dr.4412.18.A1_at:103:201;Dr.4412.18.A1_at:124:53;Dr.4412.18.A1_at:243:195;Dr.4412.18.A1_at:297:169;Dr.4412.18.A1_at:366:623;Dr.4412.18.A1_at:381:143;Dr.4412.18.A1_at:383:209;Dr.4412.18.A1_at:389:3;Dr.4412.18.A1_at:395:413;Dr.4412.18.A1_at:405:563;Dr.4412.18.A1_at:554:485;Dr.4412.18.A1_at:566:549;Dr.4412.18.A1_at:5:381;Dr.4412.18.A1_at:658:83;Dr.4412.18.A1_at:699:219;Dr.4412.18.A1_at:7:475
dre02636_1	16	Dr.12882.1.A1_at:12:141;Dr.12882.1.A1_at:16:291;Dr.12882.1.A1_at:224:547;Dr.12882.1.A1_at:24:697;Dr.12882.1.A1_at:252:463;Dr.12882.1.A1_at:263:317;Dr.12882.1.A1_at:312:367;Dr.12882.1.A1_at:332:647;Dr.12882.1.A1_at:367:417;Dr.12882.1.A1_at:378:277;Dr.12882.1.A1_at:439:525;Dr.12882.1.A1_at:473:651;Dr.12882.1.A1_at:483:405;Dr.12882.1.A1_at:614:71;Dr.12882.1.A1_at:636:101;Dr.12882.1.A1_at:73:519
dre02648_1	16	Dr.3504.1.A1_at:115:209;Dr.3504.1.A1_at:216:227;Dr.3504.1.A1_at:230:355;Dr.3504.1.A1_at:284:265;Dr.3504.1.A1_at:326:103;Dr.3504.1.A1_at:346:83;Dr.3504.1.A1_at:400:151;Dr.3504.1.A1_at:475:219;Dr.3504.1.A1_at:498:537;Dr.3504.1.A1_at:508:633;Dr.3504.1.A1_at:590:47;Dr.3504.1.A1_at:677:197;Dr.3504.1.A1_at:687:647;Dr.3504.1.A1_at:78:159;Dr.3504.1.A1_at:96:415;Dr.3504.1.A1_at:99:309
dre02653_1	16	Dr.10172.1.S1_at:101:377;Dr.10172.1.S1_at:114:635;Dr.10172.1.S1_at:17:659;Dr.10172.1.S1_at:19:313;Dr.10172.1.S1_at:210:283;Dr.10172.1.S1_at:210:697;Dr.10172.1.S1_at:213:575;Dr.10172.1.S1_at:258:115;Dr.10172.1.S1_at:274:689;Dr.10172.1.S1_at:392:121;Dr.10172.1.S1_at:430:491;Dr.10172.1.S1_at:434:491;Dr.10172.1.S1_at:494:661;Dr.10172.1.S1_at:496:545;Dr.10172.1.S1_at:678:163;Dr.10172.1.S1_at:83:83
dre02660_1	16	Dr.5438.1.S1_at:108:455;Dr.5438.1.S1_at:186:207;Dr.5438.1.S1_at:210:263;Dr.5438.1.S1_at:294:99;Dr.5438.1.S1_at:30:171;Dr.5438.1.S1_at:392:453;Dr.5438.1.S1_at:409:547;Dr.5438.1.S1_at:422:607;Dr.5438.1.S1_at:436:417;Dr.5438.1.S1_at:497:503;Dr.5438.1.S1_at:502:255;Dr.5438.1.S1_at:615:613;Dr.5438.1.S1_at:649:591;Dr.5438.1.S1_at:651:291;Dr.5438.1.S1_at:664:703;Dr.5438.1.S1_at:80:297
dre02661_1	16	Dr.6957.1.S1_at:169:271;Dr.6957.1.S1_at:221:457;Dr.6957.1.S1_at:28:403;Dr.6957.1.S1_at:341:637;Dr.6957.1.S1_at:348:197;Dr.6957.1.S1_at:3:427;Dr.6957.1.S1_at:434:365;Dr.6957.1.S1_at:439:393;Dr.6957.1.S1_at:504:245;Dr.6957.1.S1_at:533:455;Dr.6957.1.S1_at:558:665;Dr.6957.1.S1_at:571:179;Dr.6957.1.S1_at:596:13;Dr.6957.1.S1_at:614:447;Dr.6957.1.S1_at:64:687;Dr.6957.1.S1_at:98:81
dre02662_1	16	Dr.5435.1.S1_at:114:55;Dr.5435.1.S1_at:156:83;Dr.5435.1.S1_at:158:153;Dr.5435.1.S1_at:21:197;Dr.5435.1.S1_at:292:107;Dr.5435.1.S1_at:299:613;Dr.5435.1.S1_at:314:579;Dr.5435.1.S1_at:35:601;Dr.5435.1.S1_at:433:317;Dr.5435.1.S1_at:436:479;Dr.5435.1.S1_at:479:431;Dr.5435.1.S1_at:506:353;Dr.5435.1.S1_at:547:425;Dr.5435.1.S1_at:555:381;Dr.5435.1.S1_at:81:217;Dr.5435.1.S1_at:9:455
dre02700_1	16	Dr.18272.1.S1_at:133:247;Dr.18272.1.S1_at:135:455;Dr.18272.1.S1_at:168:513;Dr.18272.1.S1_at:17:51;Dr.18272.1.S1_at:203:455;Dr.18272.1.S1_at:221:297;Dr.18272.1.S1_at:245:245;Dr.18272.1.S1_at:26:657;Dr.18272.1.S1_at:32:281;Dr.18272.1.S1_at:330:605;Dr.18272.1.S1_at:450:167;Dr.18272.1.S1_at:567:61;Dr.18272.1.S1_at:568:345;Dr.18272.1.S1_at:582:229;Dr.18272.1.S1_at:64:97;Dr.18272.1.S1_at:93:521
dre02703_1	16	Dr.15819.1.A1_at:101:499;Dr.15819.1.A1_at:177:669;Dr.15819.1.A1_at:211:51;Dr.15819.1.A1_at:233:151;Dr.15819.1.A1_at:23:333;Dr.15819.1.A1_at:337:295;Dr.15819.1.A1_at:353:249;Dr.15819.1.A1_at:444:293;Dr.15819.1.A1_at:451:89;Dr.15819.1.A1_at:504:157;Dr.15819.1.A1_at:506:43;Dr.15819.1.A1_at:509:497;Dr.15819.1.A1_at:576:515;Dr.15819.1.A1_at:685:377;Dr.15819.1.A1_at:689:253;Dr.15819.1.A1_at:708:341
dre02703_2	16	Dr.17776.1.A1_at:251:451;Dr.17776.1.A1_at:28:173;Dr.17776.1.A1_at:329:349;Dr.17776.1.A1_at:338:457;Dr.17776.1.A1_at:357:401;Dr.17776.1.A1_at:365:225;Dr.17776.1.A1_at:373:151;Dr.17776.1.A1_at:396:237;Dr.17776.1.A1_at:466:639;Dr.17776.1.A1_at:522:149;Dr.17776.1.A1_at:568:461;Dr.17776.1.A1_at:621:271;Dr.17776.1.A1_at:632:621;Dr.17776.1.A1_at:668:215;Dr.17776.1.A1_at:690:65;Dr.17776.1.A1_at:69:297
dre02729_1	16	Dr.4758.1.A1_at:18:461;Dr.4758.1.A1_at:262:443;Dr.4758.1.A1_at:267:55;Dr.4758.1.A1_at:299:673;Dr.4758.1.A1_at:30:393;Dr.4758.1.A1_at:316:49;Dr.4758.1.A1_at:323:77;Dr.4758.1.A1_at:36:329;Dr.4758.1.A1_at:36:399;Dr.4758.1.A1_at:416:425;Dr.4758.1.A1_at:569:157;Dr.4758.1.A1_at:581:135;Dr.4758.1.A1_at:584:379;Dr.4758.1.A1_at:652:483;Dr.4758.1.A1_at:671:375;Dr.4758.1.A1_at:674:477
dre02746_1	16	Dr.895.2.S1_at:168:387;Dr.895.2.S1_at:220:687;Dr.895.2.S1_at:234:199;Dr.895.2.S1_at:269:35;Dr.895.2.S1_at:294:639;Dr.895.2.S1_at:303:339;Dr.895.2.S1_at:311:587;Dr.895.2.S1_at:392:185;Dr.895.2.S1_at:495:617;Dr.895.2.S1_at:514:395;Dr.895.2.S1_at:546:615;Dr.895.2.S1_at:551:645;Dr.895.2.S1_at:559:167;Dr.895.2.S1_at:625:619;Dr.895.2.S1_at:675:181;Dr.895.2.S1_at:685:115
dre02755_4	16	Dr.20020.2.S1_at:115:499;Dr.20020.2.S1_at:126:503;Dr.20020.2.S1_at:135:229;Dr.20020.2.S1_at:146:39;Dr.20020.2.S1_at:156:539;Dr.20020.2.S1_at:231:457;Dr.20020.2.S1_at:243:75;Dr.20020.2.S1_at:311:659;Dr.20020.2.S1_at:34:455;Dr.20020.2.S1_at:497:557;Dr.20020.2.S1_at:512:611;Dr.20020.2.S1_at:526:169;Dr.20020.2.S1_at:568:397;Dr.20020.2.S1_at:575:373;Dr.20020.2.S1_at:638:677;Dr.20020.2.S1_at:63:41
dre02757_1	16	Dr.13962.1.S1_at:131:397;Dr.13962.1.S1_at:178:279;Dr.13962.1.S1_at:184:147;Dr.13962.1.S1_at:19:155;Dr.13962.1.S1_at:213:339;Dr.13962.1.S1_at:289:687;Dr.13962.1.S1_at:339:501;Dr.13962.1.S1_at:414:55;Dr.13962.1.S1_at:484:39;Dr.13962.1.S1_at:522:543;Dr.13962.1.S1_at:550:537;Dr.13962.1.S1_at:55:649;Dr.13962.1.S1_at:58:175;Dr.13962.1.S1_at:695:585;Dr.13962.1.S1_at:695:589;Dr.13962.1.S1_at:91:111
dre02777_1	16	Dr.369.1.A1_at:108:665;Dr.369.1.A1_at:183:59;Dr.369.1.A1_at:184:71;Dr.369.1.A1_at:186:57;Dr.369.1.A1_at:198:183;Dr.369.1.A1_at:354:623;Dr.369.1.A1_at:376:351;Dr.369.1.A1_at:395:35;Dr.369.1.A1_at:505:327;Dr.369.1.A1_at:558:257;Dr.369.1.A1_at:618:571;Dr.369.1.A1_at:619:487;Dr.369.1.A1_at:653:611;Dr.369.1.A1_at:674:225;Dr.369.1.A1_at:80:461;Dr.369.1.A1_at:86:493
dre02784_1	16	Dr.9746.3.S1_at:17:411;Dr.9746.3.S1_at:196:99;Dr.9746.3.S1_at:238:493;Dr.9746.3.S1_at:298:701;Dr.9746.3.S1_at:398:115;Dr.9746.3.S1_at:39:407;Dr.9746.3.S1_at:402:601;Dr.9746.3.S1_at:407:287;Dr.9746.3.S1_at:469:141;Dr.9746.3.S1_at:533:633;Dr.9746.3.S1_at:561:591;Dr.9746.3.S1_at:58:459;Dr.9746.3.S1_at:611:641;Dr.9746.3.S1_at:612:305;Dr.9746.3.S1_at:640:207;Dr.9746.3.S1_at:684:411
dre02795_1	16	Dr.15894.1.S1_at:135:87;Dr.15894.1.S1_at:136:75;Dr.15894.1.S1_at:189:171;Dr.15894.1.S1_at:224:581;Dr.15894.1.S1_at:246:409;Dr.15894.1.S1_at:291:555;Dr.15894.1.S1_at:415:119;Dr.15894.1.S1_at:466:221;Dr.15894.1.S1_at:46:683;Dr.15894.1.S1_at:48:141;Dr.15894.1.S1_at:520:23;Dr.15894.1.S1_at:52:103;Dr.15894.1.S1_at:576:427;Dr.15894.1.S1_at:625:297;Dr.15894.1.S1_at:635:381;Dr.15894.1.S1_at:659:469
dre02823_1	16	Dr.3337.1.S1_at:198:513;Dr.3337.1.S1_at:21:129;Dr.3337.1.S1_at:284:543;Dr.3337.1.S1_at:339:535;Dr.3337.1.S1_at:40:435;Dr.3337.1.S1_at:445:427;Dr.3337.1.S1_at:447:73;Dr.3337.1.S1_at:483:433;Dr.3337.1.S1_at:558:359;Dr.3337.1.S1_at:5:681;Dr.3337.1.S1_at:628:527;Dr.3337.1.S1_at:631:293;Dr.3337.1.S1_at:695:107;Dr.3337.1.S1_at:700:373;Dr.3337.1.S1_at:83:437;Dr.3337.1.S1_at:84:459
dre02833_4	16	Dr.1596.1.A1_at:267:351;Dr.1596.1.A1_at:484:643;Dr.1596.1.A1_at:575:315;Dr.1596.1.A1_at:584:641;Dr.7899.1.S1_at:152:389;Dr.7899.1.S1_at:163:575;Dr.7899.1.S1_at:171:587;Dr.7899.1.S1_at:282:681;Dr.7899.1.S1_at:303:555;Dr.7899.1.S1_at:386:427;Dr.7899.1.S1_at:43:269;Dr.7899.1.S1_at:447:33;Dr.7899.1.S1_at:52:395;Dr.7899.1.S1_at:555:549;Dr.7899.1.S1_at:637:353;Dr.7899.1.S1_at:650:5
dre02836_1	16	Dr.4025.1.A1_at:120:653;Dr.4025.1.A1_at:138:427;Dr.4025.1.A1_at:148:531;Dr.4025.1.A1_at:247:477;Dr.4025.1.A1_at:2:593;Dr.4025.1.A1_at:310:591;Dr.4025.1.A1_at:323:15;Dr.4025.1.A1_at:380:45;Dr.4025.1.A1_at:39:533;Dr.4025.1.A1_at:4:499;Dr.4025.1.A1_at:521:505;Dr.4025.1.A1_at:55:139;Dr.4025.1.A1_at:560:131;Dr.4025.1.A1_at:607:315;Dr.4025.1.A1_at:650:105;Dr.4025.1.A1_at:91:27
dre02851_1	16	Dr.26477.1.S1_at:145:79;Dr.26477.1.S1_at:183:279;Dr.26477.1.S1_at:292:407;Dr.26477.1.S1_at:375:253;Dr.26477.1.S1_at:38:327;Dr.26477.1.S1_at:525:551;Dr.26477.1.S1_at:585:347;Dr.26477.1.S1_at:590:437;Dr.26477.1.S1_at:607:79;Dr.26477.1.S1_at:626:395;Dr.26477.1.S1_at:627:311;Dr.26477.1.S1_at:649:363;Dr.26477.1.S1_at:651:421;Dr.26477.1.S1_at:657:393;Dr.26477.1.S1_at:666:361;Dr.26477.1.S1_at:695:481
dre02855_1	16	Dr.12679.1.S1_at:131:465;Dr.12679.1.S1_at:181:241;Dr.12679.1.S1_at:202:245;Dr.12679.1.S1_at:275:469;Dr.12679.1.S1_at:377:333;Dr.12679.1.S1_at:392:499;Dr.12679.1.S1_at:399:273;Dr.12679.1.S1_at:42:699;Dr.12679.1.S1_at:43:291;Dr.12679.1.S1_at:448:287;Dr.12679.1.S1_at:453:187;Dr.12679.1.S1_at:469:229;Dr.12679.1.S1_at:505:223;Dr.12679.1.S1_at:618:401;Dr.12679.1.S1_at:680:181;Dr.12679.1.S1_at:72:173
dre02856_1	16	Dr.1353.1.S1_at:105:317;Dr.1353.1.S1_at:109:303;Dr.1353.1.S1_at:136:149;Dr.1353.1.S1_at:208:347;Dr.1353.1.S1_at:210:513;Dr.1353.1.S1_at:255:365;Dr.1353.1.S1_at:267:325;Dr.1353.1.S1_at:330:543;Dr.1353.1.S1_at:387:431;Dr.1353.1.S1_at:402:325;Dr.1353.1.S1_at:423:63;Dr.1353.1.S1_at:443:537;Dr.1353.1.S1_at:452:323;Dr.1353.1.S1_at:539:309;Dr.1353.1.S1_at:707:137;Dr.1353.1.S1_at:80:69
dre02883_1	16	Dr.23461.1.A1_at:109:703;Dr.23461.1.A1_at:231:251;Dr.23461.1.A1_at:35:75;Dr.23461.1.A1_at:374:139;Dr.23461.1.A1_at:406:705;Dr.23461.1.A1_at:435:27;Dr.23461.1.A1_at:454:11;Dr.23461.1.A1_at:473:15;Dr.23461.1.A1_at:502:649;Dr.23461.1.A1_at:575:221;Dr.23461.1.A1_at:578:625;Dr.23461.1.A1_at:609:437;Dr.23461.1.A1_at:610:411;Dr.23461.1.A1_at:659:307;Dr.23461.1.A1_at:660:27;Dr.23461.1.A1_at:87:337
dre02890_2	16	Dr.12878.2.A1_at:288:511;Dr.12878.2.A1_at:293:449;Dr.12878.2.A1_at:312:89;Dr.12878.2.A1_at:368:499;Dr.12878.2.A1_at:391:55;Dr.12878.2.A1_at:400:211;Dr.12878.2.A1_at:416:563;Dr.12878.2.A1_at:489:171;Dr.12878.2.A1_at:48:581;Dr.12878.2.A1_at:510:617;Dr.12878.2.A1_at:513:703;Dr.12878.2.A1_at:560:453;Dr.12878.2.A1_at:651:19;Dr.12878.2.A1_at:675:579;Dr.12878.2.A1_at:685:155;Dr.12878.2.A1_at:700:507
dre02915_1	16	Dr.5365.1.A1_at:135:279;Dr.5365.1.A1_at:173:577;Dr.5365.1.A1_at:196:51;Dr.5365.1.A1_at:207:573;Dr.5365.1.A1_at:24:369;Dr.5365.1.A1_at:275:685;Dr.5365.1.A1_at:287:153;Dr.5365.1.A1_at:352:297;Dr.5365.1.A1_at:397:387;Dr.5365.1.A1_at:414:187;Dr.5365.1.A1_at:443:57;Dr.5365.1.A1_at:486:689;Dr.5365.1.A1_at:4:647;Dr.5365.1.A1_at:540:693;Dr.5365.1.A1_at:702:255;Dr.5365.1.A1_at:702:31
dre02918_1	16	Dr.12138.1.S1_at:101:681;Dr.12138.1.S1_at:109:45;Dr.12138.1.S1_at:121:407;Dr.12138.1.S1_at:136:397;Dr.12138.1.S1_at:139:359;Dr.12138.1.S1_at:20:159;Dr.12138.1.S1_at:265:115;Dr.12138.1.S1_at:282:407;Dr.12138.1.S1_at:309:351;Dr.12138.1.S1_at:459:247;Dr.12138.1.S1_at:525:15;Dr.12138.1.S1_at:593:29;Dr.12138.1.S1_at:677:367;Dr.12138.1.S1_at:699:551;Dr.12138.1.S1_at:709:149;Dr.12138.1.S1_at:80:155
dre02928_1	16	Dr.20126.1.S1_at:146:269;Dr.20126.1.S1_at:173:57;Dr.20126.1.S1_at:237:457;Dr.20126.1.S1_at:266:659;Dr.20126.1.S1_at:332:239;Dr.20126.1.S1_at:346:75;Dr.20126.1.S1_at:354:121;Dr.20126.1.S1_at:42:667;Dr.20126.1.S1_at:48:395;Dr.20126.1.S1_at:507:467;Dr.20126.1.S1_at:561:269;Dr.20126.1.S1_at:582:611;Dr.20126.1.S1_at:609:601;Dr.20126.1.S1_at:628:215;Dr.20126.1.S1_at:688:431;Dr.20126.1.S1_at:692:223
dre02933_1	16	Dr.19583.1.S1_at:134:89;Dr.19583.1.S1_at:175:505;Dr.19583.1.S1_at:272:563;Dr.19583.1.S1_at:489:81;Dr.19583.1.S1_at:51:379;Dr.19583.1.S1_at:558:117;Dr.19583.1.S1_at:563:683;Dr.19583.1.S1_at:609:173;Dr.19583.1.S1_at:622:113;Dr.19583.1.S1_at:648:363;Dr.19583.1.S1_at:663:521;Dr.19583.1.S1_at:666:661;Dr.19583.1.S1_at:677:47;Dr.19583.1.S1_at:691:337;Dr.19583.1.S1_at:85:533;Dr.19583.1.S1_at:86:169
dre02979_1	16	Dr.22485.1.A1_at:113:635;Dr.22485.1.A1_at:245:639;Dr.22485.1.A1_at:261:385;Dr.22485.1.A1_at:267:123;Dr.22485.1.A1_at:288:301;Dr.22485.1.A1_at:299:479;Dr.22485.1.A1_at:40:211;Dr.22485.1.A1_at:447:491;Dr.22485.1.A1_at:483:185;Dr.22485.1.A1_at:531:159;Dr.22485.1.A1_at:550:331;Dr.22485.1.A1_at:601:317;Dr.22485.1.A1_at:628:403;Dr.22485.1.A1_at:66:419;Dr.22485.1.A1_at:708:43;Dr.22485.1.A1_at:89:449
dre02981_1	16	Dr.25277.1.S1_at:126:63;Dr.25277.1.S1_at:153:669;Dr.25277.1.S1_at:228:553;Dr.25277.1.S1_at:259:35;Dr.25277.1.S1_at:319:321;Dr.25277.1.S1_at:357:397;Dr.25277.1.S1_at:366:183;Dr.25277.1.S1_at:374:413;Dr.25277.1.S1_at:433:177;Dr.25277.1.S1_at:45:277;Dr.25277.1.S1_at:46:57;Dr.25277.1.S1_at:475:83;Dr.25277.1.S1_at:645:413;Dr.25277.1.S1_at:64:511;Dr.25277.1.S1_at:67:683;Dr.25277.1.S1_at:680:323
dre02996_1	16	Dr.13820.1.A1_at:200:117;Dr.13820.1.A1_at:265:473;Dr.13820.1.A1_at:313:133;Dr.13820.1.A1_at:32:31;Dr.13820.1.A1_at:350:583;Dr.13820.1.A1_at:354:337;Dr.13820.1.A1_at:372:251;Dr.13820.1.A1_at:427:553;Dr.13820.1.A1_at:455:337;Dr.13820.1.A1_at:489:49;Dr.13820.1.A1_at:527:271;Dr.13820.1.A1_at:529:551;Dr.13820.1.A1_at:57:569;Dr.13820.1.A1_at:581:413;Dr.13820.1.A1_at:620:63;Dr.13820.1.A1_at:77:247
dre03024_1	16	Dr.20524.1.A1_at:169:535;Dr.20524.1.A1_at:202:71;Dr.20524.1.A1_at:280:521;Dr.20524.1.A1_at:325:351;Dr.20524.1.A1_at:338:635;Dr.20524.1.A1_at:347:53;Dr.20524.1.A1_at:374:245;Dr.20524.1.A1_at:431:269;Dr.20524.1.A1_at:434:555;Dr.20524.1.A1_at:450:433;Dr.20524.1.A1_at:559:523;Dr.20524.1.A1_at:572:511;Dr.20524.1.A1_at:576:185;Dr.20524.1.A1_at:654:275;Dr.20524.1.A1_at:680:643;Dr.20524.1.A1_at:702:189
dre03036_1	16	Dr.7462.1.A1_at:16:587;Dr.7462.1.A1_at:1:651;Dr.7462.1.A1_at:21:631;Dr.7462.1.A1_at:239:701;Dr.7462.1.A1_at:283:187;Dr.7462.1.A1_at:348:455;Dr.7462.1.A1_at:352:301;Dr.7462.1.A1_at:374:279;Dr.7462.1.A1_at:380:51;Dr.7462.1.A1_at:398:245;Dr.7462.1.A1_at:500:55;Dr.7462.1.A1_at:508:137;Dr.7462.1.A1_at:545:235;Dr.7462.1.A1_at:571:15;Dr.7462.1.A1_at:604:475;Dr.7462.1.A1_at:691:287
dre03044_1	16	Dr.18551.1.A1_at:108:533;Dr.18551.1.A1_at:132:133;Dr.18551.1.A1_at:134:29;Dr.18551.1.A1_at:151:697;Dr.18551.1.A1_at:167:519;Dr.18551.1.A1_at:171:687;Dr.18551.1.A1_at:202:617;Dr.18551.1.A1_at:257:355;Dr.18551.1.A1_at:329:227;Dr.18551.1.A1_at:360:219;Dr.18551.1.A1_at:518:239;Dr.18551.1.A1_at:54:407;Dr.18551.1.A1_at:577:529;Dr.18551.1.A1_at:64:199;Dr.18551.1.A1_at:705:379;Dr.18551.1.A1_at:83:339
dre03048_2	16	Dr.15949.2.S1_a_at:444:153;Dr.15949.2.S1_a_at:450:479;Dr.15949.2.S1_a_at:667:103;Dr.15949.3.S1_a_at:286:597;Dr.15949.3.S1_a_at:668:245;Dr.15949.3.S1_at:111:75;Dr.15949.3.S1_at:126:557;Dr.15949.3.S1_at:243:55;Dr.15949.3.S1_at:263:409;Dr.15949.3.S1_at:429:693;Dr.15949.3.S1_at:431:693;Dr.15949.3.S1_at:435:635;Dr.15949.3.S1_at:491:633;Dr.15949.3.S1_at:568:673;Dr.15949.3.S1_at:668:607;Dr.15949.3.S1_at…
dre03050_1	16	Dr.2330.1.A1_at:141:677;Dr.2330.1.A1_at:171:447;Dr.2330.1.A1_at:194:663;Dr.2330.1.A1_at:200:341;Dr.2330.1.A1_at:228:523;Dr.2330.1.A1_at:240:457;Dr.2330.1.A1_at:262:493;Dr.2330.1.A1_at:304:577;Dr.2330.1.A1_at:313:629;Dr.2330.1.A1_at:383:197;Dr.2330.1.A1_at:443:459;Dr.2330.1.A1_at:491:637;Dr.2330.1.A1_at:520:341;Dr.2330.1.A1_at:572:681;Dr.2330.1.A1_at:577:87;Dr.2330.1.A1_at:699:11
dre03058_1	16	Dr.6811.1.A1_at:107:535;Dr.6811.1.A1_at:145:577;Dr.6811.1.A1_at:148:467;Dr.6811.1.A1_at:381:545;Dr.6811.1.A1_at:421:647;Dr.6811.1.A1_at:430:681;Dr.6811.1.A1_at:435:481;Dr.6811.1.A1_at:441:143;Dr.6811.1.A1_at:482:55;Dr.6811.1.A1_at:553:235;Dr.6811.1.A1_at:55:151;Dr.6811.1.A1_at:602:625;Dr.6811.1.A1_at:613:621;Dr.6811.1.A1_at:61:337;Dr.6811.1.A1_at:632:261;Dr.6811.1.A1_at:700:303
dre03061_1	16	Dr.401.1.A1_at:148:457;Dr.401.1.A1_at:189:553;Dr.401.1.A1_at:297:613;Dr.401.1.A1_at:305:663;Dr.401.1.A1_at:31:275;Dr.401.1.A1_at:332:367;Dr.401.1.A1_at:336:365;Dr.401.1.A1_at:34:267;Dr.401.1.A1_at:358:679;Dr.401.1.A1_at:408:573;Dr.401.1.A1_at:481:425;Dr.401.1.A1_at:531:155;Dr.401.1.A1_at:548:15;Dr.401.1.A1_at:642:127;Dr.401.1.A1_at:680:477;Dr.401.1.A1_at:95:383
[truncated: 9,291 more rows]

## Sheet: RevCompProbes
Gene	PS+	D3+	D5+	FC+	PS-	D3-	D5-	FC-	Txs
[truncated: 192 more rows]
