# Supplementary material for: Integrating multiple genome annotation databases improves the interpretation of microarray gene expression data
Source: BMC Genomics. 2010 Jan 20;11:50. doi: 10.1186/1471-2164-11-50 (PMC2827411; doi:10.1186/1471-2164-11-50)
Supplement: Additional file 2 — Real-time PCR primer sequences and results [file 1471-2164-11-50-S2.XLS]

## Sheet: Real-time PCR primer sequences
Gene Symbol	Direction	Primer	Sequence
cry1b	Forward	dre00066_1_L0	TGTACAATGGTTTGCCAACTG
	Reverse	dre00066_1_R0	TTGAGGCCTGTGGCTCTTAT
matn1	Forward	dre01578_1_f0	CCACGTCCCCATAAAGAAGA
	Reverse	dre01578_1_r0	AACAAAACCCTGTGTGCGTT
igfbp1	Forward	dre13032_1_f0	GGTCTTGTTGTCAGAATGGGA
	Reverse	dre13032_1_r0	AACACAAACACTGTGGAGCG
arhgap12	Forward	dre17560_1_f0	TGTTGCCTTTACTTCCATGTG
	Reverse	dre17560_1_r0	GCAGAAATTGTCAACACTGAGC
tpm3	Forward	dre03301_1_f1	TCATTGTTTGGGTCGAATCC
	Reverse	dre03301_1_r1	ACTTGGCCTCATCTGCTCAC
	Forward	dre03301_2_f0	TATCTGCCCCAACATCTTCC
	Reverse	dre03301_2_r0	AATAAACATGGACGCAAGGC

## Sheet: Real-time PCR results
	3dpf Ct No.	3dpf Ct No.	3dpf Ct No.	5dpf Ct No.	5dpf Ct No.	5dpf Ct No.	3dpf relative Ct No.	3dpf relative Ct No.	3dpf relative Ct No.	5dpf relative Ct No.	5dpf relative Ct No.	5dpf relative Ct No.	Average 3dpf Ct No.	Average 5dpf Ct No.	Fold change	Standard Error of 3dpf Ct No.	Standard Error of 5dpf Ct No.	T-test pvalue	T-test significance
cry1b	22.2928	20.5926	19.8947	18.3914	18.3965	19.1207	0	1.70019	2.39807	3.90143	3.89629	3.1721	1.36608	3.65661	0.204401	0.712133	0.24226	0.0191064	*
matn1	14.5906	13.411	15.8506	19.7351	20.3271	19.3522	5.73653	6.91614	4.47648	0.591974	0	0.974897	5.70972	0.52229	36.4394	0.704396	0.283577	0.00120067	**
igfbp1	19.1914	19.4117	17.9534	16.5877	16.6946	19.3227	0.22031	0	1.45835	2.82404	2.7171	0.089037	0.559554	1.87673	0.401321	0.453877	0.894378	0.129676
arhgap12	16.5272	17.3228	17.4374	14.8754	15.0775	15.9654	0.910192	0.114566	0	2.56193	2.35991	1.47195	0.341586	2.13126	0.289237	0.28622	0.334776	0.00765365	**
tpm3	13.1451	13.2072	12.5834	13.1825	13.6007	13.8976	6.54388	6.48179	7.10562	6.50649	6.08832	5.7914	6.71043	6.12874	1.4966	0.198406	0.207416
	18.2041	17.3384	17.4677	17.6268	19.0495	19.689	1.48491	2.35065	2.22132	2.06216	0.639497	0	2.01896	0.900551	2.17107	0.26962	0.609435
