# Supplementary material for: Integrating multiple genome annotation databases improves the interpretation of microarray gene expression data
Source: BMC Genomics. 2010 Jan 20;11:50. doi: 10.1186/1471-2164-11-50 (PMC2827411; doi:10.1186/1471-2164-11-50)
Supplement: Additional file 3 — Probe sequence and CDF R libraries of probe remapping using UCSC database, and annotation of the remapped probe sets [file 1471-2164-11-50-S3.ZIP]

Archive with 8 entries (8 files):
- dre_ucsc_jyin.cdf
- dre_ucsc_jyin_probe_tab
- dreucscjyin_anno.xls
- dreucscjyincdf_1.16.0.tar.gz
- dreucscjyincdf_1.16.0.zip
- dreucscjyinprobe_1.0.0.tar.gz
- dreucscjyinprobe_1.0.0.zip
- README.txt
