# Supplementary material for: Integrating multiple genome annotation databases improves the interpretation of microarray gene expression data
Source: BMC Genomics. 2010 Jan 20;11:50. doi: 10.1186/1471-2164-11-50 (PMC2827411; doi:10.1186/1471-2164-11-50)
Supplement: Additional file 3 — Probe sequence and CDF R libraries of probe remapping using UCSC database, and annotation of the remapped probe sets [file 1471-2164-11-50-S3.ZIP › dre_ucsc_jyin_probe_tab]

Probe Set Name	Probe X	Probe Y	Probe Interrogation Position	Probe Sequence	Target Strandedness
AFFX-BioB-3_at	348	424	937	GGGCTAAATCCGCAGCAAACTGCCG	Antisense
AFFX-BioB-3_at	349	424	947	CGCAGCAAACTGCCGTGCTGGCAGG	Antisense
AFFX-BioB-3_at	350	424	984	ACAGCAACGTCTTGAACAGGCGCTG	Antisense
AFFX-BioB-3_at	351	424	991	CGTCTTGAACAGGCGCTGATGACCC	Antisense
AFFX-BioB-3_at	352	422	756	GGTCGCGCGGATCATGATGCCAACC	Antisense
AFFX-BioB-3_at	352	424	999	ACAGGCGCTGATGACCCCGGACACC	Antisense
AFFX-BioB-3_at	353	422	764	GGATCATGATGCCAACCTCTTACGT	Antisense
AFFX-BioB-3_at	353	424	1029	ATATTACAACGCGGCAGCATTATGA	Antisense
AFFX-BioB-3_at	354	422	773	TGCCAACCTCTTACGTGCGCCTTTC	Antisense
AFFX-BioB-3_at	355	422	789	GCGCCTTTCTGCCGGACGCGAGCAG	Antisense
AFFX-BioB-3_at	356	422	799	GCCGGACGCGAGCAGATGAACGAAC	Antisense
AFFX-BioB-3_at	357	422	807	CGAGCAGATGAACGAACAGACTCAG	Antisense
AFFX-BioB-3_at	358	422	813	GATGAACGAACAGACTCAGGCGATG	Antisense
AFFX-BioB-3_at	359	422	821	AACAGACTCAGGCGATGTGCTTTAT	Antisense
AFFX-BioB-3_at	360	422	828	TCAGGCGATGTGCTTTATGGCAGGC	Antisense
AFFX-BioB-3_at	361	422	837	GTGCTTTATGGCAGGCGCAAACTCG	Antisense
AFFX-BioB-3_at	362	422	844	ATGGCAGGCGCAAACTCGATTTTCT	Antisense
AFFX-BioB-3_at	363	422	868	TACGGTTGCAAACTGCTGACCACGC	Antisense
AFFX-BioB-3_at	364	422	876	CAAACTGCTGACCACGCCGAATCCG	Antisense
AFFX-BioB-3_at	365	422	913	GACCTGCAACTGTTCCGCAAACTGG	Antisense
AFFX-BioB-5_at	348	418	33	GACATTGTCGCAAGTCACAGAATTA	Antisense
AFFX-BioB-5_at	348	420	270	CAAAGCGAAAGCGGCAGGATCGACG	Antisense
AFFX-BioB-5_at	349	418	36	ATTGTCGCAAGTCACAGAATTATTT	Antisense
AFFX-BioB-5_at	349	420	282	GGCAGGATCGACGCGCTTCTGTATG	Antisense
AFFX-BioB-5_at	350	418	69	GTTGCTGGATCTGCTGTTTGAAGCG	Antisense
AFFX-BioB-5_at	351	418	75	GGATCTGCTGTTTGAAGCGCAGCAG	Antisense
AFFX-BioB-5_at	352	418	91	GCGCAGCAGGTGCATCGCCAGCATT	Antisense
AFFX-BioB-5_at	353	418	96	GCAGGTGCATCGCCAGCATTTCGAT	Antisense
AFFX-BioB-5_at	354	418	102	GCATCGCCAGCATTTCGATCCTCGT	Antisense
AFFX-BioB-5_at	355	418	111	GCATTTCGATCCTCGTCAGGTGCAG	Antisense
AFFX-BioB-5_at	356	418	117	CGATCCTCGTCAGGTGCAGGTCAGC	Antisense
AFFX-BioB-5_at	357	418	123	TCGTCAGGTGCAGGTCAGCACGTTG	Antisense
AFFX-BioB-5_at	358	418	132	GCAGGTCAGCACGTTGCTGTCGATT	Antisense
AFFX-BioB-5_at	359	418	138	CAGCACGTTGCTGTCGATTAAGACC	Antisense
AFFX-BioB-5_at	360	418	147	GCTGTCGATTAAGACCGGAGCTTGT	Antisense
AFFX-BioB-5_at	361	418	165	AGCTTGTCCGGAAGATTGCAAATAC	Antisense
AFFX-BioB-5_at	362	418	177	AGATTGCAAATACTGCCCGCAAACG	Antisense
AFFX-BioB-5_at	363	418	183	CAAATACTGCCCGCAAACGTCGCGC	Antisense
AFFX-BioB-5_at	364	418	246	TGAACAGGTGCTGGAGTCGGCGCGC	Antisense
AFFX-BioB-5_at	365	418	258	GGAGTCGGCGCGCAAAGCGAAAGCG	Antisense
AFFX-BioB-M_at	348	422	683	TGGTGAAGGTGAAAGGCACGCCGCT	Antisense
AFFX-BioB-M_at	349	422	700	ACGCCGCTTGCCGATAACGATGATG	Antisense
AFFX-BioB-M_at	350	420	483	GCCGGAGTTTTACGGCAATATCATC	Antisense
AFFX-BioB-M_at	350	422	707	TTGCCGATAACGATGATGTCGATGC	Antisense
AFFX-BioB-M_at	351	420	489	GTTTTACGGCAATATCATCACCACA	Antisense
AFFX-BioB-M_at	351	422	716	ACGATGATGTCGATGCCTTTGATTT	Antisense
AFFX-BioB-M_at	352	420	497	GCAATATCATCACCACACGCACTTA	Antisense
AFFX-BioB-M_at	353	420	505	ATCACCACACGCACTTATCAGGAAC	Antisense
AFFX-BioB-M_at	354	420	513	ACGCACTTATCAGGAACGCCTCGAT	Antisense
AFFX-BioB-M_at	355	420	536	ATACGCTGGAAAAAGTGCGCGATGC	Antisense
AFFX-BioB-M_at	356	420	543	GGAAAAAGTGCGCGATGCCGGGATC	Antisense
AFFX-BioB-M_at	357	420	549	AGTGCGCGATGCCGGGATCAAAGTC	Antisense
AFFX-BioB-M_at	358	420	559	GCCGGGATCAAAGTCTGTTCTGGCG	Antisense
AFFX-BioB-M_at	359	420	569	AAGTCTGTTCTGGCGGCATTGTGGG	Antisense
AFFX-BioB-M_at	360	420	611	AAGATCGCGCCGGATTATTGCTGCA	Antisense
AFFX-BioB-M_at	361	420	619	GCCGGATTATTGCTGCAACTGGCAA	Antisense
AFFX-BioB-M_at	362	420	627	ATTGCTGCAACTGGCAAACCTGCCG	Antisense
AFFX-BioB-M_at	363	420	656	CGCCGGAAAGCGTGCCAATCAACAT	Antisense
AFFX-BioB-M_at	364	420	663	AAGCGTGCCAATCAACATGCTGGTG	Antisense
AFFX-BioB-M_at	365	420	671	CAATCAACATGCTGGTGAAGGTGAA	Antisense
AFFX-BioC-3_at	348	428	587	ATGATGCGCTCAGTGCCATGCGTTC	Antisense
AFFX-BioC-3_at	349	428	595	CTCAGTGCCATGCGTTCGCTGAAAG	Antisense
AFFX-BioC-3_at	350	428	603	CATGCGTTCGCTGAAAGGCATCGGT	Antisense
AFFX-BioC-3_at	351	428	613	CTGAAAGGCATCGGTGCCACGCATC	Antisense
AFFX-BioC-3_at	352	428	619	GGCATCGGTGCCACGCATCTTCATG	Antisense
AFFX-BioC-3_at	353	428	627	TGCCACGCATCTTCATGAAGGGCGC	Antisense
AFFX-BioC-3_at	354	428	635	ATCTTCATGAAGGGCGCGACCCGCG	Antisense
AFFX-BioC-3_at	355	428	663	ATTAACGCGTTCGCAGTTGCAGCGA	Antisense
AFFX-BioC-3_at	356	426	449	TACCCGAACGTCATCAGGCGTGGCA	Antisense
AFFX-BioC-3_at	356	428	669	GCGTTCGCAGTTGCAGCGATTGCAA	Antisense
AFFX-BioC-3_at	357	426	477	GGTGGACGAGCGTCCGCATGCTAAT	Antisense
AFFX-BioC-3_at	357	428	677	AGTTGCAGCGATTGCAACTGGCCTG	Antisense
AFFX-BioC-3_at	358	426	487	CGTCCGCATGCTAATCGCTTTTTAC	Antisense
AFFX-BioC-3_at	359	426	507	TTTACCGCCAGATGAAATCGAACAG	Antisense
AFFX-BioC-3_at	360	426	517	GATGAAATCGAACAGTCGCTGAACG	Antisense
AFFX-BioC-3_at	361	426	527	AACAGTCGCTGAACGGCGTGCATTA	Antisense
AFFX-BioC-3_at	362	426	555	ACATCATATTCAGCCCATCACGCTG	Antisense
AFFX-BioC-3_at	363	426	563	TTCAGCCCATCACGCTGTGGTTTGA	Antisense
AFFX-BioC-3_at	364	426	571	ATCACGCTGTGGTTTGATGATGCGC	Antisense
AFFX-BioC-3_at	365	426	581	GGTTTGATGATGCGCTCAGTGCCAT	Antisense
AFFX-BioC-5_at	348	426	243	TGTTCAGGCACGCCAGAAGGATGCC	Antisense
AFFX-BioC-5_at	349	426	257	AGAAGGATGCCGCAGACCATTATCT	Antisense
AFFX-BioC-5_at	350	426	265	GCCGCAGACCATTATCTGGCGGGAG	Antisense
AFFX-BioC-5_at	351	426	305	CGTTAGCGACTGCGACGTTCGATCT	Antisense
AFFX-BioC-5_at	352	426	317	CGACGTTCGATCTTGCATGGAGCAA	Antisense
AFFX-BioC-5_at	353	426	325	GATCTTGCATGGAGCAATCTCGCAG	Antisense
AFFX-BioC-5_at	354	424	41	CAGCGGCATTTGGTCGGGCAGCCGC	Antisense
AFFX-BioC-5_at	354	426	339	CAATCTCGCAGTGCAGTGGTGCGGT	Antisense
AFFX-BioC-5_at	355	424	53	GTCGGGCAGCCGCACACTATGAGCA	Antisense
AFFX-BioC-5_at	355	426	365	ATTTATCCACGGCACTCCGCGAGCT	Antisense
AFFX-BioC-5_at	356	424	63	CGCACACTATGAGCAACATGCAGAT	Antisense
AFFX-BioC-5_at	357	424	77	AACATGCAGATCTACAGCGCCAGAG	Antisense
AFFX-BioC-5_at	358	424	89	TACAGCGCCAGAGTGCTGACGCCTT	Antisense
AFFX-BioC-5_at	359	424	99	GAGTGCTGACGCCTTACTGGCAATG	Antisense
AFFX-BioC-5_at	360	424	113	TACTGGCAATGCTTCCACAGCGTAA	Antisense
AFFX-BioC-5_at	361	424	159	GGGTTGTGGACCTGGCTGGATGAGC	Antisense
AFFX-BioC-5_at	362	424	179	TGAGCCGCCACTGGCGGGAACGTCA	Antisense
AFFX-BioC-5_at	363	424	205	GCGCAGGTGACGGCCTTAGATCTCT	Antisense
AFFX-BioC-5_at	364	424	217	GCCTTAGATCTCTCGCCGCCAATGC	Antisense
AFFX-BioC-5_at	365	424	231	GCCGCCAATGCTTGTTCAGGCACGC	Antisense
AFFX-BioDn-3_at	348	432	556	CGTCACGCTGAATATATGACCACGC	Antisense
AFFX-BioDn-3_at	349	432	560	ACGCTGAATATATGACCACGCTCAC	Antisense
AFFX-BioDn-3_at	350	432	563	CTGAATATATGACCACGCTCACCCG	Antisense
AFFX-BioDn-3_at	351	432	565	GAATATATGACCACGCTCACCCGCA	Antisense
AFFX-BioDn-3_at	352	432	584	CCCGCATGATTCCCGCGCCGCTGCT	Antisense
AFFX-BioDn-3_at	353	432	588	CATGATTCCCGCGCCGCTGCTGGGA	Antisense
AFFX-BioDn-3_at	354	432	591	GATTCCCGCGCCGCTGCTGGGAGAG	Antisense
AFFX-BioDn-3_at	355	432	597	CGCGCCGCTGCTGGGAGAGATCCCC	Antisense
AFFX-BioDn-3_at	356	432	601	CCGCTGCTGGGAGAGATCCCCTGGC	Antisense
AFFX-BioDn-3_at	357	432	604	CTGCTGGGAGAGATCCCCTGGCTTG	Antisense
AFFX-BioDn-3_at	358	432	606	GCTGGGAGAGATCCCCTGGCTTGCA	Antisense
AFFX-BioDn-3_at	359	432	610	GGAGAGATCCCCTGGCTTGCAGAAA	Antisense
AFFX-BioDn-3_at	360	430	355	GGTGCTGGCGGCTGGTTTACGCCGC	Antisense
AFFX-BioDn-3_at	360	432	613	GAGATCCCCTGGCTTGCAGAAAATC	Antisense
AFFX-BioDn-3_at	361	430	379	CTTTCTGACACTTTCACTTTTGCAG	Antisense
AFFX-BioDn-3_at	361	432	616	ATCCCCTGGCTTGCAGAAAATCCAG	Antisense
AFFX-BioDn-3_at	362	430	384	TGACACTTTCACTTTTGCAGATTGG	Antisense
AFFX-BioDn-3_at	363	430	397	TTTGCAGATTGGGTAACACAGGAAC	Antisense
AFFX-BioDn-3_at	364	430	551	GAAAACGTCACGCTGAATATATGAC	Antisense
AFFX-BioDn-3_at	365	430	553	AAACGTCACGCTGAATATATGACCA	Antisense
AFFX-BioDn-5_at	348	430	172	GCGCTGGCGTTACAGCGCAACAGCA	Antisense
AFFX-BioDn-5_at	349	430	179	CGTTACAGCGCAACAGCAGCCTGCA	Antisense
AFFX-BioDn-5_at	350	430	185	AGCGCAACAGCAGCCTGCAGCTGGA	Antisense
AFFX-BioDn-5_at	351	430	192	CAGCAGCCTGCAGCTGGATTACGCA	Antisense
AFFX-BioDn-5_at	352	430	199	CTGCAGCTGGATTACGCAACAGTAA	Antisense
AFFX-BioDn-5_at	353	430	261	CATCAGCGCGCAAGAGGGCAGACCG	Antisense
AFFX-BioDn-5_at	354	430	269	CGCAAGAGGGCAGACCGATAGAATC	Antisense
AFFX-BioDn-5_at	355	430	276	GGGCAGACCGATAGAATCATTGGTA	Antisense
AFFX-BioDn-5_at	356	430	281	GACCGATAGAATCATTGGTAATGAG	Antisense
AFFX-BioDn-5_at	357	430	288	AGAATCATTGGTAATGAGCGCCGGA	Antisense
AFFX-BioDn-5_at	358	428	49	GGGAAAACTGTCGCCAGTTGTGCAC	Antisense
AFFX-BioDn-5_at	358	430	295	TTGGTAATGAGCGCCGGATTACGCG	Antisense
AFFX-BioDn-5_at	359	428	60	CGCCAGTTGTGCACTTTTACAAGCC	Antisense
AFFX-BioDn-5_at	359	430	301	ATGAGCGCCGGATTACGCGCGCTTG	Antisense
AFFX-BioDn-5_at	360	428	71	CACTTTTACAAGCCGCAAAGGCAGC	Antisense
AFFX-BioDn-5_at	361	428	79	CAAGCCGCAAAGGCAGCAGGCTACC	Antisense
AFFX-BioDn-5_at	362	428	85	GCAAAGGCAGCAGGCTACCGGACGG	Antisense
AFFX-BioDn-5_at	363	428	153	AGGTTTACGCAATAGCGACGCGCTG	Antisense
AFFX-BioDn-5_at	364	428	160	CGCAATAGCGACGCGCTGGCGTTAC	Antisense
AFFX-BioDn-5_at	365	428	167	GCGACGCGCTGGCGTTACAGCGCAA	Antisense
AFFX-CreX-3_at	348	436	671	TGGTCGAGCGATGGATTTCCGTCTC	Antisense
AFFX-CreX-3_at	349	436	681	ATGGATTTCCGTCTCTGGTGTAGCT	Antisense
AFFX-CreX-3_at	350	436	691	GTCTCTGGTGTAGCTGATGATCCGA	Antisense
AFFX-CreX-3_at	351	436	699	TGTAGCTGATGATCCGAATAACTAC	Antisense
AFFX-CreX-3_at	352	436	769	ACCAGCCAGCTATCAACTCGCGCCC	Antisense
AFFX-CreX-3_at	353	436	811	GCAACTCATCGATTGATTTACGGCG	Antisense
AFFX-CreX-3_at	354	436	821	GATTGATTTACGGCGCTAAGGATGA	Antisense
AFFX-CreX-3_at	355	436	837	TAAGGATGACTCTGGTCAGAGATAC	Antisense
AFFX-CreX-3_at	356	436	849	TGGTCAGAGATACCTGGCCTGGTCT	Antisense
AFFX-CreX-3_at	357	436	867	CTGGTCTGGACACAGTGCCCGTGTC	Antisense
AFFX-CreX-3_at	358	436	881	GTGCCCGTGTCGGAGCCGCGCGAGA	Antisense
AFFX-CreX-3_at	359	436	901	CGAGATATGGCCCGCGCTGGAGTTT	Antisense
AFFX-CreX-3_at	360	436	919	GGAGTTTCAATACCGGAGATCATGC	Antisense
AFFX-CreX-3_at	361	436	933	GGAGATCATGCAAGCTGGTGGCTGG	Antisense
AFFX-CreX-3_at	362	436	947	CTGGTGGCTGGACCAATGTAAATAT	Antisense
AFFX-CreX-3_at	363	436	959	CCAATGTAAATATTGTCATGAACTA	Antisense
AFFX-CreX-3_at	364	434	617	CGCTGGTTAGCACCGCAGGTGTAGA	Antisense
AFFX-CreX-3_at	364	436	971	TTGTCATGAACTATATCCGTAACCT	Antisense
AFFX-CreX-3_at	365	434	627	CACCGCAGGTGTAGAGAAGGCACTT	Antisense
AFFX-CreX-3_at	365	436	999	TAGTGAAACAGGGGCAATGGTGCGC	Antisense
AFFX-CreX-5_at	348	434	97	GACATGTTCAGGGATCGCCAGGCGT	Antisense
AFFX-CreX-5_at	349	434	113	GCCAGGCGTTTTCTGAGCATACCTG	Antisense
AFFX-CreX-5_at	350	434	169	GCGGCATGGTGCAAGTTGAATAACC	Antisense
AFFX-CreX-5_at	351	434	217	GAAGATGTTCGCGATTATCTTCTAT	Antisense
AFFX-CreX-5_at	352	434	237	TCTATATCTTCAGGCGCGCGGTCTG	Antisense
AFFX-CreX-5_at	353	434	279	GCAACATTTGGGCCAGCTAAACATG	Antisense
AFFX-CreX-5_at	354	434	291	CCAGCTAAACATGCTTCATCGTCGG	Antisense
AFFX-CreX-5_at	355	434	317	CCGGGCTGCCACGACCAAGTGACAG	Antisense
AFFX-CreX-5_at	356	434	329	GACCAAGTGACAGCAATGCTGTTTC	Antisense
AFFX-CreX-5_at	357	434	343	AATGCTGTTTCACTGGTTATGCGGC	Antisense
AFFX-CreX-5_at	358	434	389	ATGCCGGTGAACGTGCAAAACAGGC	Antisense
AFFX-CreX-5_at	359	434	399	ACGTGCAAAACAGGCTCTAGCGTTC	Antisense
AFFX-CreX-5_at	360	434	413	CTCTAGCGTTCGAACGCACTGATTT	Antisense
AFFX-CreX-5_at	361	434	447	TCGTTCACTCATGGAAAATAGCGAT	Antisense
AFFX-CreX-5_at	362	432	41	ATTTGCCTGCATTACCGGTCGATGC	Antisense
AFFX-CreX-5_at	362	434	457	ATGGAAAATAGCGATCGCTGCCAGG	Antisense
AFFX-CreX-5_at	363	432	53	TACCGGTCGATGCAACGAGTGATGA	Antisense
AFFX-CreX-5_at	363	434	551	TCAGGGTTAAAGATATCTCACGTAC	Antisense
AFFX-CreX-5_at	364	432	69	GAGTGATGAGGTTCGCAAGAACCTG	Antisense
AFFX-CreX-5_at	365	432	83	GCAAGAACCTGATGGACATGTTCAG	Antisense
AFFX-DapX-3_at	110	319	2712	GCAGCCCGCATATTAGGCGCAGATA	Antisense
AFFX-DapX-3_at	116	297	2706	GCTGAAGCAGCCCGCATATTAGGCG	Antisense
AFFX-DapX-3_at	157	341	2700	GAAGCAGCTGAAGCAGCCCGCATAT	Antisense
AFFX-DapX-3_at	169	201	2774	AATGAGTGATCAGGCAATTCGGTCA	Antisense
AFFX-DapX-3_at	214	517	3118	GGTATATTGAAATCGTTGAAGCGAG	Antisense
AFFX-DapX-3_at	224	697	3016	TTGATATCTCGGATACAATAGAGGC	Antisense
AFFX-DapX-3_at	292	623	2796	TCAATTGTCACTGTCATCAGAATCT	Antisense
AFFX-DapX-3_at	394	573	2780	TGATCAGGCAATTCGGTCAATTGTC	Antisense
AFFX-DapX-3_at	403	65	2854	AGGATCGCCATCCGGATCACGGCAA	Antisense
AFFX-DapX-3_at	451	675	3008	TTTTGTTATTGATATCTCGGATACA	Antisense
AFFX-DapX-3_at	456	93	2696	AGAAGAAGCAGCTGAAGCAGCCCGC	Antisense
AFFX-DapX-3_at	546	283	2944	GCCTTCCGGCGCATAAAGTCAGCAA	Antisense
AFFX-DapX-3_at	584	7	2790	ATTCGGTCAATTGTCACTGTCATCA	Antisense
AFFX-DapX-3_at	617	183	2738	AAGAATTCAGCTAACGCTTCCAGAC	Antisense
AFFX-DapX-3_at	645	239	2810	CATCAGAATCTGTCGGCCAAAAGCG	Antisense
AFFX-DapX-3_at	675	467	2802	GTCACTGTCATCAGAATCTGTCGGC	Antisense
AFFX-DapX-3_at	680	415	2984	GATAAATGGTTTTCATCAGCCGGAT	Antisense
AFFX-DapX-3_at	703	539	2874	GGCAATGCGGCTGCACTGGTGGAAG	Antisense
AFFX-DapX-3_at	71	253	3100	CTACTCCTCTGACGAATGGGTATAT	Antisense
AFFX-DapX-3_at	74	599	2864	TCCGGATCACGGCAATGCGGCTGCA	Antisense
AFFX-DapX-5_at	14	491	1514	GTGATGCCTGTTGAGTCAGATGCTT	Antisense
AFFX-DapX-5_at	154	337	1846	GAAGCTTGACGCACCAAGCGGAACT	Antisense
AFFX-DapX-5_at	192	379	1734	GAGCCATCATCGCGCCAAATTTTGC	Antisense
AFFX-DapX-5_at	276	159	1630	AAAAATTGCATTAGAGCACGGAGTC	Antisense
AFFX-DapX-5_at	282	417	1550	GATATCCATGCCTGTTTTACAGAAA	Antisense
AFFX-DapX-5_at	338	391	1820	GAGATTATTGAGCTTCATCATGACC	Antisense
AFFX-DapX-5_at	338	651	1506	TATCTGATGTGATGCCTGTTGAGTC	Antisense
AFFX-DapX-5_at	368	635	1544	TACACAGATATCCATGCCTGTTTTA	Antisense
AFFX-DapX-5_at	375	237	1838	CATGACCAGAAGCTTGACGCACCAA	Antisense
AFFX-DapX-5_at	391	193	1860	CAAGCGGAACTGCGCTTAAAACAGC	Antisense
AFFX-DapX-5_at	502	97	1914	AGCAGCAAGGACATCCGGATGAAAA	Antisense
AFFX-DapX-5_at	523	551	1440	TGGCAGAACGAACACCACATTTTGA	Antisense
AFFX-DapX-5_at	527	589	1534	TGCTTTCATTTACACAGATATCCAT	Antisense
AFFX-DapX-5_at	620	99	1830	AGCTTCATCATGACCAGAAGCTTGA	Antisense
AFFX-DapX-5_at	640	593	1798	TGCCAACTATTTTGAGGATGTTGAG	Antisense
AFFX-DapX-5_at	656	613	1740	TCATCGCGCCAAATTTTGCGCTCGG	Antisense
AFFX-DapX-5_at	671	141	1750	AAATTTTGCGCTCGGTGCGATACTG	Antisense
AFFX-DapX-5_at	672	67	1726	AGGGATCGGAGCCATCATCGCGCCA	Antisense
AFFX-DapX-5_at	689	701	1524	TTGAGTCAGATGCTTTCATTTACAC	Antisense
AFFX-DapX-5_at	79	271	1758	CGCTCGGTGCGATACTGATGATGAA	Antisense
AFFX-DapX-M_at	191	299	2330	GCTGCCAATGCACTCGATCTTGTCA	Antisense
AFFX-DapX-M_at	249	271	2368	CCCGCTGACCGCGCAGCCGCATGAA	Antisense
AFFX-DapX-M_at	328	587	2320	TGCACTGATCGCTGCCAATGCACTC	Antisense
AFFX-DapX-M_at	343	583	2130	TGAAAATTGCTTTGATCGCGCATGA	Antisense
AFFX-DapX-M_at	355	33	2542	ATGCTGACGTTCTTGCTTTTGGCGC	Antisense
AFFX-DapX-M_at	363	303	2556	GCTTTTGGCGCCCACAGTGATGATG	Antisense
AFFX-DapX-M_at	400	223	2568	CACAGTGATGATGTCGAGATCGGAA	Antisense
AFFX-DapX-M_at	406	141	2466	AAATTCTTGTGCGCACACTTGATGA	Antisense
AFFX-DapX-M_at	438	95	2310	AGCAAATCGGTGCACTGATCGCTGC	Antisense
AFFX-DapX-M_at	466	299	2440	GCTCGCCACAAATATGGGTACTGCG	Antisense
AFFX-DapX-M_at	495	65	2166	AGGATATGGTTCAATTTACGACTGC	Antisense
AFFX-DapX-M_at	517	575	2422	TGATGTGTATTCCATTCCGCTCGCC	Antisense
AFFX-DapX-M_at	573	289	2476	GCGCACACTTGATGAAGGTGTTTTC	Antisense
AFFX-DapX-M_at	577	615	2212	TCATGATCTATACGCAACCGGAACC	Antisense
AFFX-DapX-M_at	591	553	2176	TCAATTTACGACTGCCTATCGGGAT	Antisense
AFFX-DapX-M_at	668	243	2406	CATTAATCCGTTTATGTGATGTGTA	Antisense
AFFX-DapX-M_at	700	235	2032	CATGTCAGGCGTTAAACTGTCAGTC	Antisense
AFFX-DapX-M_at	700	45	2066	ATGAAGATTGATCAGCTTGTGTATG	Antisense
AFFX-DapX-M_at	704	689	2250	TTCATGAGGCGACAGGTCTTCAAAT	Antisense
AFFX-DapX-M_at	705	403	2396	GATGTCTCGGCATTAATCCGTTTAT	Antisense
AFFX-Dr-AB076373-1_at	104	273	834	CCGCGAGGTTACTAAGGGCTTGATA	Antisense
AFFX-Dr-AB076373-1_at	173	45	548	ATGCTACCGCTGTTGAGGACTTGAT	Antisense
AFFX-Dr-AB076373-1_at	25	649	776	TAGGTGGCATGCGTGGTCTCGACAT	Antisense
AFFX-Dr-AB076373-1_at	284	141	411	GGAAGTCTTCCTGAACGAGCTGGGT	Antisense
AFFX-Dr-AB076373-1_at	300	75	700	AGTACCACTGGTCACGATGGGCCAT	Antisense
AFFX-Dr-AB076373-1_at	314	169	463	AACTACGTTGTCGTCAAGCACGCCT	Antisense
AFFX-Dr-AB076373-1_at	331	171	377	AACTCTTTTCTGCTATGGTCATGCG	Antisense
AFFX-Dr-AB076373-1_at	337	399	811	GAGGATGCCATCGTCAAGAACACCC	Antisense
AFFX-Dr-AB076373-1_at	432	597	754	TCCATGGGCAGCGTCGACAAGCTAG	Antisense
AFFX-Dr-AB076373-1_at	439	113	425	ACGAGCTGGGTGTTCCTTACGAAGA	Antisense
AFFX-Dr-AB076373-1_at	458	413	855	GATAATCGGCGGTATGGAGCTGTCT	Antisense
AFFX-Dr-AB076373-1_at	481	359	501	GACACTCATGTCGAAGGTTCTCTCC	Antisense
AFFX-Dr-AB076373-1_at	530	271	599	CCCAGATTGCTGGTGTTGTCGTCAA	Antisense
AFFX-Dr-AB076373-1_at	593	211	882	AATTGATGGCTTTAACCGCATGGGC	Antisense
AFFX-Dr-AB076373-1_at	661	53	533	ATGTCAAGCTCTTCAATGCTACCGC	Antisense
AFFX-Dr-AB076373-1_at	707	481	917	GTGCCATGGTTCTCAGTGGTGTCAA	Antisense
AFFX-Dr-AF292559-1_at	102	605	203	TCGGTTATGGTCTTCAATGCTTTGC	Antisense
AFFX-Dr-AF292559-1_at	215	125	199	ACTTTCGGTTATGGTCTTCAATGCT	Antisense
AFFX-Dr-AF292559-1_at	27	223	195	CACTACTTTCGGTTATGGTCTTCAA	Antisense
AFFX-Dr-AF292559-1_at	292	439	206	GTTATGGTCTTCAATGCTTTGCAAG	Antisense
AFFX-Dr-AF292559-1_at	436	521	205	GGTTATGGTCTTCAATGCTTTGCAA	Antisense
AFFX-Dr-AF292559-1_at	446	265	204	CGGTTATGGTCTTCAATGCTTTGCA	Antisense
AFFX-Dr-AF292559-1_at	482	637	198	TACTTTCGGTTATGGTCTTCAATGC	Antisense
AFFX-Dr-AF292559-1_at	539	177	604	AACCATTACCTGTCCTACCAATCTG	Antisense
AFFX-Dr-AF292559-1_at	550	703	191	TTGTCACTACTTTCGGTTATGGTCT	Antisense
AFFX-Dr-AF292559-1_at	558	121	196	ACTACTTTCGGTTATGGTCTTCAAT	Antisense
AFFX-Dr-AF292559-1_at	55	249	197	CTACTTTCGGTTATGGTCTTCAATG	Antisense
AFFX-Dr-AF292559-1_at	562	565	192	TGTCACTACTTTCGGTTATGGTCTT	Antisense
AFFX-Dr-AF292559-1_at	583	665	201	TTTCGGTTATGGTCTTCAATGCTTT	Antisense
AFFX-Dr-AF292559-1_at	597	245	190	CTTGTCACTACTTTCGGTTATGGTC	Antisense
AFFX-Dr-AF292559-1_at	59	617	194	TCACTACTTTCGGTTATGGTCTTCA	Antisense
AFFX-Dr-AF292559-1_at	72	245	200	CTTTCGGTTATGGTCTTCAATGCTT	Antisense
AFFX-Dr-AF292559-2_s_at	107	87	532	AGAGCTTTAAAGGAACTTACACAAG	Antisense
AFFX-Dr-AF292559-2_s_at	108	635	473	TACAAGCGAAAATAGAGCAACATCA	Antisense
AFFX-Dr-AF292559-2_s_at	163	293	839	GCGTGGAGCAGTTAAAAGAAATATT	Antisense
AFFX-Dr-AF292559-2_s_at	174	533	373	GGACCAGAGCATAAATTAACGCAAA	Antisense
AFFX-Dr-AF292559-2_s_at	210	447	558	GTTTGAAAAGCGTTTAAGCCTATGG	Antisense
AFFX-Dr-AF292559-2_s_at	279	631	749	TAAAAACTTTGTTTGAGGCACACAA	Antisense
AFFX-Dr-AF292559-2_s_at	286	631	607	TACAACGCCAAAGTAAGAGAAGACT	Antisense
AFFX-Dr-AF292559-2_s_at	371	113	391	ACGCAAATGCCCCTAGAATTGAAAA	Antisense
AFFX-Dr-AF292559-2_s_at	374	305	649	GCTTTTTTAATTAGCACAGATGAAA	Antisense
AFFX-Dr-AF292559-2_s_at	375	345	517	GAACTAGGACACGAAAGAGCTTTAA	Antisense
AFFX-Dr-AF292559-2_s_at	392	327	365	GAATACCAGGACCAGAGCATAAATT	Antisense
AFFX-Dr-AF292559-2_s_at	44	211	386	AATTAACGCAAATGCCCCTAGAATT	Antisense
AFFX-Dr-AF292559-2_s_at	579	179	350	AAGCATTGCTTCAAAGAATACCAGG	Antisense
AFFX-Dr-AF292559-2_s_at	602	367	628	GACTATCAGTTAACAAAGAATGCTT	Antisense
AFFX-Dr-AF292559-2_s_at	631	413	429	GATACAAGACAAGGCTAAAGAGCTA	Antisense
AFFX-Dr-AF292559-2_s_at	653	381	908	GAGCTTTTGAAAATTCTTTTGAACA	Antisense
AFFX-Dr-AF292559-3_s_at	111	151	504	AAAGCAATTTAGAACCACTGGCAAA	Antisense
AFFX-Dr-AF292559-3_s_at	210	677	651	TTTTGACCAAATTAGAGTGCCTTTT	Antisense
AFFX-Dr-AF292559-3_s_at	25	305	529	GCTTATTTTGAGTGGGACGAGTTTT	Antisense
AFFX-Dr-AF292559-3_s_at	287	395	665	GAGTGCCTTTTAAAAATCTTGCTTA	Antisense
AFFX-Dr-AF292559-3_s_at	28	293	716	GCGTGGCGGCAAAGTTTCAGGCATT	Antisense
AFFX-Dr-AF292559-3_s_at	293	343	515	GAACCACTGGCAAAGCTTATTTTGA	Antisense
AFFX-Dr-AF292559-3_s_at	318	335	451	GAAGAATTTATAGCCCTTAGCGGTA	Antisense
AFFX-Dr-AF292559-3_s_at	349	153	612	AAACCTGCTATCAAAGAACTTTCTA	Antisense
AFFX-Dr-AF292559-3_s_at	379	659	458	TTATAGCCCTTAGCGGTAAATATGC	Antisense
AFFX-Dr-AF292559-3_s_at	411	641	569	TACCACAAGATTATAGACAAAGCGA	Antisense
AFFX-Dr-AF292559-3_s_at	457	169	426	AACTACTAATTACAGCTTTGAGCTT	Antisense
AFFX-Dr-AF292559-3_s_at	494	445	729	GTTTCAGGCATTAGCTTTACTTTTA	Antisense
AFFX-Dr-AF292559-3_s_at	585	651	478	TATGCTAAAACACTTTACCGCCTTT	Antisense
AFFX-Dr-AF292559-3_s_at	676	57	603	ATGGATTTTAAACCTGCTATCAAAG	Antisense
AFFX-Dr-AF292559-3_s_at	706	91	638	AGAACAGCAATCTTTTTGACCAAAT	Antisense
AFFX-Dr-AF292559-3_s_at	72	175	394	AACCCTGATTTTGCTTATTTAGTCA	Antisense
AFFX-Dr-AF292559-4_s_at	126	247	375	CTTTCACTCCATCGACATATCGGAT	Antisense
AFFX-Dr-AF292559-4_s_at	149	603	725	TCGAGCTATTTTTTGACTTACTGGG	Antisense
AFFX-Dr-AF292559-4_s_at	163	149	219	AAAGCTGCCTGTTCCAAAGGTCCTG	Antisense
AFFX-Dr-AF292559-4_s_at	1	71	662	AGTGGTATGACATTGCCTTCTGCGT	Antisense
AFFX-Dr-AF292559-4_s_at	203	125	446	ACTTACTGAATAACGATCTGGCCGA	Antisense
AFFX-Dr-AF292559-4_s_at	229	149	234	AAAGGTCCTGCACTTTGAACGGCAT	Antisense
AFFX-Dr-AF292559-4_s_at	231	45	356	ATGCGGAGTGCATCAGGCTCTTTCA	Antisense
AFFX-Dr-AF292559-4_s_at	279	39	393	ATCGGATTGTCCCTATACGAATAGC	Antisense
AFFX-Dr-AF292559-4_s_at	281	273	514	CCGCGCGAGCTGTATGATTTTTTAA	Antisense
AFFX-Dr-AF292559-4_s_at	337	283	425	GCCGCTTAGCCGAATTGGATTACTT	Antisense
AFFX-Dr-AF292559-4_s_at	337	411	460	GATCTGGCCGATGTGGATTGCGAAA	Antisense
AFFX-Dr-AF292559-4_s_at	344	345	250	GAACGGCATGATGGCTGGAGCAATC	Antisense
AFFX-Dr-AF292559-4_s_at	351	361	496	GACACTCCATTTAAAGATCCGCGCG	Antisense
AFFX-Dr-AF292559-4_s_at	427	209	412	AATAGCTTAGACAGCCGCTTAGCCG	Antisense
AFFX-Dr-AF292559-4_s_at	547	57	293	ATGGCGTCCTTTGCTCGGAAGAGTA	Antisense
AFFX-Dr-AF292559-4_s_at	97	335	553	GAAGAGGAACTTGTCTTTTCCCACG	Antisense
AFFX-Dr-AF292560-1_s_at	129	47	639	AGATCCCAACGAAAAGAGAGACCAC	Antisense
AFFX-Dr-AF292560-1_s_at	187	557	665	TGGTCCTTCTTGAGTTTGTAACAGC	Antisense
AFFX-Dr-AF292560-1_s_at	267	657	152	TTTGCACTACTGGAAAACTACCTGT	Antisense
AFFX-Dr-AF292560-1_s_at	322	281	660	CCACATGGTCCTTCTTGAGTTTGTA	Antisense
AFFX-Dr-AF292560-1_s_at	328	701	674	TTGAGTTTGTAACAGCTGCTGGGAT	Antisense
AFFX-Dr-AF292560-1_s_at	33	389	654	GAGAGACCACATGGTCCTTCTTGAG	Antisense
AFFX-Dr-AF292560-1_s_at	340	85	105	AGAGGGTGAAGGTGATGCAACATAC	Antisense
AFFX-Dr-AF292560-1_s_at	366	261	161	CTGGAAAACTACCTGTTCCATGGCC	Antisense
AFFX-Dr-AF292560-1_s_at	393	247	670	CTTCTTGAGTTTGTAACAGCTGCTG	Antisense
AFFX-Dr-AF292560-1_s_at	439	583	120	TGCAACATACGGAAAACTTACCCTT	Antisense
AFFX-Dr-AF292560-1_s_at	448	637	138	TACCCTTAAATTTATTTGCACTACT	Antisense
AFFX-Dr-AF292560-1_s_at	450	237	663	CATGGTCCTTCTTGAGTTTGTAACA	Antisense
AFFX-Dr-AF292560-1_s_at	547	487	116	GTGATGCAACATACGGAAAACTTAC	Antisense
AFFX-Dr-AF292560-1_s_at	569	87	657	AGACCACATGGTCCTTCTTGAGTTT	Antisense
AFFX-Dr-AF292560-1_s_at	648	479	667	GTCCTTCTTGAGTTTGTAACAGCTG	Antisense
AFFX-Dr-AF292560-1_s_at	693	585	154	TGCACTACTGGAAAACTACCTGTTC	Antisense
AFFX-Dr-AF298789-1_at	141	369	368	GACTCGTATTTCCAAAAGACTGCAA	Antisense
AFFX-Dr-AF298789-1_at	147	139	151	ACAATTGACCCGGTTATTGCAAGGA	Antisense
AFFX-Dr-AF298789-1_at	149	663	59	TTTGCGGCTTGCAGAGCACAGAGGC	Antisense
AFFX-Dr-AF298789-1_at	175	169	391	AACATACTACTCAGTGCAGCTTCAC	Antisense
AFFX-Dr-AF298789-1_at	19	319	406	GCAGCTTCACAGAAACCTCATTCGT	Antisense
AFFX-Dr-AF298789-1_at	204	65	260	AGGATGTTTTGGCTCTGGTCAATGA	Antisense
AFFX-Dr-AF298789-1_at	222	199	89	AATGTGCTCTAGATTCCGATGCTGA	Antisense
AFFX-Dr-AF298789-1_at	256	265	288	CGGCATTGATATCGTCCAACTGCAT	Antisense
AFFX-Dr-AF298789-1_at	303	387	514	GAGAGCCCCGAAAGCTTACATTTTA	Antisense
AFFX-Dr-AF298789-1_at	355	267	428	CGTTTATTCCCTTGTTTGATTCAGA	Antisense
AFFX-Dr-AF298789-1_at	533	187	338	AAGAGTTCCTCGGTTTGCCAGTTAT	Antisense
AFFX-Dr-AF298789-1_at	539	677	536	TTATGTTAGCTGGTGGACTGACGCC	Antisense
AFFX-Dr-AF298789-1_at	579	617	226	TACTTGGTTGGCGTGTTTCGTAATC	Antisense
AFFX-Dr-AF298789-1_at	619	689	210	TTCAGGCACTCCGAAATACTTGGTT	Antisense
AFFX-Dr-AF298789-1_at	642	343	483	GAACTCGATTTCTGACTGGGTTGGA	Antisense
AFFX-Dr-AF298789-1_at	707	599	103	TCCGATGCTGACTTGCTGGGTATTA	Antisense
AFFX-Dr-AF323980-1_at	106	649	1818	TAGTGACATTACTTCGGCCATGATG	Antisense
AFFX-Dr-AF323980-1_at	225	359	1891	GAAATAGTATCACGCTCAGCTGACA	Antisense
AFFX-Dr-AF323980-1_at	314	339	1774	GAAGACGTTACTAATGTTGCTAGGA	Antisense
AFFX-Dr-AF323980-1_at	31	629	1970	TAACGCCCACAAGAAGCTTTTCATA	Antisense
AFFX-Dr-AF323980-1_at	355	547	1833	GGCCATGATGGTTTCAACTACTAAC	Antisense
AFFX-Dr-AF323980-1_at	378	431	1648	GTTCCGGCTATTACTTCATCGGTTA	Antisense
AFFX-Dr-AF323980-1_at	446	649	2041	TATAAACTAGCTTCTCAATCTCCCG	Antisense
AFFX-Dr-AF323980-1_at	457	137	2141	ACAAACTAGTGGCATCTGACGCTCC	Antisense
AFFX-Dr-AF323980-1_at	466	265	1667	CGGTTAAGGATGTTGCTGCTAGTGT	Antisense
AFFX-Dr-AF323980-1_at	499	615	2187	TCAGGATAATCCACTCATACGGAAT	Antisense
AFFX-Dr-AF323980-1_at	528	325	2101	GCAATACGTGATACTTATGGCATTA	Antisense
AFFX-Dr-AF323980-1_at	582	35	1634	ATCTGTTAGAATCAGTTCCGGCTAT	Antisense
AFFX-Dr-AF323980-1_at	640	25	1955	ATACTGTCCATGAAATAACGCCCAC	Antisense
AFFX-Dr-AF323980-1_at	703	597	1743	TTATCGGGAGTTTGTCATTGGAGAC	Antisense
AFFX-Dr-AF323980-1_at	708	113	2159	ACGCTCCCACTATTTTGTCATTTAT	Antisense
AFFX-Dr-AF323980-1_at	86	217	2056	CAATCTCCCGTTATATCTGCAATAG	Antisense
AFFX-Dr-AJ002682-1_s_at	100	523	395	GGTTGCATTCGATTCCTGTTTGTAA	Antisense
AFFX-Dr-AJ002682-1_s_at	103	545	227	GGCTGACGGAATTTATGCCTCTTCC	Antisense
AFFX-Dr-AJ002682-1_s_at	172	407	283	GATGCATGGTTACTCACCACTGCGA	Antisense
AFFX-Dr-AJ002682-1_s_at	369	213	418	AATTGTCCTTTTAACAGCGATCGCG	Antisense
AFFX-Dr-AJ002682-1_s_at	379	165	430	AACAGCGATCGCGTATTTCGTCTCG	Antisense
AFFX-Dr-AJ002682-1_s_at	379	677	266	TTATCCGTACTCCTGATGATGCATG	Antisense
AFFX-Dr-AJ002682-1_s_at	387	29	554	ATAAGCTTTTGCCATTCTCACCGGA	Antisense
AFFX-Dr-AJ002682-1_s_at	398	5	364	ATTGTTGATGCGCTGGCAGTGTTCC	Antisense
AFFX-Dr-AJ002682-1_s_at	556	273	250	CCGACCATCAAGCATTTTATCCGTA	Antisense
AFFX-Dr-AJ002682-1_s_at	59	515	715	GGTGAGTTTTCTCCTTCATTACAGA	Antisense
AFFX-Dr-AJ002682-1_s_at	623	601	452	TCGCTCAGGCGCAATCACGAATGAA	Antisense
AFFX-Dr-AJ002682-1_s_at	650	39	670	ATCGCAGACCGATACCAGGATCTTG	Antisense
AFFX-Dr-AJ002682-1_s_at	687	265	575	CGGATTCAGTCGTCACTCATGGTGA	Antisense
AFFX-Dr-AJ002682-1_s_at	709	625	516	TAATGGCTGGCCTGTTGAACAAGTC	Antisense
AFFX-Dr-AJ002682-1_s_at	74	57	702	ATGGAACTGCCTCGGTGAGTTTTCT	Antisense
AFFX-Dr-AJ002682-1_s_at	95	525	687	GGATCTTGCCATCCTATGGAACTGC	Antisense
AFFX-Dr-AJ002682-2_s_at	169	333	513	GAATGAAGCCATACCAAACGACGAG	Antisense
AFFX-Dr-AJ002682-2_s_at	169	559	726	TGGGTCTCGCGGTATCATTGCAGCA	Antisense
AFFX-Dr-AJ002682-2_s_at	176	303	447	GCTAACCGCTTTTTTGCACAACATG	Antisense
AFFX-Dr-AJ002682-2_s_at	207	149	649	AAAGTTGCAGGACCACTTCTGCGCT	Antisense
AFFX-Dr-AJ002682-2_s_at	210	521	312	GGTTGAGTACTCACCAGTCACAGAA	Antisense
AFFX-Dr-AJ002682-2_s_at	222	323	267	GCAAGAGCAACTCGGTCGCCGCATA	Antisense
AFFX-Dr-AJ002682-2_s_at	301	525	433	GGAGGACCGAAGGAGCTAACCGCTT	Antisense
AFFX-Dr-AJ002682-2_s_at	303	395	393	GAGTGATAACACTGCGGCCAACTTA	Antisense
AFFX-Dr-AJ002682-2_s_at	327	547	408	GGCCAACTTACTTCTGACAACGATC	Antisense
AFFX-Dr-AJ002682-2_s_at	469	265	683	CGGCTGGCTGGTTTATTGCTGATAA	Antisense
AFFX-Dr-AJ002682-2_s_at	472	459	764	GTAAGCCCTCCCGTATCGTAGTTAT	Antisense
AFFX-Dr-AJ002682-2_s_at	578	117	589	ACTGGCGAACTACTTACTCTAGCTT	Antisense
AFFX-Dr-AJ002682-2_s_at	657	601	282	TCGCCGCATACACTATTCTCAGAAT	Antisense
AFFX-Dr-AJ002682-2_s_at	69	461	481	GTAACTCGCCTTGATCGTTGGGAAC	Antisense
AFFX-Dr-AJ002682-2_s_at	705	45	372	ATGCAGTGCTGCCATAACCATGAGT	Antisense
AFFX-Dr-AJ002682-2_s_at	708	627	245	TATTATCCCGTATTGACGCCGGGCA	Antisense
AFFX-Dr-AJ132968-1_at	138	593	448	TCAGCCAATCCCTGGGTGAGTTTCA	Antisense
AFFX-Dr-AJ132968-1_at	192	1	167	AGCACAAGTTTTATCCGGCCTTTAT	Antisense
AFFX-Dr-AJ132968-1_at	225	435	121	GTTCAGCTGGATATTACGGCCTTTT	Antisense
AFFX-Dr-AJ132968-1_at	316	423	576	GATTCAGGTTCATCATGCCGTCTGT	Antisense
AFFX-Dr-AJ132968-1_at	376	155	311	AAACGTTTTCATCGCTCTGGAGTGA	Antisense
AFFX-Dr-AJ132968-1_at	393	563	103	TGTACCTATAACCAGACCGTTCAGC	Antisense
AFFX-Dr-AJ132968-1_at	43	571	283	TGTTACACCGTTTTCCATGAGCAAA	Antisense
AFFX-Dr-AJ132968-1_at	487	549	491	TGGCCAATATGGACAACTTCTTCGC	Antisense
AFFX-Dr-AJ132968-1_at	503	1	331	AGTGAATACCACGACGATTTCCGGC	Antisense
AFFX-Dr-AJ132968-1_at	535	399	79	GAGGCATTTCAGTCAGTTGCTCAAT	Antisense
AFFX-Dr-AJ132968-1_at	554	139	554	ACAAGGTGCTGATGCCGCTGGCGAT	Antisense
AFFX-Dr-AJ132968-1_at	564	419	346	GATTTCCGGCAGTTTCTACACATAT	Antisense
AFFX-Dr-AJ132968-1_at	625	405	210	GATGAATGCTCATCCGGAATTCCGT	Antisense
AFFX-Dr-AJ132968-1_at	659	507	266	GGGATAGTGTTCACCCTTGTTACAC	Antisense
AFFX-Dr-AJ132968-1_at	84	211	433	AATATGTTTTTCGTCTCAGCCAATC	Antisense
AFFX-Dr-AJ132968-1_at	94	403	601	GATGGCTTCCATGTCGGCAGAATGC	Antisense
AFFX-Dr-AY056050-1_at	181	123	902	ACTCTGCCAGAGTGGGTGCTGCCAG	Antisense
AFFX-Dr-AY056050-1_at	195	497	944	GTGTGTCCATCCCTGAAATCATGCA	Antisense
AFFX-Dr-AY056050-1_at	255	411	473	GATCCCTGATGGAGAACTCTGACAG	Antisense
AFFX-Dr-AY056050-1_at	313	125	458	ACTTTGACCAAGTCAGATCCCTGAT	Antisense
AFFX-Dr-AY056050-1_at	369	57	705	ATGGATCTCTGTGTCTGGTGTGGCT	Antisense
AFFX-Dr-AY056050-1_at	382	537	819	GGAAGGGATCTTTGAGGCCACCCAC	Antisense
AFFX-Dr-AY056050-1_at	389	557	720	TGGTGTGGCTGATGACCCCAACAAC	Antisense
AFFX-Dr-AY056050-1_at	391	263	656	CTGGTGTGGAGAAGGCCCTGTCCCT	Antisense
AFFX-Dr-AY056050-1_at	451	613	575	TCAGAGTGAAGGACATCTCCCGCAC	Antisense
AFFX-Dr-AY056050-1_at	503	61	511	AGGAACCTGGCCTTCCTGGGCATTG	Antisense
AFFX-Dr-AY056050-1_at	506	111	842	ACCGCCTGATCTATGGTGCCAAGGA	Antisense
AFFX-Dr-AY056050-1_at	512	349	764	GAAAGAATGGTGTGGCTGCCCCTTC	Antisense
AFFX-Dr-AY056050-1_at	519	201	612	AATGCTGATCCACATTGGCAGGACC	Antisense
AFFX-Dr-AY056050-1_at	544	547	441	GGCCTTTGAACGCACTGACTTTGAC	Antisense
AFFX-Dr-AY056050-1_at	573	183	637	AAGACCCTGGTGTCCACAGCTGGTG	Antisense
AFFX-Dr-AY056050-1_at	676	591	551	TGCGCATTGCCGAAATTGCCAGAAT	Antisense
AFFX-Dr-AY342347_s_at	13	293	521	GCGGCCACTACCTGGTGGAGTTCAA	Antisense
AFFX-Dr-AY342347_s_at	167	173	79	AACGGCCACGAGTTCGAGATCGAGG	Antisense
AFFX-Dr-AY342347_s_at	24	631	256	TACAAGAAGCTGTCCTTCCCCGAGG	Antisense
AFFX-Dr-AY342347_s_at	380	637	553	TACATGGCCAAGAAGCCCGTGCAGC	Antisense
AFFX-Dr-AY342347_s_at	386	287	204	GTTCCAGTACGGCTCCAAGGTGTAC	Antisense
AFFX-Dr-AY342347_s_at	423	599	365	TCATCTACAAGGTGAAGTTCATCGG	Antisense
AFFX-Dr-AY342347_s_at	458	67	221	AGGTGTACGTGAAGCACCCCGCCGA	Antisense
AFFX-Dr-AY342347_s_at	461	389	538	GAGTTCAAGTCCATCTACATGGCCA	Antisense
AFFX-Dr-AY342347_s_at	480	37	247	ATCCCCGACTACAAGAAGCTGTCCT	Antisense
AFFX-Dr-AY342347_s_at	488	245	282	CTTCAAGTGGGAGCGCGTGATGAAC	Antisense
AFFX-Dr-AY342347_s_at	507	551	608	TGGACATCACCTCCCACAACGAGGA	Antisense
AFFX-Dr-AY342347_s_at	559	181	379	AAGTTCATCGGCGTGAACTTCCCCT	Antisense
AFFX-Dr-AY342347_s_at	584	659	271	TTCCCCGAGGGCTTCAAGTGGGAGC	Antisense
AFFX-Dr-AY342347_s_at	65	583	506	TGAAGCTGAAGGACGGCGGCCACTA	Antisense
AFFX-Dr-AY342347_s_at	706	397	628	GAGGACTACACCATCGTGGAGCAGT	Antisense
AFFX-Dr-AY342347_s_at	709	99	575	AGCTGCCCGGCTACTACTACGTGGA	Antisense
AFFX-Dr-ECOLOXB_at	110	41	20	ATCGCTTCGGATAACTTCCTGTTAT	Antisense
AFFX-Dr-ECOLOXB_at	172	169	13	AACTCTCATCGCTTCGGATAACTTC	Antisense
AFFX-Dr-ECOLOXB_at	374	239	19	CATCGCTTCGGATAACTTCCTGTTA	Antisense
AFFX-Dr-ECOLOXB_at	438	241	24	CTTCGGATAACTTCCTGTTATCCGA	Antisense
AFFX-Dr-ECOLOXB_at	486	413	29	GATAACTTCCTGTTATCCGAAACAT	Antisense
AFFX-Dr-ECOLOXB_at	490	289	23	GCTTCGGATAACTTCCTGTTATCCG	Antisense
AFFX-Dr-ECOLOXB_at	512	269	22	CGCTTCGGATAACTTCCTGTTATCC	Antisense
AFFX-Dr-ECOLOXB_at	524	613	18	TCATCGCTTCGGATAACTTCCTGTT	Antisense
AFFX-Dr-ECOLOXB_at	555	519	28	GGATAACTTCCTGTTATCCGAAACA	Antisense
AFFX-Dr-ECOLOXB_at	574	121	14	ACTCTCATCGCTTCGGATAACTTCC	Antisense
AFFX-Dr-ECOLOXB_at	601	253	17	CTCATCGCTTCGGATAACTTCCTGT	Antisense
AFFX-Dr-ECOLOXB_at	633	601	26	TCGGATAACTTCCTGTTATCCGAAA	Antisense
AFFX-Dr-ECOLOXB_at	655	609	16	TCTCATCGCTTCGGATAACTTCCTG	Antisense
AFFX-Dr-ECOLOXB_at	664	601	21	TCGCTTCGGATAACTTCCTGTTATC	Antisense
AFFX-Dr-ECOLOXB_at	686	681	25	TTCGGATAACTTCCTGTTATCCGAA	Antisense
AFFX-Dr-ECOLOXB_at	73	253	15	CTCTCATCGCTTCGGATAACTTCCT	Antisense
AFFX-Dr-ECOLOXL_at	115	693	40	TTCGTATAATGTATGTTATCCGAAA	Antisense
AFFX-Dr-ECOLOXL_at	124	267	42	CGTATAATGTATGTTATCCGAAACA	Antisense
AFFX-Dr-ECOLOXL_at	132	271	27	CCCTTAATATAACTTCGTATAATGT	Antisense
AFFX-Dr-ECOLOXL_at	15	647	19	TTCAATAACCCTTAATATAACTTCG	Antisense
AFFX-Dr-ECOLOXL_at	200	125	38	ACTTCGTATAATGTATGTTATCCGA	Antisense
AFFX-Dr-ECOLOXL_at	217	113	26	ACCCTTAATATAACTTCGTATAATG	Antisense
AFFX-Dr-ECOLOXL_at	225	619	20	TCAATAACCCTTAATATAACTTCGT	Antisense
AFFX-Dr-ECOLOXL_at	226	19	33	ATATAACTTCGTATAATGTATGTTA	Antisense
AFFX-Dr-ECOLOXL_at	30	247	39	CTTCGTATAATGTATGTTATCCGAA	Antisense
AFFX-Dr-ECOLOXL_at	485	603	41	TCGTATAATGTATGTTATCCGAAAC	Antisense
AFFX-Dr-ECOLOXL_at	487	209	32	AATATAACTTCGTATAATGTATGTT	Antisense
AFFX-Dr-ECOLOXL_at	562	167	37	AACTTCGTATAATGTATGTTATCCG	Antisense
AFFX-Dr-ECOLOXL_at	562	275	28	CCTTAATATAACTTCGTATAATGTA	Antisense
AFFX-Dr-ECOLOXL_at	607	623	31	TAATATAACTTCGTATAATGTATGT	Antisense
AFFX-Dr-ECOLOXL_at	64	453	43	GTATAATGTATGTTATCCGAAACAT	Antisense
AFFX-Dr-ECOLOXL_at	678	247	29	CTTAATATAACTTCGTATAATGTAT	Antisense
AFFX-Dr-GAPDH-3_at	139	107	1081	AGCCATCGTGTTGCTGACCTGTTAA	Antisense
AFFX-Dr-GAPDH-3_at	161	693	969	TTCTGACTTTGTTGGAGACACTCAC	Antisense
AFFX-Dr-GAPDH-3_at	210	73	899	AGTCTGTCAAGAAGGCCGCTCATGG	Antisense
AFFX-Dr-GAPDH-3_at	225	91	984	AGACACTCACTCTTCAATCTTTGAT	Antisense
AFFX-Dr-GAPDH-3_at	269	245	1308	CATTGCTGTAGTTGTTGCCATTTTG	Antisense
AFFX-Dr-GAPDH-3_at	366	543	1018	GGCATCTCCCTCAATGACAACTTTG	Antisense
AFFX-Dr-GAPDH-3_at	439	37	1188	ATCGTGACACACCTTAGCATTCCTG	Antisense
AFFX-Dr-GAPDH-3_at	458	179	1045	AAGCTCATCTCCTGGTATGACAACG	Antisense
AFFX-Dr-GAPDH-3_at	469	375	1096	GACCTGTTAATGTACATGCACTCCA	Antisense
AFFX-Dr-GAPDH-3_at	535	523	954	GGATTCAGTCGTTTCTTCTGACTTT	Antisense
AFFX-Dr-GAPDH-3_at	577	565	1288	TGTCAGTGTCACTCCACAGGCATTG	Antisense
AFFX-Dr-GAPDH-3_at	640	5	1149	ATTCCTTCTTTTCAACGCACTCATT	Antisense
AFFX-Dr-GAPDH-3_at	64	269	1233	CGTTCGTCTCTGTAGATGTCTGTGT	Antisense
AFFX-Dr-GAPDH-3_at	708	685	996	TTCAATCTTTGATGCCGGCGCTGGC	Antisense
AFFX-Dr-GAPDH-3_at	78	361	1033	GACAACTTTGTCAAGCTCATCTCCT	Antisense
AFFX-Dr-GAPDH-3_at	88	49	1061	ATGACAACGAATTTGGCTACAGCCA	Antisense
AFFX-Dr-GAPDH-5_at	109	43	383	ATGCTGGTGCCCTGTACGTGGTCGA	Antisense
AFFX-Dr-GAPDH-5_at	137	247	157	CGTATTGGCCGTTTGGTCCTCAGGG	Antisense
AFFX-Dr-GAPDH-5_at	194	343	63	GAAGCCGCAGCAGCATCACTGAAGG	Antisense
AFFX-Dr-GAPDH-5_at	201	5	556	ATTGTCAGCAATGCATCCTGCACCA	Antisense
AFFX-Dr-GAPDH-5_at	244	279	335	CCATCTCTGTGTTCCAGTGCATGAA	Antisense
AFFX-Dr-GAPDH-5_at	270	63	527	AGGACAAATATGACCCCTCCAGCAT	Antisense
AFFX-Dr-GAPDH-5_at	340	271	223	CCCTTCATTGACCTGCAGTACATGG	Antisense
AFFX-Dr-GAPDH-5_at	411	173	314	AACTGATCGTTGATGGTCAGGCCAT	Antisense
AFFX-Dr-GAPDH-5_at	418	539	196	GGAATTAAAGTCACCGCCATCAACG	Antisense
AFFX-Dr-GAPDH-5_at	456	199	120	AATGTCTGAGCTTTGTGTTGGAATC	Antisense
AFFX-Dr-GAPDH-5_at	496	181	466	AAGCGTGTGGTTGTGTCTGCTCCAT	Antisense
AFFX-Dr-GAPDH-5_at	62	191	259	AAGTATGACTCCACTCATGGCCGTT	Antisense
AFFX-Dr-GAPDH-5_at	643	109	412	ACCGGAGTCTTCCTCAGCATTGAGA	Antisense
AFFX-Dr-GAPDH-5_at	652	47	355	ATGAAGCCTGCTGAGATCCCATGGG	Antisense
AFFX-Dr-GAPDH-5_at	6	309	587	GCTTGGCTCCTCTGGCTAAAGTTAT	Antisense
AFFX-Dr-GAPDH-5_at	702	527	86	GGAGGTTTAGCACCACAATCCACAC	Antisense
AFFX-Dr-GAPDH-M_at	200	5	556	ATTGTCAGCAATGCATCCTGCACCA	Antisense
AFFX-Dr-GAPDH-M_at	211	73	899	AGTCTGTCAAGAAGGCCGCTCATGG	Antisense
AFFX-Dr-GAPDH-M_at	217	311	1019	GCATCTCCCTCAATGACAACTTTGT	Antisense
AFFX-Dr-GAPDH-M_at	226	399	631	GAGGAGGCTCTCATGACCACAGTTC	Antisense
AFFX-Dr-GAPDH-M_at	245	361	985	GACACTCACTCTTCAATCTTTGATG	Antisense
AFFX-Dr-GAPDH-M_at	269	63	527	AGGACAAATATGACCCCTCCAGCAT	Antisense
AFFX-Dr-GAPDH-M_at	334	229	827	CAGTCGCTGATGTGTCCGTTGTCGA	Antisense
AFFX-Dr-GAPDH-M_at	364	607	970	TCTGACTTTGTTGGAGACACTCACT	Antisense
AFFX-Dr-GAPDH-M_at	389	301	881	GCTACGCCAACATCAAGGAGTCTGT	Antisense
AFFX-Dr-GAPDH-M_at	429	499	769	GTGGGCAAAGTCATTCCTGAGCTTA	Antisense
AFFX-Dr-GAPDH-M_at	481	295	801	GCTGACTGGTATGGCTTTCCGTGTG	Antisense
AFFX-Dr-GAPDH-M_at	491	133	672	ACAGAAGACTGTCGATGGCCCCTCT	Antisense
AFFX-Dr-GAPDH-M_at	495	181	466	AAGCGTGTGGTTGTGTCTGCTCCAT	Antisense
AFFX-Dr-GAPDH-M_at	536	523	954	GGATTCAGTCGTTTCTTCTGACTTT	Antisense
AFFX-Dr-GAPDH-M_at	56	113	492	ACCCGACGCACCCATGTTTGTGATG	Antisense
AFFX-Dr-GAPDH-M_at	73	547	591	GGCTCCTCTGGCTAAAGTTATTCAT	Antisense
AFFX-Dr-J01347-1_s_at	101	203	1177	AATCCAGTGTTTAGTGACAGAGACA	Antisense
AFFX-Dr-J01347-1_s_at	140	349	681	GAACAGCAATCAAGAGAGCCACATT	Antisense
AFFX-Dr-J01347-1_s_at	173	633	813	TAAAGAAATTGATTCCTGCTTGGGA	Antisense
AFFX-Dr-J01347-1_s_at	235	699	902	TTGCAATTACAGTTCGAATCATCGG	Antisense
AFFX-Dr-J01347-1_s_at	289	355	989	GAAAGCATCTGGGAGATCACTGAGA	Antisense
AFFX-Dr-J01347-1_s_at	350	635	841	TACAATTATTCCTTACTATGGACAA	Antisense
AFFX-Dr-J01347-1_s_at	382	323	791	GCAACAATTCTGGAAGCCTCATTAA	Antisense
AFFX-Dr-J01347-1_s_at	409	253	1076	CTCTTCCTAGCTACTTTCATCAATT	Antisense
AFFX-Dr-J01347-1_s_at	550	599	826	TCCTGCTTGGGAATTTACAATTATT	Antisense
AFFX-Dr-J01347-1_s_at	585	139	1021	AAATTCGTTTGAGTATACTTCGAGA	Antisense
AFFX-Dr-J01347-1_s_at	593	621	715	TAATACTATCATAAGCAATTCGCTG	Antisense
AFFX-Dr-J01347-1_s_at	597	525	663	GGATGATTACACATAACGGAACAGC	Antisense
AFFX-Dr-J01347-1_s_at	613	289	1113	GCGATATTAAGAACGTTGATCCGAA	Antisense
AFFX-Dr-J01347-1_s_at	636	387	694	GAGAGCCACATTCATGAGCTATAAT	Antisense
AFFX-Dr-J01347-1_s_at	644	123	1061	ACTTTATACCAATTCCTCTTCCTAG	Antisense
AFFX-Dr-J01347-1_s_at	707	61	1217	AGGCACATATACTTCTTTAGCGCAA	Antisense
AFFX-Dr-J01347-2_at	18	135	1027	ACAGCCGTATGGGTCTACTTGACAG	Antisense
AFFX-Dr-J01347-2_at	257	155	564	AAACTTCTCCGCCTTGAAGAATGTT	Antisense
AFFX-Dr-J01347-2_at	374	339	1012	GAAGAGCAGCATATTACAGCCGTAT	Antisense
AFFX-Dr-J01347-2_at	380	401	867	GATGGCGAACCTCAAAATTCGTCGT	Antisense
AFFX-Dr-J01347-2_at	462	339	579	GAAGAATGTTATTAGGTGCTCCATA	Antisense
AFFX-Dr-J01347-2_at	465	197	794	AATGGCAGTCTGAAGCGGAAGATCA	Antisense
AFFX-Dr-J01347-2_at	485	67	592	AGGTGCTCCATAATTCATGAATACA	Antisense
AFFX-Dr-J01347-2_at	537	377	667	GAGCTACCGCCTGAAGAGGACCCTT	Antisense
AFFX-Dr-J01347-2_at	543	649	654	TATAGGAGATCAGGAGCTACCGCCT	Antisense
AFFX-Dr-J01347-2_at	54	567	538	TGTCAAGCATATTGGGCATCTGGCC	Antisense
AFFX-Dr-J01347-2_at	551	651	961	TATCGCGGTAGTAGTTTTTCACACG	Antisense
AFFX-Dr-J01347-2_at	563	399	682	GAGGACCCTTCTCGTGAACTAAACA	Antisense
AFFX-Dr-J01347-2_at	56	455	971	GTAGTTTTTCACACGATTCGATAAA	Antisense
AFFX-Dr-J01347-2_at	634	85	1062	AGAGCATTGGAAGCCTGTTGATGTA	Antisense
AFFX-Dr-J01347-2_at	663	345	928	GAACTAATTCAATCTCAGGGAACCG	Antisense
AFFX-Dr-J01347-2_at	669	9	523	ATTCTCACGTTTTCATGTCAAGCAT	Antisense
AFFX-Dr-J01347-3_at	136	295	138	GCTGGCACTTAGAATTCCACGGACT	Antisense
AFFX-Dr-J01347-3_at	167	439	48	GTTAGCTACTCAATGCTTTTTGTCA	Antisense
AFFX-Dr-J01347-3_at	1	657	377	TATTATCCGATGTGACGCTGCAGCT	Antisense
AFFX-Dr-J01347-3_at	225	189	288	AAGATTCTATCTTCGCGATGTAGTA	Antisense
AFFX-Dr-J01347-3_at	372	603	209	TCAGGTCCTTGTCCTTTAACGAGGC	Antisense
AFFX-Dr-J01347-3_at	381	567	191	TGTACGATACACTTCCGCTCAGGTC	Antisense
AFFX-Dr-J01347-3_at	421	59	363	ATGGCTGCCATCATTATTATCCGAT	Antisense
AFFX-Dr-J01347-3_at	454	645	174	TAGTATACTCCGTCTACTGTACGAT	Antisense
AFFX-Dr-J01347-3_at	48	373	472	GATCGTACTTGTTACCCATCATTGA	Antisense
AFFX-Dr-J01347-3_at	507	625	225	TAACGAGGCCTTACCACTCTTTTGT	Antisense
AFFX-Dr-J01347-3_at	58	197	349	AAGGCACTTCTACAATGGCTGCCAT	Antisense
AFFX-Dr-J01347-3_at	590	373	390	GACGCTGCAGCTTCTCAATGATATT	Antisense
AFFX-Dr-J01347-3_at	606	437	248	GTTACTCTATTGATCCAGCTCAGCA	Antisense
AFFX-Dr-J01347-3_at	64	573	494	TGAATTTTGAACATCCGAACCTGGG	Antisense
AFFX-Dr-J01347-3_at	704	105	437	AGCCTAATATCCGACAAACTGTTTT	Antisense
AFFX-Dr-J01347-3_at	76	55	89	ATGTGTCTACTTTCAGGCGGGTCTG	Antisense
AFFX-Dr-J01347-4_at	179	575	816	TGAGGGCCCTAAAGCGGTTCCCACG	Antisense
AFFX-Dr-J01347-4_at	225	47	538	ATGAAGCTCGTAAGCGTCGTTACCC	Antisense
AFFX-Dr-J01347-4_at	288	479	508	GTCCCACCAGCTCCAACGGAAGAAG	Antisense
AFFX-Dr-J01347-4_at	296	533	710	GGACTGAAGTGAACCATGCTAATAC	Antisense
AFFX-Dr-J01347-4_at	303	477	553	GTCGTTACCCAATTGCTTACTTTAG	Antisense
AFFX-Dr-J01347-4_at	454	461	494	GTACACAGTTATTAGTCCCACCAGC	Antisense
AFFX-Dr-J01347-4_at	479	695	746	TTCCCTCCAGGCGAACAAGAAGTAG	Antisense
AFFX-Dr-J01347-4_at	491	513	607	GGTGATTTATTCATCCCGGAATCTC	Antisense
AFFX-Dr-J01347-4_at	518	469	347	GTCAGGCTGCCATAGATTTGATGCT	Antisense
AFFX-Dr-J01347-4_at	539	23	647	ATAGTTTCAATGAACTGGCGGCAGA	Antisense
AFFX-Dr-J01347-4_at	542	227	581	CACCAGATCGTCAAGCTGCTTTAAT	Antisense
AFFX-Dr-J01347-4_at	607	195	736	AATGAAGAAGTTCCCTCCAGGCGAA	Antisense
AFFX-Dr-J01347-4_at	652	683	569	TTACTTTAGTTCCACCAGATCGTCA	Antisense
AFFX-Dr-J01347-4_at	657	159	803	AAAACACCATCACTGAGGGCCCTAA	Antisense
AFFX-Dr-J01347-4_at	77	537	316	GGAAATGGTATGCTCTCTTCACAAG	Antisense
AFFX-Dr-J01347-4_at	8	547	663	GGCGGCAGAGAATCGTTTACAGCAA	Antisense
AFFX-Dr-J01636-1_at	146	121	730	ACTGCGATGCTGGTTGCCAACGATC	Antisense
AFFX-Dr-J01636-1_at	178	415	564	GTTAGCGGGCCCATTAAGTTCTGTC	Antisense
AFFX-Dr-J01636-1_at	18	483	674	GTGCCATGTCCGGTTTTCAACAAAC	Antisense
AFFX-Dr-J01636-1_at	200	285	1031	GCGCGTTGGCCGATTCATTAATGCA	Antisense
AFFX-Dr-J01636-1_at	274	639	829	TACGACGATACCGAAGACAGCTCAT	Antisense
AFFX-Dr-J01636-1_at	282	511	543	GGGTCACCAGCAAATCGCGCTGTTA	Antisense
AFFX-Dr-J01636-1_at	295	185	842	AAGACAGCTCATGTTATATCCCGCC	Antisense
AFFX-Dr-J01636-1_at	32	293	600	GCGTCTGGCTGGCTGGCATAAATAT	Antisense
AFFX-Dr-J01636-1_at	351	585	710	TGAATGAGGGCATCGTTCCCACTGC	Antisense
AFFX-Dr-J01636-1_at	372	9	576	ATTAAGTTCTGTCTCGGCGCGTCTG	Antisense
AFFX-Dr-J01636-1_at	376	429	966	GTTGCCCGTCTCACTGGTGAAAAGA	Antisense
AFFX-Dr-J01636-1_at	496	219	747	CAACGATCAGATGGCGCTGGGCGCA	Antisense
AFFX-Dr-J01636-1_at	535	551	524	TGGAGCATCTGGTCGCATTGGGTCA	Antisense
AFFX-Dr-J01636-1_at	539	675	491	TTTTCTCCCATGAAGACGGTACGCG	Antisense
AFFX-Dr-J01636-1_at	570	543	614	GGCATAAATATCTCACTCGCAATCA	Antisense
AFFX-Dr-J01636-1_at	622	585	926	TGCAACTCTCTCAGGGCCAGGCGGT	Antisense
AFFX-Dr-J01636-2_s_at	102	579	2748	TGCCGCCTGTTTTGACCGCTGGGAT	Antisense
AFFX-Dr-J01636-2_s_at	110	295	2765	GCTGGGATCTGCCATTGTCAGACAT	Antisense
AFFX-Dr-J01636-2_s_at	266	95	2472	AGCAGCGTTGTTGCAGTGCACGGCA	Antisense
AFFX-Dr-J01636-2_s_at	267	79	2882	AGTTCAACATCAGCCGCTACAGTCA	Antisense
AFFX-Dr-J01636-2_s_at	313	541	2956	GGCACATGGCTGAATATCGACGGTT	Antisense
AFFX-Dr-J01636-2_s_at	339	697	2504	TTGCTGATGCGGTGCTGATTACGAC	Antisense
AFFX-Dr-J01636-2_s_at	345	485	2487	GTGCACGGCAGATACACTTGCTGAT	Antisense
AFFX-Dr-J01636-2_s_at	408	11	2459	ATTACCAGGCCGAAGCAGCGTTGTT	Antisense
AFFX-Dr-J01636-2_s_at	441	267	2840	GCGAATTGAATTATGGCCCACACCA	Antisense
AFFX-Dr-J01636-2_s_at	510	673	2779	TTGTCAGACATGTATACCCCGTACG	Antisense
AFFX-Dr-J01636-2_s_at	604	69	2864	AGTGGCGCGGCGACTTCCAGTTCAA	Antisense
AFFX-Dr-J01636-2_s_at	618	601	2931	TCGCCATCTGCTGCACGCGGAAGAA	Antisense
AFFX-Dr-J01636-2_s_at	631	521	2657	GGATTGGCCTGAACTGCCAGCTGGC	Antisense
AFFX-Dr-J01636-2_s_at	635	153	2700	AAACTGGCTCGGATTAGGGCCGCAA	Antisense
AFFX-Dr-J01636-2_s_at	653	1	2992	ATTGGTGGCGACGACTCCTGGAGCC	Antisense
AFFX-Dr-J01636-2_s_at	676	335	2626	GAAGTGGCGAGCGATACACCGCATC	Antisense
AFFX-Dr-J01636-3_at	103	295	891	GCTGGCTGGCACTATTATGTCTGTA	Antisense
AFFX-Dr-J01636-3_at	110	39	1061	ATCTGGTCTGTTTCTGCTTCTTTAA	Antisense
AFFX-Dr-J01636-3_at	170	53	695	ATGTTATTGGCGTTTCCTGCACCTA	Antisense
AFFX-Dr-J01636-3_at	306	255	786	GCGGGTATTTGGCTACGTAACGACA	Antisense
AFFX-Dr-J01636-3_at	447	281	849	GCCACTGATCATTAATCGCATCGGT	Antisense
AFFX-Dr-J01636-3_at	454	543	1183	GGCTTCACCTTAATTTCCGTGTTCA	Antisense
AFFX-Dr-J01636-3_at	45	151	1133	AAAGCATCGGTTTCCAGGGCGCTTA	Antisense
AFFX-Dr-J01636-3_at	48	291	815	GCGAATTACTTAACGCCTCGATTAT	Antisense
AFFX-Dr-J01636-3_at	518	257	711	CTGCACCTACGATGTTTTTGACCAA	Antisense
AFFX-Dr-J01636-3_at	535	603	832	TCGATTATGTTCTTTGCGCCACTGA	Antisense
AFFX-Dr-J01636-3_at	550	641	1023	TACCAGCCAGTTTGAAGTGCGTTTT	Antisense
AFFX-Dr-J01636-3_at	558	635	753	TACTTCGTTCTTTGCTACCGGTGAA	Antisense
AFFX-Dr-J01636-3_at	608	49	979	ATGTTTGAAGTACCGTTCCTGCTGG	Antisense
AFFX-Dr-J01636-3_at	613	247	640	CTTAAGCTGGCACTGGAACTGTTCA	Antisense
AFFX-Dr-J01636-3_at	662	563	908	TGTCTGTACGTATTATTGGCTCATC	Antisense
AFFX-Dr-J01636-3_at	92	673	1101	TTTTATGTCTGTACTGGCGGGCAAT	Antisense
AFFX-Dr-J01636-4_at	112	561	213	TGTCTATTTCTCTTACGGTTCCAAC	Antisense
AFFX-Dr-J01636-4_at	136	177	276	AACCATTGTCGATGACTACACGGTA	Antisense
AFFX-Dr-J01636-4_at	138	541	385	GGCGAGATGTACTCTTTTCCGATAA	Antisense
AFFX-Dr-J01636-4_at	181	91	510	AGACATTCCACCAAACGTCGTGGCG	Antisense
AFFX-Dr-J01636-4_at	250	537	309	TGATAACGTACTGATTGCACCCAAC	Antisense
AFFX-Dr-J01636-4_at	293	431	230	GTTCCAACATCCATATAGGCCGCAA	Antisense
AFFX-Dr-J01636-4_at	380	665	118	TTTAATCACTCGCATCCATCAGAAG	Antisense
AFFX-Dr-J01636-4_at	488	517	444	GGTTATTAATCCAGGCGTCACCATC	Antisense
AFFX-Dr-J01636-4_at	48	269	60	CGATATGTGCGAAGGCTTACCGGAA	Antisense
AFFX-Dr-J01636-4_at	491	97	42	AGCAGGCAAGCTATTTACCGATATG	Antisense
AFFX-Dr-J01636-4_at	52	535	352	GGACACCCTGTACACCATGAATTGA	Antisense
AFFX-Dr-J01636-4_at	550	533	487	GGCGCGGGTAGTATCGTCACAAAAG	Antisense
AFFX-Dr-J01636-4_at	627	687	542	TTCCTTGTCGGGTTATTCGCGAAAT	Antisense
AFFX-Dr-J01636-4_at	641	413	472	GATAATTCTGTTATTGGCGCGGGTA	Antisense
AFFX-Dr-J01636-4_at	657	23	419	ATAACGTCTGGATCGGAAGTCATGT	Antisense
AFFX-Dr-J01636-4_at	678	347	190	GAAAACGCCTGGGTAGAACCGCCTG	Antisense
AFFX-Dr-K01486-1_at	19	467	2161	GTCAAGCTGTTATCTAACCGTCCAC	Antisense
AFFX-Dr-K01486-1_at	220	69	2112	AGGGCCTTCACCTGTGCCATTGAAA	Antisense
AFFX-Dr-K01486-1_at	239	137	2407	ACAAATTCTCAAGCGCTTTCACAAC	Antisense
AFFX-Dr-K01486-1_at	277	601	2047	TACCCTACTCTTCCGGAGGAAAATG	Antisense
AFFX-Dr-K01486-1_at	363	115	2517	ACTGTCACCTGGTTGGACGGACCAA	Antisense
AFFX-Dr-K01486-1_at	376	5	2352	ATTGTCCTTCACTTTCACTAACAGT	Antisense
AFFX-Dr-K01486-1_at	3	699	2435	TTGCCTCCTCTAACGTTCATGATAA	Antisense
AFFX-Dr-K01486-1_at	446	251	2369	CTAACAGTAGCAACGGTCCGAACCT	Antisense
AFFX-Dr-K01486-1_at	486	75	2238	AGTCACGCCTTTTCTAGGGCAACAG	Antisense
AFFX-Dr-K01486-1_at	503	265	2294	CGTCTGCTTTGTTTGGTGGCGCCAA	Antisense
AFFX-Dr-K01486-1_at	527	175	2551	AACGCGTTTGGAATCACTACAGGGA	Antisense
AFFX-Dr-K01486-1_at	538	101	2267	AGCTGCAATCATTAGTGCCACTGAC	Antisense
AFFX-Dr-K01486-1_at	539	437	2086	GTTAAATATGTTTCTCCTGGCTCAG	Antisense
AFFX-Dr-K01486-1_at	541	515	2383	GGTCCGAACCTCATAACAACTCAAA	Antisense
AFFX-Dr-K01486-1_at	573	7	2338	ATTGCTGATAGCTCATTGTCCTTCA	Antisense
AFFX-Dr-K01486-1_at	78	253	2187	CTCTCGTAACTCTCCAGTGACAATA	Antisense
AFFX-Dr-M10961-1_at	132	423	220	GATTACCTCAGTTTGCCTATCGATG	Antisense
AFFX-Dr-M10961-1_at	271	505	323	GGGATACCTTAGATTCTACTCTCGA	Antisense
AFFX-Dr-M10961-1_at	28	153	205	AAAGCGCTTGGTTTTGATTACCTCA	Antisense
AFFX-Dr-M10961-1_at	323	101	114	AGCTCGTGTCGCCTATGAAGTTATC	Antisense
AFFX-Dr-M10961-1_at	355	367	304	GACTGCTTCGAGCATCACTGGGATA	Antisense
AFFX-Dr-M10961-1_at	366	281	379	GCCTTTACCGCTAACAACGATGATT	Antisense
AFFX-Dr-M10961-1_at	376	421	601	GATTTTGAACAACTCACCATCGCGA	Antisense
AFFX-Dr-M10961-1_at	40	311	438	GCATATCCGCACTGGGCATTGCAAG	Antisense
AFFX-Dr-M10961-1_at	417	531	147	GGAGCTGTCTTTTCTGATTACTGCG	Antisense
AFFX-Dr-M10961-1_at	478	519	283	GGTTCTGAAGTGTTCGTTCGCGACT	Antisense
AFFX-Dr-M10961-1_at	485	517	478	GGTAGCTCTCATGACTTGGGCGAAA	Antisense
AFFX-Dr-M10961-1_at	522	643	353	TAGCCAATACCTCGGTTCCTTTAAT	Antisense
AFFX-Dr-M10961-1_at	606	541	565	GGCAGCTTAGAAATCGACGTCGACT	Antisense
AFFX-Dr-M10961-1_at	621	701	94	TTGATTGCGGCAAGTCTCTCAGCTC	Antisense
AFFX-Dr-M10961-1_at	663	369	580	GACGTCGACTTTATCGAGCCTGATT	Antisense
AFFX-Dr-M10961-1_at	696	181	460	AAGCTCTACTCCTTGCTTGGTAGCT	Antisense
AFFX-Dr-M10961-4_at	163	401	59	GAGGCATTTATATGGACGTACTTTC	Antisense
AFFX-Dr-M10961-4_at	163	653	238	TATCGTCAGTTCTGCGAGAGGCTGG	Antisense
AFFX-Dr-M10961-4_at	259	201	229	AATGATGATTATCGTCAGTTCTGCG	Antisense
AFFX-Dr-M10961-4_at	288	505	203	GGGCATATCAATACCATTACCACAA	Antisense
AFFX-Dr-M10961-4_at	344	159	173	AAAAACAGCTGACATCTCGCCTTGT	Antisense
AFFX-Dr-M10961-4_at	399	55	70	ATGGACGTACTTTCAGCGGTTAAGC	Antisense
AFFX-Dr-M10961-4_at	408	229	178	CAGCTGACATCTCGCCTTGTTAAAG	Antisense
AFFX-Dr-M10961-4_at	555	43	13	ATGCCCCTTATATCACCATTCTTTT	Antisense
AFFX-Dr-M10961-4_at	559	505	141	GGGAACTCCTCAGCAATGGTCATTG	Antisense
AFFX-Dr-M10961-4_at	597	583	37	TCGCCGATAGCGCTAACTAATAGAG	Antisense
AFFX-Dr-M10961-4_at	62	339	280	GAAGATCTCAACGATATCCCCGTTT	Antisense
AFFX-Dr-M10961-4_at	638	19	22	ATATCACCATTCTTTTCGCCGATAG	Antisense
AFFX-Dr-M10961-4_at	64	129	101	ACATCGCAGCGAGCACAGAAATCGA	Antisense
AFFX-Dr-M10961-4_at	677	515	158	GGTCATTGCAGGAACAAAAACAGCT	Antisense
AFFX-Dr-M10961-4_at	688	101	84	AGCGGTTAAGCAGGAAAACATCGCA	Antisense
AFFX-Dr-M10961-4_at	84	355	127	GACTTGATTTTCATGGGAACTCCTC	Antisense
AFFX-Dr-M15077-1_at	137	207	1165	AATCAGAGAGGCGAATTATGTGTCA	Antisense
AFFX-Dr-M15077-1_at	15	419	1380	GATATTGTTACAACACCCCAACATC	Antisense
AFFX-Dr-M15077-1_at	161	233	1311	CATAGTTGACCGCTTGAAGTCTTTA	Antisense
AFFX-Dr-M15077-1_at	227	327	1375	GAATCGATATTGTTACAACACCCCA	Antisense
AFFX-Dr-M15077-1_at	297	55	1182	ATGTGTCAGAGGACCTATGATTATG	Antisense
AFFX-Dr-M15077-1_at	328	647	1313	TAGTTGACCGCTTGAAGTCTTTAAT	Antisense
AFFX-Dr-M15077-1_at	363	217	1398	CAACATCTTCGACGCGGGCGTGGCA	Antisense
AFFX-Dr-M15077-1_at	403	373	1318	GACCGCTTGAAGTCTTTAATTAAAT	Antisense
AFFX-Dr-M15077-1_at	435	289	1175	GCGAATTATGTGTCAGAGGACCTAT	Antisense
AFFX-Dr-M15077-1_at	440	205	1340	AATACAAAGGATATCAGGTGGCCCC	Antisense
AFFX-Dr-M15077-1_at	455	269	1365	CGCTGAATTGGAATCGATATTGTTA	Antisense
AFFX-Dr-M15077-1_at	464	1	1409	ACGCGGGCGTGGCAGGTCTTCCCGA	Antisense
AFFX-Dr-M15077-1_at	48	545	1159	GGCGTTAATCAGAGAGGCGAATTAT	Antisense
AFFX-Dr-M15077-1_at	490	395	1172	GAGGCGAATTATGTGTCAGAGGACC	Antisense
AFFX-Dr-M15077-1_at	497	429	1315	GTTGACCGCTTGAAGTCTTTAATTA	Antisense
AFFX-Dr-M15077-1_at	639	11	1179	ATTATGTGTCAGAGGACCTATGATT	Antisense
AFFX-Dr-M15077-1_s_at	117	277	1195	CCTATGATTATGTCCGGTTATGTAA	Antisense
AFFX-Dr-M15077-1_s_at	133	401	1255	GATGGATGGCTACATTCTGGAGACA	Antisense
AFFX-Dr-M15077-1_s_at	206	471	1586	GTCTTACCGGAAAACTCGACGCAAG	Antisense
AFFX-Dr-M15077-1_s_at	261	605	1137	TCTGGATACCGGGAAAACGCTGGGC	Antisense
AFFX-Dr-M15077-1_s_at	274	271	1455	CGCCGCCGTTGTTGTTTTGGAGCAC	Antisense
AFFX-Dr-M15077-1_s_at	289	553	1272	TGGAGACATAGCTTACTGGGACGAA	Antisense
AFFX-Dr-M15077-1_s_at	374	409	1503	GATCGTGGATTACGTCGCCAGTCAA	Antisense
AFFX-Dr-M15077-1_s_at	3	55	1422	AGGTCTTCCCGACGATGACGCCGGT	Antisense
AFFX-Dr-M15077-1_s_at	433	461	1216	GTAAACAATCCGGAAGCGACCAACG	Antisense
AFFX-Dr-M15077-1_s_at	497	483	1090	GGCGCGGTCGGTAAAGTTGTTCCAT	Antisense
AFFX-Dr-M15077-1_s_at	528	507	1289	GGGACGAAGACGAACACTTCTTCAT	Antisense
AFFX-Dr-M15077-1_s_at	543	179	1121	AAGCGAAGGTTGTGGATCTGGATAC	Antisense
AFFX-Dr-M15077-1_s_at	65	559	1560	TGTGTTTGTGGACGAAGTACCGAAA	Antisense
AFFX-Dr-M15077-1_s_at	661	279	1519	GCCAGTCAAGTAACAACCGCGAAAA	Antisense
AFFX-Dr-M15077-1_s_at	81	229	1052	CAGCTATTCTGATTACACCCGAGGG	Antisense
AFFX-Dr-M15077-1_s_at	95	103	1230	AGCGACCAACGCCTTGATTGACAAG	Antisense
AFFX-Dr-M57289-1_s_at	132	373	1417	GACGTGGACGATTTTGAGTTTGAAC	Antisense
AFFX-Dr-M57289-1_s_at	135	273	1271	GCCTGGGAGACGAACTCCGCCTGGA	Antisense
AFFX-Dr-M57289-1_s_at	187	553	1331	TGGACGACTTCGACTTGGAGATGCT	Antisense
AFFX-Dr-M57289-1_s_at	218	545	875	GGCGACTGCGGGAGCTAAACCACAT	Antisense
AFFX-Dr-M57289-1_s_at	219	449	1044	GTACTCCAGCGTCGCGACCTCGGAG	Antisense
AFFX-Dr-M57289-1_s_at	227	583	911	TGAACCTCCCGCTGGTGCGAAGTGC	Antisense
AFFX-Dr-M57289-1_s_at	237	393	1028	GGGCCAAGTTGGACTCGTACTCCAG	Antisense
AFFX-Dr-M57289-1_s_at	293	607	1079	TCATGCGGGAGCACGCGTATAGCCG	Antisense
AFFX-Dr-M57289-1_s_at	381	599	1000	TCCTCTGGGTACTTTATGCTGCTGA	Antisense
AFFX-Dr-M57289-1_s_at	416	277	1256	CCATTACCGACGTCAGCCTGGGAGA	Antisense
AFFX-Dr-M57289-1_s_at	460	529	885	GGAGCTAAACCACATTCGCGAGCAC	Antisense
AFFX-Dr-M57289-1_s_at	544	49	1204	ATGTCGTTTCTCTCCGCGGGACAAC	Antisense
AFFX-Dr-M57289-1_s_at	587	679	1013	TTATGCTGCTGATCCGGGCCAAGTT	Antisense
AFFX-Dr-M57289-1_s_at	615	115	1124	ACGGATCGACAATCGAGGGCCTGCT	Antisense
AFFX-Dr-M57289-1_s_at	687	103	1099	AGCCGCGGGCGGACCAGAAACAATT	Antisense
AFFX-Dr-M57289-1_s_at	72	99	1060	ACCTCGGAGGGCGAGTCCGTCATGC	Antisense
AFFX-Dr-M62653-1_at	100	249	206	CTTATGGTGTTCAATGCTTTTCAAG	Antisense
AFFX-Dr-M62653-1_at	143	179	604	AACCATTACCTGTCCACACAATCTG	Antisense
AFFX-Dr-M62653-1_at	179	667	201	TTTCTCTTATGGTGTTCAATGCTTT	Antisense
AFFX-Dr-M62653-1_at	210	123	196	ACTACTTTCTCTTATGGTGTTCAAT	Antisense
AFFX-Dr-M62653-1_at	266	249	200	CTTTCTCTTATGGTGTTCAATGCTT	Antisense
AFFX-Dr-M62653-1_at	301	11	608	ATTACCTGTCCACACAATCTGCCCT	Antisense
AFFX-Dr-M62653-1_at	443	125	199	ACTTTCTCTTATGGTGTTCAATGCT	Antisense
AFFX-Dr-M62653-1_at	551	703	191	TTGTCACTACTTTCTCTTATGGTGT	Antisense
AFFX-Dr-M62653-1_at	563	565	192	TGTCACTACTTTCTCTTATGGTGTT	Antisense
AFFX-Dr-M62653-1_at	598	245	190	CTTGTCACTACTTTCTCTTATGGTG	Antisense
AFFX-Dr-M62653-1_at	608	251	197	CTACTTTCTCTTATGGTGTTCAATG	Antisense
AFFX-Dr-M62653-1_at	632	611	205	TCTTATGGTGTTCAATGCTTTTCAA	Antisense
AFFX-Dr-M62653-1_at	633	609	203	TCTCTTATGGTGTTCAATGCTTTTC	Antisense
AFFX-Dr-M62653-1_at	677	637	198	TACTTTCTCTTATGGTGTTCAATGC	Antisense
AFFX-Dr-M62653-1_at	81	461	193	GTCACTACTTTCTCTTATGGTGTTC	Antisense
AFFX-Dr-M62653-1_at	98	255	204	CTCTTATGGTGTTCAATGCTTTTCA	Antisense
AFFX-Dr-M62653-1_s_at	203	59	581	ATGGCCCTGTCCTTTTACCAGACAA	Antisense
AFFX-Dr-M62653-1_s_at	228	221	517	CACAACATTGAAGATGGAAGCGTTC	Antisense
AFFX-Dr-M62653-1_s_at	278	367	256	GACTTTTTCAAGAGTGCCATGCCCG	Antisense
AFFX-Dr-M62653-1_s_at	293	569	174	TGTTCCATGGCCAACACTTGTCACT	Antisense
AFFX-Dr-M62653-1_s_at	323	335	406	GAAGATGGAAACATTCTTGGACACA	Antisense
AFFX-Dr-M62653-1_s_at	393	361	333	GACACGTGCTGAAGTCAAGTTTGAA	Antisense
AFFX-Dr-M62653-1_s_at	43	669	594	TTTACCAGACAACCATTACCTGTCC	Antisense
AFFX-Dr-M62653-1_s_at	484	57	180	ATGGCCAACACTTGTCACTACTTTC	Antisense
AFFX-Dr-M62653-1_s_at	507	239	273	CATGCCCGAAGGTTATGTACAGGAA	Antisense
AFFX-Dr-M62653-1_s_at	514	645	305	TATTTTTCAAAGATGACGGGAACTA	Antisense
AFFX-Dr-M62653-1_s_at	581	141	564	AAATACTCCAATTGGCGATGGCCCT	Antisense
AFFX-Dr-M62653-1_s_at	604	123	543	ACTAGCAGACCATTATCAACAAAAT	Antisense
AFFX-Dr-M62653-1_s_at	632	341	533	GAAGCGTTCAACTAGCAGACCATTA	Antisense
AFFX-Dr-M62653-1_s_at	635	217	264	CAAGAGTGCCATGCCCGAAGGTTAT	Antisense
AFFX-Dr-M62653-1_s_at	666	137	453	ACACAATGTATACATCATGGCAGAC	Antisense
AFFX-Dr-M62653-1_s_at	81	541	435	GGAATACAACTATAACTCACACAAT	Antisense
AFFX-Dr-NM_131175-1_s_at	128	307	518	GCATTATCTTCTCCTGGGTTTGGGC	Antisense
AFFX-Dr-NM_131175-1_s_at	147	33	823	ATCTTCGCCTACTGTTTCTGCTGGG	Antisense
AFFX-Dr-NM_131175-1_s_at	149	35	706	ATCATTCTCTGCTACATTGCTGTGT	Antisense
AFFX-Dr-NM_131175-1_s_at	197	165	633	AAGCGAGGACCCTGGAGTTCAGTCC	Antisense
AFFX-Dr-NM_131175-1_s_at	253	453	686	GTATCATCCCTCTAGCTATTATCAT	Antisense
AFFX-Dr-NM_131175-1_s_at	256	635	952	TACAACCCCGTCATTTATGTCTTCA	Antisense
AFFX-Dr-NM_131175-1_s_at	336	7	721	ATTGCTGTGTACCTGGCCATCCATG	Antisense
AFFX-Dr-NM_131175-1_s_at	375	363	983	GACAGTTCCGCGTATGCATCATGCA	Antisense
AFFX-Dr-NM_131175-1_s_at	398	705	537	TTGGGCTGCTGCTTGGTGTGCACCT	Antisense
AFFX-Dr-NM_131175-1_s_at	429	43	919	ATGCCTGCCTACTTTGCCAAGAGCG	Antisense
AFFX-Dr-NM_131175-1_s_at	429	433	649	GTTCAGTCCTACATGGTGGTGCTCA	Antisense
AFFX-Dr-NM_131175-1_s_at	453	613	591	TCATGGTCTGAAGACCTCCTGTGGC	Antisense
AFFX-Dr-NM_131175-1_s_at	460	57	808	ATGGTGGTTGTCATGATCTTCGCCT	Antisense
AFFX-Dr-NM_131175-1_s_at	461	483	667	GTGCTCATGATCACCTGCTGTATCA	Antisense
AFFX-Dr-NM_131175-1_s_at	466	559	610	TGTGGCCCTGATGTCTTCAGTGGAA	Antisense
AFFX-Dr-NM_131175-1_s_at	595	661	871	TTTGCAGCTGCAAACCCAGGCTATG	Antisense
AFFX-Dr-S69414-1_s_at	106	341	1300	GAAGCAACGCGTAAACTCGACCCGA	Antisense
AFFX-Dr-S69414-1_s_at	193	307	1688	GCATATTGCGCGTTGGCGGTAACAA	Antisense
AFFX-Dr-S69414-1_s_at	213	161	1470	AAAAGAACTTCTGGCCTGGCAGGAG	Antisense
AFFX-Dr-S69414-1_s_at	294	555	1234	TGGAGTATTGCCAACGAACCGGATA	Antisense
AFFX-Dr-S69414-1_s_at	338	589	1397	TGCTGTGCCTGAACCGTTATTACGG	Antisense
AFFX-Dr-S69414-1_s_at	356	311	1500	GCATCAGCCGATTATCATCACCGAA	Antisense
AFFX-Dr-S69414-1_s_at	376	479	1328	GTCCGATCACCTGCGTCAATGTAAT	Antisense
AFFX-Dr-S69414-1_s_at	397	215	1344	CAATGTAATGTTCTGCGACGCTCAC	Antisense
AFFX-Dr-S69414-1_s_at	39	93	1712	AGAAAGGGATCTTCACTCGCGACCG	Antisense
AFFX-Dr-S69414-1_s_at	401	555	1601	TGGATATGTATCACCGCGTCTTTGA	Antisense
AFFX-Dr-S69414-1_s_at	441	153	1768	AAACGCTGGACTGGCATGAACTTCG	Antisense
AFFX-Dr-S69414-1_s_at	464	111	1369	ACCGATACCATCAGCGATCTCTTTG	Antisense
AFFX-Dr-S69414-1_s_at	549	603	1747	TCGGCGGCTTTTCTGCTGCAAAAAC	Antisense
AFFX-Dr-S69414-1_s_at	639	411	1384	GATCTCTTTGATGTGCTGTGCCTGA	Antisense
AFFX-Dr-S69414-1_s_at	679	679	1540	TTAGCCGGGCTGCACTCAATGTACA	Antisense
AFFX-Dr-S69414-1_s_at	707	355	1658	GGAATTTCGCCGATTTTGCGACCTC	Antisense
AFFX-Dr-U43284-1_s_at	100	117	131	ACGGCAAGCTGACCCTGAAGTTCAT	Antisense
AFFX-Dr-U43284-1_s_at	105	115	650	ACGAGAAGCGCGATCACATGGTCCT	Antisense
AFFX-Dr-U43284-1_s_at	191	435	150	GTTCATCTGCACCACCGGCAAGCTG	Antisense
AFFX-Dr-U43284-1_s_at	210	597	671	TCCTGCTGGAGTTCGTGACCGCCGC	Antisense
AFFX-Dr-U43284-1_s_at	221	325	134	GCAAGCTGACCCTGAAGTTCATCTG	Antisense
AFFX-Dr-U43284-1_s_at	301	397	115	GAGGGCGATGCCACCTACGGCAAGC	Antisense
AFFX-Dr-U43284-1_s_at	356	183	641	AAGACCCCAACGAGAAGCGCGATCA	Antisense
AFFX-Dr-U43284-1_s_at	431	599	103	TCCGGCGAGGGCGAGGGCGATGCCA	Antisense
AFFX-Dr-U43284-1_s_at	438	269	633	CCTGAGCAAAGACCCCAACGAGAAG	Antisense
AFFX-Dr-U43284-1_s_at	473	103	656	AGCGCGATCACATGGTCCTGCTGGA	Antisense
AFFX-Dr-U43284-1_s_at	490	545	118	GGCGATGCCACCTACGGCAAGCTGA	Antisense
AFFX-Dr-U43284-1_s_at	497	55	667	ATGGTCCTGCTGGAGTTCGTGACCG	Antisense
AFFX-Dr-U43284-1_s_at	541	579	140	TGACCCTGAAGTTCATCTGCACCAC	Antisense
AFFX-Dr-U43284-1_s_at	573	101	137	AGCTGACCCTGAAGTTCATCTGCAC	Antisense
AFFX-Dr-U43284-1_s_at	646	107	127	ACCTACGGCAAGCTGACCCTGAAGT	Antisense
AFFX-Dr-U43284-1_s_at	9	585	146	TGAAGTTCATCTGCACCACCGGCAA	Antisense
AFFX-Dr-U46493-1_s_at	138	447	1084	GTTTCTCGGTACTATGCATATGATC	Antisense
AFFX-Dr-U46493-1_s_at	173	93	1056	AGCAATACCTGATCACTACTTCGCA	Antisense
AFFX-Dr-U46493-1_s_at	19	379	1002	GAGCGATAAGCGTGCTTCTGCCGTG	Antisense
AFFX-Dr-U46493-1_s_at	202	3	764	ATTCTGAACCAGTCCTAAAACGAGT	Antisense
AFFX-Dr-U46493-1_s_at	231	539	931	GGAAGACATTTGATGACCTCATTTC	Antisense
AFFX-Dr-U46493-1_s_at	24	189	839	AAGATAACTTAGTCAGATCGTACAA	Antisense
AFFX-Dr-U46493-1_s_at	296	549	1026	GGCCAGGACAACGTATACTCATCAG	Antisense
AFFX-Dr-U46493-1_s_at	31	197	910	AATGGCCCAAAATCTCACATTGGAA	Antisense
AFFX-Dr-U46493-1_s_at	328	407	942	GATGACCTCATTTCTTTCAATGAAG	Antisense
AFFX-Dr-U46493-1_s_at	345	333	1195	GAAGGAAGCATACGATACCCCGCAT	Antisense
AFFX-Dr-U46493-1_s_at	403	209	790	AATAGGACCGGCAATTCTTCAAGCA	Antisense
AFFX-Dr-U46493-1_s_at	420	203	880	AATGCGCCTTATTCAATCTTTGCTA	Antisense
AFFX-Dr-U46493-1_s_at	622	45	961	ATGAAGGGCCTAACGGAGTTGACTA	Antisense
AFFX-Dr-U46493-1_s_at	642	117	1070	ACTACTTCGCACTAGTTTCTCGGTA	Antisense
AFFX-Dr-U46493-1_s_at	664	685	1017	TTCTGCCGTGGCCAGGACAACGTAT	Antisense
AFFX-Dr-U46493-1_s_at	706	61	694	AGGCACATATACTTCTTTAGCGCAA	Antisense
AFFX-Dr-U47295-1_at	194	35	1402	ATCTTCGACGCAGGTGTCGCAGGTC	Antisense
AFFX-Dr-U47295-1_at	199	337	1326	GAAGTCTCTGATTAAGTACAAAGGC	Antisense
AFFX-Dr-U47295-1_at	277	39	1312	ATCGTTGACCGCCTGAAGTCTCTGA	Antisense
AFFX-Dr-U47295-1_at	306	695	1405	TTCGACGCAGGTGTCGCAGGTCTTC	Antisense
AFFX-Dr-U47295-1_at	383	3	1371	ATTGGAATCCATCTTGCTCCAACAC	Antisense
AFFX-Dr-U47295-1_at	412	621	1167	TCAAAGAGGCGAACTGTGTGTGAGA	Antisense
AFFX-Dr-U47295-1_at	467	431	1341	GTACAAAGGCTATCAGGTGGCTCCC	Antisense
AFFX-Dr-U47295-1_at	47	545	1159	GGCGTTAATCAAAGAGGCGAACTGT	Antisense
AFFX-Dr-U47295-1_at	489	263	1180	CTGTGTGTGAGAGGTCCTATGATTA	Antisense
AFFX-Dr-U47295-1_at	493	285	1322	GCCTGAAGTCTCTGATTAAGTACAA	Antisense
AFFX-Dr-U47295-1_at	498	429	1315	GTTGACCGCCTGAAGTCTCTGATTA	Antisense
AFFX-Dr-U47295-1_at	55	219	1398	CAACATCTTCGACGCAGGTGTCGCA	Antisense
AFFX-Dr-U47295-1_at	604	577	1317	TGACCGCCTGAAGTCTCTGATTAAG	Antisense
AFFX-Dr-U47295-1_at	639	113	1409	ACGCAGGTGTCGCAGGTCTTCCCGA	Antisense
AFFX-Dr-U47295-1_at	694	295	1366	GCTGAATTGGAATCCATCTTGCTCC	Antisense
AFFX-Dr-U47295-1_at	9	113	1319	ACCGCCTGAAGTCTCTGATTAAGTA	Antisense
AFFX-Dr-U55943-1_at	114	409	221	GATCCGCGGCCGCTAACATGGCTGA	Antisense
AFFX-Dr-U55943-1_at	174	181	38	AAGCATGCCCAAAAAAGAAGAGAAA	Antisense
AFFX-Dr-U55943-1_at	233	411	69	TGAATTCCCGGGGATCTCGACGGCC	Antisense
AFFX-Dr-U55943-1_at	282	269	255	CGACGATGACAAGTCCATGGCTCGC	Antisense
AFFX-Dr-U55943-1_at	318	365	244	GACTACAAGGACGACGATGACAAGT	Antisense
AFFX-Dr-U55943-1_at	365	297	241	GCTGACTACAAGGACGACGATGACA	Antisense
AFFX-Dr-U55943-1_at	472	59	238	ATGGCTGACTACAAGGACGACGATG	Antisense
AFFX-Dr-U55943-1_at	504	1	56	AGAGAAAGGTAGATGAATTCCCGGG	Antisense
AFFX-Dr-U55943-1_at	523	251	232	GCTAACATGGCTGACTACAAGGACG	Antisense
AFFX-Dr-U55943-1_at	525	547	228	GGCCGCTAACATGGCTGACTACAAG	Antisense
AFFX-Dr-U55943-1_at	540	371	253	GACGACGATGACAAGTCCATGGCTC	Antisense
AFFX-Dr-U55943-1_at	574	37	31	ATCGAACAAGCATGCCCAAAAAAGA	Antisense
AFFX-Dr-U55943-1_at	588	273	230	CCGCTAACATGGCTGACTACAAGGA	Antisense
AFFX-Dr-U55943-1_at	61	131	236	ACATGGCTGACTACAAGGACGACGA	Antisense
AFFX-Dr-U55943-1_at	652	293	226	GCGGCCGCTAACATGGCTGACTACA	Antisense
AFFX-Dr-U55943-1_at	655	627	234	TAACATGGCTGACTACAAGGACGAC	Antisense
AFFX-Dr-U57609-2_s_at	103	103	246	AGCTGTGCTCGACGTTGTCACTGAA	Antisense
AFFX-Dr-U57609-2_s_at	14	301	334	GCTCCTGCCGAGAAAGTATCCATCA	Antisense
AFFX-Dr-U57609-2_s_at	196	63	668	AGGACATAGCGTTGGCTACCCGTGA	Antisense
AFFX-Dr-U57609-2_s_at	216	33	355	ATCATGGCTGATGCAATGCGGCGGC	Antisense
AFFX-Dr-U57609-2_s_at	234	551	680	TGGCTACCCGTGATATTGCTGAAGA	Antisense
AFFX-Dr-U57609-2_s_at	284	105	513	AGCCGAACTGTTCGCCAGGCTCAAG	Antisense
AFFX-Dr-U57609-2_s_at	339	305	728	GCTTCCTCGTGCTTTACGGTATCGC	Antisense
AFFX-Dr-U57609-2_s_at	395	201	369	AATGCGGCGGCTGCATACGCTTGAT	Antisense
AFFX-Dr-U57609-2_s_at	439	605	622	TCTGGATTCATCGACTGTGGCCGGC	Antisense
AFFX-Dr-U57609-2_s_at	459	161	608	AAAATGGCCGCTTTTCTGGATTCAT	Antisense
AFFX-Dr-U57609-2_s_at	487	65	557	AGGATCTCGTCGTGACCCATGGCGA	Antisense
AFFX-Dr-U57609-2_s_at	528	117	281	ACTGGCTGCTATTGGGCGAAGTGCC	Antisense
AFFX-Dr-U57609-2_s_at	552	593	582	TGCCTGCTTGCCGAATATCATGGTG	Antisense
AFFX-Dr-U57609-2_s_at	672	309	431	GCATCGAGCGAGCACGTACTCGGAT	Antisense
AFFX-Dr-U57609-2_s_at	709	179	458	AAGCCGGTCTTGTCGATCAGGATGA	Antisense
AFFX-Dr-U57609-2_s_at	86	503	652	GTGGCGGACCGCTATCAGGACATAG	Antisense
AFFX-Dr-U89963-1_s_at	103	123	56	ACTTAGACGGCGAGGACGTGGCGAT	Antisense
AFFX-Dr-U89963-1_s_at	212	289	94	GCGCTAGACGATTTCGATCTGGACA	Antisense
AFFX-Dr-U89963-1_s_at	269	503	44	GGGACGAGCTCCACTTAGACGGCGA	Antisense
AFFX-Dr-U89963-1_s_at	277	379	49	GAGCTCCACTTAGACGGCGAGGACG	Antisense
AFFX-Dr-U89963-1_s_at	369	87	99	AGACGATTTCGATCTGGACATGTTG	Antisense
AFFX-Dr-U89963-1_s_at	389	269	90	CGACGCGCTAGACGATTTCGATCTG	Antisense
AFFX-Dr-U89963-1_s_at	398	101	50	AGCTCCACTTAGACGGCGAGGACGT	Antisense
AFFX-Dr-U89963-1_s_at	443	113	92	ACGCGCTAGACGATTTCGATCTGGA	Antisense
AFFX-Dr-U89963-1_s_at	501	359	46	GACGAGCTCCACTTAGACGGCGAGG	Antisense
AFFX-Dr-U89963-1_s_at	540	39	86	ATGCCGACGCGCTAGACGATTTCGA	Antisense
AFFX-Dr-U89963-1_s_at	564	593	87	TGCCGACGCGCTAGACGATTTCGAT	Antisense
AFFX-Dr-U89963-1_s_at	585	113	101	ACGATTTCGATCTGGACATGTTGGG	Antisense
AFFX-Dr-U89963-1_s_at	599	113	47	ACGAGCTCCACTTAGACGGCGAGGA	Antisense
AFFX-Dr-U89963-1_s_at	619	63	68	AGGACGTGGCGATGGCGCATGCCGA	Antisense
AFFX-Dr-U89963-1_s_at	645	59	79	ATGGCGCATGCCGACGCGCTAGACG	Antisense
AFFX-Dr-U89963-1_s_at	69	251	97	CTAGACGATTTCGATCTGGACATGT	Antisense
AFFX-Dr-X03453-1_at	106	29	179	ATAAACAGGTAAAGGCAGAGCCGAT	Antisense
AFFX-Dr-X03453-1_at	116	557	14	TGGGATATTCAACTGCTAAAGTGTC	Antisense
AFFX-Dr-X03453-1_at	131	227	54	TGAGAAAAACCGTGGTTACTGGCGG	Antisense
AFFX-Dr-X03453-1_at	165	185	128	AAGAGAAAATAGAACGCACGCGCGG	Antisense
AFFX-Dr-X03453-1_at	193	219	106	CAACTGTCATTATCGCGCGGTGAAG	Antisense
AFFX-Dr-X03453-1_at	238	243	113	CATTATCGCGCGGTGAAGAGAAAAT	Antisense
AFFX-Dr-X03453-1_at	299	687	21	TTCAACTGCTAAAGTGTCCACTCAT	Antisense
AFFX-Dr-X03453-1_at	366	515	151	GGTCGCTGGCGTTTCTATGACGAGA	Antisense
AFFX-Dr-X03453-1_at	384	141	134	AAATAGAACGCACGCGCGGTCGCTG	Antisense
AFFX-Dr-X03453-1_at	448	547	158	GGCGTTTCTATGACGAGAACCATAA	Antisense
AFFX-Dr-X03453-1_at	530	575	48	TGAGCTTGAGAAAAACCGTGGTTAC	Antisense
AFFX-Dr-X03453-1_at	550	495	34	GTGTCCACTCATCTTGAGCTTGAGA	Antisense
AFFX-Dr-X03453-1_at	646	631	70	TACTGGCGGGCAAAAGGGTTTGATC	Antisense
AFFX-Dr-X03453-1_at	655	145	31	AAAGTGTCCACTCATCTTGAGCTTG	Antisense
AFFX-Dr-X03453-1_at	693	639	99	TAGTTGCCAACTGTCATTATCGCGC	Antisense
AFFX-Dr-X03453-1_at	85	511	85	GGGTTTGATCGTGATAGTTGCCAAC	Antisense
AFFX-Dr-X03453-2_s_at	206	653	531	TATAGCCGAAATTGCCAGGATCAGG	Antisense
AFFX-Dr-X03453-2_s_at	226	209	463	AATAGCGATCGCTGCCAGGATATAC	Antisense
AFFX-Dr-X03453-2_s_at	282	631	516	TAACACCCTGTTACGTATAGCCGAA	Antisense
AFFX-Dr-X03453-2_s_at	32	17	826	ATTTACGGCGCTAAGGATGACTCTG	Antisense
AFFX-Dr-X03453-2_s_at	40	19	685	ATTTCCGTCTCTGGTGTAGCTGATG	Antisense
AFFX-Dr-X03453-2_s_at	416	417	562	GATATCTCACGTACTGACGGTGGGA	Antisense
AFFX-Dr-X03453-2_s_at	448	647	906	TATGGCCCGCGCTGGAGTTTCAATA	Antisense
AFFX-Dr-X03453-2_s_at	477	351	740	GAAAAAATGGTGTTGCCGCGCCATC	Antisense
AFFX-Dr-X03453-2_s_at	479	377	439	GACCAGGTTCGTTCACTCATGGAAA	Antisense
AFFX-Dr-X03453-2_s_at	494	19	482	ATATACGTAATCTGGCATTTCTGGG	Antisense
AFFX-Dr-X03453-2_s_at	56	623	925	TCAATACCGGAGATCATGCAAGCTG	Antisense
AFFX-Dr-X03453-2_s_at	605	559	705	TGATGATCCGAATAACTACCTGTTT	Antisense
AFFX-Dr-X03453-2_s_at	625	169	813	AACTCATCGATTGATTTACGGCGCT	Antisense
AFFX-Dr-X03453-2_s_at	625	349	612	GAAAACGCTGGTTAGCACCGCAGGT	Antisense
AFFX-Dr-X03453-2_s_at	632	171	425	AACGCACTGATTTCGACCAGGTTCG	Antisense
AFFX-Dr-X03453-2_s_at	701	261	670	CTGGTCGAGCGATGGATTTCCGTCT	Antisense
AFFX-Dr-X58791-1_s_at	12	421	789	GATTTTTGACGACTCTGACCAAACA	Antisense
AFFX-Dr-X58791-1_s_at	148	369	648	GACTGAACATGGCTACGATGTGACT	Antisense
AFFX-Dr-X58791-1_s_at	155	111	700	ACCTCCGTCGATCATGACTCAAATA	Antisense
AFFX-Dr-X58791-1_s_at	166	271	880	CGCCGAATTGATTACAGCTACGAAA	Antisense
AFFX-Dr-X58791-1_s_at	19	199	554	AATGGGCTGCAGAGCGTGGCCTACC	Antisense
AFFX-Dr-X58791-1_s_at	1	311	1024	GCATCTATGAAGCTATTCCAGTCTG	Antisense
AFFX-Dr-X58791-1_s_at	257	573	678	TGACCACTGTTTGTCTTACATCACC	Antisense
AFFX-Dr-X58791-1_s_at	297	501	569	GTGGCCTACCAATGATTCTAAGCTG	Antisense
AFFX-Dr-X58791-1_s_at	314	331	486	GAATCCATCGGCTTACACACAAGGT	Antisense
AFFX-Dr-X58791-1_s_at	338	395	928	GAGTGTATCGCGATTATCCAGCAAG	Antisense
AFFX-Dr-X58791-1_s_at	341	103	589	AGCTGGATCATCAACACTCACGAGA	Antisense
AFFX-Dr-X58791-1_s_at	379	597	516	TCCTGTTTATGTCGTCGCGGAGTCA	Antisense
AFFX-Dr-X58791-1_s_at	396	161	475	AAAATCCAACTGAATCCATCGGCTT	Antisense
AFFX-Dr-X58791-1_s_at	417	279	864	CCACAAAGACACCAATCGCCGAATT	Antisense
AFFX-Dr-X58791-1_s_at	591	517	761	GGTACGACTCATACGTGAATGCCAC	Antisense
AFFX-Dr-X58791-1_s_at	656	205	903	AATCAACCCAGTAGGGACGCCTGAA	Antisense
AFFX-Dr-X58791-2_s_at	207	297	687	GCTGACGCTGCTGGTCAACCAAAAT	Antisense
AFFX-Dr-X58791-2_s_at	230	511	436	GGGTACTGCCATCCAAACAATGATT	Antisense
AFFX-Dr-X58791-2_s_at	231	51	419	ATGATGCATTCACTACTGGGTACTG	Antisense
AFFX-Dr-X58791-2_s_at	270	701	631	TTGTACCACGAAGTTGCTCAGGCAC	Antisense
AFFX-Dr-X58791-2_s_at	272	325	619	GAATACGCCGGTTTGTACCACGAAG	Antisense
AFFX-Dr-X58791-2_s_at	381	481	884	GTGCCGCGGACCTATTGATGTCTTT	Antisense
AFFX-Dr-X58791-2_s_at	419	333	505	GAAGGCGGTCCTGCGCAATTTGTGA	Antisense
AFFX-Dr-X58791-2_s_at	422	537	753	GGAAGAGTTTGTCCGTGAATCTTAC	Antisense
AFFX-Dr-X58791-2_s_at	445	625	564	TAAGTTAGGGCTTCCACTCGTGTTT	Antisense
AFFX-Dr-X58791-2_s_at	450	75	847	AGTACTCAGGCAGCGCGAGTTGCGA	Antisense
AFFX-Dr-X58791-2_s_at	451	295	810	GCTGTTGTCAGAAAATGCCATCGGT	Antisense
AFFX-Dr-X58791-2_s_at	453	79	642	AGTTGCTCAGGCACATGGTGTCGAT	Antisense
AFFX-Dr-X58791-2_s_at	489	523	375	GGATTCTCAGTTTCAGTTGTTCAGT	Antisense
AFFX-Dr-X58791-2_s_at	515	237	655	CATGGTGTCGATGTTAGTCAGGTTC	Antisense
AFFX-Dr-X58791-2_s_at	576	65	674	AGGTTCGACACAAGCTGACGCTGCT	Antisense
AFFX-Dr-X58791-2_s_at	72	641	361	TTTAATCGACCAACGGATTCTCAGT	Antisense
AFFX-Dr-acta1-3_at	169	633	1374	TAAACCAACAGCAATCTCTCAGTCT	Antisense
AFFX-Dr-acta1-3_at	233	49	1072	ATGAGACCGCCTACAACAGCATCAT	Antisense
AFFX-Dr-acta1-3_at	258	565	1126	TGTACGCCAACAACGTCCTCTCCGG	Antisense
AFFX-Dr-acta1-3_at	266	231	1326	CAGGAGTACGACGAGGCAGGTCCAT	Antisense
AFFX-Dr-acta1-3_at	358	101	1333	ACGACGAGGCAGGTCCATCCATCGT	Antisense
AFFX-Dr-acta1-3_at	383	529	1055	GGAGTCTGCTGGCATCCATGAGACC	Antisense
AFFX-Dr-acta1-3_at	393	375	1076	GACCGCCTACAACAGCATCATGAAG	Antisense
AFFX-Dr-acta1-3_at	394	569	1030	TGTTCCAGCCTTCCTTCATTGGTAT	Antisense
AFFX-Dr-acta1-3_at	408	387	1074	GAGACCGCCTACAACAGCATCATGA	Antisense
AFFX-Dr-acta1-3_at	443	127	1408	ACATTTGTACTGTCTCTTTTACTGT	Antisense
AFFX-Dr-acta1-3_at	474	73	1057	AGTCTGCTGGCATCCATGAGACCGC	Antisense
AFFX-Dr-acta1-3_at	496	259	1405	CGTACATTTGTACTGTCTCTTTTAC	Antisense
AFFX-Dr-acta1-3_at	586	591	1061	TGCTGGCATCCATGAGACCGCCTAC	Antisense
AFFX-Dr-acta1-3_at	602	661	1411	TTTGTACTGTCTCTTTTACTGTATA	Antisense
AFFX-Dr-acta1-3_at	648	75	1330	AGTACGACGAGGCAGGTCCATCCAT	Antisense
AFFX-Dr-acta1-3_at	96	179	1376	AACCAACAGCAATCTCTCAGTCTCT	Antisense
AFFX-Dr-acta1-5_at	271	555	173	TGGATCCACCAGCGGTTGTTCTGCA	Antisense
AFFX-Dr-acta1-5_at	275	597	177	TCCACCAGCGGTTGTTCTGCACTGA	Antisense
AFFX-Dr-acta1-5_at	342	525	174	GGATCCACCAGCGGTTGTTCTGCAC	Antisense
AFFX-Dr-acta1-5_at	346	43	176	ATCCACCAGCGGTTGTTCTGCACTG	Antisense
AFFX-Dr-acta1-5_at	434	107	180	ACCAGCGGTTGTTCTGCACTGAGCT	Antisense
AFFX-Dr-acta1-5_at	480	279	181	CCAGCGGTTGTTCTGCACTGAGCTT	Antisense
AFFX-Dr-acta1-5_at	563	227	179	CACCAGCGGTTGTTCTGCACTGAGC	Antisense
AFFX-Dr-acta1-5_at	636	409	175	GATCCACCAGCGGTTGTTCTGCACT	Antisense
AFFX-Dr-acta1-5_at	638	279	178	CCACCAGCGGTTGTTCTGCACTGAG	Antisense
AFFX-Dr-acta1-5_x_at	195	385	246	GAGACTACCGCCCTTGTGTGCGACA	Antisense
AFFX-Dr-acta1-5_x_at	198	555	487	TGGAGAAGATCTGGCACCACACCTT	Antisense
AFFX-Dr-acta1-5_x_at	211	89	247	AGACTACCGCCCTTGTGTGCGACAA	Antisense
AFFX-Dr-acta1-5_x_at	246	93	490	AGAAGATCTGGCACCACACCTTCTA	Antisense
AFFX-Dr-acta1-5_x_at	274	597	177	TCCACCAGCGGTTGTTCTGCACTGA	Antisense
AFFX-Dr-acta1-5_x_at	335	173	474	AACTGGGACGACATGGAGAAGATCT	Antisense
AFFX-Dr-acta1-5_x_at	345	43	176	ATCCACCAGCGGTTGTTCTGCACTG	Antisense
AFFX-Dr-acta1-5_x_at	345	81	493	AGATCTGGCACCACACCTTCTACAA	Antisense
AFFX-Dr-acta1-5_x_at	35	365	483	GACATGGAGAAGATCTGGCACCACA	Antisense
AFFX-Dr-acta1-5_x_at	433	107	180	ACCAGCGGTTGTTCTGCACTGAGCT	Antisense
AFFX-Dr-acta1-5_x_at	479	279	181	CCAGCGGTTGTTCTGCACTGAGCTT	Antisense
AFFX-Dr-acta1-5_x_at	541	373	480	GACGACATGGAGAAGATCTGGCACC	Antisense
AFFX-Dr-acta1-5_x_at	562	227	179	CACCAGCGGTTGTTCTGCACTGAGC	Antisense
AFFX-Dr-acta1-5_x_at	635	409	175	GATCCACCAGCGGTTGTTCTGCACT	Antisense
AFFX-Dr-acta1-5_x_at	637	279	178	CCACCAGCGGTTGTTCTGCACTGAG	Antisense
AFFX-Dr-acta1-5_x_at	88	543	499	GGCACCACACCTTCTACAATGAGCT	Antisense
AFFX-Dr-acta1-M_at	151	249	842	CTTTCGTGACAACAGCTGAGCGTGA	Antisense
AFFX-Dr-acta1-M_at	156	55	899	ATGTGGCTCTGGACTTCGAGAACGA	Antisense
AFFX-Dr-acta1-M_at	25	663	893	TTTGCTATGTGGCTCTGGACTTCGA	Antisense
AFFX-Dr-acta1-M_at	284	267	846	CGTGACAACAGCTGAGCGTGAGATT	Antisense
AFFX-Dr-acta1-M_at	313	251	897	CTATGTGGCTCTGGACTTCGAGAAC	Antisense
AFFX-Dr-acta1-M_at	377	545	835	GGCTACTCTTTCGTGACAACAGCTG	Antisense
AFFX-Dr-acta1-M_at	384	529	1055	GGAGTCTGCTGGCATCCATGAGACC	Antisense
AFFX-Dr-acta1-M_at	395	569	1030	TGTTCCAGCCTTCCTTCATTGGTAT	Antisense
AFFX-Dr-acta1-M_at	420	639	838	TACTCTTTCGTGACAACAGCTGAGC	Antisense
AFFX-Dr-acta1-M_at	437	303	891	GCTTTGCTATGTGGCTCTGGACTTC	Antisense
AFFX-Dr-acta1-M_at	457	387	829	GAGAGAGGCTACTCTTTCGTGACAA	Antisense
AFFX-Dr-acta1-M_at	459	79	866	AGATTGTGCGCGACATCAAGGAGAA	Antisense
AFFX-Dr-acta1-M_at	552	275	822	CCTGACTGAGAGAGGCTACTCTTTC	Antisense
AFFX-Dr-acta1-M_at	585	83	832	AGAGGCTACTCTTTCGTGACAACAG	Antisense
AFFX-Dr-acta1-M_at	587	591	1061	TGCTGGCATCCATGAGACCGCCTAC	Antisense
AFFX-Dr-acta1-M_at	84	293	861	GCGTGAGATTGTGCGCGACATCAAG	Antisense
AFFX-Dr-pAsRed2_at	105	57	119	AGGGCACCCAGGAGATGAAGATCGA	Antisense
AFFX-Dr-pAsRed2_at	133	111	344	ACGGCGACTGCCTGGTGTACAAGGT	Antisense
AFFX-Dr-pAsRed2_at	15	3	329	AGGACACCTCCCTGGACGGCGACTG	Antisense
AFFX-Dr-pAsRed2_at	206	103	434	AGCCCTCCACCGAGATCGTGTACGA	Antisense
AFFX-Dr-pAsRed2_at	226	65	365	AGGTGAAGATCCTGGGCAACAACTT	Antisense
AFFX-Dr-pAsRed2_at	228	197	211	AAGGCCTTCATCAAGTACGTGTCCG	Antisense
AFFX-Dr-pAsRed2_at	241	487	406	GTGATGCAGAACAAGGCCGGCCGCT	Antisense
AFFX-Dr-pAsRed2_at	315	123	294	CACCTACGAGGACGGCGGCTTCCTG	Antisense
AFFX-Dr-pAsRed2_at	381	483	639	GTGCTACAAGCAGTACGAGGCCGCC	Antisense
AFFX-Dr-pAsRed2_at	482	685	217	TTCATCAAGTACGTGTCCGGCATCC	Antisense
AFFX-Dr-pAsRed2_at	511	541	235	GGCATCCCCGACTACTTCAAGCAGT	Antisense
AFFX-Dr-pAsRed2_at	626	531	597	GGACCACCGCATCGAGATCCTGGAG	Antisense
AFFX-Dr-pAsRed2_at	62	397	268	GAGGGCTTCACCTGGGAGCGCACCA	Antisense
AFFX-Dr-pAsRed2_at	635	279	479	GCCAGTCCCTGATGGCCCTGGAGTG	Antisense
AFFX-Dr-pAsRed2_at	643	587	196	TGCATGTACGGCTCCAAGGCCTTCA	Antisense
AFFX-Dr-pAsRed2_at	710	79	575	AGATGCCCGGCTTCCACTTCGAGGA	Antisense
AFFX-Dr-pDsRed1-1_s_at	14	293	524	GCGGCCACTACCTGGTGGAGTTCAA	Antisense
AFFX-Dr-pDsRed1-1_s_at	168	173	82	AACGGCCACGAGTTCGAGATCGAGG	Antisense
AFFX-Dr-pDsRed1-1_s_at	25	631	259	TACAAGAAGCTGTCCTTCCCCGAGG	Antisense
AFFX-Dr-pDsRed1-1_s_at	381	637	556	TACATGGCCAAGAAGCCCGTGCAGC	Antisense
AFFX-Dr-pDsRed1-1_s_at	387	287	207	GTTCCAGTACGGCTCCAAGGTGTAC	Antisense
AFFX-Dr-pDsRed1-1_s_at	422	599	368	TCATCTACAAGGTGAAGTTCATCGG	Antisense
AFFX-Dr-pDsRed1-1_s_at	459	67	224	AGGTGTACGTGAAGCACCCCGCCGA	Antisense
AFFX-Dr-pDsRed1-1_s_at	462	389	541	GAGTTCAAGTCCATCTACATGGCCA	Antisense
AFFX-Dr-pDsRed1-1_s_at	479	37	250	ATCCCCGACTACAAGAAGCTGTCCT	Antisense
AFFX-Dr-pDsRed1-1_s_at	489	245	285	CTTCAAGTGGGAGCGCGTGATGAAC	Antisense
AFFX-Dr-pDsRed1-1_s_at	508	551	611	TGGACATCACCTCCCACAACGAGGA	Antisense
AFFX-Dr-pDsRed1-1_s_at	560	181	382	AAGTTCATCGGCGTGAACTTCCCCT	Antisense
AFFX-Dr-pDsRed1-1_s_at	583	659	274	TTCCCCGAGGGCTTCAAGTGGGAGC	Antisense
AFFX-Dr-pDsRed1-1_s_at	66	583	509	TGAAGCTGAAGGACGGCGGCCACTA	Antisense
AFFX-Dr-pDsRed1-1_s_at	707	397	631	GAGGACTACACCATCGTGGAGCAGT	Antisense
AFFX-Dr-pDsRed1-1_s_at	710	99	578	AGCTGCCCGGCTACTACTACGTGGA	Antisense
AFFX-Dr-pd2EGFP_at	147	299	780	GCTGCCCATGTCTTGTGCCCAGGAG	Antisense
AFFX-Dr-pd2EGFP_at	150	297	720	GCTGTACAAGAAGCTTAGCCATGGC	Antisense
AFFX-Dr-pd2EGFP_at	179	185	727	AAGAAGCTTAGCCATGGCTTCCCGC	Antisense
AFFX-Dr-pd2EGFP_at	267	189	729	GAAGCTTAGCCATGGCTTCCCGCCG	Antisense
AFFX-Dr-pd2EGFP_at	283	61	767	AGGATGATGGCACGCTGCCCATGTC	Antisense
AFFX-Dr-pd2EGFP_at	2	567	722	TGTACAAGAAGCTTAGCCATGGCTT	Antisense
AFFX-Dr-pd2EGFP_at	317	231	766	CAGGATGATGGCACGCTGCCCATGT	Antisense
AFFX-Dr-pd2EGFP_at	438	271	784	CCCATGTCTTGTGCCCAGGAGAGCG	Antisense
AFFX-Dr-pd2EGFP_at	43	577	771	TGATGGCACGCTGCCCATGTCTTGT	Antisense
AFFX-Dr-pd2EGFP_at	554	679	734	TTAGCCATGGCTTCCCGCCGGAGGT	Antisense
AFFX-Dr-pd2EGFP_at	579	405	769	GATGATGGCACGCTGCCCATGTCTT	Antisense
AFFX-Dr-pd2EGFP_at	618	381	763	GAGCAGGATGATGGCACGCTGCCCA	Antisense
AFFX-Dr-pd2EGFP_at	642	263	717	CGAGCTGTACAAGAAGCTTAGCCAT	Antisense
AFFX-Dr-pd2EGFP_at	656	87	803	AGAGCGGGATGGACCGTCACCCTGC	Antisense
AFFX-Dr-pd2EGFP_at	671	593	782	TGCCCATGTCTTGTGCCCAGGAGAG	Antisense
AFFX-Dr-pd2EGFP_at	68	563	788	TGTCTTGTGCCCAGGAGAGCGGGAT	Antisense
AFFX-LysX-3_at	105	103	1320	AGCTGTACAATCGTTTCATCATTCG	Antisense
AFFX-LysX-3_at	132	653	1095	TATCCAAGGTGCTGAATCTTGGAGG	Antisense
AFFX-LysX-3_at	154	659	1129	TATTCGTTATACGGAAGATGATGAA	Antisense
AFFX-LysX-3_at	186	661	1091	TTTGTATCCAAGGTGCTGAATCTTG	Antisense
AFFX-LysX-3_at	197	51	1146	ATGATGAACCGCTTCATGCCACTGA	Antisense
AFFX-LysX-3_at	209	267	1331	CGTTTCATCATTCGGCGTGCGAATT	Antisense
AFFX-LysX-3_at	282	11	1080	ATTCATATTCATTTGTATCCAAGGT	Antisense
AFFX-LysX-3_at	290	243	1083	CATATTCATTTGTATCCAAGGTGCT	Antisense
AFFX-LysX-3_at	336	559	1266	TGGGAGACGCAGGCACAACTCTTTA	Antisense
AFFX-LysX-3_at	42	281	1278	GCACAACTCTTTATACGGTTGGCTC	Antisense
AFFX-LysX-3_at	495	553	1073	TGGAGAGATTCATATTCATTTGTAT	Antisense
AFFX-LysX-3_at	515	633	1325	TACAATCGTTTCATCATTCGGCGTG	Antisense
AFFX-LysX-3_at	544	385	1269	GAGACGCAGGCACAACTCTTTATAC	Antisense
AFFX-LysX-3_at	575	29	1317	ATAAGCTGTACAATCGTTTCATCAT	Antisense
AFFX-LysX-3_at	587	187	1143	AAGATGATGAACCGCTTCATGCCAC	Antisense
AFFX-LysX-3_at	591	111	1153	ACCGCTTCATGCCACTGAATACGTT	Antisense
AFFX-LysX-3_at	614	583	1150	TGAACCGCTTCATGCCACTGAATAC	Antisense
AFFX-LysX-3_at	671	203	1328	AATCGTTTCATCATTCGGCGTGCGA	Antisense
AFFX-LysX-3_at	697	241	1089	CATTTGTATCCAAGGTGCTGAATCT	Antisense
AFFX-LysX-3_at	6	261	1322	CTGTACAATCGTTTCATCATTCGGC	Antisense
AFFX-LysX-5_at	168	45	567	ATGCGAGCAAAGCATTCTCATCAGT	Antisense
AFFX-LysX-5_at	169	241	585	CATCAGTCGCAATGATTCAGCTCGC	Antisense
AFFX-LysX-5_at	202	503	545	GGGCTGAAAGCACAGGTGGCATATG	Antisense
AFFX-LysX-5_at	242	323	573	GCAAAGCATTCTCATCAGTCGCAAT	Antisense
AFFX-LysX-5_at	245	53	633	ATGTCGTATCCGGAGGAGAGCTATA	Antisense
AFFX-LysX-5_at	257	557	466	TGGTACACCTCTTTACGTATATGAT	Antisense
AFFX-LysX-5_at	273	603	591	TCGCAATGATTCAGCTCGCTGAGGA	Antisense
AFFX-LysX-5_at	294	667	521	TTTAAGCAGGCGTTTATTTCTGCAG	Antisense
AFFX-LysX-5_at	296	227	471	CACCTCTTTACGTATATGATGTGGC	Antisense
AFFX-LysX-5_at	329	317	399	GCAGACAAAATCAACATGGTCATTT	Antisense
AFFX-LysX-5_at	335	313	526	GCAGGCGTTTATTTCTGCAGGGCTG	Antisense
AFFX-LysX-5_at	338	643	423	TAGAAATCGGAGGTGTGGATGCTCT	Antisense
AFFX-LysX-5_at	347	543	562	GGCATATGCGAGCAAAGCATTCTCA	Antisense
AFFX-LysX-5_at	412	529	647	GGAGAGCTATATACGGCTGTTGCAG	Antisense
AFFX-LysX-5_at	499	555	438	TGGATGCTCTCTATTTAGCGGAGAA	Antisense
AFFX-LysX-5_at	507	451	482	GTATATGATGTGGCTTTAATACGTG	Antisense
AFFX-LysX-5_at	508	669	533	TTTATTTCTGCAGGGCTGAAAGCAC	Antisense
AFFX-LysX-5_at	52	611	626	TCTTTAGATGTCGTATCCGGAGGAG	Antisense
AFFX-LysX-5_at	588	67	433	AGGTGTGGATGCTCTCTATTTAGCG	Antisense
AFFX-LysX-5_at	82	245	579	CATTCTCATCAGTCGCAATGATTCA	Antisense
AFFX-LysX-M_at	104	105	862	AGCGCATACGCATGACTACATTACA	Antisense
AFFX-LysX-M_at	131	691	840	TTCGGATCACGCCCGGAGTAGAAGC	Antisense
AFFX-LysX-M_at	142	643	858	TAGAAGCGCATACGCATGACTACAT	Antisense
AFFX-LysX-M_at	165	243	973	CATTCAGCTGCTGGGTGTCCATTGC	Antisense
AFFX-LysX-M_at	181	205	784	AATCGCGCTTCTTGAAGACCTATGT	Antisense
AFFX-LysX-M_at	182	231	778	CTATGAAATCGCGCTTCTTGAAGAC	Antisense
AFFX-LysX-M_at	236	319	745	GCACCGCATCGGCTGCATTGTGGTG	Antisense
AFFX-LysX-M_at	311	101	978	AGCTGCTGGGTGTCCATTGCCATAT	Antisense
AFFX-LysX-M_at	450	203	963	AATCGGAACACATTCAGCTGCTGGG	Antisense
AFFX-LysX-M_at	458	601	915	TCGATCTTCATAACGGACAAACTGA	Antisense
AFFX-LysX-M_at	479	311	750	GCATCGGCTGCATTGTGGTGGATAA	Antisense
AFFX-LysX-M_at	492	17	774	ATTTCTATGAAATCGCGCTTCTTGA	Antisense
AFFX-LysX-M_at	49	413	844	GATCACGCCCGGAGTAGAAGCGCAT	Antisense
AFFX-LysX-M_at	581	11	958	ATTACAATCGGAACACATTCAGCTG	Antisense
AFFX-LysX-M_at	666	25	867	ATACGCATGACTACATTACAACGGG	Antisense
AFFX-LysX-M_at	690	467	819	GTCACTCCATCGATGTTCTTCTTCG	Antisense
AFFX-LysX-M_at	696	163	969	AACACATTCAGCTGCTGGGTGTCCA	Antisense
AFFX-LysX-M_at	75	523	769	GGATAATTTCTATGAAATCGCGCTT	Antisense
AFFX-LysX-M_at	76	401	733	GATGGCGCTTGAGCACCGCATCGGC	Antisense
AFFX-LysX-M_at	93	269	738	CGCTTGAGCACCGCATCGGCTGCAT	Antisense
AFFX-PheX-3_at	135	525	3115	GGATGATCAGTCCGGGGCGCTGCAT	Antisense
AFFX-PheX-3_at	174	469	2903	GTCAGTGACCATCCCGAGCTGAATA	Antisense
AFFX-PheX-3_at	189	189	2897	AAGTTTGTCAGTGACCATCCCGAGC	Antisense
AFFX-PheX-3_at	233	239	3103	CATGCTGCCGCAGGATGATCAGTCC	Antisense
AFFX-PheX-3_at	258	627	2926	TATCGGGGTCATTGCCAATGATATG	Antisense
AFFX-PheX-3_at	302	381	2918	GAGCTGAATATCGGGGTCATTGCCA	Antisense
AFFX-PheX-3_at	318	59	2948	ATGGCAGCTTCTACATACGAATTAA	Antisense
AFFX-PheX-3_at	362	67	3271	AGGGGCCATGCAGGAGCTTGAAGCA	Antisense
AFFX-PheX-3_at	370	259	3134	CTGCATAGAGTGCTGTCTGCATTTT	Antisense
AFFX-PheX-3_at	378	483	3143	GTGCTGTCTGCATTTTCTTGGAGAA	Antisense
AFFX-PheX-3_at	386	449	3260	GTATTGATTCCAGGGGCCATGCAGG	Antisense
AFFX-PheX-3_at	414	275	2911	CCATCCCGAGCTGAATATCGGGGTC	Antisense
AFFX-PheX-3_at	471	325	3061	GAATTCAAAATTGAGCTCTAGGCCC	Antisense
AFFX-PheX-3_at	480	69	3307	AGTGAGGCTTCTGGGTGCATACCAG	Antisense
AFFX-PheX-3_at	516	575	3253	TGATGATGTATTGATTCCAGGGGCC	Antisense
AFFX-PheX-3_at	539	265	3127	CGGGGCGCTGCATAGAGTGCTGTCT	Antisense
AFFX-PheX-3_at	549	281	2939	GCCAATGATATGGCAGCTTCTACAT	Antisense
AFFX-PheX-3_at	578	259	3029	CTGTCTCCCGATGAAAACATATCTT	Antisense
AFFX-PheX-3_at	644	685	3095	TTAATGGTCATGCTGCCGCAGGATG	Antisense
AFFX-PheX-3_at	72	243	3314	CTTCTGGGTGCATACCAGTCTTACC	Antisense
AFFX-PheX-5_at	111	291	2269	GCGTTATCTCAGCTTCTTCAGGCGG	Antisense
AFFX-PheX-5_at	114	611	2316	TCTTTCCATTCACCAGACCATTCCG	Antisense
AFFX-PheX-5_at	130	107	2327	ACCAGACCATTCCGCTTCAAGGCAG	Antisense
AFFX-PheX-5_at	171	613	2283	TCTTCAGGCGGTAGCTGATTCTGGA	Antisense
AFFX-PheX-5_at	214	323	2353	GCAAATGTGACACTGTCTATCAGTA	Antisense
AFFX-PheX-5_at	241	649	2259	TAGGTCAGGTGCGTTATCTCAGCTT	Antisense
AFFX-PheX-5_at	263	269	2339	CGCTTCAAGGCAGAGCAAATGTGAC	Antisense
AFFX-PheX-5_at	285	527	2253	GGAGGATAGGTCAGGTGCGTTATCT	Antisense
AFFX-PheX-5_at	32	451	2065	GTATTGCCCGATGCAATGAGAAAAA	Antisense
AFFX-PheX-5_at	486	365	2040	GACATTTTATCTTGTCCGTGAAGAT	Antisense
AFFX-PheX-5_at	492	233	2132	CAGTAGCAGATGCCGTTCAAAAGGT	Antisense
AFFX-PheX-5_at	497	31	2048	ATCTTGTCCGTGAAGATGTATTGCC	Antisense
AFFX-PheX-5_at	57	545	2289	GGCGGTAGCTGATTCTGGAAGCAAC	Antisense
AFFX-PheX-5_at	596	95	2124	AGCAGATTCAGTAGCAGATGCCGTT	Antisense
AFFX-PheX-5_at	61	225	2363	CACTGTCTATCAGTACGTCGGCAAT	Antisense
AFFX-PheX-5_at	620	253	2276	CTCAGCTTCTTCAGGCGGTAGCTGA	Antisense
AFFX-PheX-5_at	632	257	2297	CTGATTCTGGAAGCAACGTTCTTTC	Antisense
AFFX-PheX-5_at	686	187	2060	AAGATGTATTGCCCGATGCAATGAG	Antisense
AFFX-PheX-5_at	71	279	2333	CCATTCCGCTTCAAGGCAGAGCAAA	Antisense
AFFX-PheX-5_at	95	637	2185	TACAGGGATGCTGTTTTTCCATTCT	Antisense
AFFX-PheX-M_at	113	303	2516	GCTACATTTACACATCTAGCAGTCA	Antisense
AFFX-PheX-M_at	117	7	2816	ATTGCGCAATGCCATAAATTTCTTC	Antisense
AFFX-PheX-M_at	120	677	2500	TTATTTAGGTCCAGCAGCTACATTT	Antisense
AFFX-PheX-M_at	148	381	2783	GAGCTCGACAAAATTTACTCACATT	Antisense
AFFX-PheX-M_at	15	275	2578	CCGCACCATTCCGGAGTGTATAGAT	Antisense
AFFX-PheX-M_at	175	225	2744	CACTTGCTCGTCCATCCCTCAAGAG	Antisense
AFFX-PheX-M_at	272	239	2693	CATGAACAGCCTTTGCCAATCGTGG	Antisense
AFFX-PheX-M_at	287	405	2600	GATGCAGCCGTTGCAGGCGAAGTTG	Antisense
AFFX-PheX-M_at	28	257	2563	CGAACATGTTGCTTACCGCACCATT	Antisense
AFFX-PheX-M_at	296	511	2716	GGGTGAAATGACGTTGCCGATTCAC	Antisense
AFFX-PheX-M_at	320	135	2809	ACACGCGATTGCGCAATGCCATAAA	Antisense
AFFX-PheX-M_at	343	619	2551	TCAAAACGGCGCCGAACATGTTGCT	Antisense
AFFX-PheX-M_at	414	493	2593	GTGTATAGATGCAGCCGTTGCAGGC	Antisense
AFFX-PheX-M_at	423	619	2801	TCACATTCACACGCGATTGCGCAAT	Antisense
AFFX-PheX-M_at	436	211	2794	AATTTACTCACATTCACACGCGATT	Antisense
AFFX-PheX-M_at	549	67	2506	AGGTCCAGCAGCTACATTTACACAT	Antisense
AFFX-PheX-M_at	577	371	2725	GACGTTGCCGATTCACCAGCACTTG	Antisense
AFFX-PheX-M_at	64	249	2683	CTATTTAATACATGAACAGCCTTTG	Antisense
AFFX-PheX-M_at	68	635	2524	TACACATCTAGCAGTCAGTTCTTGT	Antisense
AFFX-PheX-M_at	85	359	2449	GAAATATTAGGTTCAGGTGCATAAG	Antisense
AFFX-ThrX-3_at	100	89	1851	AGACGCGAGAGACGTGCTTCCGAAG	Antisense
AFFX-ThrX-3_at	157	335	1872	GAAGGAGTTTCCATATGCCGATGCC	Antisense
AFFX-ThrX-3_at	188	593	1887	TGCCGATGCCGTAAAAGCAAGTGCT	Antisense
AFFX-ThrX-3_at	18	237	1938	CATGTCCAAGGATTGGCCGCTTGTC	Antisense
AFFX-ThrX-3_at	195	93	1704	AGAAGGACACCCGGACAATGCTGGC	Antisense
AFFX-ThrX-3_at	218	75	2031	AGTAGAGCACGTCGCCGAGATGAAG	Antisense
AFFX-ThrX-3_at	228	299	2142	GCTCGCGCTTCATTTCCCTCATTGT	Antisense
AFFX-ThrX-3_at	283	457	1998	GTACCGGGCGATGCTTGTGCCTGAG	Antisense
AFFX-ThrX-3_at	294	585	1836	TGAAGTGCTGACAAGAGACGCGAGA	Antisense
AFFX-ThrX-3_at	418	279	1779	CCAAATGATCCGCGTCCCGAATGCT	Antisense
AFFX-ThrX-3_at	444	263	1755	CGGCCTGCATGAGGATGACGAGACC	Antisense
AFFX-ThrX-3_at	455	429	1986	GTTCCATCAGCCGTACCGGGCGATG	Antisense
AFFX-ThrX-3_at	525	269	1794	CCCGAATGCTGACATTGACGTAGTC	Antisense
AFFX-ThrX-3_at	605	565	1821	TGTCATTCCTTTTTATGAAGTGCTG	Antisense
AFFX-ThrX-3_at	606	589	1908	TGCTGTCAGCAATATCCTCATTGCT	Antisense
AFFX-ThrX-3_at	610	275	1923	CCTCATTGCTGCGATCATGTCCAAG	Antisense
AFFX-ThrX-3_at	655	21	2061	ATATGGAACGGCTCTCAGCGGAGCA	Antisense
AFFX-ThrX-3_at	676	263	1740	CGGCGGACTTGTGATCGGCCTGCAT	Antisense
AFFX-ThrX-3_at	89	265	2079	CGGAGCAGGCCCAACGATTCTCGTC	Antisense
AFFX-ThrX-3_at	9	269	1728	CGCTTCTCTCGTCGGCGGACTTGTG	Antisense
AFFX-ThrX-5_at	124	295	818	GCTGGAAACATCACTGCGTACTGGA	Antisense
AFFX-ThrX-5_at	126	561	686	TGTGAGAAATCACCGATTGCCCTTG	Antisense
AFFX-ThrX-5_at	142	615	716	TCAGTCAACCCTTACCGCATTGAAG	Antisense
AFFX-ThrX-5_at	162	225	514	CACTTCCGCTGCTGCGGCAGCATAT	Antisense
AFFX-ThrX-5_at	183	335	476	GAAGGCAATGACACGATTATGTGCG	Antisense
AFFX-ThrX-5_at	233	327	384	GAATTGAGCTTCATGTCAAAACGGA	Antisense
AFFX-ThrX-5_at	279	257	300	CTGTAACAGATCAAACACCGGCGCT	Antisense
AFFX-ThrX-5_at	286	293	914	GCGGCGGCAATCGTGCGCAATGAAG	Antisense
AFFX-ThrX-5_at	326	135	486	ACACGATTATGTGCGCGTCAACAGG	Antisense
AFFX-ThrX-5_at	331	229	540	CAGCCCGTGCTAACATGAAATGCAT	Antisense
AFFX-ThrX-5_at	496	265	528	CGGCAGCATATGCAGCCCGTGCTAA	Antisense
AFFX-ThrX-5_at	499	237	860	CATGAGAAAAACGGCACAGGCCTTC	Antisense
AFFX-ThrX-5_at	50	259	750	CTGCTGCCTTCGAAGTGTGCGAACA	Antisense
AFFX-ThrX-5_at	548	537	596	GGAAAACTCGCTCAAGCTGTCATGT	Antisense
AFFX-ThrX-5_at	568	135	344	ACACCTCTTATTCACCTGCCGAAGC	Antisense
AFFX-ThrX-5_at	616	287	500	GCGTCAACAGGTAACACTTCCGCTG	Antisense
AFFX-ThrX-5_at	667	587	560	TGCATTGTCATCATCCCGAACGGAA	Antisense
AFFX-ThrX-5_at	680	507	424	GGGATCATTTAAAGATCGCGGAATG	Antisense
AFFX-ThrX-5_at	688	477	674	GTCCGTTCCATCTGTGAGAAATCAC	Antisense
AFFX-ThrX-5_at	689	323	920	GCAATCGTGCGCAATGAAGTGATTG	Antisense
AFFX-ThrX-M_at	161	579	1421	TGACCGTCTTTGAAAGCGACAAATG	Antisense
AFFX-ThrX-M_at	197	461	1007	GTAAAGGCAGCCGAGGAATCCAATG	Antisense
AFFX-ThrX-M_at	207	605	1391	TCGGAATGGCGCTCAGCAGATATTT	Antisense
AFFX-ThrX-M_at	316	187	1215	AAGATCCGAACACAGCGGTCGACAT	Antisense
AFFX-ThrX-M_at	341	617	1241	TCAGAAATCAAGCCTGTCACATTGC	Antisense
AFFX-ThrX-M_at	363	653	1073	TATCAGCTGATCGCCCGTGTAGAAG	Antisense
AFFX-ThrX-M_at	386	297	1379	GCTTTGATTCAGTCGGAATGGCGCT	Antisense
AFFX-ThrX-M_at	391	275	1253	CCTGTCACATTGCCGACTGATGAAG	Antisense
AFFX-ThrX-M_at	41	43	1061	ATCCTTCACGCATATCAGCTGATCG	Antisense
AFFX-ThrX-M_at	422	229	1107	CAGAACCAGGTTCTTGCGCGTCTAT	Antisense
AFFX-ThrX-M_at	424	589	1331	TGCTGTTCTCTGTCACTGTTCCCGG	Antisense
AFFX-ThrX-M_at	442	593	1121	TGCGCGTCTATCGCAGGAGTGCTGA	Antisense
AFFX-ThrX-M_at	503	119	1049	ACTGATGATGAAATCCTTCACGCAT	Antisense
AFFX-ThrX-M_at	542	361	1277	GACAGCATCCTTGAATATGTAAAAG	Antisense
AFFX-ThrX-M_at	554	287	1229	GCGGTCGACATTTCAGAAATCAAGC	Antisense
AFFX-ThrX-M_at	642	113	1319	ACGAAGCCGACATGCTGTTCTCTGT	Antisense
AFFX-ThrX-M_at	646	195	1173	AAGGCAGCAAGGTCGTAGCTGTGTT	Antisense
AFFX-ThrX-M_at	68	257	1553	CTCCTGTCCATGTGAAGGTGTGGAG	Antisense
AFFX-ThrX-M_at	75	233	1407	CAGATATTTGAAGCTGACCGTCTTT	Antisense
AFFX-ThrX-M_at	83	227	1493	CAGATAACCTGATCTACCAAGTGGC	Antisense
AFFX-TrpnX-3_at	121	253	2263	CTCGACGTCATTCAGCTTCACGGTG	Antisense
AFFX-TrpnX-3_at	126	451	2243	GTATTGCCAAGAGCTTGAAGCTCGA	Antisense
AFFX-TrpnX-3_at	164	467	2067	GTCACTAAAGGATTTGCAGCTTGCG	Antisense
AFFX-TrpnX-3_at	24	595	2477	TGCCGGAATATCAGCAGGCGGCTAT	Antisense
AFFX-TrpnX-3_at	261	687	2273	TTCAGCTTCACGGTGATGAAAAACC	Antisense
AFFX-TrpnX-3_at	371	525	2301	GGATGCTGCTGCTCTTCGCAAGCTG	Antisense
AFFX-TrpnX-3_at	407	609	1989	TCTCAGCGTAAAGCAATCCATGCTT	Antisense
AFFX-TrpnX-3_at	420	557	2467	TGGGAATGTGTGCCGGAATATCAGC	Antisense
AFFX-TrpnX-3_at	447	291	1949	GCGAGCTGTACTTATCGGTGAATCA	Antisense
AFFX-TrpnX-3_at	452	113	2233	ACGATGTCACGTATTGCCAAGAGCT	Antisense
AFFX-TrpnX-3_at	458	663	2079	TTTGCAGCTTGCGGCGGAATCACAG	Antisense
AFFX-TrpnX-3_at	463	685	1923	TTAACATTTGTCAATGAACATGGGG	Antisense
AFFX-TrpnX-3_at	545	29	2223	ATCAATAGAGACGATGTCACGTATT	Antisense
AFFX-TrpnX-3_at	554	101	2321	AGCTGACAGGCTGTGAAATATGGAA	Antisense
AFFX-TrpnX-3_at	555	49	1977	ATGAGACAAACTTCTCAGCGTAAAG	Antisense
AFFX-TrpnX-3_at	637	51	2399	ATGTTGACGGCTTTGTGATTGATTC	Antisense
AFFX-TrpnX-3_at	639	289	2347	GCGCTTCACCATCAAGATAACACAA	Antisense
AFFX-TrpnX-3_at	639	379	2253	GAGCTTGAAGCTCGACGTCATTCAG	Antisense
AFFX-TrpnX-3_at	651	293	2089	GCGGCGGAATCACAGGCTGATTACC	Antisense
AFFX-TrpnX-3_at	680	691	2417	TTGATTCATCTGTAAAAGGGTCTAG	Antisense
AFFX-TrpnX-5_at	115	439	429	GTTTTGTGAAGGCAATGCGGGCACA	Antisense
AFFX-TrpnX-5_at	155	261	263	CTGATGAACAGATTTCTACAATTGT	Antisense
AFFX-TrpnX-5_at	1	255	541	CTCGGCAATTGTTGCCTCGGCAGCT	Antisense
AFFX-TrpnX-5_at	291	651	529	TATCTCAACGGCCTCGGCAATTGTT	Antisense
AFFX-TrpnX-5_at	359	177	197	AAGCCGGTGCGCTGCTGAAAACGAT	Antisense
AFFX-TrpnX-5_at	372	553	469	TGGACTTCCTGATATTGTTGATACA	Antisense
AFFX-TrpnX-5_at	384	429	551	GTTGCCTCGGCAGCTGGTGCGAAAA	Antisense
AFFX-TrpnX-5_at	38	271	577	CGCTAAGCATGGCAATCGCTCTGTC	Antisense
AFFX-TrpnX-5_at	449	423	93	GATTCGCACGATGAGTGTAAAGAAC	Antisense
AFFX-TrpnX-5_at	530	135	451	ACACGCTCTTACAGTCGATGGACTT	Antisense
AFFX-TrpnX-5_at	55	419	379	GATATTGTCAATTCTTGCTCATCGG	Antisense
AFFX-TrpnX-5_at	577	349	213	GAAAACGATTCATATTGCAGAAGAC	Antisense
AFFX-TrpnX-5_at	580	639	307	TACTGCCGGTGAGGCTGAAACGCTG	Antisense
AFFX-TrpnX-5_at	597	635	131	TACAGGCAGGTGCTGGCATTGTTGC	Antisense
AFFX-TrpnX-5_at	626	245	83	CTTGTATTACGATTCGCACGATGAG	Antisense
AFFX-TrpnX-5_at	673	265	117	CGGTGTTGCATCGATACAGGCAGGT	Antisense
AFFX-TrpnX-5_at	688	215	441	CAATGCGGGCACACGCTCTTACAGT	Antisense
AFFX-TrpnX-5_at	6	645	337	TATGATGATGGCAGCGGAAATGACT	Antisense
AFFX-TrpnX-5_at	79	217	589	CAATCGCTCTGTCTCTTCTAAAAGC	Antisense
AFFX-TrpnX-5_at	98	245	147	CATTGTTGCTGATTCTGTTCCGGAA	Antisense
AFFX-TrpnX-M_at	117	383	1335	GAGCAGCCTTTCGAGAAACGTTCAT	Antisense
AFFX-TrpnX-M_at	122	405	1013	GATTTCGGTTTCACAAATGGCAGAC	Antisense
AFFX-TrpnX-M_at	161	227	1059	CACCGAAAGAGAGCGCCTATCTCAT	Antisense
AFFX-TrpnX-M_at	164	23	1473	ATAGACTATGAGGCTGCGAAGGCAG	Antisense
AFFX-TrpnX-M_at	264	667	1021	TTTCACAAATGGCAGACTTGAAGAT	Antisense
AFFX-TrpnX-M_at	335	685	1441	TTAAAGAGGATTTTGTGCCTGTGCA	Antisense
AFFX-TrpnX-M_at	372	379	1069	GAGCGCCTATCTCATTCAGAATATT	Antisense
AFFX-TrpnX-M_at	393	661	1045	TTTACAGGTGCAGTCACCGAAAGAG	Antisense
AFFX-TrpnX-M_at	409	305	1133	GCTTTTAATGCGGGAGCTGCGATTT	Antisense
AFFX-TrpnX-M_at	410	89	1209	AGACGATTACAAGCGGAGGCGCTGC	Antisense
AFFX-TrpnX-M_at	426	675	1451	TTTTGTGCCTGTGCAGATTGCAATA	Antisense
AFFX-TrpnX-M_at	448	399	1365	GAGGCGCTGGCAAGCCCGAATCGGT	Antisense
AFFX-TrpnX-M_at	515	187	1065	AAGAGAGCGCCTATCTCATTCAGAA	Antisense
AFFX-TrpnX-M_at	519	315	1463	GCAGATTGCAATAGACTATGAGGCT	Antisense
AFFX-TrpnX-M_at	551	419	1213	GATTACAAGCGGAGGCGCTGCCGCG	Antisense
AFFX-TrpnX-M_at	552	679	1205	TTAGAGACGATTACAAGCGGAGGCG	Antisense
AFFX-TrpnX-M_at	586	273	1233	CCGCGCAGCTTGAACGACTAAAGCA	Antisense
AFFX-TrpnX-M_at	613	317	1237	GCAGCTTGAACGACTAAAGCAGAAA	Antisense
AFFX-TrpnX-M_at	661	315	1107	GCAGCAGTTCCGCTTTATCTATTAC	Antisense
AFFX-TrpnX-M_at	672	121	1477	ACTATGAGGCTGCGAAGGCAGATGC	Antisense
AFFX-r2-Bs-dap-3_at	110	615	2996	TCATCAGCCGGATTTTGTTATTGAT	Antisense
AFFX-r2-Bs-dap-3_at	115	297	2706	GCTGAAGCAGCCCGCATATTAGGCG	Antisense
AFFX-r2-Bs-dap-3_at	221	37	3021	ATCTCGGATACAATAGAGGCAAAGA	Antisense
AFFX-r2-Bs-dap-3_at	350	459	2677	GTACGGTCAGTTTGCGTAAAGAAGA	Antisense
AFFX-r2-Bs-dap-3_at	414	689	2995	TTCATCAGCCGGATTTTGTTATTGA	Antisense
AFFX-r2-Bs-dap-3_at	44	341	2898	GAAGCGATCTTTTCCGCCGGAATCC	Antisense
AFFX-r2-Bs-dap-3_at	479	419	2646	GATTTGACAGAAGCGGAACTCTCTT	Antisense
AFFX-r2-Bs-dap-3_at	614	651	3077	TATCCCGTCAAAGGATTCCGTTTCT	Antisense
AFFX-r2-Bs-dap-3_at	616	183	2738	AAGAATTCAGCTAACGCTTCCAGAC	Antisense
AFFX-r2-Bs-dap-3_at	655	685	2947	TTCCGGCGCATAAAGTCAGCAAGGT	Antisense
AFFX-r2-Bs-dap-3_at	694	213	2788	CAATTCGGTCAATTGTCACTGTCAT	Antisense
AFFX-r2-Bs-dap-5_at	233	135	1670	ACAACCGGTTTCTCAGAAGCTGATT	Antisense
AFFX-r2-Bs-dap-5_at	344	609	1587	TCTTGATTGATTTAACAACGCCCGA	Antisense
AFFX-r2-Bs-dap-5_at	346	615	1834	TCATCATGACCAGAAGCTTGACGCA	Antisense
AFFX-r2-Bs-dap-5_at	356	681	1640	TTAGAGCACGGAGTCCGTCCAGTTG	Antisense
AFFX-r2-Bs-dap-5_at	418	277	1748	CCAAATTTTGCGCTCGGTGCGATAC	Antisense
AFFX-r2-Bs-dap-5_at	428	139	1576	ACAACCGGATGTCTTGATTGATTTA	Antisense
AFFX-r2-Bs-dap-5_at	447	351	1721	GAAAAAGGGATCGGAGCCATCATCG	Antisense
AFFX-r2-Bs-dap-5_at	505	13	1504	ATTATCTGATGTGATGCCTGTTGAG	Antisense
AFFX-r2-Bs-dap-5_at	507	549	1474	GGCCATAGACCATACATACGATCAG	Antisense
AFFX-r2-Bs-dap-5_at	693	101	1451	ACACCACATTTTGACCTTGTAGGGG	Antisense
AFFX-r2-Bs-dap-5_at	75	257	1760	CTCGGTGCGATACTGATGATGAAAT	Antisense
AFFX-r2-Bs-dap-M_at	109	469	2351	GTCATTTTTTTGCGCGACCCGCTGA	Antisense
AFFX-r2-Bs-dap-M_at	117	275	2413	CCGTTTATGTGATGTGTATTCCATT	Antisense
AFFX-r2-Bs-dap-M_at	158	257	2460	CTGCGGAAATTCTTGTGCGCACACT	Antisense
AFFX-r2-Bs-dap-M_at	277	151	2206	AAAGAATCATGATCTATACGCAACC	Antisense
AFFX-r2-Bs-dap-M_at	290	349	2131	GAAAATTGCTTTGATCGCGCATGAC	Antisense
AFFX-r2-Bs-dap-M_at	305	583	2389	TGAACCGGATGTCTCGGCATTAATC	Antisense
AFFX-r2-Bs-dap-M_at	328	47	2487	ATGAAGGTGTTTTCGAATTCCGTGA	Antisense
AFFX-r2-Bs-dap-M_at	350	271	2566	CCCACAGTGATGATGTCGAGATCGG	Antisense
AFFX-r2-Bs-dap-M_at	405	293	2462	GCGGAAATTCTTGTGCGCACACTTG	Antisense
AFFX-r2-Bs-dap-M_at	504	271	2531	CCGAATGTATAATGCTGACGTTCTT	Antisense
AFFX-r2-Bs-dap-M_at	604	581	2067	TGAAGATTGATCAGCTTGTGTATGG	Antisense
AFFX-r2-Bs-lys-3_at	164	1	1251	CGGGCCGTTCTCTCGTGGGAGACGC	Antisense
AFFX-r2-Bs-lys-3_at	182	415	1029	GTTTTGTGTTAGCAGCGGAAAAAAT	Antisense
AFFX-r2-Bs-lys-3_at	185	661	1092	TTGTATCCAAGGTGCTGAATCTTGG	Antisense
AFFX-r2-Bs-lys-3_at	264	225	1247	GAACCGGGCCGTTCTCTCGTGGGAG	Antisense
AFFX-r2-Bs-lys-3_at	281	655	1085	TATTCATTTGTATCCAAGGTGCTGA	Antisense
AFFX-r2-Bs-lys-3_at	325	483	1103	GTGCTGAATCTTGGAGGAGGTTTCG	Antisense
AFFX-r2-Bs-lys-3_at	405	615	1159	TCATGCCACTGAATACGTTGAAAAA	Antisense
AFFX-r2-Bs-lys-3_at	535	35	1161	ATGCCACTGAATACGTTGAAAAAAT	Antisense
AFFX-r2-Bs-lys-3_at	546	23	1020	ATACGGCCGGTTTTGTGTTAGCAGC	Antisense
AFFX-r2-Bs-lys-3_at	668	547	1024	GGCCGGTTTTGTGTTAGCAGCGGAA	Antisense
AFFX-r2-Bs-lys-3_at	87	691	1087	TTCATTTGTATCCAAGGTGCTGAAT	Antisense
AFFX-r2-Bs-lys-5_at	130	543	493	GGCTTTAATACGTGAGCGTGCTAAA	Antisense
AFFX-r2-Bs-lys-5_at	146	637	469	TACACCTCTTTACGTATATGATGTG	Antisense
AFFX-r2-Bs-lys-5_at	216	533	620	GGACTTTCTTTAGATGTCGTATCCG	Antisense
AFFX-r2-Bs-lys-5_at	295	227	471	CACCTCTTTACGTATATGATGTGGC	Antisense
AFFX-r2-Bs-lys-5_at	334	313	526	GCAGGCGTTTATTTCTGCAGGGCTG	Antisense
AFFX-r2-Bs-lys-5_at	337	643	423	TAGAAATCGGAGGTGTGGATGCTCT	Antisense
AFFX-r2-Bs-lys-5_at	393	101	454	AGCGGAGAAATATGGTACACCTCTT	Antisense
AFFX-r2-Bs-lys-5_at	599	525	439	GGATGCTCTCTATTTAGCGGAGAAA	Antisense
AFFX-r2-Bs-lys-5_at	609	387	648	GAGAGCTATATACGGCTGTTGCAGC	Antisense
AFFX-r2-Bs-lys-5_at	82	531	457	GGAGAAATATGGTACACCTCTTTAC	Antisense
AFFX-r2-Bs-lys-5_at	86	33	586	ATCAGTCGCAATGATTCAGCTCGCT	Antisense
AFFX-r2-Bs-lys-M_at	142	307	790	GCTTCTTGAAGACCTATGTAAAGAA	Antisense
AFFX-r2-Bs-lys-M_at	218	257	936	CTGAACGGGCCATTGAACAAGTATT	Antisense
AFFX-r2-Bs-lys-M_at	318	579	874	TGACTACATTACAACGGGCCAGGAA	Antisense
AFFX-r2-Bs-lys-M_at	573	343	686	GAACGCATCCACTTTCATGGAAACA	Antisense
AFFX-r2-Bs-lys-M_at	609	75	906	AGTTTGGTTTCGATCTTCATAACGG	Antisense
AFFX-r2-Bs-lys-M_at	619	597	990	TCCATTGCCATATCGGCTCGCAAAT	Antisense
AFFX-r2-Bs-lys-M_at	61	243	839	CTTCGGATCACGCCCGGAGTAGAAG	Antisense
AFFX-r2-Bs-lys-M_at	621	319	875	GACTACATTACAACGGGCCAGGAAG	Antisense
AFFX-r2-Bs-lys-M_at	631	665	913	TTTCGATCTTCATAACGGACAAACT	Antisense
AFFX-r2-Bs-lys-M_at	689	639	868	TACGCATGACTACATTACAACGGGC	Antisense
AFFX-r2-Bs-lys-M_at	696	117	935	ACTGAACGGGCCATTGAACAAGTAT	Antisense
AFFX-r2-Bs-phe-3_at	166	393	3188	GAGTCACGTCCGACTAAAACCGGAT	Antisense
AFFX-r2-Bs-phe-3_at	27	617	3179	TCAAAAATTGAGTCACGTCCGACTA	Antisense
AFFX-r2-Bs-phe-3_at	30	601	3125	TCCGGGGCGCTGCATAGAGTGCTGT	Antisense
AFFX-r2-Bs-phe-3_at	387	245	3176	CTGTCAAAAATTGAGTCACGTCCGA	Antisense
AFFX-r2-Bs-phe-3_at	451	377	3073	GAGCTCTAGGCCCAAAACGACCTTA	Antisense
AFFX-r2-Bs-phe-3_at	523	275	3175	CCTGTCAAAAATTGAGTCACGTCCG	Antisense
AFFX-r2-Bs-phe-3_at	577	259	3029	CTGTCTCCCGATGAAAACATATCTT	Antisense
AFFX-r2-Bs-phe-3_at	630	375	2909	GACCATCCCGAGCTGAATATCGGGG	Antisense
AFFX-r2-Bs-phe-3_at	653	57	3098	ATGGTCATGCTGCCGCAGGATGATC	Antisense
AFFX-r2-Bs-phe-3_at	665	475	3148	GTCTGCATTTTCTTGGAGAAATTTA	Antisense
AFFX-r2-Bs-phe-3_at	673	37	2927	ATCGGGGTCATTGCCAATGATATGG	Antisense
AFFX-r2-Bs-phe-5_at	178	487	2359	GTGACACTGTCTATCAGTACGTCGG	Antisense
AFFX-r2-Bs-phe-5_at	215	577	2360	TGACACTGTCTATCAGTACGTCGGC	Antisense
AFFX-r2-Bs-phe-5_at	249	651	2370	TATCAGTACGTCGGCAATGGAAGAA	Antisense
AFFX-r2-Bs-phe-5_at	261	659	2250	TTTGGAGGATAGGTCAGGTGCGTTA	Antisense
AFFX-r2-Bs-phe-5_at	284	527	2253	GGAGGATAGGTCAGGTGCGTTATCT	Antisense
AFFX-r2-Bs-phe-5_at	322	263	2303	CTGGAAGCAACGTTCTTTCCATTCA	Antisense
AFFX-r2-Bs-phe-5_at	331	315	2137	GCAGATGCCGTTCAAAAGGTCGATT	Antisense
AFFX-r2-Bs-phe-5_at	380	423	2128	GATTCAGTAGCAGATGCCGTTCAAA	Antisense
AFFX-r2-Bs-phe-5_at	430	641	2199	TTTTCCATTCTACACCATGGTAAAA	Antisense
AFFX-r2-Bs-phe-5_at	496	67	2153	AGGTCGATTTAAGTAGAAGTGCGTT	Antisense
AFFX-r2-Bs-phe-5_at	539	457	2293	GTAGCTGATTCTGGAAGCAACGTTC	Antisense
AFFX-r2-Bs-phe-M_at	263	273	2562	CCGAACATGTTGCTTACCGCACCAT	Antisense
AFFX-r2-Bs-phe-M_at	278	23	2863	ATATGAATACGCCAATTCTACCGGG	Antisense
AFFX-r2-Bs-phe-M_at	31	253	2517	CTACATTTACACATCTAGCAGTCAG	Antisense
AFFX-r2-Bs-phe-M_at	441	17	2833	ATTTCTTCATCGACATTTTCCTTCC	Antisense
AFFX-r2-Bs-phe-M_at	458	603	2496	TCGGTTATTTAGGTCCAGCAGCTAC	Antisense
AFFX-r2-Bs-phe-M_at	486	203	2710	AATCGTGGGTGAAATGACGTTGCCG	Antisense
AFFX-r2-Bs-phe-M_at	527	347	2564	GAACATGTTGCTTACCGCACCATTC	Antisense
AFFX-r2-Bs-phe-M_at	533	527	2590	GGAGTGTATAGATGCAGCCGTTGCA	Antisense
AFFX-r2-Bs-phe-M_at	574	637	2518	TACATTTACACATCTAGCAGTCAGT	Antisense
AFFX-r2-Bs-phe-M_at	609	299	2785	GCTCGACAAAATTTACTCACATTCA	Antisense
AFFX-r2-Bs-phe-M_at	71	429	2609	GTTGCAGGCGAAGTTGATTTTGCTT	Antisense
AFFX-r2-Bs-thr-3_s_at	107	489	1747	GTGATCGGCCTGCATGAGGATGACG	Antisense
AFFX-r2-Bs-thr-3_s_at	156	335	1869	GAAGGAGTTTCCATATGCCGATGCC	Antisense
AFFX-r2-Bs-thr-3_s_at	287	481	1944	GGATTGGCCGCTTGTCGGGAAAATC	Antisense
AFFX-r2-Bs-thr-3_s_at	311	597	1919	TCCTCATTGCTGCGATCATGTCCAA	Antisense
AFFX-r2-Bs-thr-3_s_at	317	45	2005	ATGCTTGTGCCTGAGCTGTCAAAAG	Antisense
AFFX-r2-Bs-thr-3_s_at	330	113	1850	ACGCGAGAGACGTGCTTCCGAAGGA	Antisense
AFFX-r2-Bs-thr-3_s_at	44	359	1768	GACGAGACCCAAATGATCCGCGTCC	Antisense
AFFX-r2-Bs-thr-3_s_at	46	371	1807	GACGTAGTCGTTGTCATTCCTTTTT	Antisense
AFFX-r2-Bs-thr-3_s_at	500	333	1974	GAAGGATATGTTCCATCAGCCGTAC	Antisense
AFFX-r2-Bs-thr-3_s_at	527	149	2131	AAAGAACAGCTCGCGCTTCATTTCC	Antisense
AFFX-r2-Bs-thr-3_s_at	619	333	2049	GAAGGGCGCATATGGAACGGCTCTC	Antisense
AFFX-r2-Bs-thr-5_s_at	111	155	747	AAACTGCTGCCTTCGAAGTGTGCGA	Antisense
AFFX-r2-Bs-thr-5_s_at	163	277	644	GACGGAAACTTTGACGATGCGCTTA	Antisense
AFFX-r2-Bs-thr-5_s_at	169	171	600	AACTCGCTCAAGCTGTCATGTACGG	Antisense
AFFX-r2-Bs-thr-5_s_at	225	309	533	GCATATGCAGCCCGTGCTAACATGA	Antisense
AFFX-r2-Bs-thr-5_s_at	246	103	784	AGCGCCTGATGTTTTAGCGATCCCG	Antisense
AFFX-r2-Bs-thr-5_s_at	424	233	876	CAGGCCTTCCGAAAATGCGCGGCTT	Antisense
AFFX-r2-Bs-thr-5_s_at	502	357	556	GAAATGCATTGTCATCATCCCGAAC	Antisense
AFFX-r2-Bs-thr-5_s_at	538	463	302	GTAACAGATCAAACACCGGCGCTAA	Antisense
AFFX-r2-Bs-thr-5_s_at	574	465	502	GTCAACAGGTAACACTTCCGCTGCT	Antisense
AFFX-r2-Bs-thr-5_s_at	586	459	719	GTCAACCCTTACCGCATTGAAGGCC	Antisense
AFFX-r2-Bs-thr-5_s_at	589	407	659	GATGCGCTTAAAATTGTCCGTTCCA	Antisense
AFFX-r2-Bs-thr-M_s_at	102	145	1544	AAATGCCTCCTGTCCATGTGAAGGT	Antisense
AFFX-r2-Bs-thr-M_s_at	116	83	1216	AGATCCGAACACAGCGGTCGACATT	Antisense
AFFX-r2-Bs-thr-M_s_at	210	617	1387	TCAGTCGGAATGGCGCTCAGCAGAT	Antisense
AFFX-r2-Bs-thr-M_s_at	224	605	1339	TCTGTCACTGTTCCCGGAAGCACAG	Antisense
AFFX-r2-Bs-thr-M_s_at	226	433	1116	GTTCTTGCGCGTCTATCGCAGGAGT	Antisense
AFFX-r2-Bs-thr-M_s_at	342	143	1245	AAATCAAGCCTGTCACATTGCCGAC	Antisense
AFFX-r2-Bs-thr-M_s_at	362	653	1073	TATCAGCTGATCGCCCGTGTAGAAG	Antisense
AFFX-r2-Bs-thr-M_s_at	396	413	1492	GATAACCTGATCTACCAAGTGGCTA	Antisense
AFFX-r2-Bs-thr-M_s_at	428	581	1057	TGAAATCCTTCACGCATATCAGCTG	Antisense
AFFX-r2-Bs-thr-M_s_at	524	343	1317	GAACGAAGCCGACATGCTGTTCTCT	Antisense
AFFX-r2-Bs-thr-M_s_at	557	281	1373	GCCCCGGCTTTGATTCAGTCGGAAT	Antisense
AFFX-r2-Ec-bioB-3_at	100	139	981	ACAACAGCAACGTCTTGAACAGGCG	Antisense
AFFX-r2-Ec-bioB-3_at	184	321	853	GCAAACTCGATTTTCTACGGTTGCA	Antisense
AFFX-r2-Ec-bioB-3_at	216	89	824	AGACTCAGGCGATGTGCTTTATGGC	Antisense
AFFX-r2-Ec-bioB-3_at	238	347	820	GAACAGACTCAGGCGATGTGCTTTA	Antisense
AFFX-r2-Ec-bioB-3_at	257	117	933	ACTGGGGCTAAATCCGCAGCAAACT	Antisense
AFFX-r2-Ec-bioB-3_at	352	593	773	TGCCAACCTCTTACGTGCGCCTTTC	Antisense
AFFX-r2-Ec-bioB-3_at	377	667	864	TTTCTACGGTTGCAAACTGCTGACC	Antisense
AFFX-r2-Ec-bioB-3_at	394	323	929	GCAAACTGGGGCTAAATCCGCAGCA	Antisense
AFFX-r2-Ec-bioB-3_at	402	649	843	TATGGCAGGCGCAAACTCGATTTTC	Antisense
AFFX-r2-Ec-bioB-3_at	530	203	776	CAACCTCTTACGTGCGCCTTTCTGC	Antisense
AFFX-r2-Ec-bioB-3_at	628	507	971	GGGATAACGAACAACAGCAACGTCT	Antisense
AFFX-r2-Ec-bioB-5_at	29	265	73	CTGGATCTGCTGTTTGAAGCGCAGC	Antisense
AFFX-r2-Ec-bioB-5_at	367	603	116	TCGATCCTCGTCAGGTGCAGGTCAG	Antisense
AFFX-r2-Ec-bioB-5_at	386	295	72	GCTGGATCTGCTGTTTGAAGCGCAG	Antisense
AFFX-r2-Ec-bioB-5_at	48	381	229	GAGCGGTTGATGGAAGTTGAACAGG	Antisense
AFFX-r2-Ec-bioB-5_at	494	177	224	AAGCCGAGCGGTTGATGGAAGTTGA	Antisense
AFFX-r2-Ec-bioB-5_at	527	241	112	CATTTCGATCCTCGTCAGGTGCAGG	Antisense
AFFX-r2-Ec-bioB-5_at	533	265	281	CGGCAGGATCGACGCGCTTCTGTAT	Antisense
AFFX-r2-Ec-bioB-5_at	55	693	115	TTCGATCCTCGTCAGGTGCAGGTCA	Antisense
AFFX-r2-Ec-bioB-5_at	596	665	114	TTTCGATCCTCGTCAGGTGCAGGTC	Antisense
AFFX-r2-Ec-bioB-5_at	702	601	202	TCGCGCTACAAAACCGGGCTGGAAG	Antisense
AFFX-r2-Ec-bioB-5_at	710	267	203	CGCGCTACAAAACCGGGCTGGAAGC	Antisense
AFFX-r2-Ec-bioB-M_at	116	227	561	CGGGATCAAAGTCTGTTCTGGCGGC	Antisense
AFFX-r2-Ec-bioB-M_at	220	225	512	CACGCACTTATCAGGAACGCCTCGA	Antisense
AFFX-r2-Ec-bioB-M_at	230	273	620	CCGGATTATTGCTGCAACTGGCAAA	Antisense
AFFX-r2-Ec-bioB-M_at	271	293	402	GCTGGGCACGTTGAGTGAATCTCAG	Antisense
AFFX-r2-Ec-bioB-M_at	291	265	659	CGGAAAGCGTGCCAATCAACATGCT	Antisense
AFFX-r2-Ec-bioB-M_at	435	81	612	AGATCGCGCCGGATTATTGCTGCAA	Antisense
AFFX-r2-Ec-bioB-M_at	462	161	609	AAAAGATCGCGCCGGATTATTGCTG	Antisense
AFFX-r2-Ec-bioB-M_at	495	567	394	TGTATGACGCTGGGCACGTTGAGTG	Antisense
AFFX-r2-Ec-bioB-M_at	509	273	560	CCGGGATCAAAGTCTGTTCTGGCGG	Antisense
AFFX-r2-Ec-bioB-M_at	76	307	584	GCATTGTGGGCTTAGGCGAAACGGT	Antisense
AFFX-r2-Ec-bioB-M_at	92	593	558	TGCCGGGATCAAAGTCTGTTCTGGC	Antisense
AFFX-r2-Ec-bioC-3_at	160	615	558	TCATATTCAGCCCATCACGCTGTGG	Antisense
AFFX-r2-Ec-bioC-3_at	192	501	478	GTGGACGAGCGTCCGCATGCTAATC	Antisense
AFFX-r2-Ec-bioC-3_at	262	111	510	ACCGCCAGATGAAATCGAACAGTCG	Antisense
AFFX-r2-Ec-bioC-3_at	300	31	551	ATCAACATCATATTCAGCCCATCAC	Antisense
AFFX-r2-Ec-bioC-3_at	342	345	537	GAACGGCGTGCATTATCAACATCAT	Antisense
AFFX-r2-Ec-bioC-3_at	392	73	598	AGTGCCATGCGTTCGCTGAAAGGCA	Antisense
AFFX-r2-Ec-bioC-3_at	397	227	573	CACGCTGTGGTTTGATGATGCGCTC	Antisense
AFFX-r2-Ec-bioC-3_at	436	229	682	CAGCGATTGCAACTGGCCTGGCCGC	Antisense
AFFX-r2-Ec-bioC-3_at	453	657	662	TATTAACGCGTTCGCAGTTGCAGCG	Antisense
AFFX-r2-Ec-bioC-3_at	567	265	624	CGGTGCCACGCATCTTCATGAAGGG	Antisense
AFFX-r2-Ec-bioC-3_at	90	69	431	CGCTGGTGCAGGGATCGTTACCCGA	Antisense
AFFX-r2-Ec-bioC-5_at	12	271	230	CGCCGCCAATGCTTGTTCAGGCACG	Antisense
AFFX-r2-Ec-bioC-5_at	142	47	80	ATGCAGATCTACAGCGCCAGAGTGC	Antisense
AFFX-r2-Ec-bioC-5_at	158	115	319	ACGTTCGATCTTGCATGGAGCAATC	Antisense
AFFX-r2-Ec-bioC-5_at	220	279	255	CCAGAAGGATGCCGCAGACCATTAT	Antisense
AFFX-r2-Ec-bioC-5_at	359	157	134	GTAAATACACCCACGTACTGGACGC	Antisense
AFFX-r2-Ec-bioC-5_at	405	65	260	AGGATGCCGCAGACCATTATCTGGC	Antisense
AFFX-r2-Ec-bioC-5_at	44	227	372	CACGGCACTCCGCGAGCTGTATCGG	Antisense
AFFX-r2-Ec-bioC-5_at	489	237	301	CTGCCGTTAGCGACTGCGACGTTCG	Antisense
AFFX-r2-Ec-bioC-5_at	538	57	333	ATGGAGCAATCTCGCAGTGCAGTGG	Antisense
AFFX-r2-Ec-bioC-5_at	687	311	331	GCATGGAGCAATCTCGCAGTGCAGT	Antisense
AFFX-r2-Ec-bioC-5_at	695	111	155	ACGCGGGTTGTGGACCTGGCTGGAT	Antisense
AFFX-r2-Ec-bioD-3_at	119	123	394	ACTTTTGCAGATTGGGTAACACAGG	Antisense
AFFX-r2-Ec-bioD-3_at	153	469	557	GTCACGCTGAATATATGACCACGCT	Antisense
AFFX-r2-Ec-bioD-3_at	260	223	485	CACAGGTAATACAACACGCCGGACT	Antisense
AFFX-r2-Ec-bioD-3_at	322	287	426	GCCGGTGATACTGGTAGTTGGTGTG	Antisense
AFFX-r2-Ec-bioD-3_at	447	137	495	ACAACACGCCGGACTGACTCTGGCG	Antisense
AFFX-r2-Ec-bioD-3_at	481	693	381	TTCTGACACTTTCACTTTTGCAGAT	Antisense
AFFX-r2-Ec-bioD-3_at	485	587	605	TGCTGGGAGAGATCCCCTGGCTTGC	Antisense
AFFX-r2-Ec-bioD-3_at	562	169	452	AACTCGGCTGTATTAATCACGCGAT	Antisense
AFFX-r2-Ec-bioD-3_at	620	581	384	TGACACTTTCACTTTTGCAGATTGG	Antisense
AFFX-r2-Ec-bioD-3_at	99	163	419	AACAACTGCCGGTGATACTGGTAGT	Antisense
AFFX-r2-Ec-bioD-3_at	99	617	558	TCACGCTGAATATATGACCACGCTC	Antisense
AFFX-r2-Ec-bioD-5_at	164	267	213	CGCAACAGTAAATCCTTACACCTTC	Antisense
AFFX-r2-Ec-bioD-5_at	377	413	220	GTAAATCCTTACACCTTCGCAGAAC	Antisense
AFFX-r2-Ec-bioD-5_at	427	111	212	ACGCAACAGTAAATCCTTACACCTT	Antisense
AFFX-r2-Ec-bioD-5_at	435	263	131	CTGGCAGCGAAAAGACCCCGGAAGG	Antisense
AFFX-r2-Ec-bioD-5_at	494	275	128	CCTCTGGCAGCGAAAAGACCCCGGA	Antisense
AFFX-r2-Ec-bioD-5_at	610	317	91	GCAGCAGGCTACCGGACGGCAGGTT	Antisense
AFFX-r2-Ec-bioD-5_at	629	219	227	CTTACACCTTCGCAGAACCCACTTC	Antisense
AFFX-r2-Ec-bioD-5_at	708	105	196	AGCCTGCAGCTGGATTACGCAACAG	Antisense
AFFX-r2-Ec-bioD-5_at	708	275	198	CCTGCAGCTGGATTACGCAACAGTA	Antisense
AFFX-r2-Ec-bioD-5_at	80	331	289	GAATCATTGGTAATGAGCGCCGGAT	Antisense
AFFX-r2-Ec-bioD-5_at	92	505	276	GGGCAGACCGATAGAATCATTGGTA	Antisense
AFFX-r2-P1-cre-3_at	102	437	591	GTTAATCCATATTGGCAGAACGAAA	Antisense
AFFX-r2-P1-cre-3_at	111	279	774	CCAGCTATCAACTCGCGCCCTGGAA	Antisense
AFFX-r2-P1-cre-3_at	193	505	672	GGTCGAGCGATGGATTTCCGTCTCT	Antisense
AFFX-r2-P1-cre-3_at	265	189	560	AAGATATCTCACGTACTGACGGTGG	Antisense
AFFX-r2-P1-cre-3_at	268	1	716	ATAACTACCTGTTTTGCCGGGTCAG	Antisense
AFFX-r2-P1-cre-3_at	299	269	617	CGCTGGTTAGCACCGCAGGTGTAGA	Antisense
AFFX-r2-P1-cre-3_at	304	159	741	AAAAAATGGTGTTGCCGCGCCATCT	Antisense
AFFX-r2-P1-cre-3_at	3	641	701	TAGCTGATGATCCGAATAACTACCT	Antisense
AFFX-r2-P1-cre-3_at	625	219	724	CTGTTTTGCCGGGTCAGAAAAAATG	Antisense
AFFX-r2-P1-cre-3_at	703	49	707	ATGATCCGAATAACTACCTGTTTTG	Antisense
AFFX-r2-P1-cre-3_at	90	175	609	AACGAAAACGCTGGTTAGCACCGCA	Antisense
AFFX-r2-P1-cre-5_at	104	41	470	ATCGCTGCCAGGATATACGTAATCT	Antisense
AFFX-r2-P1-cre-5_at	197	295	346	GCTGTTTCACTGGTTATGCGGCGGA	Antisense
AFFX-r2-P1-cre-5_at	319	323	403	GCAAAACAGGCTCTAGCGTTCGAAC	Antisense
AFFX-r2-P1-cre-5_at	339	411	109	GATCGCCAGGCGTTTTCTGAGCATA	Antisense
AFFX-r2-P1-cre-5_at	387	509	505	GGGATTGCTTATAACACCCTGTTAC	Antisense
AFFX-r2-P1-cre-5_at	422	319	428	GCACTGATTTCGACCAGGTTCGTTC	Antisense
AFFX-r2-P1-cre-5_at	535	405	220	GATGTTCGCGATTATCTTCTATATC	Antisense
AFFX-r2-P1-cre-5_at	660	255	193	CGGAAATGGTTTCCCGCAGAACCTG	Antisense
AFFX-r2-P1-cre-5_at	665	281	391	GCCGGTGAACGTGCAAAACAGGCTC	Antisense
AFFX-r2-P1-cre-5_at	698	701	286	TTGGGCCAGCTAAACATGCTTCATC	Antisense
AFFX-r2-P1-cre-5_at	708	603	147	TCTGTCCGTTTGCCGGTCGTGGGCG	Antisense
AFFX-r2-TagA_at	1	303	216	GCTCAATCCTAGATACGTTGCGCTC	Antisense
AFFX-r2-TagA_at	240	115	280	ACGATGGCAAGTCGTGCCTCGTTCT	Antisense
AFFX-r2-TagA_at	305	431	232	GTTGCGCTCTTTGGTAAACGGCTCA	Antisense
AFFX-r2-TagA_at	31	625	392	TAATCTCAGAATCCGTACAGCCGCA	Antisense
AFFX-r2-TagA_at	390	685	95	TTCAAGTACCTTAGCTCGTCGGACG	Antisense
AFFX-r2-TagA_at	39	509	326	GGGTCGGCTCAACAGTGTATCCGGT	Antisense
AFFX-r2-TagA_at	413	451	455	GTATCGCTTCGCGTGTCATGACTTG	Antisense
AFFX-r2-TagA_at	530	609	185	TCTCTCTAGGAGCGGCTTCGCACAA	Antisense
AFFX-r2-TagA_at	581	545	251	GGCTCAGATCTTAGCACTCGTGCAG	Antisense
AFFX-r2-TagA_at	687	319	357	GCACTGACACGCGATGACGTTCGTC	Antisense
AFFX-r2-TagA_at	697	287	152	GCGCCGGTTAAGCCGCTATTAGCGT	Antisense
AFFX-r2-TagB_at	308	621	242	TACAGGCGCGACGAACCTTATACTC	Antisense
AFFX-r2-TagB_at	322	577	426	TGAGTCTTCGATGTATGCGCTCGTT	Antisense
AFFX-r2-TagB_at	33	227	195	CACGTATCATATCCCTAATTCGCTG	Antisense
AFFX-r2-TagB_at	340	387	180	GAGACCGGGCTAAGGCACGTATCAT	Antisense
AFFX-r2-TagB_at	366	377	357	GATCGAAGGTCGGAACTCCAGTGCC	Antisense
AFFX-r2-TagB_at	407	401	388	GATGGCTCACGTCTTATTTGGGCCG	Antisense
AFFX-r2-TagB_at	47	123	312	ACTAGCATCTAAGCACTCGGCTCTA	Antisense
AFFX-r2-TagB_at	510	241	87	CATTTGTCTACCTTACCGTCAAGAA	Antisense
AFFX-r2-TagB_at	561	501	407	GGGCCGCCAGAGTTATGTTTGAGTC	Antisense
AFFX-r2-TagB_at	671	683	152	TTAACTCGACTGCCGCGTGAACAAC	Antisense
AFFX-r2-TagB_at	685	483	48	GTGCTATATCCTTACCGCGTATGGA	Antisense
AFFX-r2-TagC_at	108	639	521	TACGGCTGATTCTCTAGGCTTACGC	Antisense
AFFX-r2-TagC_at	166	217	495	CAAAGTTACGTCGCATTCTCTCACG	Antisense
AFFX-r2-TagC_at	229	545	244	GGCTGTGCCTAACGAATCTGGGACG	Antisense
AFFX-r2-TagC_at	271	605	121	TCTGAACCTGTCCATAGTATCCTGT	Antisense
AFFX-r2-TagC_at	287	115	266	ACGTGCCTAAGTAATCTGGTCCGCG	Antisense
AFFX-r2-TagC_at	363	591	93	TGCGTAGTTCTGTCATAGCGTCGAG	Antisense
AFFX-r2-TagC_at	404	245	539	CTTACGCGCATGAGCTCTAGGTTCC	Antisense
AFFX-r2-TagC_at	571	301	471	GCTAAGCCATTACGCGACATTCTGC	Antisense
AFFX-r2-TagC_at	580	677	347	TTATTGGATGGCGTTCCGTCCTATT	Antisense
AFFX-r2-TagC_at	581	179	146	AAGCGTCCAATGTACCTATATCGTG	Antisense
AFFX-r2-TagC_at	583	457	299	GTACGGTGATCGTGGACGCTTGACC	Antisense
AFFX-r2-TagD_at	102	213	353	AATTATCGGAACTCGTCGCTTATTT	Antisense
AFFX-r2-TagD_at	16	1	382	ACCTTGGGAGCCGTTCCTAAAGCTG	Antisense
AFFX-r2-TagD_at	220	111	43	ACGCGGAGTCAACCTGATAACCCAT	Antisense
AFFX-r2-TagD_at	238	537	71	GGAACAGTCTAACCTACGCGAGATA	Antisense
AFFX-r2-TagD_at	271	473	224	GTCTATGAGGTCTCGTCTTCGTGAG	Antisense
AFFX-r2-TagD_at	320	689	121	TTCGTGACTAGCAGGCCTTATTCCG	Antisense
AFFX-r2-TagD_at	329	113	86	ACGCGAGATACGTCTTACCGCACAT	Antisense
AFFX-r2-TagD_at	35	123	17	ACTAGCCTGCCGGTCAATAACTGAT	Antisense
AFFX-r2-TagD_at	364	281	135	GCCTTATTCCGGTGCTATGAGTATC	Antisense
AFFX-r2-TagD_at	453	393	186	GAGTCGGGTACTACATTCGTGCGAT	Antisense
AFFX-r2-TagD_at	477	1	306	ATGCCGCATATTCGGAACGTCGCCT	Antisense
AFFX-r2-TagE_at	213	585	66	TGCGAGGTTCGCTTACGTTGCATAG	Antisense
AFFX-r2-TagE_at	298	477	209	GTCGTCTAGCTTAATACCTCTGCGT	Antisense
AFFX-r2-TagE_at	336	523	473	GGCGCGTTCGACATAATTGCCGACG	Antisense
AFFX-r2-TagE_at	344	591	329	TGCGTCACGTTACCTACATGATCGA	Antisense
AFFX-r2-TagE_at	417	291	155	GCGTTAGACAGCTCATTCGTCACGT	Antisense
AFFX-r2-TagE_at	429	679	139	TTACCGAGCTGACGTCGCGTTAGAC	Antisense
AFFX-r2-TagE_at	565	411	312	GATCACGTTAGATCCACTGCGTCAC	Antisense
AFFX-r2-TagE_at	593	635	113	TACAGCTTACCTACTATGCGTGCAA	Antisense
AFFX-r2-TagE_at	609	73	547	AGTCACTCTCGACCTAGCGTAAGGA	Antisense
AFFX-r2-TagE_at	66	525	92	GGATCGCTTAACCTCTATGCGTACA	Antisense
AFFX-r2-TagE_at	87	395	387	GAGTCCTGCACGTTAGAACACTGGC	Antisense
AFFX-r2-TagF_at	201	9	133	ATTCGGCGGTGCCTCACAATATTCC	Antisense
AFFX-r2-TagF_at	300	177	311	AACCTATCCCTGAGTCTATATGCGT	Antisense
AFFX-r2-TagF_at	37	509	71	GGCGTCGGATTAGACCGGATCACCC	Antisense
AFFX-r2-TagF_at	393	453	606	GTATGCAGTGCGGTATGGTTCCTCT	Antisense
AFFX-r2-TagF_at	443	211	171	CAATTCGGGCTAGTCGTACCTGAAC	Antisense
AFFX-r2-TagF_at	473	471	587	GTCTAATCGCCGTTGGTCTGTATGC	Antisense
AFFX-r2-TagF_at	485	105	572	AGCCCGCTATGGTGAGTCTAATCGC	Antisense
AFFX-r2-TagF_at	486	693	624	TTCCTCTCAGTCACGTATGGTTCGC	Antisense
AFFX-r2-TagF_at	563	577	524	TGACACATCTCCTCGTTGGTAGTAC	Antisense
AFFX-r2-TagF_at	693	171	193	AACGGGCATCAGTCGAATCTCTTCG	Antisense
AFFX-r2-TagF_at	98	495	247	GTGTCACCACGCGGTACATGAGTCA	Antisense
AFFX-r2-TagG_at	150	617	695	TCAGCCACCTCGTATAGTATTCGCG	Antisense
AFFX-r2-TagG_at	195	23	529	ATATGGCGACTGTGTCCGTCTATAC	Antisense
AFFX-r2-TagG_at	20	411	679	GATCCTCGCTAAGTATTCAGCCACC	Antisense
AFFX-r2-TagG_at	213	81	631	AGATCCGGTCTTATCGCTGAATGTC	Antisense
AFFX-r2-TagG_at	224	285	252	GCCTGCGAATGAGTCGTCAGTGCCC	Antisense
AFFX-r2-TagG_at	230	697	381	TTGACGAACTCTCCGGTATATGCTC	Antisense
AFFX-r2-TagG_at	268	325	363	GACATCTACGGGCGGCTATTGACGA	Antisense
AFFX-r2-TagG_at	410	297	443	GCTGATACGCTAGGGTGCTTGCTAC	Antisense
AFFX-r2-TagG_at	481	481	291	GTGCGCCGAATGTGTCTGTAATGCC	Antisense
AFFX-r2-TagG_at	49	489	179	GTGACATGAGTCTAGCTTCGCGGTC	Antisense
AFFX-r2-TagG_at	604	369	616	GAGCGTCTCCTAAATAGATCCGGTC	Antisense
AFFX-r2-TagH_at	130	651	810	TATCGCCATGTCTGTCAACTGTACT	Antisense
AFFX-r2-TagH_at	139	647	329	TAGTGCCGTCGGTTCAGGTCATATG	Antisense
AFFX-r2-TagH_at	22	611	633	TCTAAGCGCTCGATATTCCACCTAA	Antisense
AFFX-r2-TagH_at	276	699	541	TTGGATGGTGCAGCTTACTTCGCGT	Antisense
AFFX-r2-TagH_at	277	73	582	AGTCCTCTGCATCTATAATCGCGTA	Antisense
AFFX-r2-TagH_at	388	287	471	GTCACCGCTATCTCGTAAGGGGTCC	Antisense
AFFX-r2-TagH_at	528	113	293	ACGTCGCCTCACGGAGTAATCGCGT	Antisense
AFFX-r2-TagH_at	602	603	403	TCGGACCTAAACCGTAGCTCTCGGC	Antisense
AFFX-r2-TagH_at	639	551	678	TGGCAGCCGAATGGACTATCGCTCC	Antisense
AFFX-r2-TagH_at	684	453	265	GTCAGGCAATGTGTCCGAACGGCGA	Antisense
AFFX-r2-TagH_at	94	83	429	AGATCGTCCTCGTCTCGAATATAGC	Antisense
AFFX-r2-TagIN-3_at	201	365	1580	GACATTCCTACGACTTATCAGCACG	Antisense
AFFX-r2-TagIN-3_at	20	479	1408	GTCGCTCACAGTGTCTGGTGTTCGA	Antisense
AFFX-r2-TagIN-3_at	319	461	1754	GTAATGACGCTGCATCGCTCAGTAT	Antisense
AFFX-r2-TagIN-3_at	414	311	1896	GCATCATGTGCCTCACTAGGACATC	Antisense
AFFX-r2-TagIN-3_at	415	129	1514	ACATCCAGTGGTGAGTCGCTACATC	Antisense
AFFX-r2-TagIN-3_at	463	85	1677	AGAGATGCTTAGTACGCCTTCGAAT	Antisense
AFFX-r2-TagIN-3_at	514	249	1911	CTAGGACATCATGCTCGACTCTGAG	Antisense
AFFX-r2-TagIN-3_at	550	7	1495	ATTCTCGGTGGTGCTCAGTACATCC	Antisense
AFFX-r2-TagIN-3_at	601	151	1555	AAACCTCTGGGCATCCGTATTAAGC	Antisense
AFFX-r2-TagIN-3_at	68	649	1383	TAGGTGGCTCTAATCTGCGTTGGTT	Antisense
AFFX-r2-TagIN-3_at	697	361	1876	GACAGCAGCTCAGCATCTATGCATC	Antisense
AFFX-r2-TagIN-5_at	13	479	196	GTCGATCTAGGTGACTACGCACGCC	Antisense
AFFX-r2-TagIN-5_at	144	583	432	TGAATAGTGTCGTAGGCTCTCGGGC	Antisense
AFFX-r2-TagIN-5_at	286	317	455	GCACGTTGTTAAACTGTTGCCGCCA	Antisense
AFFX-r2-TagIN-5_at	34	651	327	TATAATGGCGTCTGTCGTGCTCATA	Antisense
AFFX-r2-TagIN-5_at	426	649	732	TATCAATACTCGTCCGCAGGTGAAC	Antisense
AFFX-r2-TagIN-5_at	431	515	174	GGTCAATGTCAGTACGGATCGCGTC	Antisense
AFFX-r2-TagIN-5_at	495	469	549	GTCAGTTGCCACTCGTTGATAGTCA	Antisense
AFFX-r2-TagIN-5_at	581	89	717	AGACTCGTCCCTCGATATCAATACT	Antisense
AFFX-r2-TagIN-5_at	612	585	366	TGCTAGACGTGTCCATCGAGCTGCA	Antisense
AFFX-r2-TagIN-5_at	664	297	385	GCTGCATAGCTATACTTCGAGTCAC	Antisense
AFFX-r2-TagIN-5_at	702	481	236	GTGCTCCGTGCGAAATACGCGGTCA	Antisense
AFFX-r2-TagIN-M_at	209	247	1055	CTTAGCCGATCTTCTTACTTACGAG	Antisense
AFFX-r2-TagIN-M_at	220	601	992	TCGTCGTGACGAACGTGCTACTCGC	Antisense
AFFX-r2-TagIN-M_at	253	651	1314	TATAGCGCCCTGTGGTCGTATAATC	Antisense
AFFX-r2-TagIN-M_at	271	409	954	GATCCAGATCGCAGGGTATCGCATC	Antisense
AFFX-r2-TagIN-M_at	358	225	1292	CACTATGCCACCTCTGGTCTAATAT	Antisense
AFFX-r2-TagIN-M_at	379	601	827	TCGCGGCTCACTAATTGTCTGCGGT	Antisense
AFFX-r2-TagIN-M_at	391	497	1037	GTGGCGATGTTCGTAACCCTTAGCC	Antisense
AFFX-r2-TagIN-M_at	414	677	1017	TTATCGGGCCTGCTACATCAGTGGC	Antisense
AFFX-r2-TagIN-M_at	546	377	1260	GAGCCGATGGTCAGCAATAGCGCCT	Antisense
AFFX-r2-TagIN-M_at	705	543	1180	GGCTCAGTGGTCCGACATAGTGCCC	Antisense
AFFX-r2-TagIN-M_at	77	127	779	ACTTCTCGGTATGTGTCCTCAATTA	Antisense
AFFX-r2-TagJ-3_at	190	565	748	TGTCGTAAGCCAGTGTGTCGTGTCT	Antisense
AFFX-r2-TagJ-3_at	207	331	921	GAATCCAGCTTAAGAGCCCTGCAAC	Antisense
AFFX-r2-TagJ-3_at	265	605	449	TCGGCTGATATAGGTCGTGGCTCCC	Antisense
AFFX-r2-TagJ-3_at	389	477	729	GTCGGCAAGCACTTAGTCGTGTCGT	Antisense
AFFX-r2-TagJ-3_at	405	623	872	TAATATCTGACCACGCCTTGTAATC	Antisense
AFFX-r2-TagJ-3_at	448	391	487	GAGTCTATCTGGATCAACGTCGCAC	Antisense
AFFX-r2-TagJ-3_at	470	267	582	CGTTACGGTCGCTGCGTACTGTATA	Antisense
AFFX-r2-TagJ-3_at	552	361	901	GACACGCGCTTGACACGACTGAATC	Antisense
AFFX-r2-TagJ-3_at	628	23	558	ATAGGATGCGGCGATCTCATACAGC	Antisense
AFFX-r2-TagJ-3_at	684	265	464	CGTGGCTCCCTGTATATCGAGGTGA	Antisense
AFFX-r2-TagJ-3_at	690	393	389	GAGTCTCTCTTAGCATAGTGTCCGC	Antisense
AFFX-r2-TagJ-5_at	107	51	15	ATGATAGGCTAGTCTCGCGCAGTAC	Antisense
AFFX-r2-TagJ-5_at	122	319	291	GCAGCCTATATGATACGCAGTCGCA	Antisense
AFFX-r2-TagJ-5_at	161	489	111	GTGACGCAGCTCTTAGCGCAATGTA	Antisense
AFFX-r2-TagJ-5_at	171	603	311	TCGCATCCTATCTTACGTGTCAGTA	Antisense
AFFX-r2-TagJ-5_at	258	285	61	GCCTAGTACGCTGACGGCATTCAGA	Antisense
AFFX-r2-TagJ-5_at	463	175	169	AACGCTATGGCGTGCTAGTCGTCTC	Antisense
AFFX-r2-TagJ-5_at	534	301	182	GCTAGTCGTCTCATATACGTCTGAT	Antisense
AFFX-r2-TagJ-5_at	539	83	83	AGAGTACGCTGATCGGCTTATGACG	Antisense
AFFX-r2-TagJ-5_at	59	69	225	AGGGCTGCGAACTGTCGATGATGGT	Antisense
AFFX-r2-TagJ-5_at	647	115	198	ACGTCTGATGACCTCGTATCATGTT	Antisense
AFFX-r2-TagJ-5_at	687	267	240	CGATGATGGTCACGACTCTGTCGAT	Antisense
AFFX-r2-TagO-3_at	18	269	477	CGATGTGAGCACTCTCATCTGCGGA	Antisense
AFFX-r2-TagO-3_at	201	455	668	GTAGCTGGTGCATGTACTCGACTGC	Antisense
AFFX-r2-TagO-3_at	255	413	820	GATCACGGTGCCACAACATGCTACA	Antisense
AFFX-r2-TagO-3_at	315	251	886	CTATGCTGAGCGCGTATCTGTGTAC	Antisense
AFFX-r2-TagO-3_at	345	21	567	ATATACCGCTGCTGCACTGATATGA	Antisense
AFFX-r2-TagO-3_at	398	579	442	TGACCTTATCGACGCGCATGTGAGC	Antisense
AFFX-r2-TagO-3_at	438	611	858	TCTATCCCGTGGACTCAACGTGCAT	Antisense
AFFX-r2-TagO-3_at	540	641	969	TAGCCCGACACTGTGCTCGATAAGA	Antisense
AFFX-r2-TagO-3_at	631	117	651	ACTGGCTGTCTAGCACTGTAGCTGG	Antisense
AFFX-r2-TagO-3_at	701	393	636	GAGTGCTACGCCTAAACTGGCTGTC	Antisense
AFFX-r2-TagO-3_at	96	33	754	ATCAGCTTGCGCCTATTATATGCCT	Antisense
AFFX-r2-TagO-5_at	113	267	297	CGATGTCTGATAATACGCTCGCATG	Antisense
AFFX-r2-TagO-5_at	206	391	30	GAGTTGTCGCAGTGTCTGTACCAAT	Antisense
AFFX-r2-TagO-5_at	268	451	279	GTATCCTGATCGTGCGTGCGATGTC	Antisense
AFFX-r2-TagO-5_at	289	621	91	TCAACGGCATGATCCCTATGACCGC	Antisense
AFFX-r2-TagO-5_at	377	379	211	GAGCCGCAATGCACGACTGATACTC	Antisense
AFFX-r2-TagO-5_at	419	593	351	TGCCATGCGTGCTGTCAGTATGCCA	Antisense
AFFX-r2-TagO-5_at	41	299	135	GCTGCTCGAACAGTGATACGCACAC	Antisense
AFFX-r2-TagO-5_at	426	239	118	CATGCTAACTGATACACGCTGCTCG	Antisense
AFFX-r2-TagO-5_at	427	383	241	GAGCAGCAGTCGGCTATGATTTGCA	Antisense
AFFX-r2-TagO-5_at	469	531	63	GGAGCTATATAAGCCGCTGTTGCGT	Antisense
AFFX-r2-TagO-5_at	617	417	321	GATATGTATTGCGCTCAGATGCTGG	Antisense
AFFX-r2-TagQ-3_at	12	491	477	GTGATGTTCTCGGATCGACACTGCT	Antisense
AFFX-r2-TagQ-3_at	130	295	593	GCGGCCTATGTCTCATTAGCGAGTC	Antisense
AFFX-r2-TagQ-3_at	168	647	951	TAGGCAAACGTCTGTCGGTCATGGC	Antisense
AFFX-r2-TagQ-3_at	176	301	728	GCTATACCCGATGTCAACGCGAGTT	Antisense
AFFX-r2-TagQ-3_at	184	23	869	ATATGGGCTCGGTTGACCTCTATTG	Antisense
AFFX-r2-TagQ-3_at	423	467	783	GTCAAGCGTGCTCCTACGTTAGTAT	Antisense
AFFX-r2-TagQ-3_at	474	423	439	GATTCGCACGACTTCAGAGGATGGC	Antisense
AFFX-r2-TagQ-3_at	483	361	493	GACACTGCTGGTCTGCGAATGACTC	Antisense
AFFX-r2-TagQ-3_at	527	455	710	GTAGACCGACGTTATCGCGCTATAC	Antisense
AFFX-r2-TagQ-3_at	670	513	552	GGATGCACGTTATCGTCGAGTGGCC	Antisense
AFFX-r2-TagQ-3_at	699	451	804	GTATCAGTTTCCCTATTGGTACGTC	Antisense
AFFX-r2-TagQ-5_at	111	415	266	GATAACGATGCCGCTGACTCTACGG	Antisense
AFFX-r2-TagQ-5_at	153	593	74	TGCGTCTGAGCCTGAGCTACAGCGA	Antisense
AFFX-r2-TagQ-5_at	230	317	182	GCACCGCTATAATGCGAGGCTCTCC	Antisense
AFFX-r2-TagQ-5_at	250	67	49	AGGTCTGCGACTGATCCTAGTGCAA	Antisense
AFFX-r2-TagQ-5_at	25	515	341	GGTGCAAGGCTCCTAGCATGTAGTC	Antisense
AFFX-r2-TagQ-5_at	262	455	148	GTATGATGCTGTACCATCCTGCGAT	Antisense
AFFX-r2-TagQ-5_at	27	381	114	GAGCGTATTTGCTGTCAGAACCTCA	Antisense
AFFX-r2-TagQ-5_at	448	317	295	GCACGATCCTCTACATTGATAGCAG	Antisense
AFFX-r2-TagQ-5_at	502	617	128	TCAGAACCTCAGCTCATCATGTATG	Antisense
AFFX-r2-TagQ-5_at	626	101	238	AGCGAGTCGAATCCAATGCCGTAGC	Antisense
AFFX-r2-TagQ-5_at	656	367	281	GACTCTACGGTAATGCACGATCCTC	Antisense
dre00002_1	121	183	930	AAGCAGTCTGCGCTCCATGTCAGAA	Antisense
dre00002_1	199	349	1207	GAAAAGCATGCTGTTTTTCCAGCGC	Antisense
dre00002_1	19	269	1086	CGATGTATGATGCACCGTCGGACAA	Antisense
dre00002_1	234	93	683	AGAAGTTTCCTTTGCCACGGACCAT	Antisense
dre00002_1	302	235	1071	CAGTGACTCTGATTTCGATGTATGA	Antisense
dre00002_1	395	377	1011	GACCAGCGTCTCCAGTATGAATGAA	Antisense
dre00002_1	399	213	1053	AATTCTCTCAGTTACAGACAGTGAC	Antisense
dre00002_1	497	167	901	AACAGGCTTCAGCATCACGGACTGG	Antisense
dre00002_1	512	117	826	ACTGGACTGACTCCCACTCAAGTGG	Antisense
dre00002_1	559	545	885	GGCGGCAGCTGCCAAAAACAGGCTT	Antisense
dre00002_1	576	373	726	GACGCACTGTTTCAAGGAACGAACT	Antisense
dre00002_1	591	641	760	TTGAGGGAGTGGTACCTACAGGACC	Antisense
dre00002_1	593	597	943	TCCATGTCAGAATCGGGCTGCACAC	Antisense
dre00002_1	606	59	1038	AGGCGACGGTGGGACAATTCTCTCA	Antisense
dre00002_1	670	667	1220	TTTTTCCAGCGCTTCAACGGACTGA	Antisense
dre00002_1	674	547	1174	GGCCATTTTGCCAGCTTGTGTTCAA	Antisense
dre00003_1	121	67	2373	AGGTGTTTGCATCTACAGACTCGCG	Antisense
dre00003_1	127	401	2321	GAGGAAGTTGCCTTCAGTGCTCATG	Antisense
dre00003_1	298	503	2292	GGGCCCAACAAGTAGTTCCAAAATG	Antisense
dre00003_1	429	227	2388	CAGACTCGCGGAAGGGAGGATCCTT	Antisense
dre00003_1	633	293	2268	GCTCCCTGGTCAAAGTCCTTTCAGG	Antisense
dre00003_1	634	317	2459	GCAGCTGCTGCAGACGATGAGGAAT	Antisense
dre00003_2	133	501	2739	GTGGATTTGTTTTACTAGAGCACAA	Antisense
dre00003_2	290	245	2624	CATTGAATGCTGTAGGTTTGACCTC	Antisense
dre00003_2	335	181	2603	AAGCTGTTGTATTTAGAGTCACATT	Antisense
dre00003_2	374	497	2772	GTGGGTGGGTTTGTTTAATCACATT	Antisense
dre00003_2	457	291	2537	GCGAGCTTCTTCAATACCATTTCAG	Antisense
dre00003_2	458	671	2523	TTTATTTTATTTGTGCGAGCTTCTT	Antisense
dre00003_2	572	413	2691	GATCATCTTTTTGGTATCACTCGTT	Antisense
dre00004_1	130	683	3351	TTCAAACCAGTTATTTCTACAAAAT	Antisense
dre00004_1	174	381	3099	GAGCACTGTACATATAGGTTCAATA	Antisense
dre00004_1	204	423	3001	GATTAATCTACCGTATATGCACAAA	Antisense
dre00004_1	335	359	3268	GACAATACTTGTTGGTGCTTTTATA	Antisense
dre00004_1	350	91	2843	AGAAGTTGGCGGCACATTCCACTGT	Antisense
dre00004_1	371	655	2917	TATATATTTGGGTGTTCTAGTTTTT	Antisense
dre00004_1	372	629	3191	TAACATACAGTGTTCAGCATAACTG	Antisense
dre00004_1	393	651	3246	TATCCATTTCTCAATGACTATAGAC	Antisense
dre00004_1	485	391	3215	GAGTACACCCCTATTGAAAATCTAT	Antisense
dre00004_1	562	277	3298	CCATTTTATTACTCTGTTTTATCCA	Antisense
dre00004_1	609	295	2990	GCTCCAGTACTGATTAATCTACCGT	Antisense
dre00004_1	63	513	3083	GGTGTACTTAGACCCTGAGCACTGT	Antisense
dre00004_1	86	249	3089	CTTAGACCCTGAGCACTGTACATAT	Antisense
dre00004_1	93	97	3206	AGCATAACTGAGTACACCCCTATTG	Antisense
dre00005_1	107	151	1633	AAAGAGACTCTGTATCCCTGACAAC	Antisense
dre00005_1	136	113	1574	ACCCGTTATATTCACATGCATCCTG	Antisense
dre00005_1	507	45	1589	ATGCATCCTGCAAACAACGGTGCTC	Antisense
dre00005_2	318	181	1776	AAGCTGAAACAGTCTAGGCCACATA	Antisense
dre00005_2	357	647	1878	TAGGGAACTGCAGATGTCATCAGCA	Antisense
dre00005_2	396	453	1644	GTATCCCTGACAACTGTGTGTGAAT	Antisense
dre00005_2	443	471	1787	GTCTAGGCCACATATCTCAACTTTA	Antisense
dre00005_3	125	137	1982	ACACTGTCCTCATACACTGTTCATG	Antisense
dre00005_3	31	529	1951	GGAGTTCAACTGATTTTGTTTTCAC	Antisense
dre00005_3	371	703	1966	TTGTTTTCACTTTCACACACTGTCC	Antisense
dre00005_3	547	119	1997	ACTGTTCATGGAGTCTGATGCTCTC	Antisense
dre00005_3	578	475	2009	GTCTGATGCTCTCTGGTGGAAAAAC	Antisense
dre00005_3	60	171	2031	AACTCACTGGTGTCATCATCACACT	Antisense
dre00006_1	108	167	2851	AACAGCCCTTTGAAAAGCTTTGAAG	Antisense
dre00006_1	109	647	2589	TAGGGCTGTACTGCATGGGCTTGAT	Antisense
dre00006_1	217	91	2641	AGACTATGACGCACTGTTTTGCAGT	Antisense
dre00006_1	225	93	2736	AGAATTTATAGTGACCCAGGCCTGT	Antisense
dre00006_1	372	21	2839	ATATTTGAGAATAACAGCCCTTTGA	Antisense
dre00006_1	487	197	2574	AATGTCCATCCCTGCTAGGGCTGTA	Antisense
dre00006_1	510	527	2558	GGAGATTCGTGCCTGCAATGTCCAT	Antisense
dre00006_1	572	417	2898	GATTTTTCACAAGCAGGACCGTGGC	Antisense
dre00006_1	581	501	2605	GGGCTTGATGGACGCGACCCAATCT	Antisense
dre00006_1	664	531	2614	GGACGCGACCCAATCTAAATTATGA	Antisense
dre00006_2	545	141	2962	AAATTTCTCCTTTTATACTCTGTGA	Antisense
dre00006_2	620	321	3068	GCAAAAGCAAGGTCACAAGAGTCAA	Antisense
dre00006_2	91	313	2910	GCAGGACCGTGGCATATTAAACATT	Antisense
dre00007_1	104	505	3048	GGGCTGCGTTTATTGAGCGCAATCA	Antisense
dre00007_1	115	191	3448	AAGTCAAGTGTGGATTTTTCTTCAT	Antisense
dre00007_1	172	423	3138	GATTCCTTTTCCTCAATTGTCAGAA	Antisense
dre00007_1	229	619	3025	TCAGCATTTCAGTTTCTAATCCGGG	Antisense
dre00007_1	231	511	3077	GGGTCACTCACAAATCAATGCACAA	Antisense
dre00007_1	275	525	3185	GGATGATGCCTATGGGTAGTTTAAC	Antisense
dre00007_1	302	103	3011	AGCTGTGTTTACTGTCAGCATTTCA	Antisense
dre00007_1	367	539	3130	GGAAGGACGATTCCTTTTCCTCAAT	Antisense
dre00007_1	407	97	3063	AGCGCAATCAAGGTGGGTCACTCAC	Antisense
dre00007_1	424	679	3426	TTAGCTTCAAAAGGTCTTGCCAAAG	Antisense
dre00007_1	476	691	3465	TTCTTCATTTAATTTTCTGTCTCAG	Antisense
dre00007_1	484	321	3219	GCACAGCTAAGCATAACCATTAAAC	Antisense
dre00007_1	537	61	3376	AGGCATTTCAGTTAGACGTTTCTTA	Antisense
dre00007_1	91	279	3521	CCTTCCTCTGCAATATTCTGCTATT	Antisense
dre00007_1	92	695	3479	TTCTGTCTCAGTCTGTTTATCTTTT	Antisense
dre00008_1	136	163	921	AAAAGGCAGGTGTTCAGGCTCACCC	Antisense
dre00008_1	264	689	1169	TTCAGGCATCCAGCCTTCATTGGAC	Antisense
dre00008_1	326	551	1201	TGGCAGACTCTTCTCAAGTATGGGT	Antisense
dre00008_1	354	469	993	GTCATTACCTGGAAGGAGGACCCTT	Antisense
dre00008_1	410	189	1216	AAGTATGGGTCCTCTGACCAGTGCT	Antisense
dre00008_1	500	101	1036	AGCTCTGGAGTCAGCATGGACCGCT	Antisense
dre00008_1	603	689	1184	TTCATTGGACCCACTTTTGGCAGAC	Antisense
dre00008_1	625	541	1157	GGCACAGCAATGTTCAGGCATCCAG	Antisense
dre00008_1	629	641	1143	TTGGAACCTTCCTGGGCACAGCAAT	Antisense
dre00008_2	257	389	1283	GAGAGTCCAGTGCAGCCATCAGCAG	Antisense
dre00008_2	306	321	1388	GCAAAGGAACATTCGGCCCAATTGA	Antisense
dre00008_2	343	69	1355	AGGGCATCCAGCATTGCAGCTCTGC	Antisense
dre00008_2	467	587	1369	TGCAGCTCTGCGTCTCAAAGCAAAG	Antisense
dre00008_2	559	285	1429	GCCGTCCGGCACTGCAGGGAAAGAA	Antisense
dre00008_2	635	171	1267	AACTGCACCACCAGTGGAGAGTCCA	Antisense
dre00008_2	690	481	1456	GTGCTGATCCTTCTCCTTAAAAACA	Antisense
dre00009_1	134	343	1684	GAACCCTGGCAACTAAAACGCGAAG	Antisense
dre00009_1	147	569	1914	TGTTTCTTTTCCTACTCGGCCAGAA	Antisense
dre00009_1	180	645	1740	TAGTTGCTTGTAGTACTACCCCTCG	Antisense
dre00009_1	255	37	1660	ATCTCGTATGTAATCATCGCCACAG	Antisense
dre00009_1	279	415	1819	GATAAGACCTGCTTTGCGTCTGGTA	Antisense
dre00009_1	328	245	2038	CATTGGTTTATTGCCTGCTTGGTTA	Antisense
dre00009_1	388	643	1957	TATGCAAAACTTCCCTTAACTTCTC	Antisense
dre00009_1	462	651	1587	TATGCCTGAGAGACAGCTCCCAGTA	Antisense
dre00009_1	605	313	1504	GCAGGATCCACGAGCGACAACCCGT	Antisense
dre00009_1	681	133	1599	ACAGCTCCCAGTACTCGTATTAGAA	Antisense
dre00009_1	83	507	2018	GGGAACTTTATGCAACATCTCATTG	Antisense
dre00009_1	94	691	1977	TTCTCCCGTTAAAGCCGCCTGAGAG	Antisense
dre00010_1	122	609	2089	TCTCCTGTCGCTTTTACACACTCAG	Antisense
dre00010_1	195	657	1836	TATTCACGTTGATTTCGCATCATGT	Antisense
dre00010_1	251	289	1813	GCGCTCATGAGCGACACTGACTTTA	Antisense
dre00010_1	325	155	1780	AAACTTGCTGGTTTGGCGAGTGCCC	Antisense
dre00010_1	351	329	2192	GAATATGTCTCTCCACATATTGCTG	Antisense
dre00010_1	366	461	2030	GTACACTTTTTTGGGACTCTGAGCA	Antisense
dre00010_1	380	73	1798	AGTGCCCTGACGAACGCGCTCATGA	Antisense
dre00010_1	396	5	2017	ATTGTCTGCTCTCGTACACTTTTTT	Antisense
dre00010_1	415	537	2172	GGAAACACACTCAATTTGACGAATA	Antisense
dre00010_1	491	665	1848	TTTCGCATCATGTTGTGTTGTTGTT	Antisense
dre00010_1	508	407	1916	GATGAACTCATTCTATGCTGTATTT	Antisense
dre00010_1	520	661	1750	TTTGTTGTCGTCGTTGTTTGTTGTT	Antisense
dre00010_1	607	379	1821	GAGCGACACTGACTTTATTCACGTT	Antisense
dre00010_1	640	17	2185	ATTTGACGAATATGTCTCTCCACAT	Antisense
dre00010_1	67	281	1716	CCAATGTCTTGCGTAACTTTAAGTT	Antisense
dre00011_1	110	425	2593	GATTGACTAGTCTTAATGGCGATGA	Antisense
dre00011_1	138	527	2737	GGACTTGTGAACTTTGAGGGCCCTC	Antisense
dre00011_1	142	99	2763	AGCATTGCTCAAGTCTGCATTACCC	Antisense
dre00011_1	172	385	2531	GAGACATAAAATCGCCTCCTTAATC	Antisense
dre00011_1	234	153	2509	AAACCCCGACTTGTTTGTGTCAGAG	Antisense
dre00011_1	280	585	2385	TGCACGGACCCTTTTACTTCATAAA	Antisense
dre00011_1	394	17	2370	ATATTCCACAAATACTGCACGGACC	Antisense
dre00011_1	646	411	2429	GATCATTCATAACCTCCAGACACAT	Antisense
dre00011_1	652	197	2637	AATGGACTTCTGATGGAGCGATGAT	Antisense
dre00011_1	86	577	2751	TGAGGGCCCTCAAGCATTGCTCAAG	Antisense
dre00011_2	35	455	2811	GTATGGTACTCCAAACGCGTCAGGT	Antisense
dre00011_2	368	663	2894	TTTCGTTTCTTCTGCTCGACACAAA	Antisense
dre00011_2	430	245	2845	CTTCCCCATACAGCACTTGGATGAA	Antisense
dre00011_2	599	105	2789	ACCAATCCTGCATGCGGGACATGTA	Antisense
dre00012_1	108	647	349	TATGCAGGGCAACCGTGGCCTTATG	Antisense
dre00012_1	154	631	334	TACCAGTCGACTTACTATGCAGGGC	Antisense
dre00012_1	166	645	243	TAGAGGTCACTGTGATCGTGCAGCA	Antisense
dre00012_1	17	671	450	TTTTACCGACAACCAGACGGAGCAG	Antisense
dre00012_1	194	435	573	GTTCAAGAATCGACGTGCACGCAGA	Antisense
dre00012_1	199	383	514	GAGACCCGGGCAGAGTTAGCCCAAA	Antisense
dre00012_1	267	663	280	TTTCCTTGTCCATCATGGCCAGGGA	Antisense
dre00012_1	273	157	537	AAACACGGGCCTCAGCGAGGAGACT	Antisense
dre00012_1	356	165	623	AACACGCTAATCGAGCTCTGGAGGA	Antisense
dre00012_1	458	1	367	CCTTATGCCGTAGCCGGTTGTGAAA	Antisense
dre00012_1	525	577	396	TGAGAATCACTACCACACAATCGCT	Antisense
dre00012_1	579	67	300	AGGGATGTACTGCTGCTGCGTTCCA	Antisense
dre00012_1	596	319	265	GCACTGATGGTGAACTTTCCTTGTC	Antisense
dre00012_1	64	373	465	GACGGAGCAGCTCGAGCGACTCTTC	Antisense
dre00013_1	108	379	470	GAGCCAAACAACAACGTCTCTCTTG	Antisense
dre00013_1	177	37	558	ATCTGCTATTTCGACCATTTAAGGG	Antisense
dre00013_1	235	373	712	GACCCTCCGGTTAGAGTTTGCTAAG	Antisense
dre00013_1	237	183	614	AAGCAGCCTGTTGGGTTTGTAACCT	Antisense
dre00013_1	325	141	787	AAATATCCACCCAGCTCTAGGAGCG	Antisense
dre00013_1	367	397	587	GAGGGTTCACTTATCAAGCTAACTT	Antisense
dre00013_1	485	345	507	GAACTCTATTTGTCAGTGGTCTGCC	Antisense
dre00013_1	535	393	757	GAGTAAGCTGATGGGCACTCCGAAT	Antisense
dre00013_1	631	61	805	AGGAGCGCACTTCATAGCACGGGAC	Antisense
dre00013_1	640	153	542	AAACCTCGTGAGCTCTATCTGCTAT	Antisense
dre00013_1	652	689	687	TTCGATTTGACCCTGAAAACCCGCA	Antisense
dre00013_1	71	463	632	GTAACCTTTGACAGTCGTTCTGGCG	Antisense
dre00013_2	450	95	964	AGCAGCTGCACTTCATGCTCAGATG	Antisense
dre00013_2	459	401	1026	GATGGAAATCCCGACAGTTCTGTTA	Antisense
dre00013_2	535	319	821	GCACGGGACCCATATGACTTGACAG	Antisense
dre00013_2	676	43	978	ATGCTCAGATGCGTTGGTATCCCTC	Antisense
dre00013_3	10	63	2492	AGGCATTGCTTTTACTGCTCTAGAT	Antisense
dre00013_3	153	629	2437	TAACCCTGCAGATCTAATCGCCAAT	Antisense
dre00013_3	286	473	2804	GTCTTTTCTCATCATATGCATTCCA	Antisense
dre00013_3	316	565	2854	TGTCATTCTACCTCATTGTTGTCTG	Antisense
dre00013_3	363	703	2869	TTGTTGTCTGCCAAGTTTGCTTACA	Antisense
dre00013_3	412	103	2661	AGCCCAAATGGCTGCTTGTTGAATT	Antisense
dre00013_3	428	577	2550	TGAGAATGGCCATCGACTGCACGTA	Antisense
dre00013_3	476	369	2564	GACTGCACGTAGTTTTATTGCACTT	Antisense
dre00013_3	533	7	2823	ATTCCATGCAGAGCTATTTCCCAAG	Antisense
dre00013_3	53	631	2686	TAAAACCGTAGACTTCCCTTGAATG	Antisense
dre00013_3	62	85	2424	AGAGGTTTGCTCTTAACCCTGCAGA	Antisense
dre00013_4	115	53	1522	ATGTATAAAACCGTGGCCAGCTTTT	Antisense
dre00013_4	133	179	1471	AACCTTGTTCATTTTGTCTTGTTTG	Antisense
dre00013_4	184	695	1456	TTCCATGACCAGTGTAACCTTGTTC	Antisense
dre00013_4	197	699	1873	TTGCTGTTACAAGTTAATACTCTGA	Antisense
dre00013_4	228	653	1854	TATTGCTGCTAACATGAAATTGCTG	Antisense
dre00013_4	375	481	1561	GTCCAGAAGACTGATGGTTTCCACT	Antisense
dre00013_4	447	513	1760	GGTGACCTTTATAGTAGCTTCAGAG	Antisense
dre00013_4	451	511	1599	GGGTCTGATGACTTTACAAAATATG	Antisense
dre00013_4	460	359	1625	GACAATCTCAATCTAGAGTGTGTGT	Antisense
dre00013_4	492	703	1819	TTGTGGCACAAAACTAACAGTATAG	Antisense
dre00013_4	4	591	1908	TGCTACAGTGGTGCATGATTTTAGT	Antisense
dre00013_4	525	89	1568	AGACTGATGGTTTCCACTGAAATGC	Antisense
dre00013_4	57	213	1795	AATTTTCTTTTGGTTTGACTGTCAT	Antisense
dre00013_4	594	449	1491	GTTTGTGTTTGTTAGCTTGGTCATT	Antisense
dre00013_4	615	519	1806	GGTTTGACTGTCATTGTGGCACAAA	Antisense
dre00014_1	324	545	1464	GGCTCAGGCCTGTTTTAAATACTAC	Antisense
dre00014_1	437	533	1448	GGCCGTTCTTCTGTAGGGCTCAGGC	Antisense
dre00014_1	544	359	1273	GACAAGCACAAGTATCCTATAGGTT	Antisense
dre00014_1	606	91	1087	AGCAAAGACGTGCAGGTCATCCCCT	Antisense
dre00015_1	303	575	1970	TGATGTCTGAATGCTGGGCCCACAA	Antisense
dre00015_1	426	107	2004	ACGCTTAACCATCCTACGAGTCAAG	Antisense
dre00015_1	507	547	1913	GGCCCACCGTATCCAACAGATGGAA	Antisense
dre00015_1	691	489	1940	GTGATGAGTGCTTAAGGGCCATGCT	Antisense
dre00015_2	19	103	2318	AGCTGTTTCTGTCGATTCTGGGATA	Antisense
dre00015_2	318	327	2362	GAATTGCTGTTGACTTCTCATGGAA	Antisense
dre00015_2	366	565	2286	TGATATAAACCCACCTGCCTTAAAA	Antisense
dre00015_2	372	413	2233	GATCAGTGGATTACTGCGCCAGAGT	Antisense
dre00015_2	503	25	2474	ATAATCTCGTCCAGTAACAGCCGTT	Antisense
dre00015_2	61	483	2189	GTGCCTTTGCTGCTTTCTGTGAAAG	Antisense
dre00015_2	702	603	2334	TCTGGGATAAATCTCCTGCCATATG	Antisense
dre00015_3	154	505	315	GGGACATTTACCTGTTAGTCTGAAT	Antisense
dre00015_3	316	307	375	GCTTCTGTTCCTGAAAATCTCCTTT	Antisense
dre00015_3	332	475	332	GTCTGAATTTCCCATTAACAGCATT	Antisense
dre00015_3	354	303	175	GCTAGGGAATTCTCACTATACAAGG	Antisense
dre00015_3	356	455	591	GTAGGCCTCTAACTCTGTATACTAT	Antisense
dre00015_3	396	619	146	TCACCCCAGCATGGCGTACTGTAGA	Antisense
dre00015_3	399	141	297	ACAATTCCACTGTTTTAAGGGACAT	Antisense
dre00015_3	412	643	436	TACCATACTGTATATATGCCTGTAG	Antisense
dre00015_3	43	419	460	GATATTTCAGTGTGCTTTACCATAG	Antisense
dre00015_3	456	669	475	TTTACCATAGTATCACCAAGCCCAA	Antisense
dre00015_3	469	7	365	ATTGCTTGTGGCTTCTGTTCCTGAA	Antisense
dre00015_3	487	165	348	AACAGCATTTTGCACCCATTGCTTG	Antisense
dre00015_3	531	207	131	AATAGTAACATTTTCTCACCCCAGC	Antisense
dre00015_3	637	31	486	ATCACCAAGCCCAACTATGTGGAAT	Antisense
dre00015_3	667	169	601	AACTCTGTATACTATTTGTCCATGT	Antisense
dre00015_3	6	71	577	AGTGTGGCTTTCGAGTAGGCCTCTA	Antisense
dre00015_3	118	555	140	TGGTACTATGATTCTGCCAATATAA	Antisense
dre00015_3	119	625	246	TAATATTTCAGTTAGTGCTGCCAAA	Antisense
dre00015_3	128	195	552	AAGGTGCTTTGTCACATACTTCCGG	Antisense
dre00015_3	162	131	378	ACAGTGTTGTTTCCTAGTATACTTG	Antisense
dre00015_3	243	655	395	TATACTTGTTTATTATTCTCAGTGC	Antisense
dre00015_3	296	67	125	ACTGGGTCTTTTCTTTGGTACTATG	Antisense
dre00015_3	345	135	481	ACACCATTATCTGGACCCTTAAGGA	Antisense
dre00015_3	46	245	97	CATTCCTGAGTTCACTTCATTCTGA	Antisense
dre00015_3	477	633	568	TACTTCCGGTACAGTATGCCAAAAG	Antisense
dre00015_3	479	407	88	GATGCAATGCATTCCTGAGTTCACT	Antisense
dre00015_3	532	653	537	TATCAGTGCCAGACTAAGGTGCTTT	Antisense
dre00015_3	607	489	292	GTGATCCTAAATACACTTTACTGTT	Antisense
dre00015_3	67	689	112	TTCATTCTGAGAAACTGGGTCTTTT	Antisense
dre00015_3	710	9	464	ATTCACAATCGTTCTTTACACCATT	Antisense
dre00015_4	139	451	115	GTATAGTGAGAATTCCCTAGCATAT	Antisense
dre00015_4	191	567	326	TGTAAATTCACACTTCCTGTCCTTA	Antisense
dre00015_4	200	327	124	GAATTCCCTAGCATATTCTACAGTA	Antisense
dre00015_4	22	641	267	TACTGTACCGGAAGTATGTGACAAA	Antisense
dre00015_4	292	125	337	ACTTCCTGTCCTTAAGGGTCCAGAT	Antisense
dre00015_4	299	681	297	TTAGTCTGGCACTGATATTATCAAA	Antisense
dre00015_4	31	427	377	GATTGTGAATTGTTGTTTTGTTACT	Antisense
dre00015_4	386	341	77	GAAGCATACATTTCACAGATTCATT	Antisense
dre00015_4	398	51	282	ATGTGACAAAGCACCTTAGTCTGGC	Antisense
dre00015_4	404	663	101	TTTCCAGATTCCTTGTATAGTGAGA	Antisense
dre00015_4	413	151	289	AAAGCACCTTAGTCTGGCACTGATA	Antisense
dre00015_4	45	81	93	AGATTCATTTTCCAGATTCCTTGTA	Antisense
dre00015_4	500	19	136	ATATTCTACAGTACGCCATGCTGGG	Antisense
dre00015_4	692	437	396	GTTACTATTACTAATCACATTGGTT	Antisense
dre00015_4	90	563	343	TGTCCTTAAGGGTCCAGATAATGGT	Antisense
dre00016_1	176	453	5059	GTATCGAAAGATTGTCCCTCGCCAT	Antisense
dre00016_1	186	189	4890	AAGTTTCTGAATGCACCGTTTGAAG	Antisense
dre00016_1	272	609	4986	TCTCTTACCCCACTATACTTTGAAG	Antisense
[truncated: 117,911 more rows]
