# Supplementary material for: Integrating multiple genome annotation databases improves the interpretation of microarray gene expression data
Source: BMC Genomics. 2010 Jan 20;11:50. doi: 10.1186/1471-2164-11-50 (PMC2827411; doi:10.1186/1471-2164-11-50)
Supplement: Additional file 3 — Probe sequence and CDF R libraries of probe remapping using UCSC database, and annotation of the remapped probe sets [file 1471-2164-11-50-S3.ZIP › dreucscjyin_anno.xls]

Gene	ProbeSet	Size	Probes	Transcripts	GenomeLocation	ChromosomeStrand	EnsGene	EnsSymbol	EnsDesc	ENTREZ	ZFINgene	ZFINSymbol	GO
dre00002	dre00002_1	16	Dr.615.1.S1_at:121:183;Dr.615.1.S1_at:199:349;Dr.615.1.S1_at:19:269;Dr.615.1.S1_at:234:93;Dr.615.1.S1_at:302:235;Dr.615.1.S1_at:395:377;Dr.615.1.S1_at:399:213;Dr.615.1.S1_at:497:167;Dr.615.1.S1_at:512:117;Dr.615.1.S1_at:559:545;Dr.615.1.S1_at:576:373;Dr.615.1.S1_at:591:641;Dr.615.1.S1_at:593:597;Dr.615.1.S1_at:606:59;Dr.615.1.S1_at:670:667;Dr.615.1.S1_at:674:547	AB004881;AF030281;BC059425;ENSDART00000077157;NM_131363	chr12:28025827-28027287	-	ENSDARG00000054879	six3b	Acc:NP_571438];sine oculis homeobox homolog 3b [Source:RefSeq_peptide	30636	ZDB-GENE-990415-128	six3b	GO:0003677;GO:0003700;GO:0005634;GO:0006355;GO:0007420;GO:0043565;GO:0045449
dre00003	dre00003_1	6	Dr.559.2.S1_a_at:121:67;Dr.559.2.S1_a_at:127:401;Dr.559.2.S1_a_at:298:503;Dr.559.2.S1_a_at:429:227;Dr.559.2.S1_a_at:633:293;Dr.559.2.S1_a_at:634:317	AB005147;BC129275;ENSDART00000025606;ENSDART00000105382;ENSDART00000105384;NM_131057;Y12007	chr12:43839146-43842625	+	ENSDARG00000014373	vasa	Acc:NP_571132];vasa homolog [Source:RefSeq_peptide	30263	ZDB-GENE-990415-272	vasa	GO:0000166;GO:0003676;GO:0004386;GO:0005524;GO:0008026;GO:0008406;GO:0016787;GO:0045167
dre00003	dre00003_2	7	Dr.559.2.S1_a_at:133:501;Dr.559.2.S1_a_at:290:245;Dr.559.2.S1_a_at:335:181;Dr.559.2.S1_a_at:374:497;Dr.559.2.S1_a_at:457:291;Dr.559.2.S1_a_at:458:671;Dr.559.2.S1_a_at:572:413	AB005147;BC129275;ENSDART00000105384;NM_131057;Y12007	chr12:43842664-43842938	+	ENSDARG00000014373	vasa	Acc:NP_571132];vasa homolog [Source:RefSeq_peptide	30263	ZDB-GENE-990415-272	vasa	GO:0000166;GO:0003676;GO:0004386;GO:0005524;GO:0008026;GO:0008406;GO:0016787;GO:0045167
dre00004	dre00004_1	14	Dr.562.1.S1_at:130:683;Dr.562.1.S1_at:174:381;Dr.562.1.S1_at:204:423;Dr.562.1.S1_at:335:359;Dr.562.1.S1_at:350:91;Dr.562.1.S1_at:371:655;Dr.562.1.S1_at:372:629;Dr.562.1.S1_at:393:651;Dr.562.1.S1_at:485:391;Dr.562.1.S1_at:562:277;Dr.562.1.S1_at:609:295;Dr.562.1.S1_at:63:513;Dr.562.1.S1_at:86:249;Dr.562.1.S1_at:93:97	AB006084;ENSDART00000032141;NM_131007	chr14:18680560-18681093	+	ENSDARG00000025465	spon2a	Acc:NP_571082];spondin 2a, extracellular matrix protein [Source:RefSeq_peptide	30201	ZDB-GENE-990415-160	spon2a	GO:0003674;GO:0005578;GO:0007155;GO:0007275
dre00005	dre00005_1	3	Dr.563.1.S1_at:107:151;Dr.563.1.S1_at:136:113;Dr.563.1.S1_at:507:45	AB006085;BC078279;BC121778;BC165308;ENSDART00000010148;ENSDART00000054590;NM_131008	chr14:13063155-13063239	+	ENSDARG00000002732	spon2b	Acc:NP_571083];spondin 2b, extracellular matrix protein [Source:RefSeq_peptide	30202;556714	ZDB-GENE-990415-161	spon2b	GO:0003674;GO:0005578;GO:0007155;GO:0007275
dre00005	dre00005_2	4	Dr.563.1.S1_at:318:181;Dr.563.1.S1_at:357:647;Dr.563.1.S1_at:396:453;Dr.563.1.S1_at:443:471	AB006085;BC078279;BC121778;ENSDART00000010148;ENSDART00000054590;NM_131008	chr14:13063225-13063484	+	ENSDARG00000002732	spon2b	Acc:NP_571083];spondin 2b, extracellular matrix protein [Source:RefSeq_peptide	30202;556714	ZDB-GENE-990415-161	spon2b	GO:0003674;GO:0005578;GO:0007155;GO:0007275
dre00005	dre00005_3	6	Dr.563.1.S1_at:125:137;Dr.563.1.S1_at:31:529;Dr.563.1.S1_at:371:703;Dr.563.1.S1_at:547:119;Dr.563.1.S1_at:578:475;Dr.563.1.S1_at:60:171	AB006085;ENSDART00000010148;NM_131008	chr14:13063531-13063636	+	ENSDARG00000002732	spon2b	Acc:NP_571083];spondin 2b, extracellular matrix protein [Source:RefSeq_peptide	30202;556714	ZDB-GENE-990415-161	spon2b	GO:0003674;GO:0005578;GO:0007155;GO:0007275
dre00006	dre00006_1	10	Dr.564.1.S1_at:108:167;Dr.564.1.S1_at:109:647;Dr.564.1.S1_at:217:91;Dr.564.1.S1_at:225:93;Dr.564.1.S1_at:372:21;Dr.564.1.S1_at:487:197;Dr.564.1.S1_at:510:527;Dr.564.1.S1_at:572:417;Dr.564.1.S1_at:581:501;Dr.564.1.S1_at:664:531	AB006086;BC162586;ENSDART00000016983;NM_131515	chr18:24607545-24607910	-	ENSDARG00000010029;ENSDARG00000068648	spon1a	Acc:NM_131515];Acc:Q1LUZ8];Spondin 1a (Fragment). [Source:Uniprot/SPTREMBL;spondin 1a (spon1a), mRNA [Source:RefSeq_dna	58027	ZDB-GENE-000427-9	spon1a
dre00006	dre00006_2	3	Dr.564.1.S1_at:545:141;Dr.564.1.S1_at:620:321;Dr.564.1.S1_at:91:313	AB006086;ENSDART00000016983;NM_131515	chr18:24607393-24607558	-	ENSDARG00000010029;ENSDARG00000068648	spon1a	Acc:NM_131515];Acc:Q1LUZ8];Spondin 1a (Fragment). [Source:Uniprot/SPTREMBL;spondin 1a (spon1a), mRNA [Source:RefSeq_dna	58027	ZDB-GENE-000427-9	spon1a
dre00007	dre00007_1	15	Dr.565.1.S1_at:104:505;Dr.565.1.S1_at:115:191;Dr.565.1.S1_at:172:423;Dr.565.1.S1_at:229:619;Dr.565.1.S1_at:231:511;Dr.565.1.S1_at:275:525;Dr.565.1.S1_at:302:103;Dr.565.1.S1_at:367:539;Dr.565.1.S1_at:407:97;Dr.565.1.S1_at:424:679;Dr.565.1.S1_at:476:691;Dr.565.1.S1_at:484:321;Dr.565.1.S1_at:537:61;Dr.565.1.S1_at:91:279;Dr.565.1.S1_at:92:695	AB006087;NM_131517	chr25:14457604-14458139	-	ENSDARG00000023694	spon1b	Acc:NP_571592];spondin 1b [Source:RefSeq_peptide	58029	ZDB-GENE-000427-10	spon1b	GO:0005576;GO:0007155;GO:0007275;GO:0008083
dre00008	dre00008_1	9	Dr.9011.1.S1_at:136:163;Dr.9011.1.S1_at:264:689;Dr.9011.1.S1_at:326:551;Dr.9011.1.S1_at:354:469;Dr.9011.1.S1_at:410:189;Dr.9011.1.S1_at:500:101;Dr.9011.1.S1_at:603:689;Dr.9011.1.S1_at:625:541;Dr.9011.1.S1_at:629:641	AB006104;BC133877;BC163865;BC163872;ENSDART00000080810;NM_131384	chr24:22516472-22517425	-	ENSDARG00000058011	arx	Acc:O42115];Aristaless-related homeobox protein (ARX). [Source:Uniprot/SWISSPROT	30657;572891	ZDB-GENE-990415-15	arx	GO:0003677;GO:0003700;GO:0005634;GO:0006350;GO:0006353;GO:0006355;GO:0007275;GO:0031564;GO:0043565;GO:0045449
dre00008	dre00008_2	7	Dr.9011.1.S1_at:257:389;Dr.9011.1.S1_at:306:321;Dr.9011.1.S1_at:343:69;Dr.9011.1.S1_at:467:587;Dr.9011.1.S1_at:559:285;Dr.9011.1.S1_at:635:171;Dr.9011.1.S1_at:690:481	AB006104;BC163865;BC163872;ENSDART00000080810;NM_131384	chr24:22516232-22516446	-	ENSDARG00000058011	arx	Acc:O42115];Aristaless-related homeobox protein (ARX). [Source:Uniprot/SWISSPROT	30657;572891	ZDB-GENE-990415-15	arx	GO:0003677;GO:0003700;GO:0005634;GO:0006350;GO:0006353;GO:0006355;GO:0007275;GO:0031564;GO:0043565;GO:0045449
dre00009	dre00009_1	12	Dr.608.1.A1_at:134:343;Dr.608.1.A1_at:147:569;Dr.608.1.A1_at:180:645;Dr.608.1.A1_at:255:37;Dr.608.1.A1_at:279:415;Dr.608.1.A1_at:328:245;Dr.608.1.A1_at:388:643;Dr.608.1.A1_at:462:651;Dr.608.1.A1_at:605:313;Dr.608.1.A1_at:681:133;Dr.608.1.A1_at:83:507;Dr.608.1.A1_at:94:691	AB006322;AF006641;BC117640;ENSDART00000002309;NM_131015	chr23:38229008-38229562	+	ENSDARG00000017121	mafb	Acc:NP_571090];v-maf musculoaponeurotic fibrosarcoma oncogene family, protein B [Source:RefSeq_peptide	30210	ZDB-GENE-980526-515	mafba	GO:0003677;GO:0003700;GO:0005634;GO:0006355;GO:0009880;GO:0009952;GO:0043565;GO:0046983
dre00010	dre00010_1	15	Dr.10168.2.S1_at:122:609;Dr.10168.2.S1_at:195:657;Dr.10168.2.S1_at:251:289;Dr.10168.2.S1_at:325:155;Dr.10168.2.S1_at:351:329;Dr.10168.2.S1_at:366:461;Dr.10168.2.S1_at:380:73;Dr.10168.2.S1_at:396:5;Dr.10168.2.S1_at:415:537;Dr.10168.2.S1_at:491:665;Dr.10168.2.S1_at:508:407;Dr.10168.2.S1_at:520:661;Dr.10168.2.S1_at:607:379;Dr.10168.2.S1_at:640:17;Dr.10168.2.S1_at:67:281	AB006323;ENSDART00000073429	chr18:10391273-10391772	+	ENSDARG00000051752	maf	Acc:Q98UK4];C-Maf. [Source:Uniprot/SPTREMBL	795628	ZDB-GENE-010605-2	maf
dre00011	dre00011_1	10	Dr.10733.1.S1_at:110:425;Dr.10733.1.S1_at:138:527;Dr.10733.1.S1_at:142:99;Dr.10733.1.S1_at:172:385;Dr.10733.1.S1_at:234:153;Dr.10733.1.S1_at:280:585;Dr.10733.1.S1_at:394:17;Dr.10733.1.S1_at:646:411;Dr.10733.1.S1_at:652:197;Dr.10733.1.S1_at:86:577	AB006324;BC133072;BC162337;BC162611;ENSDART00000064833;NM_001082940	chr6:56695795-56696210	+	ENSDARG00000044155	mafl	Acc:NP_001076409];hypothetical protein LOC100000492 [Source:RefSeq_peptide	100000492;114468	ZDB-GENE-010605-3	mafl	GO:0003677;GO:0003700;GO:0005634;GO:0006355;GO:0043565;GO:0046983
dre00011	dre00011_2	4	Dr.10733.1.S1_at:35:455;Dr.10733.1.S1_at:368:663;Dr.10733.1.S1_at:430:245;Dr.10733.1.S1_at:599:105	AB006324;BC133072;ENSDART00000064833;NM_001082940	chr6:56696211-56696342	+	ENSDARG00000044155	mafl	Acc:NP_001076409];hypothetical protein LOC100000492 [Source:RefSeq_peptide	100000492;114468	ZDB-GENE-010605-3	mafl	GO:0003677;GO:0003700;GO:0005634;GO:0006355;GO:0043565;GO:0046983
dre00012	dre00012_1	14	Dr.619.1.S1_at:108:647;Dr.619.1.S1_at:154:631;Dr.619.1.S1_at:166:645;Dr.619.1.S1_at:17:671;Dr.619.1.S1_at:194:435;Dr.619.1.S1_at:199:383;Dr.619.1.S1_at:267:663;Dr.619.1.S1_at:273:157;Dr.619.1.S1_at:356:165;Dr.619.1.S1_at:458:1;Dr.619.1.S1_at:525:577;Dr.619.1.S1_at:579:67;Dr.619.1.S1_at:596:319;Dr.619.1.S1_at:64:373	AB010103;AF098202;BC122095;BC165258;ENSDART00000060018;NM_130979	chr15:30812526-30813365	+	ENSDARG00000040955	dharma	Acc:NP_571054];dharma [Source:RefSeq_peptide	30170	ZDB-GENE-990415-22	dharma	GO:0003677;GO:0003700;GO:0005634;GO:0006355;GO:0007368;GO:0009880;GO:0035050;GO:0043565;GO:0045449;GO:0045743
dre00013	dre00013_1	12	Dr.20582.1.S1_at:108:379;Dr.20582.1.S1_at:177:37;Dr.20582.1.S1_at:235:373;Dr.20582.1.S1_at:237:183;Dr.20582.1.S1_at:325:141;Dr.20582.1.S1_at:367:397;Dr.20582.1.S1_at:485:345;Dr.20582.1.S1_at:535:393;Dr.20582.1.S1_at:631:61;Dr.20582.1.S1_at:640:153;Dr.20582.1.S1_at:652:689;Dr.20582.1.S1_at:71:463	AB080736;BC048876;BC066414;ENSDART00000006619;ENSDART00000098898;NM_200259	chr7:43840904-43847093	-	ENSDARG00000008454	rbpms2	Acc:Q9YGX5];Cytoplasmic polyadenylation element-binding protein 1 (CPE-binding protein 1) (CPE-BP1) (CPEB-1) (Protein Zorba) (Zebrafish orb-type a) (ZOR-1) (Orb/CPEB-related RNA-binding protein). [Source:Uniprot/SWISSPROT	30702;393229	ZDB-GENE-040426-741;ZDB-GENE-990927-1	rbpms2;zorba	GO:0000166;GO:0003676;GO:0003723;GO:0005575;GO:0007310
dre00013	dre00013_2	4	Dr.20582.1.S1_at:450:95;Dr.20582.1.S1_at:459:401;Dr.20582.1.S1_at:535:319;Dr.20582.1.S1_at:676:43	AB080736;BC048876;BC066414;ENSDART00000006619;NM_200259	chr7:43837638-43837663	-	ENSDARG00000008454	rbpms2	Acc:Q9YGX5];Cytoplasmic polyadenylation element-binding protein 1 (CPE-binding protein 1) (CPE-BP1) (CPEB-1) (Protein Zorba) (Zebrafish orb-type a) (ZOR-1) (Orb/CPEB-related RNA-binding protein). [Source:Uniprot/SWISSPROT	30702;393229	ZDB-GENE-040426-741;ZDB-GENE-990927-1	rbpms2;zorba	GO:0000166;GO:0003676;GO:0003723;GO:0005575;GO:0007310
dre00013	dre00013_3	11	Dr.614.1.S2_at:10:63;Dr.614.1.S2_at:153:629;Dr.614.1.S2_at:286:473;Dr.614.1.S2_at:316:565;Dr.614.1.S2_at:363:703;Dr.614.1.S2_at:412:103;Dr.614.1.S2_at:428:577;Dr.614.1.S2_at:476:369;Dr.614.1.S2_at:533:7;Dr.614.1.S2_at:53:631;Dr.614.1.S2_at:62:85	AF076918;BC045467;ENSDART00000024062;ENSDART00000098904;NM_131427	chr7:43824676-43825146	-	ENSDARG00000008454	rbpms2	Acc:Q9YGX5];Cytoplasmic polyadenylation element-binding protein 1 (CPE-binding protein 1) (CPE-BP1) (CPEB-1) (Protein Zorba) (Zebrafish orb-type a) (ZOR-1) (Orb/CPEB-related RNA-binding protein). [Source:Uniprot/SWISSPROT	30702;393229	ZDB-GENE-040426-741;ZDB-GENE-990927-1	rbpms2;zorba	GO:0000166;GO:0003676;GO:0003723;GO:0005575;GO:0007310
dre00013	dre00013_4	15	Dr.20582.1.S2_at:115:53;Dr.20582.1.S2_at:133:179;Dr.20582.1.S2_at:184:695;Dr.20582.1.S2_at:197:699;Dr.20582.1.S2_at:228:653;Dr.20582.1.S2_at:375:481;Dr.20582.1.S2_at:447:513;Dr.20582.1.S2_at:451:511;Dr.20582.1.S2_at:460:359;Dr.20582.1.S2_at:492:703;Dr.20582.1.S2_at:4:591;Dr.20582.1.S2_at:525:89;Dr.20582.1.S2_at:57:213;Dr.20582.1.S2_at:594:449;Dr.20582.1.S2_at:615:519	BC048876;BC066414;ENSDART00000006619;NM_200259	chr7:43836667-43837137	-	ENSDARG00000008454	rbpms2	Acc:Q9YGX5];Cytoplasmic polyadenylation element-binding protein 1 (CPE-binding protein 1) (CPE-BP1) (CPEB-1) (Protein Zorba) (Zebrafish orb-type a) (ZOR-1) (Orb/CPEB-related RNA-binding protein). [Source:Uniprot/SWISSPROT	30702;393229	ZDB-GENE-040426-741;ZDB-GENE-990927-1	rbpms2;zorba	GO:0000166;GO:0003676;GO:0003723;GO:0005575;GO:0007310
dre00014	dre00014_1	4	Dr.8156.1.S1_at:324:545;Dr.8156.1.S1_at:437:533;Dr.8156.1.S1_at:544:359;Dr.8156.1.S1_at:606:91	AB011681;BC163653;BC163656;ENSDART00000067516;ENSDART00000075074;ENSDART00000104746;ENSDART00000104752;ENSDART00000104755;NM_131725		-	ENSDARG00000045932;ENSDARG00000053117	LOC573829;NP_571800.1	Acc:NP_571800];ZOR-2 [Source:RefSeq_peptide	573829;79079	ZDB-GENE-080723-42;ZDB-GENE-080723-43	zgc:194449;zgc:194452
dre00015	dre00015_1	4	Dr.8154.1.S1_at:303:575;Dr.8154.1.S1_at:426:107;Dr.8154.1.S1_at:507:547;Dr.8154.1.S1_at:691:489	AB011826;BC115245;BC163471;ENSDART00000026768;ENSDART00000101020;ENSDART00000101022;NM_131621	chr13:26537617-26538796	-	ENSDARG00000019728	bmpr1a	Acc:NP_571696];bone morphogenetic protein receptor, type 1a [Source:RefSeq_peptide	58145	ZDB-GENE-000502-1	bmpr1a	GO:0004672;GO:0004674;GO:0004675;GO:0004702;GO:0004872;GO:0005024;GO:0005524;GO:0006468;GO:0007178;GO:0016020;GO:0016301
dre00015	dre00015_2	7	Dr.8154.1.S1_at:19:103;Dr.8154.1.S1_at:318:327;Dr.8154.1.S1_at:366:565;Dr.8154.1.S1_at:372:413;Dr.8154.1.S1_at:503:25;Dr.8154.1.S1_at:61:483;Dr.8154.1.S1_at:702:603	AB011826;BC115245;ENSDART00000026768;NM_131621	chr13:26537146-26537456	-	ENSDARG00000019728	bmpr1a	Acc:NP_571696];bone morphogenetic protein receptor, type 1a [Source:RefSeq_peptide	58145	ZDB-GENE-000502-1	bmpr1a	GO:0004672;GO:0004674;GO:0004675;GO:0004702;GO:0004872;GO:0005024;GO:0005524;GO:0006468;GO:0007178;GO:0016020;GO:0016301
dre00015	dre00015_3	30	Dr.25506.2.A1_at:154:505;Dr.25506.2.A1_at:316:307;Dr.25506.2.A1_at:332:475;Dr.25506.2.A1_at:354:303;Dr.25506.2.A1_at:356:455;Dr.25506.2.A1_at:396:619;Dr.25506.2.A1_at:399:141;Dr.25506.2.A1_at:412:643;Dr.25506.2.A1_at:43:419;Dr.25506.2.A1_at:456:669;Dr.25506.2.A1_at:469:7;Dr.25506.2.A1_at:487:165;Dr.25506.2.A1_at:531:207;Dr.25506.2.A1_at:637:31;Dr.25506.2.A1_at:667:169;Dr.25506.2.A1_at:6:71;Dr.255…	BC115245;ENSDART00000026768	chr13:26535570-26536647	-	ENSDARG00000019728	bmpr1a	Acc:NP_571696];bone morphogenetic protein receptor, type 1a [Source:RefSeq_peptide	58145	ZDB-GENE-000502-1	bmpr1a	GO:0004672;GO:0004674;GO:0004675;GO:0004702;GO:0004872;GO:0005024;GO:0005524;GO:0006468;GO:0007178;GO:0016020;GO:0016301
dre00015	dre00015_4	15	Dr.25506.1.A1_at:139:451;Dr.25506.1.A1_at:191:567;Dr.25506.1.A1_at:200:327;Dr.25506.1.A1_at:22:641;Dr.25506.1.A1_at:292:125;Dr.25506.1.A1_at:299:681;Dr.25506.1.A1_at:31:427;Dr.25506.1.A1_at:386:341;Dr.25506.1.A1_at:398:51;Dr.25506.1.A1_at:404:663;Dr.25506.1.A1_at:413:151;Dr.25506.1.A1_at:45:81;Dr.25506.1.A1_at:500:19;Dr.25506.1.A1_at:692:437;Dr.25506.1.A1_at:90:563	BC115245;ENSDART00000026768	chr13:26535962-26536305	+	ENSDARG00000019728	bmpr1a	Acc:NP_571696];bone morphogenetic protein receptor, type 1a [Source:RefSeq_peptide	58145	ZDB-GENE-000502-1	bmpr1a	GO:0004672;GO:0004674;GO:0004675;GO:0004702;GO:0004872;GO:0005024;GO:0005524;GO:0006468;GO:0007178;GO:0016020;GO:0016301
dre00016	dre00016_1	14	Dr.10709.1.S1_at:176:453;Dr.10709.1.S1_at:186:189;Dr.10709.1.S1_at:272:609;Dr.10709.1.S1_at:311:239;Dr.10709.1.S1_at:350:225;Dr.10709.1.S1_at:355:329;Dr.10709.1.S1_at:379:161;Dr.10709.1.S1_at:386:563;Dr.10709.1.S1_at:449:693;Dr.10709.1.S1_at:456:353;Dr.10709.1.S1_at:494:539;Dr.10709.1.S1_at:578:173;Dr.10709.1.S1_at:643:473;Dr.10709.1.S1_at:693:447	AB016799;ENSDART00000047724;NM_131709	chr12:26847402-26847864	+	ENSDARG00000013207	zfhx1	Acc:NP_571784];zinc finger homeobox 1 [Source:RefSeq_peptide	114425	ZDB-GENE-010621-1	zfhx1	GO:0003676;GO:0003677;GO:0003700;GO:0005622;GO:0005634;GO:0006355;GO:0008270;GO:0043565;GO:0045449
dre00017	dre00017_1	10	Dr.6714.1.S1_at:115:41;Dr.6714.1.S1_at:184:81;Dr.6714.1.S1_at:195:355;Dr.6714.1.S1_at:213:655;Dr.6714.1.S1_at:227:283;Dr.6714.1.S1_at:326:685;Dr.6714.1.S1_at:555:69;Dr.6714.1.S1_at:567:705;Dr.6714.1.S1_at:665:207;Dr.6714.1.S1_at:6:449	AB017117;BC056307;BC067606;BC158207;BC163928;BC163939;ENSDART00000105532;NM_194264	chr22:18843723-18844080	+	ENSDARG00000071403	oaz1	Acc:Q9YI98];Ornithine decarboxylase antizyme 1 (ODC antizyme, short form) (ODC-Az- S). [Source:Uniprot/SWISSPROT	259192	ZDB-GENE-020731-4	oaz1	GO:0004857;GO:0008073
dre00017	dre00017_2	6	Dr.6714.1.S1_at:150:11;Dr.6714.1.S1_at:174:9;Dr.6714.1.S1_at:252:441;Dr.6714.1.S1_at:278:423;Dr.6714.1.S1_at:366:411;Dr.6714.1.S1_at:682:539	AB017117;BC056307;BC067606;BC158207;ENSDART00000105532;NM_194264	chr22:18844076-18844280	+	ENSDARG00000071403	oaz1	Acc:Q9YI98];Ornithine decarboxylase antizyme 1 (ODC antizyme, short form) (ODC-Az- S). [Source:Uniprot/SWISSPROT	259192	ZDB-GENE-020731-4	oaz1	GO:0004857;GO:0008073
dre00018	dre00018_1	26	Dr.3411.1.S1_at:106:573;Dr.3411.1.S1_at:110:119;Dr.3411.1.S1_at:125:479;Dr.3411.1.S1_at:26:425;Dr.3411.1.S1_at:317:215;Dr.3411.1.S1_at:472:273;Dr.3411.1.S1_at:480:447;Dr.3411.1.S1_at:504:701;Dr.3411.1.S1_at:581:117;Dr.3411.1.S1_at:638:249;Dr.3411.1.S1_at:659:661;Dr.3411.1.S1_at:92:235;Dr.3411.1.S1_s_at:109:7;Dr.3411.1.S1_s_at:113:517;Dr.3411.1.S1_s_at:194:523;Dr.3411.1.S1_s_at:226:569;Dr.3411.1.S…	AB017118;BC056833;NM_194432	Zv7_NA1208:33836-34432	+	ENSDARG00000016476	oaz2	Acc:Q9YI97];Ornithine decarboxylase antizyme 2 (ODC antizyme, long form) (ODC-Az- L). [Source:Uniprot/SWISSPROT	259193;792122	ZDB-GENE-020731-5	oaz2	GO:0004857;GO:0008073
dre00019	dre00019_1	15	Dr.8159.1.S1_at:15:309;Dr.8159.1.S1_at:242:561;Dr.8159.1.S1_at:249:459;Dr.8159.1.S1_at:255:101;Dr.8159.1.S1_at:281:207;Dr.8159.1.S1_at:339:663;Dr.8159.1.S1_at:353:671;Dr.8159.1.S1_at:368:519;Dr.8159.1.S1_at:440:487;Dr.8159.1.S1_at:46:507;Dr.8159.1.S1_at:558:525;Dr.8159.1.S1_at:630:663;Dr.8159.1.S1_at:648:183;Dr.8159.1.S1_at:704:95;Dr.8159.1.S1_at:79:509	AB018191;BC076423;ENSDART00000052603;NM_131524	chr19:11201919-11202476	-	ENSDARG00000036214	dazl	Acc:Q9YGW7];Deleted in azoospermia-like (DAZ-like protein) (zDazl). [Source:Uniprot/SWISSPROT	58039	ZDB-GENE-000405-6	dazl	GO:0000166;GO:0003676;GO:0003723;GO:0005737;GO:0007283;GO:0008494;GO:0030154;GO:0048477
dre00020	dre00020_1	7	Dr.8289.1.S1_at:146:227;Dr.8289.1.S1_at:228:691;Dr.8289.1.S1_at:254:121;Dr.8289.1.S1_at:425:129;Dr.8289.1.S1_at:433:97;Dr.8289.1.S1_at:497:393;Dr.8289.1.S1_at:547:309	AB020758;BC081625_2;ENSDART00000027129;NM_131457	chr5:68232636-68239000	-	ENSDARG00000005600;ENSDARG00000031219	BMPR1B;bmpr1b	Acc:NM_131457];Acc:O00238];Bone morphogenetic protein receptor type-1B precursor (EC 2.7.11.30) (CDw293 antigen). [Source:Uniprot/SWISSPROT;bone morphogenetic protein receptor, type 1b (bmpr1b), mRNA [Source:RefSeq_dna	30742	ZDB-GENE-991208-8	bmpr1b
dre00020	dre00020_2	9	Dr.8289.1.S1_at:218:557;Dr.8289.1.S1_at:437:219;Dr.8289.1.S1_at:472:189;Dr.8289.1.S1_at:506:561;Dr.8289.1.S1_at:534:651;Dr.8289.1.S1_at:589:559;Dr.8289.1.S1_at:607:429;Dr.8289.1.S1_at:610:191;Dr.8289.1.S1_at:67:537	BC081625_2;NM_131457	chr5:68232296-68232627	-	ENSDARG00000005600;ENSDARG00000031219	BMPR1B;bmpr1b	Acc:NM_131457];Acc:O00238];Bone morphogenetic protein receptor type-1B precursor (EC 2.7.11.30) (CDw293 antigen). [Source:Uniprot/SWISSPROT;bone morphogenetic protein receptor, type 1b (bmpr1b), mRNA [Source:RefSeq_dna	30742	ZDB-GENE-991208-8	bmpr1b
dre00022	dre00022_1	16	Dr.8165.1.S1_at:110:101;Dr.8165.1.S1_at:116:173;Dr.8165.1.S1_at:224:233;Dr.8165.1.S1_at:251:87;Dr.8165.1.S1_at:298:605;Dr.8165.1.S1_at:2:525;Dr.8165.1.S1_at:327:683;Dr.8165.1.S1_at:341:505;Dr.8165.1.S1_at:436:15;Dr.8165.1.S1_at:436:595;Dr.8165.1.S1_at:581:73;Dr.8165.1.S1_at:600:555;Dr.8165.1.S1_at:607:279;Dr.8165.1.S1_at:664:657;Dr.8165.1.S1_at:701:193;Dr.8165.1.S1_at:94:367	AB022162;BC066481;ENSDART00000043117;NM_131521	chr13:20505328-20505927	-	ENSDARG00000033551	fbxw4	Acc:NP_571596];F-box and WD-40 domain protein 4 [Source:RefSeq_peptide	58035	ZDB-GENE-000516-1	fbxw4
dre00023	dre00023_1	8	Dr.23470.1.S1_s_at:129:625;Dr.23470.1.S1_s_at:146:533;Dr.23470.1.S1_s_at:159:49;Dr.23470.1.S1_s_at:161:583;Dr.23470.1.S1_s_at:307:387;Dr.23470.1.S1_s_at:461:655;Dr.23470.1.S1_s_at:495:383;Dr.23470.1.S1_s_at:620:299	AB022286;AF109780;BC062823;BC097094;BC162550;BC164342;ENSDART00000103650;NM_131839;NM_131842	chr11:22610286-22610386	-	ENSDARG00000070542				ZDB-GENE-010605-4	mafbb
dre00023	dre00023_2	11	Dr.23470.1.S1_s_at:638:577;Dr.8198.1.A1_at:137:95;Dr.8198.1.A1_at:151:21;Dr.8198.1.A1_at:267:255;Dr.8198.1.A1_at:357:21;Dr.8198.1.A1_at:402:253;Dr.8198.1.A1_at:437:291;Dr.8198.1.A1_at:460:557;Dr.8198.1.A1_at:466:269;Dr.8198.1.A1_at:688:255;Dr.8198.1.A1_at:698:687	AB022286;AF109780;BC062823;BC097094;BC162550;NM_131839;NM_131842	chr11:22610051-22610297	-	ENSDARG00000070542				ZDB-GENE-010605-4	mafbb
dre00023	dre00023_3	4	Dr.23470.1.S1_s_at:239:19;Dr.23470.1.S1_s_at:346:365;Dr.23470.1.S1_s_at:575:199;Dr.23470.1.S1_s_at:585:319	AB022286;AF109780;BC062823;BC097094;NM_131839;NM_131842	chr11:22609979-22610013	-	ENSDARG00000070542				ZDB-GENE-010605-4	mafbb
dre00024	dre00024_1	11	Dr.8056.1.S1_at:110:497;Dr.8056.1.S1_at:327:507;Dr.8056.1.S1_at:351:525;Dr.8056.1.S1_at:365:541;Dr.8056.1.S1_at:427:493;Dr.8056.1.S1_at:495:41;Dr.8056.1.S1_at:560:355;Dr.8056.1.S1_at:570:553;Dr.8056.1.S1_at:643:293;Dr.8056.1.S1_at:656:593;Dr.8056.1.S1_at:696:193	AB023488;AF116852;BC124128;BC165086;ENSDART00000066477;NM_131003	chr12:5206249-5207600	-	ENSDARG00000045219	dkk1	Acc:NP_571078];dickkopf 1 [Source:RefSeq_peptide	30197	ZDB-GENE-990708-5	dkk1	GO:0005576;GO:0007275;GO:0007398;GO:0017147;GO:0030178;GO:0030900;GO:0030903
dre00024	dre00024_2	5	Dr.8056.1.S1_at:230:443;Dr.8056.1.S1_at:258:365;Dr.8056.1.S1_at:310:217;Dr.8056.1.S1_at:598:107;Dr.8056.1.S1_at:690:585	AB023488;AF116852;BC124128;ENSDART00000066477;NM_131003	chr12:5206125-5206258	-	ENSDARG00000045219	dkk1	Acc:NP_571078];dickkopf 1 [Source:RefSeq_peptide	30197	ZDB-GENE-990708-5	dkk1	GO:0005576;GO:0007275;GO:0007398;GO:0017147;GO:0030178;GO:0030900;GO:0030903
dre00025	dre00025_1	10	Dr.8099.1.S1_at:102:523;Dr.8099.1.S1_at:154:95;Dr.8099.1.S1_at:18:433;Dr.8099.1.S1_at:297:33;Dr.8099.1.S1_at:321:177;Dr.8099.1.S1_at:36:245;Dr.8099.1.S1_at:570:451;Dr.8099.1.S1_at:673:187;Dr.8099.1.S1_at:689:273;Dr.8099.1.S1_at:86:233	AB025312;BC098524;ENSDART00000067797;ENSDART00000097951;NM_131212	chr8:55480120-55480838	-	ENSDARG00000046115	RHO	Acc:P08100];Rhodopsin (Opsin-2). [Source:Uniprot/SWISSPROT		ZDB-GENE-991229-12	exorh
dre00026	dre00026_1	9	Dr.8277.1.S1_at:142:579;Dr.8277.1.S1_at:19:327;Dr.8277.1.S1_at:245:289;Dr.8277.1.S1_at:318:63;Dr.8277.1.S1_at:380:353;Dr.8277.1.S1_at:383:635;Dr.8277.1.S1_at:616:203;Dr.8277.1.S1_at:624:569;Dr.8277.1.S1_at:664:359	AB026158;AY500820;BC081576;BC109450;ENSDART00000016501;ENSDART00000102909;ENSDART00000102913;NM_001001835;NM_001009890	chr20:28011240-28012081	-	ENSDARG00000018485	cyp2j26	Acc:NP_001009890];cytochrome P450, family 2, subfamily V, polypeptide 2 [Source:RefSeq_peptide	414933;494153;792107	ZDB-GENE-040912-139	cyp2j26	GO:0004497;GO:0005506;GO:0005579;GO:0006118;GO:0006783;GO:0006826;GO:0006879;GO:0016020;GO:0016491;GO:0016712;GO:0020037;GO:0046872
dre00027	dre00027_1	16	Dr.8281.1.S1_at:102:685;Dr.8281.1.S1_at:108:63;Dr.8281.1.S1_at:11:263;Dr.8281.1.S1_at:175:361;Dr.8281.1.S1_at:186:107;Dr.8281.1.S1_at:258:415;Dr.8281.1.S1_at:258:69;Dr.8281.1.S1_at:277:263;Dr.8281.1.S1_at:402:209;Dr.8281.1.S1_at:460:679;Dr.8281.1.S1_at:464:139;Dr.8281.1.S1_at:510:367;Dr.8281.1.S1_at:561:609;Dr.8281.1.S1_at:576:279;Dr.8281.1.S1_at:610:659;Dr.8281.1.S1_at:667:425	AB026979;NM_130968	chr1:37821448-37822008	-	ENSDARG00000005479	zgc:153720	Acc:Q9W7R4];Teneurin-3 (Ten-3) (Tenascin-M3) (Ten-m3) (Protein Odd Oz/ten-m homolog 3). [Source:Uniprot/SWISSPROT	30155;767719;794550	ZDB-GENE-060929-982;ZDB-GENE-990714-19	odz3;zgc:153720	GO:0003674;GO:0004308;GO:0005575;GO:0005579;GO:0005975;GO:0008150;GO:0016020;GO:0016021
dre00028	dre00028_1	3	Dr.8092.1.S1_at:363:459;Dr.8092.1.S1_at:44:25;Dr.8092.1.S1_at:652:97	AB026980;ENSDART00000002791;ENSDART00000045312;NM_130969	chr15:13213495-13213564	-	ENSDARG00000034264	odz4	Acc:Q804R1];Odd Oz/ten-m homolog 4 (Fragment). [Source:Uniprot/SPTREMBL	792640	ZDB-GENE-990714-20	odz4
dre00028	dre00028_2	9	Dr.8092.1.S1_at:248:673;Dr.8092.1.S1_at:253:201;Dr.8092.1.S1_at:368:277;Dr.8092.1.S1_at:374:479;Dr.8092.1.S1_at:485:51;Dr.8092.1.S1_at:496:373;Dr.8092.1.S1_at:55:281;Dr.8092.1.S1_at:654:593;Dr.8092.1.S1_at:658:593	AB026980;NM_130969	chr15:13212962-13213398	-	ENSDARG00000034264	odz4	Acc:Q804R1];Odd Oz/ten-m homolog 4 (Fragment). [Source:Uniprot/SPTREMBL	792640	ZDB-GENE-990714-20	odz4
dre00029	dre00029_1	12	Dr.7930.1.S1_at:138:501;Dr.7930.1.S1_at:171:215;Dr.7930.1.S1_at:175:705;Dr.7930.1.S1_at:180:21;Dr.7930.1.S1_at:243:241;Dr.7930.1.S1_at:280:247;Dr.7930.1.S1_at:303:303;Dr.7930.1.S1_at:319:237;Dr.7930.1.S1_at:406:343;Dr.7930.1.S1_at:485:163;Dr.7930.1.S1_at:613:479;Dr.7930.1.S1_at:666:411	AB030897;BC044128;BC059417;ENSDART00000040362;ENSDART00000099708;NM_131722	chr8:22283768-22284246	+	ENSDARG00000000857	mapk14a	Acc:Q9DGE2];Mitogen-activated protein kinase 14a (EC 2.7.11.24) (Mitogen-activated protein kinase p38a) (MAP kinase p38a) (zp38a). [Source:Uniprot/SWISSPROT	323679;573310;65237	ZDB-GENE-010202-2;ZDB-GENE-030131-2399	mapk14a;srpk1	GO:0000166;GO:0004672;GO:0004674;GO:0004707;GO:0005524;GO:0005575;GO:0006468;GO:0006950;GO:0007243;GO:0008339;GO:0016301;GO:0016740;GO:0040016
dre00029	dre00029_2	4	Dr.7930.1.S1_at:293:657;Dr.7930.1.S1_at:317:649;Dr.7930.1.S1_at:500:325;Dr.7930.1.S1_at:75:663	BC044128;BC059417;ENSDART00000040362;ENSDART00000099708;NM_131722	chr8:22283865-22283941	+	ENSDARG00000000857	mapk14a	Acc:Q9DGE2];Mitogen-activated protein kinase 14a (EC 2.7.11.24) (Mitogen-activated protein kinase p38a) (MAP kinase p38a) (zp38a). [Source:Uniprot/SWISSPROT	323679;573310;65237	ZDB-GENE-010202-2;ZDB-GENE-030131-2399	mapk14a;srpk1	GO:0000166;GO:0004672;GO:0004674;GO:0004707;GO:0005524;GO:0005575;GO:0006468;GO:0006950;GO:0007243;GO:0008339;GO:0016301;GO:0016740;GO:0040016
dre00029	dre00029_3	16	Dr.7903.1.S1_at:161:133;Dr.7903.1.S1_at:168:383;Dr.7903.1.S1_at:183:73;Dr.7903.1.S1_at:186:59;Dr.7903.1.S1_at:194:643;Dr.7903.1.S1_at:250:555;Dr.7903.1.S1_at:269:309;Dr.7903.1.S1_at:272:599;Dr.7903.1.S1_at:314:13;Dr.7903.1.S1_at:362:27;Dr.7903.1.S1_at:3:505;Dr.7903.1.S1_at:524:503;Dr.7903.1.S1_at:572:131;Dr.7903.1.S1_at:578:369;Dr.7903.1.S1_at:602:549;Dr.7903.1.S1_at:709:509	BC056825;ENSDART00000037109;ENSDART00000063162;NM_199650	chr8:22290101-22292210	+	ENSDARG00000000857	mapk14a	Acc:Q9DGE2];Mitogen-activated protein kinase 14a (EC 2.7.11.24) (Mitogen-activated protein kinase p38a) (MAP kinase p38a) (zp38a). [Source:Uniprot/SWISSPROT	323679;573310;65237	ZDB-GENE-010202-2;ZDB-GENE-030131-2399	mapk14a;srpk1	GO:0000166;GO:0004672;GO:0004674;GO:0004707;GO:0005524;GO:0005575;GO:0006468;GO:0006950;GO:0007243;GO:0008339;GO:0016301;GO:0016740;GO:0040016
dre00029	dre00029_4	12	Dr.26334.1.A1_at:101:601;Dr.26334.1.A1_at:184:571;Dr.26334.1.A1_at:226:525;Dr.26334.1.A1_at:26:319;Dr.26334.1.A1_at:322:427;Dr.26334.1.A1_at:342:149;Dr.26334.1.A1_at:366:517;Dr.26334.1.A1_at:586:237;Dr.26334.1.A1_at:660:187;Dr.26334.1.A1_at:673:689;Dr.26334.1.A1_at:689:109;Dr.26334.1.A1_at:83:357	BC056825;ENSDART00000037109;NM_199650	chr8:22302516-22302905	+	ENSDARG00000000857	mapk14a	Acc:Q9DGE2];Mitogen-activated protein kinase 14a (EC 2.7.11.24) (Mitogen-activated protein kinase p38a) (MAP kinase p38a) (zp38a). [Source:Uniprot/SWISSPROT	323679;573310;65237	ZDB-GENE-010202-2;ZDB-GENE-030131-2399	mapk14a;srpk1	GO:0000166;GO:0004672;GO:0004674;GO:0004707;GO:0005524;GO:0005575;GO:0006468;GO:0006950;GO:0007243;GO:0008339;GO:0016301;GO:0016740;GO:0040016
dre00030	dre00030_1	5	Dr.19392.1.S1_at:134:225;Dr.19392.1.S1_at:270:217;Dr.19392.1.S1_at:345:27;Dr.19392.1.S1_at:43:209;Dr.19392.1.S1_at:669:377	AB030898;BC063029;ENSDART00000030921;ENSDART00000104590;NM_178223	chr11:759556-759616	-	ENSDARG00000028721	mapk14b	Acc:Q9DGE1];Mitogen-activated protein kinase 14b (EC 2.7.11.24) (Mitogen-activated protein kinase p38b) (MAP kinase p38b) (zp38b). [Source:Uniprot/SWISSPROT	266756;792480	ZDB-GENE-021007-1	mapk14b	GO:0000166;GO:0004672;GO:0004674;GO:0004707;GO:0005524;GO:0006468;GO:0016301;GO:0016740
dre00030	dre00030_2	6	Dr.19392.1.S1_at:128:49;Dr.19392.1.S1_at:239:441;Dr.19392.1.S1_at:279:695;Dr.19392.1.S1_at:313:211;Dr.19392.1.S1_at:629:383;Dr.19392.1.S1_at:703:283	AB030898;NM_178223	chr11:754696-754850	-	ENSDARG00000028721	mapk14b	Acc:Q9DGE1];Mitogen-activated protein kinase 14b (EC 2.7.11.24) (Mitogen-activated protein kinase p38b) (MAP kinase p38b) (zp38b). [Source:Uniprot/SWISSPROT	266756;792480	ZDB-GENE-021007-1	mapk14b	GO:0000166;GO:0004672;GO:0004674;GO:0004707;GO:0005524;GO:0006468;GO:0016301;GO:0016740
dre00030	dre00030_3	7	Dr.25727.1.A1_at:125:385;Dr.25727.1.A1_at:221:613;Dr.25727.1.A1_at:262:403;Dr.25727.1.A1_at:531:575;Dr.25727.1.A1_at:613:73;Dr.25727.1.A1_at:650:661;Dr.25727.1.A1_at:708:327	AY391436;BC063029;BC063937;ENSDART00000030921;ENSDART00000040147	chr11:753583-753728	-	ENSDARG00000028721	mapk14b	Acc:Q9DGE1];Mitogen-activated protein kinase 14b (EC 2.7.11.24) (Mitogen-activated protein kinase p38b) (MAP kinase p38b) (zp38b). [Source:Uniprot/SWISSPROT	266756;792480	ZDB-GENE-021007-1	mapk14b	GO:0000166;GO:0004672;GO:0004674;GO:0004707;GO:0005524;GO:0006468;GO:0016301;GO:0016740
dre00030	dre00030_4	7	Dr.25727.1.A1_at:140:615;Dr.25727.1.A1_at:192:503;Dr.25727.1.A1_at:488:241;Dr.25727.1.A1_at:548:271;Dr.25727.1.A1_at:618:413;Dr.25727.1.A1_at:665:349;Dr.25727.1.A1_at:673:687	AY391436;BC063937;ENSDART00000040147	chr11:764210-764262	-	ENSDARG00000028721	mapk14b	Acc:Q9DGE1];Mitogen-activated protein kinase 14b (EC 2.7.11.24) (Mitogen-activated protein kinase p38b) (MAP kinase p38b) (zp38b). [Source:Uniprot/SWISSPROT	266756;792480	ZDB-GENE-021007-1	mapk14b	GO:0000166;GO:0004672;GO:0004674;GO:0004707;GO:0005524;GO:0006468;GO:0016301;GO:0016740
dre00030	dre00030_5	17	Dr.14994.1.A1_at:10:17;Dr.14994.1.A1_at:263:15;Dr.14994.1.A1_at:345:583;Dr.14994.1.A1_at:380:379;Dr.14994.1.A1_at:407:41;Dr.14994.1.A1_at:436:583;Dr.14994.1.A1_at:447:77;Dr.14994.1.A1_at:517:633;Dr.14994.1.A1_at:534:143;Dr.14994.1.A1_at:60:619;Dr.14994.1.A1_at:657:55;Dr.14994.1.A1_at:679:467;Dr.14994.1.A1_at:690:521;Dr.14994.1.A1_at:69:91;Dr.14994.1.A1_at:703:575;Dr.14994.1.A1_at:80:521;Dr.19392.…	BC063029;BC063937;ENSDART00000030921;ENSDART00000040147	chr11:750832-752130	-	ENSDARG00000028721	mapk14b	Acc:Q9DGE1];Mitogen-activated protein kinase 14b (EC 2.7.11.24) (Mitogen-activated protein kinase p38b) (MAP kinase p38b) (zp38b). [Source:Uniprot/SWISSPROT	266756;792480	ZDB-GENE-021007-1	mapk14b	GO:0000166;GO:0004672;GO:0004674;GO:0004707;GO:0005524;GO:0006468;GO:0016301;GO:0016740
dre00031	dre00031_1	9	Dr.10532.1.S1_at:155:423;Dr.10532.1.S1_at:295:201;Dr.10532.1.S1_at:389:545;Dr.10532.1.S1_at:393:189;Dr.10532.1.S1_at:438:501;Dr.10532.1.S1_at:535:211;Dr.10532.1.S1_at:662:417;Dr.10532.1.S1_at:685:91;Dr.10532.1.S1_at:690:505	AB030899_2;BC044129_2;BC071285;BC165822_2;NM_131724	chr12:32811298-32818800	-	ENSDARG00000005567	map2k3	Acc:Q6IQW6];Map2k3 protein. [Source:Uniprot/SPTREMBL		ZDB-GENE-010202-3	map2k6
dre00032	dre00032_1	8	Dr.10450.1.S1_at:13:143;Dr.10450.1.S1_at:199:251;Dr.10450.1.S1_at:25:79;Dr.10450.1.S1_at:404:5;Dr.10450.1.S1_at:444:143;Dr.10450.1.S1_at:514:443;Dr.10450.1.S1_at:600:149;Dr.10450.1.S1_at:84:701	AB030900;NM_131721	chr12:44160030-44160476	-	ENSDARG00000009870	mapk8	Acc:Q9DGD9];Mitogen-activated protein kinase 8 (EC 2.7.11.24) (Stress-activated protein kinase JNK1) (c-Jun N-terminal kinase 1). [Source:Uniprot/SWISSPROT	562720;65236	ZDB-GENE-010202-1	mapk8	GO:0000166;GO:0004672;GO:0004674;GO:0004707;GO:0005524;GO:0006468;GO:0016301;GO:0016740
dre00033	dre00033_1	10	Dr.10451.1.S1_at:158:523;Dr.10451.1.S1_at:377:647;Dr.10451.1.S1_at:482:529;Dr.10451.1.S1_at:523:89;Dr.10451.1.S1_at:587:497;Dr.10451.1.S1_at:592:215;Dr.10451.1.S1_at:608:31;Dr.10451.1.S1_at:683:635;Dr.10451.1.S1_at:685:125;Dr.10451.1.S1_at:82:79	AB030901;BC092671;BC116561;BC133870;EF433293;ENSDART00000058834;ENSDART00000093037;NM_205736	chr3:62100154-62107128	-	ENSDARG00000063583	zgc:136500	Acc:NP_991299];MKK4 [Source:RefSeq_peptide	100004207;100008385;403052;797075	ZDB-GENE-060512-98	map2k4	GO:0004672;GO:0004674;GO:0005524;GO:0005575;GO:0006468
dre00033	dre00033_2	3	Dr.10451.1.S1_at:256:655;Dr.10451.1.S1_at:322:117;Dr.10451.1.S1_at:618:63	AB030901;BC116561;BC133870;EF433293;ENSDART00000058834;ENSDART00000093037;NM_205736	chr3:62096339-62096384	-	ENSDARG00000063583	zgc:136500	Acc:NP_991299];MKK4 [Source:RefSeq_peptide	100004207;100008385;403052;797075	ZDB-GENE-060512-98	map2k4	GO:0004672;GO:0004674;GO:0005524;GO:0005575;GO:0006468
dre00034	dre00034_1	12	Dr.10552.1.S1_at:125:531;Dr.10552.1.S1_at:138:615;Dr.10552.1.S1_at:143:41;Dr.10552.1.S1_at:286:349;Dr.10552.1.S1_at:293:643;Dr.10552.1.S1_at:330:1;Dr.10552.1.S1_at:345:521;Dr.10552.1.S1_at:388:19;Dr.10552.1.S1_at:409:197;Dr.10552.1.S1_at:445:537;Dr.10552.1.S1_at:603:525;Dr.10552.1.S1_at:679:45	AB030902;AY922319;BC045505;BC066401;BC097073;BC163960;ENSDART00000103746;NM_201507	chr3:23639409-23641869	-	ENSDARG00000070573	mapk3	Acc:NP_958915];mitogen-activated protein kinase 3 [Source:RefSeq_peptide	100002744;399480	ZDB-GENE-040121-1	mapk3	GO:0000166;GO:0004672;GO:0004674;GO:0004707;GO:0005524;GO:0006468;GO:0016301;GO:0016740
dre00034	dre00034_2	3	Dr.10552.1.S1_at:144:59;Dr.10552.1.S1_at:4:351;Dr.10552.1.S1_at:701:379	AB030902;BC045505;BC066401;BC097073;ENSDART00000103746;NM_201507	chr3:23637251-23639407	-	ENSDARG00000070573	mapk3	Acc:NP_958915];mitogen-activated protein kinase 3 [Source:RefSeq_peptide	100002744;399480	ZDB-GENE-040121-1	mapk3	GO:0000166;GO:0004672;GO:0004674;GO:0004707;GO:0005524;GO:0006468;GO:0016301;GO:0016740
dre00035	dre00035_1	14	Dr.10452.2.S1_a_at:108:45;Dr.10452.2.S1_a_at:10:89;Dr.10452.2.S1_a_at:126:531;Dr.10452.2.S1_a_at:208:423;Dr.10452.2.S1_a_at:294:569;Dr.10452.2.S1_a_at:305:651;Dr.10452.2.S1_a_at:425:131;Dr.10452.2.S1_a_at:43:575;Dr.10452.2.S1_a_at:447:573;Dr.10452.2.S1_a_at:44:65;Dr.10452.2.S1_a_at:504:231;Dr.10452.2.S1_a_at:524:453;Dr.10452.2.S1_a_at:615:111;Dr.10452.2.S1_a_at:694:323	AB030903;AY922320;BC050169;BC065868;ENSDART00000030213;ENSDART00000078046;NM_182888	chr5:5731216-5744384	-	ENSDARG00000027552	mapk1	Acc:NP_878308];mitogen-activated protein kinase 1 [Source:RefSeq_peptide	360144	ZDB-GENE-030722-2	mapk1	GO:0000166;GO:0004672;GO:0004674;GO:0004707;GO:0005524;GO:0006468;GO:0016301;GO:0016740
dre00036	dre00036_1	16	Dr.8294.1.S1_at:144:445;Dr.8294.1.S1_at:168:459;Dr.8294.1.S1_at:175:253;Dr.8294.1.S1_at:184:581;Dr.8294.1.S1_at:299:167;Dr.8294.1.S1_at:36:687;Dr.8294.1.S1_at:389:333;Dr.8294.1.S1_at:397:461;Dr.8294.1.S1_at:40:481;Dr.8294.1.S1_at:426:41;Dr.8294.1.S1_at:427:537;Dr.8294.1.S1_at:576:125;Dr.8294.1.S1_at:609:703;Dr.8294.1.S1_at:627:235;Dr.8294.1.S1_at:651:465;Dr.8294.1.S1_at:691:323	AB032262;BC099991;ENSDART00000033369;NM_131503	chr3:41518997-41519517	-	ENSDARG00000026534	axin1	Acc:P57094];Axin-1 (Axis inhibition protein 1). [Source:Uniprot/SWISSPROT	57931	ZDB-GENE-000403-1	axin1	GO:0001654;GO:0004871;GO:0005622;GO:0007275;GO:0030178;GO:0031101
dre00036	dre00036_2	13	Dr.17733.1.S1_at:102:171;Dr.17733.1.S1_at:103:223;Dr.17733.1.S1_at:166:459;Dr.17733.1.S1_at:278:419;Dr.17733.1.S1_at:304:693;Dr.17733.1.S1_at:337:381;Dr.17733.1.S1_at:381:111;Dr.17733.1.S1_at:440:329;Dr.17733.1.S1_at:526:79;Dr.17733.1.S1_at:617:687;Dr.17733.1.S1_at:641:693;Dr.17733.1.S1_at:6:615;Dr.17733.1.S1_at:94:483	BC099991;ENSDART00000033369;NM_131503	chr3:41517513-41518027	-	ENSDARG00000026534	axin1	Acc:P57094];Axin-1 (Axis inhibition protein 1). [Source:Uniprot/SWISSPROT	57931	ZDB-GENE-000403-1	axin1	GO:0001654;GO:0004871;GO:0005622;GO:0007275;GO:0030178;GO:0031101
dre00037	dre00037_1	9	Dr.3727.1.S1_a_at:211:655;Dr.3727.1.S1_a_at:268:535;Dr.3727.1.S1_a_at:271:397;Dr.3727.1.S1_a_at:385:211;Dr.3727.1.S1_a_at:403:337;Dr.3727.1.S1_a_at:418:591;Dr.3727.1.S1_a_at:474:131;Dr.3727.1.S1_a_at:533:671;Dr.3727.1.S1_a_at:668:271	AB032263;AF387812;AJ854187;BC045281;ENSDART00000019803;ENSDART00000020575;NM_131561	chr3:45820236-45820561	-	ENSDARG00000014147	axin2	Acc:P57095];Axin-2 (Axis inhibition protein 2). [Source:Uniprot/SWISSPROT	58080	ZDB-GENE-000403-2	axin2	GO:0004871;GO:0005622;GO:0007275
dre00038	dre00038_1	13	Dr.259.1.S1_at:158:441;Dr.259.1.S1_at:211:201;Dr.259.1.S1_at:314:589;Dr.259.1.S1_at:412:249;Dr.259.1.S1_at:428:655;Dr.259.1.S1_at:432:655;Dr.259.1.S1_at:439:513;Dr.259.1.S1_at:479:551;Dr.259.1.S1_at:573:479;Dr.259.1.S1_at:585:251;Dr.259.1.S1_at:687:497;Dr.259.1.S1_at:687:659;Dr.259.1.S1_at:85:505	AB032264;AJ223501;BC056332;BC065952;ENSDART00000024935;NM_131390	chr16:7790909-7791420	+	ENSDARG00000015681	gsk3a	Acc:NP_571465];glycogen synthase kinase 3 alpha [Source:RefSeq_peptide	30664	ZDB-GENE-990714-3	gsk3a	GO:0000166;GO:0004672;GO:0004674;GO:0005524;GO:0006468;GO:0016301;GO:0016740
dre00039	dre00039_1	14	Dr.8166.1.S1_at:14:227;Dr.8166.1.S1_at:167:43;Dr.8166.1.S1_at:180:155;Dr.8166.1.S1_at:200:421;Dr.8166.1.S1_at:289:607;Dr.8166.1.S1_at:344:265;Dr.8166.1.S1_at:41:621;Dr.8166.1.S1_at:441:503;Dr.8166.1.S1_at:518:161;Dr.8166.1.S1_at:647:627;Dr.8166.1.S1_at:67:43;Dr.8166.1.S1_at:67:513;Dr.8166.1.S1_at:96:375;Dr.8166.1.S1_at:98:401	AB032265;AJ223502;ENSDART00000018228;NM_131381	chr9:4180212-4180755	-	ENSDARG00000017803	gsk3b	Acc:NP_571456];glycogen synthase kinase 3 beta [Source:RefSeq_peptide	30654	ZDB-GENE-990714-4	gsk3b	GO:0000166;GO:0004672;GO:0004674;GO:0005524;GO:0006468;GO:0016301;GO:0016740
dre00040	dre00040_1	15	Dr.10711.1.S1_at:180:529;Dr.10711.1.S1_at:197:451;Dr.10711.1.S1_at:216:37;Dr.10711.1.S1_at:236:589;Dr.10711.1.S1_at:282:61;Dr.10711.1.S1_at:286:109;Dr.10711.1.S1_at:308:231;Dr.10711.1.S1_at:362:509;Dr.10711.1.S1_at:43:19;Dr.10711.1.S1_at:458:355;Dr.10711.1.S1_at:492:689;Dr.10711.1.S1_at:494:637;Dr.10711.1.S1_at:621:615;Dr.10711.1.S1_at:630:143;Dr.10711.1.S1_at:645:67	AB032415;BC045280;ENSDART00000079583;NM_131714	chr14:18623289-18623815	+	ENSDARG00000057007	ctbp1	Acc:NP_571789];C-terminal binding protein 1 [Source:RefSeq_peptide	65229	ZDB-GENE-010130-1	ctbp1	GO:0006564;GO:0008152;GO:0016616;GO:0051287
dre00040	dre00040_2	16	Dr.10711.1.S2_at:136:183;Dr.10711.1.S2_at:143:453;Dr.10711.1.S2_at:166:87;Dr.10711.1.S2_at:272:357;Dr.10711.1.S2_at:283:475;Dr.10711.1.S2_at:403:5;Dr.10711.1.S2_at:403:503;Dr.10711.1.S2_at:410:353;Dr.10711.1.S2_at:463:193;Dr.10711.1.S2_at:519:95;Dr.10711.1.S2_at:547:347;Dr.10711.1.S2_at:583:435;Dr.10711.1.S2_at:81:271;Dr.10711.1.S2_at:86:101;Dr.10711.1.S2_at:86:189;Dr.10711.1.S2_at:8:93	BC045280;ENSDART00000079583;NM_131714	chr14:18624845-18625404	+	ENSDARG00000057007	ctbp1	Acc:NP_571789];C-terminal binding protein 1 [Source:RefSeq_peptide	65229	ZDB-GENE-010130-1	ctbp1	GO:0006564;GO:0008152;GO:0016616;GO:0051287
dre00041	dre00041_1	16	Dr.2550.1.S1_s_at:155:605;Dr.2550.1.S1_s_at:219:589;Dr.2550.1.S1_s_at:22:113;Dr.2550.1.S1_s_at:260:499;Dr.2550.1.S1_s_at:266:469;Dr.2550.1.S1_s_at:279:689;Dr.2550.1.S1_s_at:325:555;Dr.2550.1.S1_s_at:352:215;Dr.2550.1.S1_s_at:388:521;Dr.2550.1.S1_s_at:451:209;Dr.2550.1.S1_s_at:49:651;Dr.2550.1.S1_s_at:581:411;Dr.2550.1.S1_s_at:618:169;Dr.2550.1.S1_s_at:625:671;Dr.2550.1.S1_s_at:692:703;Dr.2550.1.S…	AB032416;BC045361;BC056327;BC066380;BC155842;ENSDART00000049236;ENSDART00000103426;NM_131715	chr17:50603165-50603695	-	ENSDARG00000044062	ctbp2	Acc:NP_571790];C-terminal binding protein 2 [Source:RefSeq_peptide	566638;65230	ZDB-GENE-010130-2	ctbp2	GO:0006564;GO:0007416;GO:0008152;GO:0016616;GO:0043010;GO:0051287
dre00042	dre00042_1	15	Dr.8323.1.S1_at:163:541;Dr.8323.1.S1_at:174:325;Dr.8323.1.S1_at:211:645;Dr.8323.1.S1_at:248:681;Dr.8323.1.S1_at:311:329;Dr.8323.1.S1_at:335:621;Dr.8323.1.S1_at:336:647;Dr.8323.1.S1_at:413:365;Dr.8323.1.S1_at:419:249;Dr.8323.1.S1_at:442:293;Dr.8323.1.S1_at:537:433;Dr.8323.1.S1_at:664:187;Dr.8323.1.S1_at:668:657;Dr.8323.1.S1_at:79:659;Dr.8323.1.S1_at:9:261	AB032725;BC060923;ENSDART00000008410;ENSDART00000039629;NM_131494	chr19:6491701-6492254	-	ENSDARG00000034668	tnrc4	Acc:NP_571569];trinucleotide repeat containing 4 [Source:RefSeq_peptide	57922	ZDB-GENE-000501-2	tnrc4	GO:0000166;GO:0003676
dre00043	dre00043_1	16	Dr.5803.1.S1_a_at:119:99;Dr.5803.1.S1_a_at:140:705;Dr.5803.1.S1_a_at:172:497;Dr.5803.1.S1_a_at:177:703;Dr.5803.1.S1_a_at:315:323;Dr.5803.1.S1_a_at:343:429;Dr.5803.1.S1_a_at:369:593;Dr.5803.1.S1_a_at:36:317;Dr.5803.1.S1_a_at:455:465;Dr.5803.1.S1_a_at:46:319;Dr.5803.1.S1_a_at:505:689;Dr.5803.1.S1_a_at:509:505;Dr.5803.1.S1_a_at:569:561;Dr.5803.1.S1_a_at:639:251;Dr.5803.1.S1_a_at:653:107;Dr.5803.1.S1…	AB032726;BC049453;ENSDART00000041055;NM_131613	chr7:24916123-24916687	+	ENSDARG00000005315	cugbp1	Acc:NP_571688];CUG triplet repeat, RNA-binding protein 1 [Source:RefSeq_peptide	58137	ZDB-GENE-000501-1	cugbp1	GO:0000166;GO:0003676;GO:0003723;GO:0005737;GO:0045495
dre00044	dre00044_1	13	Dr.12572.1.S1_at:125:289;Dr.12572.1.S1_at:128:179;Dr.12572.1.S1_at:134:159;Dr.12572.1.S1_at:165:427;Dr.12572.1.S1_at:382:77;Dr.12572.1.S1_at:483:265;Dr.12572.1.S1_at:492:269;Dr.12572.1.S1_at:525:573;Dr.12572.1.S1_at:559:209;Dr.12572.1.S1_at:563:543;Dr.12572.1.S1_at:602:539;Dr.12572.1.S1_at:61:489;Dr.12572.1.S1_at:691:267	AB032727;AY046958;BC152193;BC162327;BC162332;ENSDART00000101724;NM_205580	chr15:7720681-7721039	-	ENSDARG00000069744	mos	Acc:NP_991143];v-mos Moloney murine sarcoma viral oncogene homolog [Source:RefSeq_peptide	402817;794541;795055;795517;796615	ZDB-GENE-040428-3	mos	GO:0000166;GO:0004672;GO:0004674;GO:0005524;GO:0006468;GO:0016301;GO:0016740
dre00045	dre00045_1	3	Dr.8324.1.S1_at:333:167;Dr.8324.1.S1_at:353:167;Dr.8324.1.S1_at:86:259	AB034245;BC127384;ENSDART00000100925;NM_131560	chr13:27749542-27749739	+	ENSDARG00000069382	mxtx1	Acc:NP_571635];mix-type homeobox gene 1 [Source:RefSeq_peptide	58079	ZDB-GENE-000710-7	mxtx1	GO:0001757;GO:0003677;GO:0003700;GO:0005634;GO:0006355;GO:0030335;GO:0035050;GO:0043565;GO:0045449;GO:0045941
dre00046	dre00046_1	9	Dr.8325.1.S1_at:190:613;Dr.8325.1.S1_at:2:403;Dr.8325.1.S1_at:302:267;Dr.8325.1.S1_at:35:39;Dr.8325.1.S1_at:494:457;Dr.8325.1.S1_at:519:99;Dr.8325.1.S1_at:524:667;Dr.8325.1.S1_at:559:531;Dr.8325.1.S1_at:636:609	AB034246;BC094996;BC115163;BC162217;BC162223;ENSDART00000006505;NM_001079816	chr12:23979542-23979806	+	ENSDARG00000015906	mxtx2	Acc:NP_001073284];mix-type homeobox gene 2 like [Source:RefSeq_peptide	58078;678585	ZDB-GENE-000710-6	mxtx2	GO:0003677;GO:0003700;GO:0005634;GO:0006350;GO:0006353;GO:0006355;GO:0031564;GO:0042074;GO:0043565;GO:0045449
dre00046	dre00046_2	4	Dr.8325.1.S1_at:16:431;Dr.8325.1.S1_at:280:229;Dr.8325.1.S1_at:46:687;Dr.8325.1.S1_at:4:315	AB034246;BC094996;BC115163;ENSDART00000006505;NM_001079816	chr12:23979887-23980103	+	ENSDARG00000015906	mxtx2	Acc:NP_001073284];mix-type homeobox gene 2 like [Source:RefSeq_peptide	58078;678585	ZDB-GENE-000710-6	mxtx2	GO:0003677;GO:0003700;GO:0005634;GO:0006350;GO:0006353;GO:0006355;GO:0031564;GO:0042074;GO:0043565;GO:0045449
dre00047	dre00047_1	9	Dr.8164.1.S1_at:130:3;Dr.8164.1.S1_at:170:107;Dr.8164.1.S1_at:195:615;Dr.8164.1.S1_at:1:441;Dr.8164.1.S1_at:221:175;Dr.8164.1.S1_at:424:157;Dr.8164.1.S1_at:445:225;Dr.8164.1.S1_at:504:395;Dr.8164.1.S1_at:580:135	AB035276;AB035277;BC128815;ENSDART00000002223;ENSDART00000097731;NM_131586	Zv7_NA1039:25817-26787	-	ENSDARG00000021150	valop	Acc:NP_571661];vertebrate ancient long opsin [Source:RefSeq_peptide	58109;793356	ZDB-GENE-000427-4	valopa	GO:0001584;GO:0004871;GO:0004872;GO:0005579;GO:0007165;GO:0007186;GO:0007601;GO:0007602;GO:0016020;GO:0016021
dre00047	dre00047_2	4	Dr.8164.1.S1_at:172:27;Dr.8164.1.S1_at:196:117;Dr.8164.1.S1_at:23:349;Dr.8164.1.S1_at:630:129	AB035276;BC128815;ENSDART00000002223;NM_131586	Zv7_NA1039:12891-13042	-	ENSDARG00000021150	valop	Acc:NP_571661];vertebrate ancient long opsin [Source:RefSeq_peptide	58109;793356	ZDB-GENE-000427-4	valopa	GO:0001584;GO:0004871;GO:0004872;GO:0005579;GO:0007165;GO:0007186;GO:0007601;GO:0007602;GO:0016020;GO:0016021
dre00049	dre00049_1	9	Dr.18309.1.S1_at:225:83;Dr.18309.1.S1_at:390:233;Dr.18309.1.S1_at:418:373;Dr.18309.1.S1_at:515:167;Dr.18309.1.S1_at:580:645;Dr.18309.1.S1_at:608:273;Dr.18309.1.S1_at:663:587;Dr.18309.1.S1_at:667:635;Dr.18309.1.S1_at:88:677	AB036516;BC163297;ENSDART00000013465;NM_153666	chr12:1867913-1868196	+	ENSDARG00000011785	tbx24	Acc:NP_705952];T-box 24 [Source:RefSeq_peptide	192294;554858	ZDB-GENE-020416-5	tbx24	GO:0001756;GO:0003700;GO:0005524;GO:0005634;GO:0006355;GO:0009952;GO:0015986;GO:0016469;GO:0021523;GO:0046933;GO:0046961
dre00049	dre00049_2	5	Dr.18309.1.S1_at:556:147;Dr.18309.1.S1_at:564:603;Dr.18309.1.S1_at:587:87;Dr.18309.1.S1_at:71:27;Dr.18309.1.S1_at:84:203	AB036516;ENSDART00000013465;NM_153666	chr12:1868227-1868458	+	ENSDARG00000011785	tbx24	Acc:NP_705952];T-box 24 [Source:RefSeq_peptide	192294;554858	ZDB-GENE-020416-5	tbx24	GO:0001756;GO:0003700;GO:0005524;GO:0005634;GO:0006355;GO:0009952;GO:0015986;GO:0016469;GO:0021523;GO:0046933;GO:0046961
dre00050	dre00050_1	14	Dr.6511.1.S1_at:13:533;Dr.6511.1.S1_at:18:343;Dr.6511.1.S1_at:233:221;Dr.6511.1.S1_at:235:75;Dr.6511.1.S1_at:237:545;Dr.6511.1.S1_at:291:559;Dr.6511.1.S1_at:320:351;Dr.6511.1.S1_at:346:441;Dr.6511.1.S1_at:356:577;Dr.6511.1.S1_at:402:43;Dr.6511.1.S1_at:497:545;Dr.6511.1.S1_at:525:207;Dr.6511.1.S1_at:56:355;Dr.6511.1.S1_at:699:69	AB036784;BC044343;BC097098;ENSDART00000019155;NM_130922	chr22:7467542-7468030	+	ENSDARG00000020298	btg2	Acc:NP_570997];B-cell translocation gene 2 [Source:RefSeq_peptide	30079	ZDB-GENE-000210-15	btg2
dre00050	dre00050_2	11	Dr.6511.2.A1_at:212:415;Dr.6511.2.A1_at:214:175;Dr.6511.2.A1_at:231:33;Dr.6511.2.A1_at:241:287;Dr.6511.2.A1_at:32:397;Dr.6511.2.A1_at:379:171;Dr.6511.2.A1_at:489:467;Dr.6511.2.A1_at:511:291;Dr.6511.2.A1_at:568:525;Dr.6511.2.A1_at:625:545;Dr.6511.2.A1_at:93:363	AB036784;BC044343;BC097098;ENSDART00000019155;NM_130922	chr22:7466737-7467189	-	ENSDARG00000020298	btg2	Acc:NP_570997];B-cell translocation gene 2 [Source:RefSeq_peptide	30079	ZDB-GENE-000210-15	btg2
dre00051	dre00051_1	12	Dr.10717.1.S1_at:11:669;Dr.10717.1.S1_at:157:553;Dr.10717.1.S1_at:188:281;Dr.10717.1.S1_at:224:703;Dr.10717.1.S1_at:419:129;Dr.10717.1.S1_at:483:75;Dr.10717.1.S1_at:484:151;Dr.10717.1.S1_at:538:543;Dr.10717.1.S1_at:600:279;Dr.10717.1.S1_at:604:419;Dr.10717.1.S1_at:633:349;Dr.10717.1.S1_at:690:451	AB037185;AF349412;ENSDART00000024518;EU079275;NM_152959	chr20:27209044-27209626	+	ENSDARG00000004111	esr1	Acc:P57717];Estrogen receptor (ER) (Estradiol receptor) (ER-alpha). [Source:Uniprot/SWISSPROT	259252	ZDB-GENE-020806-5	esr1	GO:0003677;GO:0003700;GO:0003707;GO:0004872;GO:0004879;GO:0004887;GO:0005496;GO:0005634;GO:0006350;GO:0006353;GO:0006355;GO:0006829;GO:0008270;GO:0008289;GO:0031564;GO:0043565;GO:0046872
dre00051	dre00051_2	15	Dr.10717.1.S2_at:120:651;Dr.10717.1.S2_at:125:355;Dr.10717.1.S2_at:127:409;Dr.10717.1.S2_at:238:381;Dr.10717.1.S2_at:273:211;Dr.10717.1.S2_at:331:297;Dr.10717.1.S2_at:352:155;Dr.10717.1.S2_at:366:601;Dr.10717.1.S2_at:378:523;Dr.10717.1.S2_at:398:491;Dr.10717.1.S2_at:472:483;Dr.10717.1.S2_at:493:393;Dr.10717.1.S2_at:656:303;Dr.10717.1.S2_at:80:109;Dr.10717.1.S2_at:90:501	AF349412;ENSDART00000024518;EU079275;NM_152959	chr20:27209723-27210247	+	ENSDARG00000004111	esr1	Acc:P57717];Estrogen receptor (ER) (Estradiol receptor) (ER-alpha). [Source:Uniprot/SWISSPROT	259252	ZDB-GENE-020806-5	esr1	GO:0003677;GO:0003700;GO:0003707;GO:0004872;GO:0004879;GO:0004887;GO:0005496;GO:0005634;GO:0006350;GO:0006353;GO:0006355;GO:0006829;GO:0008270;GO:0008289;GO:0031564;GO:0043565;GO:0046872
dre00052	dre00052_1	14	Dr.8162.1.S1_at:256:217;Dr.8162.1.S1_at:293:579;Dr.8162.1.S1_at:318:149;Dr.8162.1.S1_at:34:73;Dr.8162.1.S1_at:430:439;Dr.8162.1.S1_at:478:577;Dr.8162.1.S1_at:490:315;Dr.8162.1.S1_at:560:75;Dr.8162.1.S1_at:567:671;Dr.8162.1.S1_at:589:99;Dr.8162.1.S1_at:59:33;Dr.8162.1.S1_at:5:361;Dr.8162.1.S1_at:624:289;Dr.8162.1.S1_at:70:651	AB037939;AF188833;BC162110;BC162125;ENSDART00000006018;NM_131551	chr7:7487669-7489624	+	ENSDARG00000017078	mespa	Acc:NP_571626];mesoderm posterior a [Source:RefSeq_peptide	58069	ZDB-GENE-000406-8	mespa	GO:0001707;GO:0005634;GO:0030528;GO:0045449
dre00053	dre00053_1	12	Dr.8163.1.S1_at:103:547;Dr.8163.1.S1_at:10:473;Dr.8163.1.S1_at:123:161;Dr.8163.1.S1_at:221:545;Dr.8163.1.S1_at:334:211;Dr.8163.1.S1_at:379:47;Dr.8163.1.S1_at:393:103;Dr.8163.1.S1_at:399:361;Dr.8163.1.S1_at:427:155;Dr.8163.1.S1_at:466:517;Dr.8163.1.S1_at:494:529;Dr.8163.1.S1_at:67:37	AB037940;BC163795;BC163806;ENSDART00000045385;NM_131552	chr7:7471460-7474125	+	ENSDARG00000030347	mespb	Acc:NP_571627];mesoderm posterior b [Source:RefSeq_peptide	58070	ZDB-GENE-000406-9	mespb	GO:0001756;GO:0003700;GO:0005634;GO:0009952;GO:0030528;GO:0045449
dre00053	dre00053_2	3	Dr.8163.1.S1_at:526:345;Dr.8163.1.S1_at:665:171;Dr.8163.1.S1_at:99:443	AB037940;ENSDART00000045385;NM_131552	chr7:7474128-7474265	+	ENSDARG00000030347	mespb	Acc:NP_571627];mesoderm posterior b [Source:RefSeq_peptide	58070	ZDB-GENE-000406-9	mespb	GO:0001756;GO:0003700;GO:0005634;GO:0009952;GO:0030528;GO:0045449
dre00054	dre00054_1	16	Dr.7876.1.S1_at:115:569;Dr.7876.1.S1_at:244:703;Dr.7876.1.S1_at:254:433;Dr.7876.1.S1_at:269:291;Dr.7876.1.S1_at:293:697;Dr.7876.1.S1_at:298:561;Dr.7876.1.S1_at:303:577;Dr.7876.1.S1_at:344:499;Dr.7876.1.S1_at:373:353;Dr.7876.1.S1_at:48:511;Dr.7876.1.S1_at:491:573;Dr.7876.1.S1_at:524:647;Dr.7876.1.S1_at:688:445;Dr.7876.1.S1_at:81:293;Dr.7876.1.S1_at:85:127;Dr.7876.1.S1_at:91:475	AB038320;BC059585;ENSDART00000073847;NM_131493	chr6:52858366-52858902	-	ENSDARG00000052073	blcap	Acc:NP_571568];bladder cancer associated protein [Source:RefSeq_peptide	57918	ZDB-GENE-000330-7	blcap	GO:0003674;GO:0005575;GO:0008150
dre00055	dre00055_1	6	Dr.8161.1.S1_at:27:69;Dr.8161.1.S1_at:409:245;Dr.8161.1.S1_at:509:7;Dr.8161.1.S1_at:545:291;Dr.8161.1.S1_at:676:81;Dr.8161.1.S1_at:72:133	AB040044;BC055604;BC165282;ENSDART00000011201;NM_131508	chr23:33991348-34001287	+	ENSDARG00000017844	copz1	Acc:NP_571583];coatomer protein complex, subunit zeta 1 [Source:RefSeq_peptide	57970	ZDB-GENE-000406-6	copz1	GO:0006810;GO:0006886;GO:0030662
dre00055	dre00055_2	10	Dr.8161.1.S1_at:205:447;Dr.8161.1.S1_at:362:675;Dr.8161.1.S1_at:369:335;Dr.8161.1.S1_at:37:277;Dr.8161.1.S1_at:384:485;Dr.8161.1.S1_at:384:577;Dr.8161.1.S1_at:48:99;Dr.8161.1.S1_at:572:291;Dr.8161.1.S1_at:604:515;Dr.8161.1.S1_at:674:421	AB040044;BC055604;ENSDART00000011201;NM_131508	chr23:34001281-34001675	+	ENSDARG00000017844	copz1	Acc:NP_571583];coatomer protein complex, subunit zeta 1 [Source:RefSeq_peptide	57970	ZDB-GENE-000406-6	copz1	GO:0006810;GO:0006886;GO:0030662
dre00056	dre00056_1	8	Dr.8160.1.S1_at:145:123;Dr.8160.1.S1_at:335:687;Dr.8160.1.S1_at:446:547;Dr.8160.1.S1_at:522:191;Dr.8160.1.S1_at:567:137;Dr.8160.1.S1_at:672:155;Dr.8160.1.S1_at:693:13;Dr.8160.1.S1_at:693:43	AB040045;BC074068;NM_131507	chr3:19925431-19925852	+	ENSDARG00000006786	copz2	Acc:NP_571582];zeta2-cop [Source:RefSeq_peptide	57969;791517	ZDB-GENE-000406-5	copz2	GO:0006810;GO:0006886;GO:0030662
dre00058	dre00058_1	15	Dr.23459.1.S1_s_at:239:547;Dr.23459.1.S1_s_at:242:111;Dr.23459.1.S1_s_at:268:219;Dr.23459.1.S1_s_at:300:581;Dr.23459.1.S1_s_at:352:229;Dr.23459.1.S1_s_at:404:359;Dr.23459.1.S1_s_at:412:173;Dr.23459.1.S1_s_at:420:555;Dr.23459.1.S1_s_at:422:141;Dr.23459.1.S1_s_at:434:587;Dr.23459.1.S1_s_at:444:195;Dr.23459.1.S1_s_at:500:531;Dr.23459.1.S1_s_at:574:513;Dr.23459.1.S1_s_at:666:187;Dr.23459.1.S1_s_at:92…	AB040707;BC162571;ENSDART00000060317;ENSDART00000100003;ENSDART00000100008;ENSDART00000100009;ENSDART00000100010;ENSDART00000100016;ENSDART00000100020;NM_131780;U96451;Y12467	chr7:29828210-29831269	+	ENSDARG00000069006	gro1	Acc:O13168];Groucho 1 protein (Fragment). [Source:Uniprot/SWISSPROT	100007463;83411	ZDB-GENE-990415-85	gro1	GO:0005634;GO:0045449
dre00058	dre00058_2	9	Dr.23459.1.A1_at:108:77;Dr.23459.1.A1_at:136:127;Dr.23459.1.A1_at:137:109;Dr.23459.1.A1_at:213:253;Dr.23459.1.A1_at:267:193;Dr.23459.1.A1_at:268:669;Dr.23459.1.A1_at:275:379;Dr.23459.1.A1_at:314:299;Dr.23459.1.A1_at:523:675	AB040707;BC162571;ENSDART00000060317;ENSDART00000100003;ENSDART00000100008;ENSDART00000100009;ENSDART00000100010;ENSDART00000100016;ENSDART00000100020;NM_131780;U96451;Y12467	chr7:29822813-29825048	-	ENSDARG00000069006	gro1	Acc:O13168];Groucho 1 protein (Fragment). [Source:Uniprot/SWISSPROT	100007463;83411	ZDB-GENE-990415-85	gro1	GO:0005634;GO:0045449
dre00059	dre00059_1	9	Dr.8955.1.S1_at:122:573;Dr.8955.1.S1_at:135:559;Dr.8955.1.S1_at:262:589;Dr.8955.1.S1_at:311:251;Dr.8955.1.S1_at:440:175;Dr.8955.1.S1_at:497:135;Dr.8955.1.S1_at:590:551;Dr.8955.1.S1_at:63:161;Dr.8955.1.S1_at:682:39	AB040708;BC079528;BC164650;ENSDART00000080805;NM_131783	chr13:5958117-5958401	+	ENSDARG00000058004	six2.1	Acc:NP_571858];sine oculis homeobox homolog 2.1 [Source:RefSeq_peptide	83415	ZDB-GENE-010412-1	six2.1	GO:0003677;GO:0003700;GO:0005634;GO:0006355;GO:0043565;GO:0045449
dre00059	dre00059_2	5	Dr.8955.1.S1_at:227:493;Dr.8955.1.S1_at:301:221;Dr.8955.1.S1_at:308:255;Dr.8955.1.S1_at:310:533;Dr.8955.1.S1_at:394:661	BC079528;ENSDART00000080805;NM_131783	chr13:5958391-5958566	+	ENSDARG00000058004	six2.1	Acc:NP_571858];sine oculis homeobox homolog 2.1 [Source:RefSeq_peptide	83415	ZDB-GENE-010412-1	six2.1	GO:0003677;GO:0003700;GO:0005634;GO:0006355;GO:0043565;GO:0045449
dre00060	dre00060_1	16	Dr.10727.1.S1_at:159:533;Dr.10727.1.S1_at:160:245;Dr.10727.1.S1_at:186:539;Dr.10727.1.S1_at:21:167;Dr.10727.1.S1_at:234:59;Dr.10727.1.S1_at:260:103;Dr.10727.1.S1_at:316:5;Dr.10727.1.S1_at:355:163;Dr.10727.1.S1_at:380:107;Dr.10727.1.S1_at:383:73;Dr.10727.1.S1_at:55:393;Dr.10727.1.S1_at:60:323;Dr.10727.1.S1_at:642:421;Dr.10727.1.S1_at:689:117;Dr.10727.1.S1_at:698:563;Dr.10727.1.S1_at:91:203	AB040709;AF030283;BC066428;ENSDART00000048110;NM_131717	chr20:22511968-22512393	-	ENSDARG00000031983	six4.1	Acc:NP_571792];sine oculis homeobox homolog 4.1 [Source:RefSeq_peptide	65232	ZDB-GENE-010201-1	six4.1	GO:0003677;GO:0003700;GO:0005634;GO:0006350;GO:0006353;GO:0006355;GO:0031564;GO:0043565;GO:0045449
dre00061	dre00061_1	5	Dr.10697.1.S1_at:278:605;Dr.10697.1.S1_at:27:97;Dr.10697.1.S1_at:450:501;Dr.10697.1.S1_at:616:79;Dr.10697.1.S1_at:73:63	AB041734;BC044353;BC098888;BC165644;ENSDART00000027989;ENSDART00000097730;ENSDART00000097732;NM_131757	chr2:51310876-51311011	-	ENSDARG00000015707	dvl3	Acc:NP_571832];dishevelled, dsh homolog 3 [Source:RefSeq_peptide	100004098;80972	ZDB-GENE-010319-1	dvl3	GO:0004871;GO:0005515;GO:0005622;GO:0007242;GO:0007275;GO:0042074
dre00061	dre00061_2	4	Dr.10697.1.S1_at:309:103;Dr.10697.1.S1_at:483:377;Dr.10697.1.S1_at:627:101;Dr.10697.1.S1_at:709:473	AB041734;BC044353;BC098888;BC165644;ENSDART00000027989;ENSDART00000097732;NM_131757	chr2:51308736-51308934	-	ENSDARG00000015707	dvl3	Acc:NP_571832];dishevelled, dsh homolog 3 [Source:RefSeq_peptide	100004098;80972	ZDB-GENE-010319-1	dvl3	GO:0004871;GO:0005515;GO:0005622;GO:0007242;GO:0007275;GO:0042074
dre00061	dre00061_3	3	Dr.10697.1.S1_at:336:511;Dr.10697.1.S1_at:430:261;Dr.10697.1.S1_at:72:155	AB041734;BC044353;BC098888;BC165644;ENSDART00000097732;NM_131757	chr2:51308817-51308897	-	ENSDARG00000015707	dvl3	Acc:NP_571832];dishevelled, dsh homolog 3 [Source:RefSeq_peptide	100004098;80972	ZDB-GENE-010319-1	dvl3	GO:0004871;GO:0005515;GO:0005622;GO:0007242;GO:0007275;GO:0042074
dre00061	dre00061_4	4	Dr.10697.1.S1_at:110:483;Dr.10697.1.S1_at:244:529;Dr.10697.1.S1_at:549:667;Dr.10697.1.S1_at:599:363	AB041734;BC044353;BC098888;ENSDART00000097732;NM_131757	chr2:51308570-51308635	-	ENSDARG00000015707	dvl3	Acc:NP_571832];dishevelled, dsh homolog 3 [Source:RefSeq_peptide	100004098;80972	ZDB-GENE-010319-1	dvl3	GO:0004871;GO:0005515;GO:0005622;GO:0007242;GO:0007275;GO:0042074
dre00064	dre00064_1	3	Dr.24260.1.S1_at:299:577;Dr.24260.1.S1_at:484:401;Dr.24260.1.S1_at:702:377	AB042028;AF180891;BC092705;BC164287;ENSDART00000015732;ENSDART00000103576;NM_131619	chr1:5658474-5661209	-	ENSDARG00000017441	mylz3	Acc:NP_571694];myosin, light polypeptide 3, skeletal muscle [Source:RefSeq_peptide	58143	ZDB-GENE-000322-6	mylz3	GO:0005509
dre00064	dre00064_2	8	Dr.24260.1.S1_at:28:671;Dr.24260.1.S1_at:329:67;Dr.24260.1.S1_at:411:681;Dr.24260.1.S1_at:445:265;Dr.24260.1.S1_at:556:121;Dr.24260.1.S1_at:580:575;Dr.24260.1.S1_at:604:195;Dr.24260.1.S1_at:612:551	AB042028;AF180891;BC092705;ENSDART00000015732;ENSDART00000103576;NM_131619	chr1:5657829-5658157	-	ENSDARG00000017441	mylz3	Acc:NP_571694];myosin, light polypeptide 3, skeletal muscle [Source:RefSeq_peptide	58143	ZDB-GENE-000322-6	mylz3	GO:0005509
dre00065	dre00065_1	13	Dr.10329.1.S1_at:109:639;Dr.10329.1.S1_at:130:137;Dr.10329.1.S1_at:142:651;Dr.10329.1.S1_at:267:451;Dr.10329.1.S1_at:465:551;Dr.10329.1.S1_at:477:643;Dr.10329.1.S1_at:507:191;Dr.10329.1.S1_at:525:113;Dr.10329.1.S1_at:532:539;Dr.10329.1.S1_at:568:29;Dr.10329.1.S1_at:668:359;Dr.10329.1.S1_at:676:509;Dr.10329.1.S1_at:696:111	AB042248;BC124762;BC134838;BC163354;ENSDART00000034401;ENSDART00000067281;ENSDART00000067282;NM_001077297;NM_131789	chr4:12509476-12510896	+	ENSDARG00000045768	cry1a	Acc:NP_001070765];hypothetical protein LOC768154 [Source:RefSeq_peptide	100003956;768154;83777	ZDB-GENE-010426-2	cry1a	GO:0003674;GO:0003913;GO:0005575;GO:0005667;GO:0006281;GO:0008150;GO:0009416;GO:0016564
dre00066	dre00066_1	14	Dr.7371.1.S2_at:141:495;Dr.7371.1.S2_at:188:451;Dr.7371.1.S2_at:232:231;Dr.7371.1.S2_at:350:401;Dr.7371.1.S2_at:440:667;Dr.7371.1.S2_at:485:153;Dr.7371.1.S2_at:487:13;Dr.7371.1.S2_at:487:419;Dr.7371.1.S2_at:527:309;Dr.7371.1.S2_at:644:211;Dr.7371.1.S2_at:651:249;Dr.7371.1.S2_at:687:703;Dr.7371.1.S2_at:7:33;Dr.7371.1.S2_at:7:629	BC044558;NM_131790	chr18:19164102-19164665	-	ENSDARG00000011583	cry1b	Acc:NP_571865];cryptochrome 1b [Source:RefSeq_peptide	554836	ZDB-GENE-010426-3	cry1b	GO:0003913;GO:0006281;GO:0016564
dre00067	dre00067_1	5	Dr.10433.1.S1_at:217:681;Dr.10433.1.S1_at:247:651;Dr.10433.1.S1_at:266:541;Dr.10433.1.S1_at:433:365;Dr.10433.1.S1_at:522:517	AB042250;BC095305;ENSDART00000079331;ENSDART00000100222;NM_131791	chr8:19021185-19021904	+	ENSDARG00000069074	cry2a	Acc:NP_571866];cryptochrome 2a [Source:RefSeq_peptide	573209;83779	ZDB-GENE-010426-4	cry2a	GO:0003913;GO:0006281;GO:0009266;GO:0009416
dre00068	dre00068_1	9	Dr.10330.1.S1_at:108:567;Dr.10330.1.S1_at:168:69;Dr.10330.1.S1_at:373:485;Dr.10330.1.S1_at:443:81;Dr.10330.1.S1_at:465:553;Dr.10330.1.S1_at:478:643;Dr.10330.1.S1_at:509:421;Dr.10330.1.S1_at:550:109;Dr.10330.1.S1_at:669:101	AB042251;BC096780;BC164795;ENSDART00000056707;NM_131792	Zv7_NA1663:11653-13678	+	ENSDARG00000038832	cry2b	Acc:NP_571867];cryptochrome 2b [Source:RefSeq_peptide	83780	ZDB-GENE-010426-5	cry2b	GO:0003913;GO:0005215;GO:0006281;GO:0006810;GO:0016020;GO:0016564
dre00069	dre00069_1	12	Dr.10441.1.S1_at:254:253;Dr.10441.1.S1_at:286:479;Dr.10441.1.S1_at:448:97;Dr.10441.1.S1_at:51:499;Dr.10441.1.S1_at:532:53;Dr.10441.1.S1_at:593:695;Dr.10441.1.S1_at:5:317;Dr.10441.1.S1_at:60:191;Dr.10441.1.S1_at:648:619;Dr.10441.1.S1_at:677:59;Dr.10441.1.S1_at:75:185;Dr.10441.1.S1_at:96:401	AB042252;BC046088;ENSDART00000028606;NM_131786	chr25:16427307-16430119	+	ENSDARG00000024049	cry3	Acc:NP_571861];cryptochrome 3 [Source:RefSeq_peptide	798607;83774	ZDB-GENE-010426-6	cry3	GO:0003913;GO:0005667;GO:0006281;GO:0009266;GO:0009416;GO:0016564
dre00069	dre00069_2	3	Dr.10441.1.S1_at:137:19;Dr.10441.1.S1_at:186:177;Dr.10441.1.S1_at:260:403	BC046088;ENSDART00000028606;NM_131786	chr25:16430134-16431335	+	ENSDARG00000024049	cry3	Acc:NP_571861];cryptochrome 3 [Source:RefSeq_peptide	798607;83774	ZDB-GENE-010426-6	cry3	GO:0003913;GO:0005667;GO:0006281;GO:0009266;GO:0009416;GO:0016564
dre00070	dre00070_1	4	Dr.10331.1.S1_at:54:71;Dr.10331.1.S1_at:608:269;Dr.10331.1.S1_at:80:257;Dr.10331.1.S1_at:92:445	AB042253;BC044385;BC097079;BC164413;ENSDART00000082365;ENSDART00000082372;ENSDART00000105873;NM_131787	chr22:7703619-7703704	+	ENSDARG00000011890	cry4	Acc:NP_571862];cryptochrome 4 [Source:RefSeq_peptide	83775	ZDB-GENE-010426-7	cry4	GO:0003913;GO:0006281;GO:0016491;GO:0046914
dre00070	dre00070_2	3	Dr.10331.1.S1_at:270:333;Dr.10331.1.S1_at:554:175;Dr.10331.1.S1_at:675:573	BC044385	chr22:7703748-7703873	+	ENSDARG00000011890	cry4	Acc:NP_571862];cryptochrome 4 [Source:RefSeq_peptide	83775	ZDB-GENE-010426-7	cry4	GO:0003913;GO:0006281;GO:0016491;GO:0046914
dre00070	dre00070_3	3	Dr.10331.1.S1_at:204:661;Dr.10331.1.S1_at:358:53;Dr.10331.1.S1_at:557:11	BC044385;BC097079;ENSDART00000082372	chr22:7703720-7703910	+	ENSDARG00000011890	cry4	Acc:NP_571862];cryptochrome 4 [Source:RefSeq_peptide	83775	ZDB-GENE-010426-7	cry4	GO:0003913;GO:0006281;GO:0016491;GO:0046914
dre00071	dre00071_1	14	Dr.10332.1.S1_at:109:279;Dr.10332.1.S1_at:195:681;Dr.10332.1.S1_at:270:339;Dr.10332.1.S1_at:33:63;Dr.10332.1.S1_at:438:259;Dr.10332.1.S1_at:486:111;Dr.10332.1.S1_at:533:1;Dr.10332.1.S1_at:54:113;Dr.10332.1.S1_at:617:111;Dr.10332.1.S1_at:62:433;Dr.10332.1.S1_at:673:423;Dr.10332.1.S1_at:700:649;Dr.10332.1.S1_at:75:77;Dr.10332.1.S1_at:99:291	AB042254;BC044204;ENSDART00000023831;NM_131788	chr10:36184663-36192514	+	ENSDARG00000019498	cry5	Acc:NP_571863];cryptochrome 5 [Source:RefSeq_peptide	83776	ZDB-GENE-010426-8	cry5	GO:0003913;GO:0003914;GO:0006281;GO:0009416;GO:0016829
dre00071	dre00071_2	6	Dr.10332.1.S2_at:105:83;Dr.10332.1.S2_at:193:637;Dr.10332.1.S2_at:244:323;Dr.10332.1.S2_at:287:535;Dr.10332.1.S2_at:504:295;Dr.10332.1.S2_at:82:279	BC044204;ENSDART00000023831	chr10:36192651-36193086	+	ENSDARG00000019498	cry5	Acc:NP_571863];cryptochrome 5 [Source:RefSeq_peptide	83776	ZDB-GENE-010426-8	cry5	GO:0003913;GO:0003914;GO:0006281;GO:0009416;GO:0016829
dre00072	dre00072_1	8	Dr.20968.1.S1_at:109:489;Dr.20968.1.S1_at:124:555;Dr.20968.1.S1_at:28:511;Dr.20968.1.S1_at:342:465;Dr.20968.1.S1_at:357:211;Dr.20968.1.S1_at:480:167;Dr.20968.1.S1_at:540:281;Dr.20968.1.S1_at:662:387	AF391125;NM_131603	Zv7_NA3704:21004-21296	+	ENSDARG00000025921	RUNX1	Acc:Q01196];Runt-related transcription factor 1 (Core-binding factor, alpha 2 subunit) (CBF-alpha 2) (Acute myeloid leukemia 1 protein) (Oncogene AML-1) (Polyomavirus enhancer-binding protein 2 alpha B subunit) (PEBP2-alpha B) (PEA2-alpha B) (SL3-3 enhancer factor 1 [Source:Uniprot/SWISSPROT		ZDB-GENE-000605-1	runx1
dre00074	dre00074_1	11	Dr.10668.1.S1_a_at:274:553;Dr.10668.1.S1_a_at:294:595;Dr.10668.1.S1_a_at:353:351;Dr.10668.1.S1_a_at:36:371;Dr.10668.1.S1_a_at:373:175;Dr.10668.1.S1_a_at:459:73;Dr.10668.1.S1_a_at:462:465;Dr.10668.1.S1_a_at:551:267;Dr.10668.1.S1_a_at:566:599;Dr.10668.1.S1_a_at:642:19;Dr.10668.1.S1_a_at:65:109	AB043788;AB043789;AB043790;AF104037;AF510734;BC163552;BC163560;ENSDART00000026410;ENSDART00000074750;NM_131604	chr13:40578489-40578752	+	ENSDARG00000052826	runx3	Acc:NP_571679];runt-related transcription factor 3 [Source:RefSeq_peptide	560172;58127	ZDB-GENE-000605-2	runx3	GO:0003677;GO:0003700;GO:0005524;GO:0005634;GO:0006355;GO:0030097;GO:0051216
dre00074	dre00074_2	5	Dr.10668.1.S1_a_at:160:515;Dr.10668.1.S1_a_at:291:337;Dr.10668.1.S1_a_at:321:681;Dr.10668.1.S1_a_at:493:269;Dr.10668.1.S1_a_at:628:127	AB043788;AB043789;AB043790;AF104037;AF510734;BC163552;BC163560;ENSDART00000074750;NM_131604	chr13:40578742-40578921	+	ENSDARG00000052826	runx3	Acc:NP_571679];runt-related transcription factor 3 [Source:RefSeq_peptide	560172;58127	ZDB-GENE-000605-2	runx3	GO:0003677;GO:0003700;GO:0005524;GO:0005634;GO:0006355;GO:0030097;GO:0051216
dre00074	dre00074_3	14	Dr.10668.1.S2_at:143:419;Dr.10668.1.S2_at:331:53;Dr.10668.1.S2_at:388:105;Dr.10668.1.S2_at:47:613;Dr.10668.1.S2_at:486:265;Dr.10668.1.S2_at:487:177;Dr.10668.1.S2_at:493:295;Dr.10668.1.S2_at:521:173;Dr.10668.1.S2_at:55:235;Dr.10668.1.S2_at:651:75;Dr.10668.1.S2_at:653:145;Dr.10668.1.S2_at:663:327;Dr.10668.1.S2_at:702:197;Dr.10668.1.S2_at:95:557	AF104037;NM_131604	chr13:40583369-40583848	+	ENSDARG00000052826	runx3	Acc:NP_571679];runt-related transcription factor 3 [Source:RefSeq_peptide	560172;58127	ZDB-GENE-000605-2	runx3	GO:0003677;GO:0003700;GO:0005524;GO:0005634;GO:0006355;GO:0030097;GO:0051216
dre00076	dre00076_1	16	Dr.9781.1.S1_at:121:69;Dr.9781.1.S1_at:127:277;Dr.9781.1.S1_at:222:251;Dr.9781.1.S1_at:272:51;Dr.9781.1.S1_at:283:141;Dr.9781.1.S1_at:306:597;Dr.9781.1.S1_at:360:669;Dr.9781.1.S1_at:400:475;Dr.9781.1.S1_at:401:579;Dr.9781.1.S1_at:457:107;Dr.9781.1.S1_at:505:11;Dr.9781.1.S1_at:545:147;Dr.9781.1.S1_at:604:57;Dr.9781.1.S1_at:623:593;Dr.9781.1.S1_at:62:275;Dr.9781.1.S1_at:77:637	AB045623;BC134897;ENSDART00000018660;ENSDART00000100705;NM_131718	chr13:31106542-31110966	-	ENSDARG00000004695	six4.2	Acc:NP_571793];sine oculis homeobox homolog 4.2 [Source:RefSeq_peptide	65233	ZDB-GENE-010201-2	six4.2	GO:0003677;GO:0003700;GO:0005634;GO:0006350;GO:0006353;GO:0006355;GO:0031564;GO:0043565;GO:0045449
dre00080	dre00080_1	16	Dr.11726.1.S1_at:108:555;Dr.11726.1.S1_at:112:139;Dr.11726.1.S1_at:136:101;Dr.11726.1.S1_at:13:575;Dr.11726.1.S1_at:142:513;Dr.11726.1.S1_at:253:49;Dr.11726.1.S1_at:276:103;Dr.11726.1.S1_at:349:651;Dr.11726.1.S1_at:34:303;Dr.11726.1.S1_at:416:433;Dr.11726.1.S1_at:493:129;Dr.11726.1.S1_at:494:497;Dr.11726.1.S1_at:585:351;Dr.11726.1.S1_at:587:167;Dr.11726.1.S1_at:616:311;Dr.11726.1.S1_at:692:73	AB047003;BC078310;ENSDART00000005593;ENSDART00000103252;NM_131877	chr1:13362751-13365997	+	ENSDARG00000017905	casp3	Acc:NP_571952];caspase 3, apoptosis-related cysteine protease [Source:RefSeq_peptide	140621	ZDB-GENE-011210-1	casp3a	GO:0004866;GO:0006508;GO:0008233;GO:0016787;GO:0030693;GO:0042221;GO:0043065
dre00080	dre00080_2	15	Dr.4796.1.A1_at:136:333;Dr.4796.1.A1_at:159:225;Dr.4796.1.A1_at:297:207;Dr.4796.1.A1_at:301:493;Dr.4796.1.A1_at:327:125;Dr.4796.1.A1_at:345:395;Dr.4796.1.A1_at:412:683;Dr.4796.1.A1_at:46:663;Dr.4796.1.A1_at:472:211;Dr.4796.1.A1_at:485:211;Dr.4796.1.A1_at:48:485;Dr.4796.1.A1_at:559:515;Dr.4796.1.A1_at:600:545;Dr.4796.1.A1_at:668:247;Dr.4796.1.A1_at:668:447	BC078310;ENSDART00000005593;NM_131877	chr1:13367235-13367784	+	ENSDARG00000017905	casp3	Acc:NP_571952];caspase 3, apoptosis-related cysteine protease [Source:RefSeq_peptide	140621	ZDB-GENE-011210-1	casp3a	GO:0004866;GO:0006508;GO:0008233;GO:0016787;GO:0030693;GO:0042221;GO:0043065
dre00081	dre00081_1	13	Dr.10453.1.S1_at:122:437;Dr.10453.1.S1_at:194:113;Dr.10453.1.S1_at:20:143;Dr.10453.1.S1_at:31:531;Dr.10453.1.S1_at:334:181;Dr.10453.1.S1_at:358:185;Dr.10453.1.S1_at:44:53;Dr.10453.1.S1_at:493:495;Dr.10453.1.S1_at:547:523;Dr.10453.1.S1_at:54:193;Dr.10453.1.S1_at:589:329;Dr.10453.1.S1_at:597:457;Dr.10453.1.S1_at:647:205	AB049457;BC071520;NM_131632	chr13:23625877-23626360	-	ENSDARG00000069552	atoh7	Acc:Q8AW52];Protein atonal homolog 7 (Helix-loop-helix protein zATH-5) (Protein atonal homolog 5) (Protein lakritz). [Source:Uniprot/SWISSPROT	58216	ZDB-GENE-000926-1	atoh7	GO:0001654;GO:0005634;GO:0030528;GO:0045165;GO:0045449;GO:0050769
dre00082	dre00082_1	11	DrAffx.1.42.S1_s_at:11:43;DrAffx.1.42.S1_s_at:320:67;DrAffx.1.42.S1_s_at:339:511;DrAffx.1.42.S1_s_at:383:147;DrAffx.1.42.S1_s_at:444:71;DrAffx.1.42.S1_s_at:4:49;DrAffx.1.42.S1_s_at:548:647;DrAffx.1.42.S1_s_at:629:583;DrAffx.1.42.S1_s_at:62:541;DrAffx.1.42.S1_s_at:683:129;DrAffx.1.42.S1_s_at:85:325	AB050496;AF321194;BC065686;DQ021474;DQ021475;DQ021476;ENSDART00000015119;ENSDART00000017443;ENSDART00000077926;ENSDART00000100395;ENSDART00000100403;ENSDART00000100416;NM_194401	chr4:26827017-26831489	+	ENSDARG00000002131	cugbp2	Acc:NP_919382];CUG triplet repeat, RNA binding protein 2 [Source:RefSeq_peptide	373117	ZDB-GENE-030826-35	cugbp2	GO:0000166;GO:0003676;GO:0003723;GO:0030529
dre00082	dre00082_2	8	DrAffx.1.42.S1_at:172:93;DrAffx.1.42.S1_at:203:645;DrAffx.1.42.S1_at:220:153;DrAffx.1.42.S1_at:244:123;DrAffx.1.42.S1_at:265:451;DrAffx.1.42.S1_at:505:107;DrAffx.1.42.S1_at:548:571;DrAffx.1.42.S1_at:609:69	AF321194;BC065686;DQ021474;DQ021475;DQ021476;ENSDART00000017443;ENSDART00000077926;ENSDART00000100416	chr4:26831494-26831544	+	ENSDARG00000002131	cugbp2	Acc:NP_919382];CUG triplet repeat, RNA binding protein 2 [Source:RefSeq_peptide	373117	ZDB-GENE-030826-35	cugbp2	GO:0000166;GO:0003676;GO:0003723;GO:0030529
dre00082	dre00082_3	7	DrAffx.1.42.S1_at:159:121;DrAffx.1.42.S1_at:326:609;DrAffx.1.42.S1_at:361:255;DrAffx.1.42.S1_at:377:615;DrAffx.1.42.S1_at:429:437;DrAffx.1.42.S1_at:499:635;DrAffx.1.42.S1_at:549:647	AF321194;DQ021474;DQ021475;DQ021476;ENSDART00000017443;ENSDART00000077926;ENSDART00000100416	chr4:26833240-26833265	+	ENSDARG00000002131	cugbp2	Acc:NP_919382];CUG triplet repeat, RNA binding protein 2 [Source:RefSeq_peptide	373117	ZDB-GENE-030826-35	cugbp2	GO:0000166;GO:0003676;GO:0003723;GO:0030529
dre00083	dre00083_1	9	Dr.12387.1.S1_at:139:347;Dr.12387.1.S1_at:13:203;Dr.12387.1.S1_at:213:683;Dr.12387.1.S1_at:328:205;Dr.12387.1.S1_at:331:33;Dr.12387.1.S1_at:357:447;Dr.12387.1.S1_at:546:583;Dr.12387.1.S1_at:576:23;Dr.12387.1.S1_at:97:97	AB051678;AB055674;BC080233;ENSDART00000031164;ENSDART00000103229;NM_131854	chr16:23617900-23618410	+	ENSDARG00000032485	efna3	Acc:NP_571929];ephrin A3 [Source:RefSeq_peptide	117506	ZDB-GENE-011108-1	efna3	GO:0005579;GO:0016020
dre00084	dre00084_1	12	Dr.7898.1.S1_at:185:525;Dr.7898.1.S1_at:267:605;Dr.7898.1.S1_at:27:315;Dr.7898.1.S1_at:304:181;Dr.7898.1.S1_at:480:673;Dr.7898.1.S1_at:499:605;Dr.7898.1.S1_at:515:209;Dr.7898.1.S1_at:556:321;Dr.7898.1.S1_at:62:519;Dr.7898.1.S1_at:639:361;Dr.7898.1.S1_at:681:1;Dr.7898.1.S1_at:68:373	BC076281;ENSDART00000008761;NM_001002517	chr23:3857477-3857967	+	ENSDARG00000016238	zgc:92811	Acc:NP_001002517];hypothetical protein LOC436790 [Source:RefSeq_peptide	436790	ZDB-GENE-040718-223	zgc:92811	GO:0003674;GO:0005575;GO:0008150
dre00091	dre00091_1	8	Dr.25523.1.A1_at:179:385;Dr.25523.1.A1_at:35:331;Dr.25523.1.A1_at:484:131;Dr.25523.1.A1_at:512:383;Dr.25523.1.A1_at:51:471;Dr.25523.1.A1_at:529:527;Dr.25523.1.A1_at:566:379;Dr.25523.1.A1_at:710:443	AB055667;ENSDART00000080609;NM_001128328	chr5:13681862-13682024	-	ENSDARG00000057855	si:ch211-114c12.1	Acc:A2BEP0];Novel protein similar to vertebrate mitochondrial ribosomal protein S31 (MRPS31). [Source:Uniprot/SPTREMBL	100004594;407642	ZDB-GENE-030131-3715	mrps31
dre00091	dre00091_2	23	Dr.24265.1.S1_at:132:43;Dr.24265.1.S1_at:156:131;Dr.24265.1.S1_at:196:225;Dr.24265.1.S1_at:242:357;Dr.24265.1.S1_at:273:575;Dr.24265.1.S1_at:321:339;Dr.24265.1.S1_at:373:633;Dr.24265.1.S1_at:400:207;Dr.24265.1.S1_at:420:105;Dr.24265.1.S1_at:479:595;Dr.24265.1.S1_at:536:147;Dr.24265.1.S1_at:59:343;Dr.24265.1.S1_at:648:511;Dr.24265.1.S1_at:662:19;Dr.24265.1.S1_at:67:209;Dr.25523.1.A1_at:21:553;Dr.2…	ENSDART00000080609;NM_001128328	chr5:13682014-13697033	-	ENSDARG00000057855	si:ch211-114c12.1	Acc:A2BEP0];Novel protein similar to vertebrate mitochondrial ribosomal protein S31 (MRPS31). [Source:Uniprot/SPTREMBL	100004594;407642	ZDB-GENE-030131-3715	mrps31
dre00092	dre00092_1	11	Dr.17474.1.S1_at:145:307;Dr.17474.1.S1_at:157:135;Dr.17474.1.S1_at:157:45;Dr.17474.1.S1_at:255:579;Dr.17474.1.S1_at:287:343;Dr.17474.1.S1_at:333:163;Dr.17474.1.S1_at:390:15;Dr.17474.1.S1_at:405:7;Dr.17474.1.S1_at:454:575;Dr.17474.1.S1_at:571:371;Dr.17474.1.S1_at:64:151	AB055668;BC055624;ENSDART00000052349;NM_199689	chr7:34480295-34480550	-	ENSDARG00000036061	ogfod1	2-oxoglutarate and iron-dependent oxygenase domain containing 1 [Source:RefSeq_peptide;Acc:NP_955983]	324573	ZDB-GENE-030131-3294	ogfod1	GO:0005575;GO:0016706;GO:0019538
dre00092	dre00092_2	5	Dr.17474.1.S1_at:149:525;Dr.17474.1.S1_at:256:565;Dr.17474.1.S1_at:28:531;Dr.17474.1.S1_at:383:411;Dr.17474.1.S1_at:473:393	BC055624;ENSDART00000052349;NM_199689	chr7:34480540-34482556	-	ENSDARG00000036061	ogfod1	2-oxoglutarate and iron-dependent oxygenase domain containing 1 [Source:RefSeq_peptide;Acc:NP_955983]	324573	ZDB-GENE-030131-3294	ogfod1	GO:0005575;GO:0016706;GO:0019538
dre00093	dre00093_1	4	Dr.25291.1.S1_at:25:407;Dr.25291.1.S1_at:523:651;Dr.25291.1.S1_at:702:87;Dr.25291.1.S1_at:95:497	BC152288	chr18:5497202-5497265	-
dre00096	dre00096_1	6	Dr.15727.1.S1_at:233:235;Dr.15727.1.S1_at:274:377;Dr.15727.1.S1_at:524:243;Dr.15727.1.S1_at:567:21;Dr.15727.1.S1_at:636:399;Dr.15727.1.S1_at:79:377	AB055671;AB201383;BC078218;BC091456;BC114321;BC122425;BC164976;ENSDART00000020792;ENSDART00000099126;NM_001039497	chr2:24421111-24421952	-	ENSDARG00000003757	cnpy1	Acc:NP_001034586];Canopy1 [Source:RefSeq_peptide	402819	ZDB-GENE-060315-3	cnpy1	GO:0005783;GO:0008543;GO:0030917
dre00096	dre00096_2	3	Dr.15727.1.S1_at:105:381;Dr.15727.1.S1_at:358:33;Dr.15727.1.S1_at:494:89	AB055671;AB201383;BC078218;BC091456;BC114321;BC122425;BC164976;ENSDART00000020792;NM_001039497	chr2:24420275-24420300	-	ENSDARG00000003757	cnpy1	Acc:NP_001034586];Canopy1 [Source:RefSeq_peptide	402819	ZDB-GENE-060315-3	cnpy1	GO:0005783;GO:0008543;GO:0030917
dre00096	dre00096_3	7	Dr.15727.1.S1_at:142:583;Dr.15727.1.S1_at:207:455;Dr.15727.1.S1_at:320:573;Dr.15727.1.S1_at:40:451;Dr.15727.1.S1_at:601:319;Dr.15727.1.S1_at:608:47;Dr.15727.1.S1_at:616:389	AB055671;AB201383;BC078218;BC091456;BC114321;BC122425;ENSDART00000020792;NM_001039497	chr2:24419950-24420285	-	ENSDARG00000003757	cnpy1	Acc:NP_001034586];Canopy1 [Source:RefSeq_peptide	402819	ZDB-GENE-060315-3	cnpy1	GO:0005783;GO:0008543;GO:0030917
dre00097	dre00097_1	3	Dr.21012.1.A1_at:508:515;Dr.21012.1.A1_at:60:457;Dr.21012.1.A1_at:99:321	AB055672;AY050560;BC085455;BC164265;ENSDART00000056996;ENSDART00000099901;ENSDART00000099904;NM_131858	chr13:42879314-42879367	+	ENSDARG00000039041	sfrp5	Acc:NP_571933];secreted frizzled-related protein 5 [Source:RefSeq_peptide	117510	ZDB-GENE-011108-2	sfrp5	GO:0001654;GO:0030900
dre00097	dre00097_2	3	Dr.21012.1.S1_at:265:511;Dr.21012.1.S1_at:665:605;Dr.21012.1.S1_at:690:67	AB055672;AY050560;BC085455;BC164265;ENSDART00000056996;ENSDART00000099901;ENSDART00000099904;NM_131858	chr13:42879314-42879367	-	ENSDARG00000039041	sfrp5	Acc:NP_571933];secreted frizzled-related protein 5 [Source:RefSeq_peptide	117510	ZDB-GENE-011108-2	sfrp5	GO:0001654;GO:0030900
dre00097	dre00097_3	11	Dr.21012.1.S1_at:114:241;Dr.21012.1.S1_at:117:227;Dr.21012.1.S1_at:140:35;Dr.21012.1.S1_at:292:481;Dr.21012.1.S1_at:391:665;Dr.21012.1.S1_at:435:415;Dr.21012.1.S1_at:493:641;Dr.21012.1.S1_at:518:295;Dr.21012.1.S1_at:567:7;Dr.21012.1.S1_at:587:337;Dr.21012.1.S1_at:6:175	AB055672;AY050560;BC085455;BC164265;ENSDART00000056996;ENSDART00000099904;NM_131858	chr13:42633229-42879317	-	ENSDARG00000039041	sfrp5	Acc:NP_571933];secreted frizzled-related protein 5 [Source:RefSeq_peptide	117510	ZDB-GENE-011108-2	sfrp5	GO:0001654;GO:0030900
dre00097	dre00097_4	10	Dr.21012.1.A1_at:175:119;Dr.21012.1.A1_at:202:299;Dr.21012.1.A1_at:24:469;Dr.21012.1.A1_at:288:151;Dr.21012.1.A1_at:348:67;Dr.21012.1.A1_at:486:331;Dr.21012.1.A1_at:560:505;Dr.21012.1.A1_at:584:661;Dr.21012.1.A1_at:598:647;Dr.21012.1.A1_at:670:117	AB055672;AY050560;BC085455;BC164265;ENSDART00000056996;ENSDART00000099904;NM_131858	chr13:42633229-42879273	+	ENSDARG00000039041	sfrp5	Acc:NP_571933];secreted frizzled-related protein 5 [Source:RefSeq_peptide	117510	ZDB-GENE-011108-2	sfrp5	GO:0001654;GO:0030900
dre00098	dre00098_1	11	Dr.6924.1.S1_at:21:75;Dr.6924.1.S1_at:250:625;Dr.6924.1.S1_at:279:193;Dr.6924.1.S1_at:39:689;Dr.6924.1.S1_at:427:469;Dr.6924.1.S1_at:439:327;Dr.6924.1.S1_at:466:547;Dr.6924.1.S1_at:468:243;Dr.6924.1.S1_at:652:647;Dr.6924.1.S1_at:685:465;Dr.6924.1.S1_at:75:669	AB055673;AY398307;BC044200;BC064895_2;ENSDART00000018523;NM_199218	chr6:37110453-37110828	+	ENSDARG00000005191	ahcy	Acc:NP_954688];S-adenosylhomocysteine hydrolase [Source:RefSeq_peptide	100008489;100008490;387530	ZDB-GENE-031219-6	ahcy	GO:0004013;GO:0006730;GO:0016787
dre00098	dre00098_2	4	Dr.6924.1.S1_at:121:531;Dr.6924.1.S1_at:249:545;Dr.6924.1.S1_at:553:63;Dr.6924.1.S1_at:593:437	AY398307;BC044200;BC064895_2;ENSDART00000018523;NM_199218	chr6:37110349-37110462	+	ENSDARG00000005191	ahcy	Acc:NP_954688];S-adenosylhomocysteine hydrolase [Source:RefSeq_peptide	100008489;100008490;387530	ZDB-GENE-031219-6	ahcy	GO:0004013;GO:0006730;GO:0016787
dre00099	dre00099_1	7	Dr.20850.1.S1_at:131:215;Dr.20850.1.S1_at:210:449;Dr.20850.1.S1_at:526:437;Dr.20850.1.S1_at:558:333;Dr.20850.1.S1_at:668:87;Dr.20850.1.S1_at:685:453;Dr.20850.1.S1_at:97:385	AB055675;AF237712;BC055621_2;BC164937;ENSDART00000026180;NM_131605	Zv7_NA1684:1173-1537	-	ENSDARG00000007697	FABP7 (2 of 2)	Acc:O15540];Fatty acid-binding protein, brain (B-FABP) (Fatty acid-binding protein 7) (Brain lipid-binding protein) (BLBP) (Mammary-derived growth inhibitor related). [Source:Uniprot/SWISSPROT		ZDB-GENE-000627-1	fabp7a
dre00100	dre00100_1	6	Dr.20850.1.S1_at:11:237;Dr.20850.1.S1_at:175:439;Dr.20850.1.S1_at:2:105;Dr.20850.1.S1_at:346:395;Dr.20850.1.S1_at:445:401;Dr.20850.1.S1_at:479:333	AB055675_2;AF237712_2;BC055621;NM_131605_2	chr17:13859721-13859965	+					ZDB-GENE-000627-1	fabp7a
dre00101	dre00101_1	9	Dr.478.1.S1_at:121:561;Dr.478.1.S1_at:125:305;Dr.478.1.S1_at:1:247;Dr.478.1.S1_at:243:177;Dr.478.1.S1_at:278:653;Dr.478.1.S1_at:435:375;Dr.478.1.S1_at:473:121;Dr.478.1.S1_at:609:211;Dr.478.1.S1_at:682:27	AB055676;AF030560;AF034264;BC086718;ENSDART00000025583;NM_131281	chr13:20567180-20567530	-	ENSDARG00000003399	fgf8	Acc:NP_571356];fibroblast growth factor 8 [Source:RefSeq_peptide	30538	ZDB-GENE-990415-72	fgf8a	GO:0001708;GO:0001756;GO:0005615;GO:0005764;GO:0007368;GO:0007420;GO:0007422;GO:0007492;GO:0007498;GO:0007517;GO:0008083;GO:0009880;GO:0009887;GO:0009952;GO:0009953;GO:0021588;GO:0021703;GO:0030177;GO:0030182;GO:0030335;GO:0030901;GO:0030902;GO:0030903;GO:0030916;GO:0030917;GO:0031076;GO:0035050;GO:0042664;GO:0043049;GO:0048263;GO:0048339;GO:0048665;GO:0048709;GO:0048839;GO:0051146;GO:0051216
dre00101	dre00101_2	6	Dr.478.1.S1_at:15:383;Dr.478.1.S1_at:328:97;Dr.478.1.S1_at:329:371;Dr.478.1.S1_at:336:277;Dr.478.1.S1_at:487:643;Dr.478.1.S1_at:88:321	AF030560;AF034264;BC086718;ENSDART00000025583;NM_131281	chr13:20567527-20567764	-	ENSDARG00000003399	fgf8	Acc:NP_571356];fibroblast growth factor 8 [Source:RefSeq_peptide	30538	ZDB-GENE-990415-72	fgf8a	GO:0001708;GO:0001756;GO:0005615;GO:0005764;GO:0007368;GO:0007420;GO:0007422;GO:0007492;GO:0007498;GO:0007517;GO:0008083;GO:0009880;GO:0009887;GO:0009952;GO:0009953;GO:0021588;GO:0021703;GO:0030177;GO:0030182;GO:0030335;GO:0030901;GO:0030902;GO:0030903;GO:0030916;GO:0030917;GO:0031076;GO:0035050;GO:0042664;GO:0043049;GO:0048263;GO:0048339;GO:0048665;GO:0048709;GO:0048839;GO:0051146;GO:0051216
dre00103	dre00103_1	6	Dr.4140.1.S1_at:142:359;Dr.4140.1.S1_at:255:335;Dr.4140.1.S1_at:296:409;Dr.4140.1.S1_at:429:573;Dr.4140.1.S1_at:530:151;Dr.4140.1.S1_at:585:597	AB055679;BC055593;ENSDART00000077188;NM_199974	chr12:28431036-28431200	+	ENSDARG00000054907	cox7a2l	Acc:NP_956268];cytochrome c oxidase subunit VIIa polypeptide 2 like [Source:RefSeq_peptide	100004279;335751	ZDB-GENE-030131-7691	cox7a2l	GO:0004129;GO:0005746;GO:0006118;GO:0009055
dre00103	dre00103_2	8	Dr.4140.1.S1_at:12:681;Dr.4140.1.S1_at:162:181;Dr.4140.1.S1_at:230:69;Dr.4140.1.S1_at:581:71;Dr.4140.1.S1_at:608:209;Dr.4140.1.S1_at:660:383;Dr.4140.1.S1_at:7:363;Dr.4140.1.S1_at:91:481	BC055593;BC165164;ENSDART00000077188;NM_199974	chr12:28428678-28431019	+	ENSDARG00000054907	cox7a2l	Acc:NP_956268];cytochrome c oxidase subunit VIIa polypeptide 2 like [Source:RefSeq_peptide	100004279;335751	ZDB-GENE-030131-7691	cox7a2l	GO:0004129;GO:0005746;GO:0006118;GO:0009055
dre00106	dre00106_1	12	Dr.10133.1.A1_at:193:433;Dr.10133.1.A1_at:224:85;Dr.10133.1.A1_at:290:163;Dr.10133.1.A1_at:2:671;Dr.10133.1.A1_at:306:153;Dr.10133.1.A1_at:370:193;Dr.10133.1.A1_at:412:671;Dr.10133.1.A1_at:41:685;Dr.10133.1.A1_at:538:211;Dr.10133.1.A1_at:558:39;Dr.10133.1.A1_at:672:19;Dr.10133.1.A1_at:679:587	AB055681;BC091659;ENSDART00000060205;NM_001013505	chr3:4455902-4456272	-	ENSDARG00000041088	zgc:110766	Acc:NP_001013523];hypothetical protein LOC541378 [Source:RefSeq_peptide	541378	ZDB-GENE-050320-73	zgc:110766	GO:0000166;GO:0003746;GO:0003924;GO:0005525;GO:0005622;GO:0006414
dre00106	dre00106_2	4	Dr.10133.1.A1_at:323:553;Dr.10133.1.A1_at:377:631;Dr.10133.1.A1_at:410:467;Dr.10133.1.A1_at:642:623	BC091659;BC165581;ENSDART00000060205;NM_001013505	chr3:4456315-4456423	-	ENSDARG00000041088	zgc:110766	Acc:NP_001013523];hypothetical protein LOC541378 [Source:RefSeq_peptide	541378	ZDB-GENE-050320-73	zgc:110766	GO:0000166;GO:0003746;GO:0003924;GO:0005525;GO:0005622;GO:0006414
dre00107	dre00107_1	6	Dr.5450.1.S1_at:288:243;Dr.5450.1.S1_at:356:225;Dr.5450.1.S1_at:418:299;Dr.5450.1.S1_at:492:29;Dr.5450.1.S1_at:71:447;Dr.5450.1.S1_at:7:665	AB055682	chr25:3255109-3255361	-	ENSDARG00000071031	snx1		100001115;337386	ZDB-GENE-060302-3	snx1
dre00107	dre00107_2	7	Dr.5450.1.S1_at:136:493;Dr.5450.1.S1_at:225:175;Dr.5450.1.S1_at:29:225;Dr.5450.1.S1_at:403:317;Dr.5450.1.S1_at:426:99;Dr.5450.1.S1_at:493:663;Dr.5450.1.S1_at:536:281	AB055682;BC150242	chr25:3255398-3255590	-	ENSDARG00000071031	snx1		100001115;337386	ZDB-GENE-060302-3	snx1
dre00110	dre00110_1	13	Dr.12576.1.S1_at:138:319;Dr.12576.1.S1_at:199:309;Dr.12576.1.S1_at:220:461;Dr.12576.1.S1_at:263:279;Dr.12576.1.S1_at:264:631;Dr.12576.1.S1_at:384:45;Dr.12576.1.S1_at:392:551;Dr.12576.1.S1_at:460:583;Dr.12576.1.S1_at:473:71;Dr.12576.1.S1_at:542:255;Dr.12576.1.S1_at:585:437;Dr.12576.1.S1_at:625:13;Dr.12576.1.S1_at:75:67	AB057355;BC162564;BC167440;EF581835;ENSDART00000010632;NM_001099445	chr1:35620663-35624214	+	ENSDARG00000011876	ednra	Acc:A5JV23];Endothelin type-A receptor 2. [Source:Uniprot/SPTREMBL	100000179;114550	ZDB-GENE-010906-2	ednra	GO:0001584;GO:0004871;GO:0004872;GO:0004962;GO:0005579;GO:0007165;GO:0007186;GO:0016020;GO:0016021
dre00111	dre00111_1	6	Dr.1192.1.S1_at:116:439;Dr.1192.1.S1_at:256:553;Dr.1192.1.S1_at:429:351;Dr.1192.1.S1_at:60:603;Dr.1192.1.S1_at:630:335;Dr.1192.1.S1_at:639:389	AB059623;AB071601;BC093114;BC116554;BC164970;ENSDART00000039267;NM_213634	chr24:15351206-15351304	+	ENSDARG00000027088	ptgds	Acc:NP_998799];prostaglandin D2 synthase [Source:RefSeq_peptide	336492	ZDB-GENE-030131-8436	ptgds	GO:0001972;GO:0005215;GO:0005488;GO:0006629;GO:0006810
dre00111	dre00111_2	9	Dr.1192.1.S1_at:114:439;Dr.1192.1.S1_at:186:101;Dr.1192.1.S1_at:20:691;Dr.1192.1.S1_at:290:403;Dr.1192.1.S1_at:564:403;Dr.1192.1.S1_at:617:29;Dr.1192.1.S1_at:654:15;Dr.1192.1.S1_at:677:107;Dr.1192.1.S1_at:705:129	AB059623;AB071601;BC093114;BC116554;ENSDART00000039267;NM_213634	chr24:15351457-15351812	+	ENSDARG00000027088	ptgds	Acc:NP_998799];prostaglandin D2 synthase [Source:RefSeq_peptide	336492	ZDB-GENE-030131-8436	ptgds	GO:0001972;GO:0005215;GO:0005488;GO:0006629;GO:0006810
dre00113	dre00113_1	3	Dr.20198.2.S1_x_at:195:243;Dr.20198.2.S1_x_at:621:225;Dr.20198.2.S1_x_at:706:589	AB062116_2;BC154432;NM_001113589	chr8:825261-825324	-	ENSDARG00000021924;ENSDARG00000029688	hsp70	Acc:O42360];Acc:Q6PH56];Heat shock cognate 70 kDa protein (Fragment). [Source:Uniprot/SPTREMBL;Hsp70 protein. [Source:Uniprot/SPTREMBL	100001456;560210	ZDB-GENE-050321-1;ZDB-GENE-990415-91	hsp70;hsp70l
dre00114	dre00114_1	15	Dr.8301.4.S1_a_at:105:229;Dr.8301.4.S1_a_at:131:527;Dr.8301.4.S1_a_at:231:271;Dr.8301.4.S1_a_at:256:573;Dr.8301.4.S1_a_at:326:263;Dr.8301.4.S1_a_at:351:131;Dr.8301.4.S1_a_at:377:553;Dr.8301.4.S1_a_at:400:423;Dr.8301.4.S1_a_at:466:535;Dr.8301.4.S1_a_at:485:289;Dr.8301.4.S1_a_at:510:691;Dr.8301.4.S1_a_at:533:317;Dr.8301.4.S1_a_at:552:13;Dr.8301.4.S1_a_at:64:317;Dr.8301.4.S1_a_at:661:597	AB062117;AF159134;AF159135;AF391099;BC134898;ENSDART00000024593;ENSDART00000061264;ENSDART00000082353;NM_131600	chr19:702975-703579	+	ENSDARG00000008818	hsf1	Acc:NP_571675];heat shock transcription factor 1 [Source:RefSeq_peptide	58123	ZDB-GENE-000616-16	hsf1	GO:0002088;GO:0003677;GO:0003700;GO:0005634;GO:0006350;GO:0006353;GO:0006355;GO:0009408;GO:0031564;GO:0043565
dre00114	dre00114_2	15	Dr.8301.1.S1_a_at:104:579;Dr.8301.1.S1_a_at:172:533;Dr.8301.1.S1_a_at:263:21;Dr.8301.1.S1_a_at:300:373;Dr.8301.1.S1_a_at:310:427;Dr.8301.1.S1_a_at:336:509;Dr.8301.1.S1_a_at:374:429;Dr.8301.1.S1_a_at:378:413;Dr.8301.1.S1_a_at:383:359;Dr.8301.1.S1_a_at:416:575;Dr.8301.1.S1_a_at:625:399;Dr.8301.1.S1_a_at:64:689;Dr.8301.1.S1_a_at:654:107;Dr.8301.1.S1_a_at:688:489;Dr.8301.1.S1_a_at:91:565	AF159134;AF159135;AF391099;ENSDART00000061264;NM_131600	chr19:704959-705201	+	ENSDARG00000008818	hsf1	Acc:NP_571675];heat shock transcription factor 1 [Source:RefSeq_peptide	58123	ZDB-GENE-000616-16	hsf1	GO:0002088;GO:0003677;GO:0003700;GO:0005634;GO:0006350;GO:0006353;GO:0006355;GO:0009408;GO:0031564;GO:0043565
dre00115	dre00115_1	10	Dr.19425.1.S1_at:137:637;Dr.19425.1.S1_at:160:495;Dr.19425.1.S1_at:17:483;Dr.19425.1.S1_at:335:117;Dr.19425.1.S1_at:398:211;Dr.19425.1.S1_at:428:615;Dr.19425.1.S1_at:453:71;Dr.19425.1.S1_at:522:427;Dr.19425.1.S1_at:527:445;Dr.19425.1.S1_at:694:387	AB064939;BC099980;BC162562;ENSDART00000058496;NM_205707	chr16:38226537-38226767	+	ENSDARG00000002971	NP_991270.1	Acc:NP_991270];polyhomeotic Ph1 homolog [Source:RefSeq_peptide	403008;792425	ZDB-GENE-081022-39	zgc:193796
dre00116	dre00116_1	16	Dr.4649.1.A1_a_at:171:689;Dr.4649.1.A1_a_at:194:123;Dr.4649.1.A1_a_at:219:253;Dr.4649.1.A1_a_at:272:649;Dr.4649.1.A1_a_at:31:485;Dr.4649.1.A1_a_at:444:577;Dr.4649.1.A1_a_at:459:387;Dr.4649.1.A1_a_at:468:651;Dr.4649.1.A1_a_at:495:155;Dr.4649.1.A1_a_at:536:141;Dr.4649.1.A1_a_at:593:185;Dr.4649.1.A1_a_at:596:543;Dr.4649.1.A1_a_at:674:191;Dr.4649.1.A1_a_at:89:525;Dr.4649.1.A1_a_at:95:107;Dr.4649.1.A1…	AB064940;AB064941;AY398396;BC044345;BC065351;BC076431;BC107963;ENSDART00000079212;NM_152958	chr23:20463534-20464058	-	ENSDARG00000056695	phc2	Acc:Q8QHL5];Polyhomeotic-like protein 2. [Source:Uniprot/SWISSPROT	171465	ZDB-GENE-020312-1	phc2	GO:0003677;GO:0005634;GO:0006829;GO:0008270;GO:0046872
dre00117	dre00117_1	10	Dr.20039.1.S1_at:106:13;Dr.20039.1.S1_at:133:385;Dr.20039.1.S1_at:161:121;Dr.20039.1.S1_at:364:11;Dr.20039.1.S1_at:422:593;Dr.20039.1.S1_at:44:223;Dr.20039.1.S1_at:558:123;Dr.20039.1.S1_at:63:553;Dr.20039.1.S1_at:91:341;Dr.20039.1.S1_at:92:203	AB067731;BC162069;BC162454;ENSDART00000030709;NM_178302	chr10:1220015-1220321	+	ENSDARG00000025899	pnx	Acc:NP_840087];posterior neuron-specific homeobox [Source:RefSeq_peptide	352939;791806	ZDB-GENE-030328-42	pnx	GO:0003677;GO:0003700;GO:0005634;GO:0006355;GO:0043565;GO:0045449
dre00118	dre00118_1	10	DrAffx.1.64.S1_at:202:589;DrAffx.1.64.S1_at:232:653;DrAffx.1.64.S1_at:347:31;DrAffx.1.64.S1_at:369:287;DrAffx.1.64.S1_at:452:377;DrAffx.1.64.S1_at:479:51;DrAffx.1.64.S1_at:538:387;DrAffx.1.64.S1_at:567:253;DrAffx.1.64.S1_at:623:143;DrAffx.1.64.S1_at:65:371	AB067732;BC076418;ENSDART00000005933;ENSDART00000085846;NM_212830	chr13:43489259-43489646	+	ENSDARG00000006350	nkx1.2la	Acc:NP_997995];NK1 transcription factor related 2-like,a [Source:RefSeq_peptide	405755	ZDB-GENE-040615-1	nkx1.2la	GO:0003677;GO:0003700;GO:0005634;GO:0006355;GO:0043565;GO:0045449
dre00119	dre00119_1	6	DrAffx.1.50.S1_at:116:267;DrAffx.1.50.S1_at:162:533;DrAffx.1.50.S1_at:266:667;DrAffx.1.50.S1_at:388:535;DrAffx.1.50.S1_at:494:581;DrAffx.1.50.S1_at:681:271	AB067733;BC115217;ENSDART00000105901;NM_212836	chr14:25690796-25691192	-	ENSDARG00000071571	cdx1a	Acc:NP_998001];caudal type homeo box transcription factor 1 a [Source:RefSeq_peptide	405762	ZDB-GENE-050510-1	cdx1a	GO:0001756;GO:0003677;GO:0003700;GO:0005634;GO:0006355;GO:0009948;GO:0021903;GO:0030097;GO:0043565;GO:0045449
dre00120	dre00120_1	4	Dr.5578.2.S1_a_at:250:87;Dr.5578.2.S1_a_at:310:379;Dr.5578.2.S1_a_at:682:311;Dr.5578.2.S1_a_at:708:421	AB069857;AF290981;BC047796;BC063932;BC097034;BC165342;ENSDART00000017510;ENSDART00000103358;NM_131801	chr17:51960860-51960972	+	ENSDARG00000007377	ODC1	Acc:P11926];Ornithine decarboxylase (EC 4.1.1.17) (ODC). [Source:Uniprot/SWISSPROT		ZDB-GENE-010816-1	odc1
dre00120	dre00120_2	11	Dr.5578.2.S1_a_at:109:11;Dr.5578.2.S1_a_at:111:593;Dr.5578.2.S1_a_at:214:311;Dr.5578.2.S1_a_at:232:265;Dr.5578.2.S1_a_at:237:83;Dr.5578.2.S1_a_at:238:91;Dr.5578.2.S1_a_at:249:449;Dr.5578.2.S1_a_at:286:695;Dr.5578.2.S1_a_at:524:605;Dr.5578.2.S1_a_at:58:39;Dr.5578.2.S1_a_at:64:595	AB069857;AF290981;BC047796;BC063932;BC097034;NM_131801	chr17:51960976-51961375	+	ENSDARG00000007377	ODC1	Acc:P11926];Ornithine decarboxylase (EC 4.1.1.17) (ODC). [Source:Uniprot/SWISSPROT		ZDB-GENE-010816-1	odc1
dre00121	dre00121_1	15	Dr.7804.1.S1_at:156:545;Dr.7804.1.S1_at:188:101;Dr.7804.1.S1_at:198:279;Dr.7804.1.S1_at:249:157;Dr.7804.1.S1_at:253:433;Dr.7804.1.S1_at:406:29;Dr.7804.1.S1_at:465:29;Dr.7804.1.S1_at:49:97;Dr.7804.1.S1_at:506:687;Dr.7804.1.S1_at:551:107;Dr.7804.1.S1_at:558:37;Dr.7804.1.S1_at:683:303;Dr.7804.1.S1_at:683:659;Dr.7804.1.S1_at:75:141;Dr.7804.1.S1_at:92:423	AB069858;BC061960;ENSDART00000052079;NM_001007159	chr19:30592239-30595709	-	ENSDARG00000035869	azin1	Acc:NP_001007160];antizyme inhibitor 1 [Source:RefSeq_peptide	317764	ZDB-GENE-030121-1	azin1	GO:0003824;GO:0006596
dre00121	dre00121_2	16	Dr.7804.2.A1_at:145:569;Dr.7804.2.A1_at:150:543;Dr.7804.2.A1_at:20:259;Dr.7804.2.A1_at:400:701;Dr.7804.2.A1_at:412:113;Dr.7804.2.A1_at:434:313;Dr.7804.2.A1_at:543:145;Dr.7804.2.A1_at:570:251;Dr.7804.2.A1_at:572:143;Dr.7804.2.A1_at:596:623;Dr.7804.2.A1_at:602:581;Dr.7804.2.A1_at:60:521;Dr.7804.2.A1_at:613:13;Dr.7804.2.A1_at:676:375;Dr.7804.2.A1_at:688:71;Dr.7804.2.A1_at:82:627	BC061960;ENSDART00000052079;NM_001007159	chr19:30588937-30589304	-	ENSDARG00000035869	azin1	Acc:NP_001007160];antizyme inhibitor 1 [Source:RefSeq_peptide	317764	ZDB-GENE-030121-1	azin1	GO:0003824;GO:0006596
dre00122	dre00122_1	16	Dr.24962.1.S1_at:149:429;Dr.24962.1.S1_at:164:181;Dr.24962.1.S1_at:243:651;Dr.24962.1.S1_at:250:245;Dr.24962.1.S1_at:268:485;Dr.24962.1.S1_at:29:395;Dr.24962.1.S1_at:303:145;Dr.24962.1.S1_at:402:125;Dr.24962.1.S1_at:494:697;Dr.24962.1.S1_at:502:29;Dr.24962.1.S1_at:54:87;Dr.24962.1.S1_at:558:81;Dr.24962.1.S1_at:57:379;Dr.24962.1.S1_at:599:585;Dr.24962.1.S1_at:702:1;Dr.24962.1.S1_at:98:43	AB070208;BC162972;BC162998;ENSDART00000060295;NM_178305	chr18:13665680-13676508	-	ENSDARG00000041133	rapsn	Acc:NP_840090];receptor-associated protein of the synapse, 43kD [Source:RefSeq_peptide	100004609;352942	ZDB-GENE-030313-1	rapsn	GO:0004872;GO:0005488;GO:0005515;GO:0008270
dre00123	dre00123_1	14	Dr.12573.1.S1_at:132:77;Dr.12573.1.S1_at:176:451;Dr.12573.1.S1_at:27:533;Dr.12573.1.S1_at:285:315;Dr.12573.1.S1_at:384:117;Dr.12573.1.S1_at:468:611;Dr.12573.1.S1_at:479:617;Dr.12573.1.S1_at:549:563;Dr.12573.1.S1_at:592:321;Dr.12573.1.S1_at:628:103;Dr.12573.1.S1_at:635:531;Dr.12573.1.S1_at:699:601;Dr.12573.1.S1_at:84:389;Dr.12573.1.S1_at:87:155	AB071895;AF362749;AY027650;BC097087;ENSDART00000060597;NM_131851	chr7:53983091-53983413	+	ENSDARG00000041341	sox32	Acc:NP_571926];SRY-box containing gene 32 [Source:RefSeq_peptide	116990	ZDB-GENE-011026-1	sox32	GO:0001706;GO:0003677;GO:0003700;GO:0005634;GO:0006355;GO:0007368;GO:0007492;GO:0007493;GO:0007498;GO:0035050;GO:0045893
dre00124	dre00124_1	11	Dr.20980.1.S1_at:125:105;Dr.20980.1.S1_at:167:79;Dr.20980.1.S1_at:174:265;Dr.20980.1.S1_at:174:513;Dr.20980.1.S1_at:267:257;Dr.20980.1.S1_at:276:121;Dr.20980.1.S1_at:331:193;Dr.20980.1.S1_at:402:531;Dr.20980.1.S1_at:442:557;Dr.20980.1.S1_at:457:577;Dr.20980.1.S1_at:499:51	AF427524;ENSDART00000055678	Zv7_NA3396:23783-25389	-	ENSDARG00000038188	RELN	Acc:P78509];Reelin precursor (EC 3.4.21.-). [Source:Uniprot/SWISSPROT		ZDB-GENE-020822-1;ZDB-GENE-040427-1	reln;relnl
dre00124	dre00124_2	4	Dr.20980.1.S1_at:110:317;Dr.20980.1.S1_at:127:629;Dr.20980.1.S1_at:132:505;Dr.20980.1.S1_at:292:503	AF427524;ENSDART00000055678;ENSDART00000097139	Zv7_NA3396:24511-25350	-	ENSDARG00000038188	RELN	Acc:P78509];Reelin precursor (EC 3.4.21.-). [Source:Uniprot/SWISSPROT		ZDB-GENE-020822-1;ZDB-GENE-040427-1	reln;relnl
dre00125	dre00125_1	16	Dr.5544.2.S1_a_at:102:457;Dr.5544.2.S1_a_at:155:175;Dr.5544.2.S1_a_at:156:695;Dr.5544.2.S1_a_at:164:705;Dr.5544.2.S1_a_at:215:235;Dr.5544.2.S1_a_at:275:307;Dr.5544.2.S1_a_at:289:135;Dr.5544.2.S1_a_at:342:509;Dr.5544.2.S1_a_at:385:659;Dr.5544.2.S1_a_at:426:517;Dr.5544.2.S1_a_at:483:415;Dr.5544.2.S1_a_at:484:665;Dr.5544.2.S1_a_at:503:679;Dr.5544.2.S1_a_at:514:313;Dr.5544.2.S1_a_at:529:273;Dr.5544.2…	AB074153;BC049423;ENSDART00000009402;ENSDART00000066765;NM_194366	chr24:15111958-15112503	-	ENSDARG00000006010	bmi1	Acc:NP_919347];B lymphoma Mo-MLV insertion region 1 [Source:RefSeq_peptide	321505	ZDB-GENE-030131-224	bmi1	GO:0005515;GO:0006829;GO:0008270;GO:0046872
dre00126	dre00126_1	12	Dr.18575.1.S1_a_at:114:507;Dr.18575.1.S1_a_at:141:403;Dr.18575.1.S1_a_at:230:333;Dr.18575.1.S1_a_at:401:507;Dr.18575.1.S1_a_at:501:513;Dr.18575.1.S1_a_at:514:77;Dr.18575.1.S1_a_at:570:569;Dr.18575.1.S1_a_at:579:329;Dr.18575.1.S1_a_at:60:539;Dr.18575.1.S1_a_at:640:291;Dr.18575.1.S1_a_at:686:69;Dr.18575.1.S1_a_at:72:461	AB074154;BC052140;BC085553;ENSDART00000066053;NM_194373	chr3:2552329-2552858	+	ENSDARG00000044938	cbx2	Acc:NP_919354];chromobox homolog 2 [Source:RefSeq_peptide	327291;573395	ZDB-GENE-030131-5502	cbx2	GO:0000785;GO:0003682;GO:0005634;GO:0006333
dre00127	dre00127_1	13	DrAffx.1.52.S1_at:127:373;DrAffx.1.52.S1_at:164:105;DrAffx.1.52.S1_at:175:325;DrAffx.1.52.S1_at:199:281;DrAffx.1.52.S1_at:286:535;DrAffx.1.52.S1_at:319:75;DrAffx.1.52.S1_at:417:669;DrAffx.1.52.S1_at:494:187;DrAffx.1.52.S1_at:613:335;DrAffx.1.52.S1_at:654:521;DrAffx.1.52.S1_at:676:117;DrAffx.1.52.S1_at:688:505;DrAffx.1.52.S1_at:689:551	AB074763;BC163738;BC163747;ENSDART00000027364;NM_214775	chr16:28338577-28343730	+	ENSDARG00000021184	a2bp1l	Acc:NP_999940];ataxin 2-binding protein 1-like [Source:RefSeq_peptide	407613	ZDB-GENE-040923-2	a2bp1l	GO:0000166;GO:0003676
dre00128	dre00128_1	16	Dr.17548.1.S1_at:120:163;Dr.17548.1.S1_at:128:441;Dr.17548.1.S1_at:131:355;Dr.17548.1.S1_at:196:27;Dr.17548.1.S1_at:251:275;Dr.17548.1.S1_at:311:89;Dr.17548.1.S1_at:352:371;Dr.17548.1.S1_at:377:199;Dr.17548.1.S1_at:415:265;Dr.17548.1.S1_at:455:605;Dr.17548.1.S1_at:463:641;Dr.17548.1.S1_at:49:119;Dr.17548.1.S1_at:501:545;Dr.17548.1.S1_at:511:633;Dr.17548.1.S1_at:536:247;Dr.17548.1.S1_at:675:177	AB075028;AF422807;BC059413;ENSDART00000015333;NM_152964	chr6:15297971-15298519	+	ENSDARG00000002933	gbx2	Acc:NP_694496];gastrulation brain homeo box 2 [Source:RefSeq_peptide	245948	ZDB-GENE-020509-2	gbx2	GO:0003677;GO:0003700;GO:0003913;GO:0005634;GO:0006281;GO:0006350;GO:0006353;GO:0006355;GO:0031564;GO:0043565;GO:0045449
dre00129	dre00129_1	5	Dr.19866.1.S1_at:403:273;Dr.19866.1.S1_at:455:397;Dr.19866.1.S1_at:55:373;Dr.19866.1.S1_at:58:91;Dr.19866.1.S1_at:637:215	AB075929;AB075930;AB075931;AB075932;AB075933;AB075934;AB075935;AB075936;AB075937;AB075938;AB075939;AB075940;AB075941;AB075942;AB075943;AB075944;AB075945;AB160956;AB160957;AB160958;AB160959;AB160960;AY583487;AY583488;BC162233;BC162545;BC162555;BC162593;BC163284;BC163287;BC163290;BC163307;BC163309;BC163425;BC163430;BC163539;BC163541;ENSDART00000016582;ENSDART00000055723;ENSDART00000081809;ENSDART00…	Zv7_NA475:45352-45457	+	ENSDARG00000005808;ENSDARG00000037691;ENSDARG00000037695;ENSDARG00000037700;ENSDARG00000037705;ENSDARG00000058875;ENSDARG00000058909;ENSDARG00000071896;ENSDARG00000071904;ENSDARG00000071905	pcdh2aa1;pcdh2aa15;pcdh2aa3;pcdh2ab1;pcdh2ab2;pcdh2ab3;pcdh2ab5;pcdh2ab6;pcdh2ab8	Acc:NP_001008483];Acc:NP_001008484];Acc:NP_001009585];Acc:NP_001009586];Acc:NP_001009587];Acc:NP_001009588];Acc:NP_001009592];Acc:NP_001009593];Acc:NP_001009595];protocadherin 2 alpha a 1 [Source:RefSeq_peptide;protocadherin 2 alpha a 15 [Source:RefSeq_peptide;protocadherin 2 alpha a 3 [Source:RefSeq_peptide;protocadherin 2 alpha b 1 [Source:RefSeq_peptide;protocadherin 2 alpha b 3 [Source:RefSeq…	493588;493589;493590;493591;493592;493593;493594;493596;493597;493600;493601;573324;791896	ZDB-GENE-041118-1;ZDB-GENE-041118-10;ZDB-GENE-041118-11;ZDB-GENE-041118-12;ZDB-GENE-041118-13;ZDB-GENE-041118-14;ZDB-GENE-041118-15;ZDB-GENE-041118-2;ZDB-GENE-041118-3;ZDB-GENE-041118-4;ZDB-GENE-041118-5;ZDB-GENE-041118-6;ZDB-GENE-041118-7;ZDB-GENE-041118-8;ZDB-GENE-041118-9	pcdh2aa1;pcdh2aa15;pcdh2aa3;pcdh2ab1;pcdh2ab10;pcdh2ab11;pcdh2ab12;pcdh2ab2;pcdh2ab3;pcdh2ab5;pcdh2ab6;pcdh2ab7;pcdh2ab8;pcdh2ab9;pcdh2ac	GO:0004872;GO:0005262;GO:0005509;GO:0006816;GO:0007156;GO:0016020;GO:0019855
dre00129	dre00129_2	3	Dr.19866.1.S1_at:303:595;Dr.19866.1.S1_at:698:165;Dr.19866.1.S1_at:98:397	AB075929;AB075930;AB075931;AB075932;AB075933;AB075934;AB075935;AB075936;AB075937;AB075938;AB075939;AB075940;AB075941;AB075942;AB075943;AB075945;AB160956;AB160957;AB160958;AB160959;AB160960;AY583487;AY583488;BC162233;BC162545;BC162555;BC162593;BC163284;BC163287;BC163290;BC163307;BC163309;BC163425;BC163430;BC163539;BC163541;ENSDART00000016582;ENSDART00000055723;ENSDART00000081809;ENSDART00000081898…	Zv7_NA475:45284-45361	+	ENSDARG00000005808;ENSDARG00000037691;ENSDARG00000037695;ENSDARG00000037700;ENSDARG00000037705;ENSDARG00000058875;ENSDARG00000058909;ENSDARG00000071896;ENSDARG00000071904;ENSDARG00000071905	pcdh2aa1;pcdh2aa15;pcdh2aa3;pcdh2ab1;pcdh2ab2;pcdh2ab3;pcdh2ab5;pcdh2ab6;pcdh2ab8	Acc:NP_001008483];Acc:NP_001008484];Acc:NP_001009585];Acc:NP_001009586];Acc:NP_001009587];Acc:NP_001009588];Acc:NP_001009592];Acc:NP_001009593];Acc:NP_001009595];protocadherin 2 alpha a 1 [Source:RefSeq_peptide;protocadherin 2 alpha a 15 [Source:RefSeq_peptide;protocadherin 2 alpha a 3 [Source:RefSeq_peptide;protocadherin 2 alpha b 1 [Source:RefSeq_peptide;protocadherin 2 alpha b 3 [Source:RefSeq…	493588;493589;493590;493591;493592;493593;493594;493596;493597;493600;493601;573324;791896	ZDB-GENE-041118-1;ZDB-GENE-041118-10;ZDB-GENE-041118-11;ZDB-GENE-041118-12;ZDB-GENE-041118-13;ZDB-GENE-041118-14;ZDB-GENE-041118-15;ZDB-GENE-041118-2;ZDB-GENE-041118-3;ZDB-GENE-041118-4;ZDB-GENE-041118-5;ZDB-GENE-041118-6;ZDB-GENE-041118-7;ZDB-GENE-041118-8;ZDB-GENE-041118-9	pcdh2aa1;pcdh2aa15;pcdh2aa3;pcdh2ab1;pcdh2ab10;pcdh2ab11;pcdh2ab12;pcdh2ab2;pcdh2ab3;pcdh2ab5;pcdh2ab6;pcdh2ab7;pcdh2ab8;pcdh2ab9;pcdh2ac	GO:0004872;GO:0005262;GO:0005509;GO:0006816;GO:0007156;GO:0016020;GO:0019855
dre00129	dre00129_3	7	Dr.19866.1.S1_at:253:65;Dr.19866.1.S1_at:293:525;Dr.19866.1.S1_at:372:693;Dr.19866.1.S1_at:456:541;Dr.19866.1.S1_at:485:511;Dr.19866.1.S1_at:536:73;Dr.19866.1.S1_at:651:89	AB075929;AB075930;AB075931;AB075932;AB075933;AB075934;AB075935;AB075936;AB075937;AB075938;AB075939;AB075940;AB075941;AB075942;AB075943;AB160956;AB160957;AB160958;AB160959;AB160960;AY583487;AY583488;BC162233;BC162545;BC162555;BC162593;BC163284;BC163287;BC163290;BC163307;BC163309;BC163425;BC163430;BC163539;BC163541;ENSDART00000016582;ENSDART00000055723;ENSDART00000081809;ENSDART00000081898;NM_00100…	Zv7_NA475:12478-45286	+	ENSDARG00000005808;ENSDARG00000037691;ENSDARG00000037695;ENSDARG00000037700;ENSDARG00000037705;ENSDARG00000058875;ENSDARG00000058909;ENSDARG00000071896;ENSDARG00000071904;ENSDARG00000071905	pcdh2aa1;pcdh2aa15;pcdh2aa3;pcdh2ab1;pcdh2ab2;pcdh2ab3;pcdh2ab5;pcdh2ab6;pcdh2ab8	Acc:NP_001008483];Acc:NP_001008484];Acc:NP_001009585];Acc:NP_001009586];Acc:NP_001009587];Acc:NP_001009588];Acc:NP_001009592];Acc:NP_001009593];Acc:NP_001009595];protocadherin 2 alpha a 1 [Source:RefSeq_peptide;protocadherin 2 alpha a 15 [Source:RefSeq_peptide;protocadherin 2 alpha a 3 [Source:RefSeq_peptide;protocadherin 2 alpha b 1 [Source:RefSeq_peptide;protocadherin 2 alpha b 3 [Source:RefSeq…	493588;493589;493590;493591;493592;493593;493594;493596;493597;493600;493601;573324;791896	ZDB-GENE-041118-1;ZDB-GENE-041118-10;ZDB-GENE-041118-11;ZDB-GENE-041118-12;ZDB-GENE-041118-13;ZDB-GENE-041118-14;ZDB-GENE-041118-15;ZDB-GENE-041118-2;ZDB-GENE-041118-3;ZDB-GENE-041118-4;ZDB-GENE-041118-5;ZDB-GENE-041118-6;ZDB-GENE-041118-7;ZDB-GENE-041118-8;ZDB-GENE-041118-9	pcdh2aa1;pcdh2aa15;pcdh2aa3;pcdh2ab1;pcdh2ab10;pcdh2ab11;pcdh2ab12;pcdh2ab2;pcdh2ab3;pcdh2ab5;pcdh2ab6;pcdh2ab7;pcdh2ab8;pcdh2ab9;pcdh2ac	GO:0004872;GO:0005262;GO:0005509;GO:0006816;GO:0007156;GO:0016020;GO:0019855
dre00135	dre00135_1	13	Dr.9478.2.S1_at:11:219;Dr.9478.2.S1_at:129:315;Dr.9478.2.S1_at:148:417;Dr.9478.2.S1_at:257:631;Dr.9478.2.S1_at:329:135;Dr.9478.2.S1_at:386:333;Dr.9478.2.S1_at:395:123;Dr.9478.2.S1_at:398:483;Dr.9478.2.S1_at:415:171;Dr.9478.2.S1_at:441:27;Dr.9478.2.S1_at:488:623;Dr.9478.2.S1_at:688:39;Dr.9478.2.S1_at:709:317	AB078927;AF210727;AY398333;BC094977;NM_131879	chr18:1584842-1585384	+	ENSDARG00000026039	cyp1a	Acc:NP_571954];cytochrome P450, family 1, subfamily A [Source:RefSeq_peptide	140634	ZDB-GENE-011219-1	cyp1a	GO:0004497;GO:0005506;GO:0005579;GO:0006118;GO:0006725;GO:0006783;GO:0006826;GO:0006879;GO:0009410;GO:0016020;GO:0016491;GO:0016712;GO:0020037;GO:0042221;GO:0046872
dre00135	dre00135_2	12	Dr.9478.1.S1_at:162:353;Dr.9478.1.S1_at:179:21;Dr.9478.1.S1_at:238:541;Dr.9478.1.S1_at:299:475;Dr.9478.1.S1_at:391:11;Dr.9478.1.S1_at:504:307;Dr.9478.1.S1_at:601:595;Dr.9478.1.S1_at:635:405;Dr.9478.1.S1_at:63:645;Dr.9478.1.S1_at:650:183;Dr.9478.1.S1_at:671:45;Dr.9478.1.S1_at:676:317	AB078927;AF210727;AY398333;BC094977;NM_131879	chr18:1584848-1585321	-	ENSDARG00000026039	cyp1a	Acc:NP_571954];cytochrome P450, family 1, subfamily A [Source:RefSeq_peptide	140634	ZDB-GENE-011219-1	cyp1a	GO:0004497;GO:0005506;GO:0005579;GO:0006118;GO:0006725;GO:0006783;GO:0006826;GO:0006879;GO:0009410;GO:0016020;GO:0016491;GO:0016712;GO:0020037;GO:0042221;GO:0046872
dre00138	dre00138_1	16	Dr.12684.1.S1_at:104:407;Dr.12684.1.S1_at:214:253;Dr.12684.1.S1_at:214:609;Dr.12684.1.S1_at:258:661;Dr.12684.1.S1_at:275:37;Dr.12684.1.S1_at:291:697;Dr.12684.1.S1_at:323:509;Dr.12684.1.S1_at:336:535;Dr.12684.1.S1_at:395:49;Dr.12684.1.S1_at:456:345;Dr.12684.1.S1_at:486:93;Dr.12684.1.S1_at:553:429;Dr.12684.1.S1_at:58:341;Dr.12684.1.S1_at:598:79;Dr.12684.1.S1_at:666:533;Dr.12684.1.S1_at:703:553	AB081314;BC045852;BC152659;ENSDART00000062854;NM_182889	chr9:1651638-1652129	+	ENSDARG00000042824	nfe2l2	Acc:NP_878309];nuclear factor (erythroid-derived 2)-like 2 [Source:RefSeq_peptide	360149	ZDB-GENE-030723-2	nfe2l2	GO:0003677;GO:0003700;GO:0005634;GO:0005667;GO:0006355;GO:0043565;GO:0045893;GO:0046982;GO:0046983
dre00138	dre00138_2	3	Dr.12684.1.S2_at:235:579;Dr.12684.1.S2_at:286:271;Dr.12684.1.S2_at:624:655	AB081314;ENSDART00000062854;NM_182889	chr9:1652333-1652397	+	ENSDARG00000042824	nfe2l2	Acc:NP_878309];nuclear factor (erythroid-derived 2)-like 2 [Source:RefSeq_peptide	360149	ZDB-GENE-030723-2	nfe2l2	GO:0003677;GO:0003700;GO:0005634;GO:0005667;GO:0006355;GO:0043565;GO:0045893;GO:0046982;GO:0046983
dre00139	dre00139_1	14	Dr.6806.1.S1_at:119:489;Dr.6806.1.S1_at:160:129;Dr.6806.1.S1_at:21:325;Dr.6806.1.S1_at:326:139;Dr.6806.1.S1_at:340:595;Dr.6806.1.S1_at:397:21;Dr.6806.1.S1_at:430:497;Dr.6806.1.S1_at:447:599;Dr.6806.1.S1_at:536:269;Dr.6806.1.S1_at:601:499;Dr.6806.1.S1_at:607:55;Dr.6806.1.S1_at:71:443;Dr.6806.1.S1_at:92:447;Dr.6806.1.S1_at:96:395	AB081315;BC117613;ENSDART00000045763;NM_182864	chr2:37350729-37353256	-	ENSDARG00000016132	keap1	Acc:NP_878284];kelch-like ECH-associated protein 1 [Source:RefSeq_peptide	321837	ZDB-GENE-030131-556	keap1a	GO:0005515
dre00140	dre00140_1	12	Dr.19888.1.S1_at:241:585;Dr.19888.1.S1_at:347:461;Dr.19888.1.S1_at:369:197;Dr.19888.1.S1_at:404:315;Dr.19888.1.S1_at:404:95;Dr.19888.1.S1_at:420:75;Dr.19888.1.S1_at:423:531;Dr.19888.1.S1_at:54:503;Dr.19888.1.S1_at:613:273;Dr.19888.1.S1_at:625:287;Dr.19888.1.S1_at:648:283;Dr.19888.1.S1_at:82:133	AB082517;BC162293;BC162308;ENSDART00000062328;NM_183074	chr10:39991122-39996159	+	ENSDARG00000042503	ved	Acc:NP_898897];ventrally expressed dharma/bozozok antagonist [Source:RefSeq_peptide	368201	ZDB-GENE-030813-1	ved	GO:0003677;GO:0003700;GO:0005634;GO:0006350;GO:0006353;GO:0006355;GO:0009953;GO:0030528;GO:0031564;GO:0043565;GO:0045449
dre00141	dre00141_1	4	Dr.19222.1.S1_at:515:221;Dr.19222.1.S1_at:647:135;Dr.19222.1.S1_at:670:281;Dr.19222.1.S1_at:70:433	AB084105;AB094118;AJ309303;BC134807;CU458909;ENSDART00000007408;ENSDART00000080914;ENSDART00000080916;NM_178303	chr13:47885307-47891394	+	ENSDARG00000058115	fgfr2	Acc:NM_178303];fibroblast growth factor receptor 2 (fgfr2), mRNA [Source:RefSeq_dna	352940	ZDB-GENE-030323-1	fgfr2
dre00142	dre00142_1	10	Dr.19222.1.S1_at:152:693;Dr.19222.1.S1_at:265:553;Dr.19222.1.S1_at:27:517;Dr.19222.1.S1_at:341:153;Dr.19222.1.S1_at:418:489;Dr.19222.1.S1_at:572:47;Dr.19222.1.S1_at:628:131;Dr.19222.1.S1_at:656:23;Dr.19222.1.S1_at:6:89;Dr.19222.1.S1_at:701:695	AB084105_2;AB094118_2;AJ309303_2;BC134807_2;CU458909_2;NM_178303_3	chr13:47850498-47855728	-	ENSDARG00000058115	fgfr2	Acc:NM_178303];fibroblast growth factor receptor 2 (fgfr2), mRNA [Source:RefSeq_dna	352940	ZDB-GENE-030323-1	fgfr2
dre00142	dre00142_2	16	Dr.19222.1.S2_at:123:243;Dr.19222.1.S2_at:144:667;Dr.19222.1.S2_at:152:623;Dr.19222.1.S2_at:180:615;Dr.19222.1.S2_at:211:399;Dr.19222.1.S2_at:278:193;Dr.19222.1.S2_at:319:399;Dr.19222.1.S2_at:345:223;Dr.19222.1.S2_at:511:397;Dr.19222.1.S2_at:522:97;Dr.19222.1.S2_at:553:513;Dr.19222.1.S2_at:602:587;Dr.19222.1.S2_at:623:451;Dr.19222.1.S2_at:632:675;Dr.19222.1.S2_at:634:665;Dr.19222.1.S2_at:646:671	AB084105_2;BC134807_2;CU458909_2;NM_178303_3	chr13:47848323-47849451	-	ENSDARG00000058115	fgfr2	Acc:NM_178303];fibroblast growth factor receptor 2 (fgfr2), mRNA [Source:RefSeq_dna	352940	ZDB-GENE-030323-1	fgfr2
dre00144	dre00144_1	9	DrAffx.1.15.S1_at:115:141;DrAffx.1.15.S1_at:144:661;DrAffx.1.15.S1_at:149:581;DrAffx.1.15.S1_at:172:561;DrAffx.1.15.S1_at:420:177;DrAffx.1.15.S1_at:438:51;DrAffx.1.15.S1_at:499:159;DrAffx.1.15.S1_at:53:359;DrAffx.1.15.S1_at:640:59	AB085188;ENSDART00000048985;NM_212831	chr18:38061707-38093443	+	ENSDARG00000031095	veph	Acc:NP_997996];ventricular zone expressed PH domain protein [Source:RefSeq_peptide	405756	ZDB-GENE-041014-375	veph	GO:0007420;GO:0042471
dre00145	dre00145_1	13	Dr.12720.1.S1_at:102:263;Dr.12720.1.S1_at:117:467;Dr.12720.1.S1_at:172:503;Dr.12720.1.S1_at:176:407;Dr.12720.1.S1_at:188:123;Dr.12720.1.S1_at:261:269;Dr.12720.1.S1_at:314:687;Dr.12720.1.S1_at:595:165;Dr.12720.1.S1_at:616:557;Dr.12720.1.S1_at:645:55;Dr.12720.1.S1_at:66:357;Dr.12720.1.S1_at:672:553;Dr.12720.1.S1_at:681:515	AB085761;AY871211;BC049439;ENSDART00000014252;ENSDART00000099499;NM_178304	chr5:9775607-9778650	-	ENSDARG00000018508	zdhhc5	Acc:NP_840089];zinc finger, DHHC domain containing 5 [Source:RefSeq_peptide	352941	ZDB-GENE-030407-3	zdhhc5	GO:0008270
dre00146	dre00146_1	15	Dr.742.1.S1_at:169:447;Dr.742.1.S1_at:212:313;Dr.742.1.S1_at:218:537;Dr.742.1.S1_at:268:615;Dr.742.1.S1_at:30:459;Dr.742.1.S1_at:335:29;Dr.742.1.S1_at:349:125;Dr.742.1.S1_at:521:375;Dr.742.1.S1_at:556:701;Dr.742.1.S1_at:591:163;Dr.742.1.S1_at:635:127;Dr.742.1.S1_at:651:217;Dr.742.1.S1_at:692:435;Dr.742.1.S1_at:79:317;Dr.742.1.S1_at:89:483	AB086407;BC095296;ENSDART00000105933;NM_182862	chr14:23759639-23760059	-	ENSDARG00000071586	tgfbi	Acc:NP_878282];transforming growth factor, beta-induced [Source:RefSeq_peptide	321421;796310;798278	ZDB-GENE-030131-73	tgfbi	GO:0007155
dre00147	dre00147_1	7	Dr.12777.1.S1_at:105:143;Dr.12777.1.S1_at:131:267;Dr.12777.1.S1_at:147:401;Dr.12777.1.S1_at:164:123;Dr.12777.1.S1_at:1:261;Dr.12777.1.S1_at:301:503;Dr.12777.1.S1_at:371:669	AB086625;BC070019;ENSDART00000052444;NM_182885	chr14:48619525-48619666	+	ENSDARG00000036121	pcdh10b	Acc:NP_878305];protocadherin 10b [Source:RefSeq_peptide	360138	ZDB-GENE-030721-4	pcdh10b	GO:0001756;GO:0005262;GO:0005509;GO:0006816;GO:0007156;GO:0016020;GO:0019855;GO:0048339
dre00147	dre00147_2	9	Dr.12777.1.S1_at:132:419;Dr.12777.1.S1_at:226:153;Dr.12777.1.S1_at:256:613;Dr.12777.1.S1_at:318:283;Dr.12777.1.S1_at:360:81;Dr.12777.1.S1_at:425:683;Dr.12777.1.S1_at:547:115;Dr.12777.1.S1_at:553:175;Dr.12777.1.S1_at:706:247	AB086625;ENSDART00000052444;NM_182885	chr14:48619741-48620067	+	ENSDARG00000036121	pcdh10b	Acc:NP_878305];protocadherin 10b [Source:RefSeq_peptide	360138	ZDB-GENE-030721-4	pcdh10b	GO:0001756;GO:0005262;GO:0005509;GO:0006816;GO:0007156;GO:0016020;GO:0019855;GO:0048339
dre00150	dre00150_1	15	Dr.20016.1.S1_at:117:149;Dr.20016.1.S1_at:144:569;Dr.20016.1.S1_at:165:585;Dr.20016.1.S1_at:346:87;Dr.20016.1.S1_at:461:335;Dr.20016.1.S1_at:477:11;Dr.20016.1.S1_at:483:607;Dr.20016.1.S1_at:52:207;Dr.20016.1.S1_at:541:53;Dr.20016.1.S1_at:54:555;Dr.20016.1.S1_at:565:227;Dr.20016.1.S1_at:572:469;Dr.20016.1.S1_at:65:291;Dr.20016.1.S1_at:665:471;Dr.20016.1.S1_at:693:263	AB087185;BC163409;BC163411;ENSDART00000050037;NM_173287	chr14:47174804-47176896	+	ENSDARG00000038508	chrnb3b	Acc:NP_775394];cholinergic receptor, nicotinic, beta polypeptide 3b [Source:RefSeq_peptide	317643;794670	ZDB-GENE-030102-4	chrnb3b	GO:0004872;GO:0004889;GO:0005216;GO:0005230;GO:0006810;GO:0006811;GO:0016020;GO:0016021;GO:0030594;GO:0045211
dre00151	dre00151_1	16	Dr.24959.1.S1_at:114:697;Dr.24959.1.S1_at:130:47;Dr.24959.1.S1_at:134:149;Dr.24959.1.S1_at:142:57;Dr.24959.1.S1_at:171:509;Dr.24959.1.S1_at:231:343;Dr.24959.1.S1_at:254:97;Dr.24959.1.S1_at:267:135;Dr.24959.1.S1_at:289:79;Dr.24959.1.S1_at:314:641;Dr.24959.1.S1_at:35:369;Dr.24959.1.S1_at:477:135;Dr.24959.1.S1_at:486:623;Dr.24959.1.S1_at:514:95;Dr.24959.1.S1_at:555:583;Dr.24959.1.S1_at:575:103	AB087255;BC163256;ENSDART00000014806;NM_178299	chr3:6544544-6551857	-	ENSDARG00000016536	npas2	Acc:NP_840084];neuronal PAS domain protein 2 [Source:RefSeq_peptide	352934	ZDB-GENE-030408-3	npas2	GO:0003690;GO:0003700;GO:0004871;GO:0005634;GO:0005667;GO:0006355;GO:0007165;GO:0007623;GO:0009416;GO:0009648;GO:0030528;GO:0045449
dre00152	dre00152_1	7	Dr.25188.1.S1_at:102:97;Dr.25188.1.S1_at:131:61;Dr.25188.1.S1_at:135:57;Dr.25188.1.S1_at:156:363;Dr.25188.1.S1_at:192:425;Dr.25188.1.S1_at:252:97;Dr.25188.1.S1_at:629:291	AB087256;BC162682;ENSDART00000012552;ENSDART00000103116;ENSDART00000103119;NM_178295	chr1:15343502-15347487	+	ENSDARG00000003631	clock3	Acc:NP_840080];clock homolog 3 [Source:RefSeq_peptide	352927	ZDB-GENE-030408-2	clock3	GO:0003700;GO:0004871;GO:0005634;GO:0005667;GO:0006355;GO:0007165;GO:0007623;GO:0009416;GO:0009648;GO:0030528;GO:0045449
dre00153	dre00153_1	5	Dr.25210.1.S1_at:158:649;Dr.25210.1.S1_at:198:81;Dr.25210.1.S1_at:588:643;Dr.25210.1.S1_at:688:549;Dr.25210.1.S1_at:693:477	AB087257;BC134895;ENSDART00000051823;ENSDART00000098259;NM_178300	chr7:60742334-60744775	+	ENSDARG00000035732	arntl1b	Acc:NP_840085];aryl hydrocarbon receptor nuclear translocator-like 1b [Source:RefSeq_peptide	352935	ZDB-GENE-030408-1	arntl1b	GO:0003677;GO:0003700;GO:0004871;GO:0005634;GO:0005667;GO:0006355;GO:0007165;GO:0009648;GO:0030528;GO:0045449
dre00153	dre00153_2	9	Dr.25210.1.S1_at:105:467;Dr.25210.1.S1_at:116:683;Dr.25210.1.S1_at:314:49;Dr.25210.1.S1_at:359:481;Dr.25210.1.S1_at:359:551;Dr.25210.1.S1_at:381:641;Dr.25210.1.S1_at:455:495;Dr.25210.1.S1_at:616:343;Dr.25210.1.S1_at:709:281	BC134895;ENSDART00000098259	chr7:60745012-60745217	+	ENSDARG00000035732	arntl1b	Acc:NP_840085];aryl hydrocarbon receptor nuclear translocator-like 1b [Source:RefSeq_peptide	352935	ZDB-GENE-030408-1	arntl1b	GO:0003677;GO:0003700;GO:0004871;GO:0005634;GO:0005667;GO:0006355;GO:0007165;GO:0009648;GO:0030528;GO:0045449
dre00155	dre00155_1	8	Dr.12510.1.S1_at:133:669;Dr.12510.1.S1_at:234:323;Dr.12510.1.S1_at:302:245;Dr.12510.1.S1_at:354:77;Dr.12510.1.S1_at:379:319;Dr.12510.1.S1_at:442:87;Dr.12510.1.S1_at:566:51;Dr.12510.1.S1_at:659:639	AB089140;BC115151;ENSDART00000063152;NM_212829	chr20:27828678-27828856	+	ENSDARG00000043011	d4st1	Acc:Q805E5];Carbohydrate sulfotransferase D4ST1 (EC 2.8.2.-) (Dermatan 4- sulfotransferase 1) (D4ST-1) (zD4ST-1). [Source:Uniprot/SWISSPROT	404732	ZDB-GENE-040401-3	d4st1	GO:0005579;GO:0016020;GO:0016021;GO:0016740
dre00155	dre00155_2	8	Dr.12510.1.S1_at:127:607;Dr.12510.1.S1_at:158:485;Dr.12510.1.S1_at:282:251;Dr.12510.1.S1_at:508:233;Dr.12510.1.S1_at:549:489;Dr.12510.1.S1_at:634:357;Dr.12510.1.S1_at:640:307;Dr.12510.1.S1_at:685:623	AB089140;ENSDART00000063152;NM_212829	chr20:27828896-27829262	+	ENSDARG00000043011	d4st1	Acc:Q805E5];Carbohydrate sulfotransferase D4ST1 (EC 2.8.2.-) (Dermatan 4- sulfotransferase 1) (D4ST-1) (zD4ST-1). [Source:Uniprot/SWISSPROT	404732	ZDB-GENE-040401-3	d4st1	GO:0005579;GO:0016020;GO:0016021;GO:0016740
dre00156	dre00156_1	16	Dr.8853.1.S1_at:124:535;Dr.8853.1.S1_at:181:527;Dr.8853.1.S1_at:354:225;Dr.8853.1.S1_at:374:19;Dr.8853.1.S1_at:462:301;Dr.8853.1.S1_at:52:343;Dr.8853.1.S1_at:550:553;Dr.8853.1.S1_at:597:19;Dr.8853.1.S1_at:5:679;Dr.8853.1.S1_at:610:89;Dr.8853.1.S1_at:628:609;Dr.8853.1.S1_at:632:265;Dr.8853.1.S1_at:660:689;Dr.8853.1.S1_at:677:181;Dr.8853.1.S1_at:680:73;Dr.8853.1.S1_at:695:163	AF544025;BC094986;ENSDART00000048581;NM_182870	chr21:12726911-12727456	-	ENSDARG00000030932	fgf10	Acc:NP_878290];fibroblast growth factor 10 [Source:RefSeq_peptide	359830;795390	ZDB-GENE-030715-1	fgf10a	GO:0008083;GO:0035118
dre00157	dre00157_1	4	Dr.25497.1.S1_at:102:505;Dr.25497.1.S1_at:297:73;Dr.25497.1.S1_at:430:289;Dr.25497.1.S1_at:545:187	AB093587;AY189978;BC094990;BC116572;NM_181663	Zv7_NA1148:42332-42456	+	ENSDARG00000022987	szl	Acc:NP_858049];sizzled [Source:RefSeq_peptide	353294	ZDB-GENE-030530-1	szl	GO:0005515;GO:0009953;GO:0030514;GO:0048263;GO:0050821
dre00157	dre00157_2	11	Dr.25497.1.S1_at:158:677;Dr.25497.1.S1_at:239:519;Dr.25497.1.S1_at:288:181;Dr.25497.1.S1_at:303:7;Dr.25497.1.S1_at:346:647;Dr.25497.1.S1_at:446:455;Dr.25497.1.S1_at:481:253;Dr.25497.1.S1_at:527:361;Dr.25497.1.S1_at:58:499;Dr.25497.1.S1_at:618:577;Dr.25497.1.S1_at:633:137	AB093587;BC094990;BC116572;NM_181663	Zv7_NA1148:42506-42881	+	ENSDARG00000022987	szl	Acc:NP_858049];sizzled [Source:RefSeq_peptide	353294	ZDB-GENE-030530-1	szl	GO:0005515;GO:0009953;GO:0030514;GO:0048263;GO:0050821
dre00158	dre00158_1	14	DrAffx.1.79.S1_at:153:37;DrAffx.1.79.S1_at:223:303;DrAffx.1.79.S1_at:264:469;DrAffx.1.79.S1_at:267:177;DrAffx.1.79.S1_at:302:597;DrAffx.1.79.S1_at:334:185;DrAffx.1.79.S1_at:417:363;DrAffx.1.79.S1_at:41:403;DrAffx.1.79.S1_at:420:179;DrAffx.1.79.S1_at:445:227;DrAffx.1.79.S1_at:472:391;DrAffx.1.79.S1_at:475:197;DrAffx.1.79.S1_at:610:133;DrAffx.1.79.S1_at:665:513	AB093588;AB128865;AJ544821;AJ544822;AY135716;BC162493;EF014960;ENSDART00000029823;ENSDART00000029849;NM_207640	chr3:19521130-19524229	-	ENSDARG00000025607	ifn	Acc:NP_997523];interferon [Source:RefSeq_peptide	360134	ZDB-GENE-030721-3	ifn1	GO:0005125;GO:0005126;GO:0005576;GO:0005615;GO:0006952;GO:0009615;GO:0043330;GO:0046685;GO:0050691;GO:0051607
dre00159	dre00159_1	13	Dr.25189.1.S1_at:205:401;Dr.25189.1.S1_at:227:617;Dr.25189.1.S1_at:245:401;Dr.25189.1.S1_at:364:399;Dr.25189.1.S1_at:416:387;Dr.25189.1.S1_at:462:55;Dr.25189.1.S1_at:513:483;Dr.25189.1.S1_at:600:533;Dr.25189.1.S1_at:627:529;Dr.25189.1.S1_at:632:377;Dr.25189.1.S1_at:63:193;Dr.25189.1.S1_at:650:399;Dr.25189.1.S1_at:654:549	AB093594;AY576993;BC050488;BC067384;ENSDART00000023779;NM_201481	chr5:38801126-38802751	-	ENSDARG00000020008	vcp	Acc:NP_958889];valosin containing protein [Source:RefSeq_peptide	327197	ZDB-GENE-030131-5408	vcp	GO:0000166;GO:0005524;GO:0006810;GO:0016787;GO:0017111
dre00160	dre00160_1	15	Dr.13321.1.S1_at:117:285;Dr.13321.1.S1_at:178:329;Dr.13321.1.S1_at:299:367;Dr.13321.1.S1_at:311:337;Dr.13321.1.S1_at:317:391;Dr.13321.1.S1_at:337:89;Dr.13321.1.S1_at:35:557;Dr.13321.1.S1_at:433:271;Dr.13321.1.S1_at:469:33;Dr.13321.1.S1_at:476:229;Dr.13321.1.S1_at:502:393;Dr.13321.1.S1_at:518:27;Dr.13321.1.S1_at:622:559;Dr.13321.1.S1_at:68:31;Dr.13321.1.S1_at:68:423	AB094785;AB118157;BC062837;ENSDART00000029347;NM_200100	chr2:1070873-1075204	+	ENSDARG00000022303	hig1	Acc:NP_956394];hypoxia induced gene 1 [Source:RefSeq_peptide	373084;795248	ZDB-GENE-030826-15	hig1
dre00160	dre00160_2	8	Dr.13321.1.S2_at:323:619;Dr.13321.1.S2_at:378:399;Dr.13321.1.S2_at:473:395;Dr.13321.1.S2_at:480:531;Dr.13321.1.S2_at:583:219;Dr.13321.1.S2_at:587:13;Dr.13321.1.S2_at:650:695;Dr.13321.1.S2_at:86:223	AB118157;BC062837;ENSDART00000029347;NM_200100	chr2:1075543-1075987	+	ENSDARG00000022303	hig1	Acc:NP_956394];hypoxia induced gene 1 [Source:RefSeq_peptide	373084;795248	ZDB-GENE-030826-15	hig1
dre00160	dre00160_3	3	Dr.13321.1.S2_at:119:313;Dr.13321.1.S2_at:66:499;Dr.13321.1.S2_at:702:675	BC062837;ENSDART00000029347;NM_200100	chr2:1075465-1075521	+	ENSDARG00000022303	hig1	Acc:NP_956394];hypoxia induced gene 1 [Source:RefSeq_peptide	373084;795248	ZDB-GENE-030826-15	hig1
dre00162	dre00162_1	6	Dr.27.1.S1_a_at:166:163;Dr.27.1.S1_a_at:291:583;Dr.27.1.S1_a_at:309:585;Dr.27.1.S1_a_at:505:131;Dr.27.1.S1_a_at:566:5;Dr.27.1.S1_a_at:699:85	AB098700_2;AB098701_2;AB100685_2;AB104854_2;AB116254_2;BC045925_2;BC054662_2;ENSDART00000044242;ENSDART00000098194;NM_131439_2;X81128	Zv7_NA402:200077-201228	-	ENSDARG00000009875;ENSDARG00000031638	raf1	Acc:NP_571514];Acc:Q7ZZW3];Serine threonine protein kinase raf1 (Fragment). [Source:Uniprot/SPTREMBL;v-raf-1 murine leukemia viral oncogene homolog 1 [Source:RefSeq_peptide	30716	ZDB-GENE-990415-41	raf1	GO:0000166;GO:0004672;GO:0005057;GO:0005524;GO:0006468;GO:0006829;GO:0007165;GO:0007242;GO:0008270;GO:0016301;GO:0016740
dre00162	dre00162_2	7	Dr.27.1.S1_a_at:127:191;Dr.27.1.S1_a_at:144:207;Dr.27.1.S1_a_at:159:185;Dr.27.1.S1_a_at:32:47;Dr.27.1.S1_a_at:556:281;Dr.27.1.S1_a_at:654:353;Dr.27.1.S1_a_at:91:251	AB098700_2;AB098701_2;AB100685_2;AB104854_2;AB116254_2;BC045925_2;BC054662_2;ENSDART00000044242;NM_131439_2;X81128	Zv7_NA402:199707-200055	-	ENSDARG00000009875;ENSDARG00000031638	raf1	Acc:NP_571514];Acc:Q7ZZW3];Serine threonine protein kinase raf1 (Fragment). [Source:Uniprot/SPTREMBL;v-raf-1 murine leukemia viral oncogene homolog 1 [Source:RefSeq_peptide	30716	ZDB-GENE-990415-41	raf1	GO:0000166;GO:0004672;GO:0005057;GO:0005524;GO:0006468;GO:0006829;GO:0007165;GO:0007242;GO:0008270;GO:0016301;GO:0016740
dre00164	dre00164_1	12	Dr.4412.10.S1_at:283:165;Dr.4412.10.S1_at:295:15;Dr.4412.10.S1_at:298:407;Dr.4412.10.S1_at:35:679;Dr.4412.10.S1_at:369:601;Dr.4412.10.S1_at:414:273;Dr.4412.10.S1_at:481:435;Dr.4412.10.S1_at:64:493;Dr.4412.10.S1_at:67:201;Dr.4412.10.S1_at:697:323;Dr.4412.10.S1_at:700:511;Dr.4412.10.S1_at:9:531	AB096100;BC059195;ENSDART00000027616;NM_001014289	chr7:69043098-69043569	-	ENSDARG00000020377	eif4g2a	Acc:NP_001014311];eukaryotic translation initiation factor 4, gamma 2a [Source:RefSeq_peptide	100007853;323453	ZDB-GENE-030131-2173	eif4g2a	GO:0003723;GO:0003743;GO:0005575;GO:0006446
dre00164	dre00164_2	12	Dr.24527.1.S1_at:294:149;Dr.24527.1.S1_at:314:329;Dr.24527.1.S1_at:414:513;Dr.24527.1.S1_at:504:611;Dr.24527.1.S1_at:51:121;Dr.24527.1.S1_at:521:45;Dr.24527.1.S1_at:551:659;Dr.24527.1.S1_at:579:667;Dr.24527.1.S1_at:616:491;Dr.24527.1.S1_at:633:229;Dr.24527.1.S1_at:651:455;Dr.24527.1.S1_at:66:325	BC059195;ENSDART00000027616	chr7:69042543-69043081	-	ENSDARG00000020377	eif4g2a	Acc:NP_001014311];eukaryotic translation initiation factor 4, gamma 2a [Source:RefSeq_peptide	100007853;323453	ZDB-GENE-030131-2173	eif4g2a	GO:0003723;GO:0003743;GO:0005575;GO:0006446
dre00165	dre00165_1	14	Dr.3744.1.S1_at:135:163;Dr.3744.1.S1_at:258:199;Dr.3744.1.S1_at:268:429;Dr.3744.1.S1_at:362:469;Dr.3744.1.S1_at:373:497;Dr.3744.1.S1_at:397:651;Dr.3744.1.S1_at:436:315;Dr.3744.1.S1_at:47:257;Dr.3744.1.S1_at:4:465;Dr.3744.1.S1_at:515:509;Dr.3744.1.S1_at:557:387;Dr.3744.1.S1_at:666:211;Dr.3744.1.S1_at:687:519;Dr.3744.1.S1_at:79:257	AB096101;BC109409;BC127398;ENSDART00000079758;NM_001013443	chr18:17562732-17563160	-	ENSDARG00000057167	eif4g2b	Acc:NP_001013461];eukaryotic translation initiation factor 4, gamma 2b [Source:RefSeq_peptide	334618	ZDB-GENE-030131-6550	eif4g2b	GO:0003723;GO:0003743;GO:0006446
dre00166	dre00166_1	13	DrAffx.2.60.S1_at:133:697;DrAffx.2.60.S1_at:175:59;DrAffx.2.60.S1_at:176:339;DrAffx.2.60.S1_at:19:519;DrAffx.2.60.S1_at:216:563;DrAffx.2.60.S1_at:246:411;DrAffx.2.60.S1_at:261:405;DrAffx.2.60.S1_at:311:213;DrAffx.2.60.S1_at:351:651;DrAffx.2.60.S1_at:389:107;DrAffx.2.60.S1_at:437:109;DrAffx.2.60.S1_at:492:69;DrAffx.2.60.S1_at:599:609	AB096104;BC134893;ENSDART00000059448;NM_182881	chr9:37149090-37159024	-	ENSDARG00000040614	sol	Acc:NP_878301];solo [Source:RefSeq_peptide	360133	ZDB-GENE-030801-1	sestd1
dre00166	dre00166_2	16	Dr.2817.1.A1_at:219:267;Dr.2817.1.A1_at:276:571;Dr.2817.1.A1_at:303:347;Dr.2817.1.A1_at:31:95;Dr.2817.1.A1_at:3:671;Dr.2817.1.A1_at:402:593;Dr.2817.1.A1_at:423:175;Dr.2817.1.A1_at:468:673;Dr.2817.1.A1_at:478:585;Dr.2817.1.A1_at:485:397;Dr.2817.1.A1_at:485:449;Dr.2817.1.A1_at:496:29;Dr.2817.1.A1_at:590:583;Dr.2817.1.A1_at:623:599;Dr.2817.1.A1_at:664:659;Dr.2817.1.A1_at:688:259	BC134893;ENSDART00000059448;NM_182881	chr9:37106748-37107327	-	ENSDARG00000040614	sol	Acc:NP_878301];solo [Source:RefSeq_peptide	360133	ZDB-GENE-030801-1	sestd1
dre00167	dre00167_1	13	DrAffx.1.49.S1_at:101:397;DrAffx.1.49.S1_at:169:295;DrAffx.1.49.S1_at:195:39;DrAffx.1.49.S1_at:215:497;DrAffx.1.49.S1_at:242:649;DrAffx.1.49.S1_at:278:489;DrAffx.1.49.S1_at:326:385;DrAffx.1.49.S1_at:328:219;DrAffx.1.49.S1_at:361:445;DrAffx.1.49.S1_at:440:3;DrAffx.1.49.S1_at:528:317;DrAffx.1.49.S1_at:639:675;DrAffx.1.49.S1_at:99:343	AB097217;BC124140;BC164169;ENSDART00000042963;NM_212824	chr4:8712673-8713164	-	ENSDARG00000034375	chst11	Acc:Q7T3S3];Carbohydrate sulfotransferase 11 (EC 2.8.2.5) (Chondroitin 4-O- sulfotransferase 1) (Chondroitin 4-sulfotransferase 1) (C4ST-1) (zC4ST-1). [Source:Uniprot/SWISSPROT	404232	ZDB-GENE-040315-1	chst11	GO:0005579;GO:0016020;GO:0016021;GO:0016740;GO:0047756
dre00168	dre00168_1	16	Dr.25206.1.S1_at:125:49;Dr.25206.1.S1_at:16:133;Dr.25206.1.S1_at:216:625;Dr.25206.1.S1_at:222:477;Dr.25206.1.S1_at:254:699;Dr.25206.1.S1_at:389:603;Dr.25206.1.S1_at:393:139;Dr.25206.1.S1_at:39:575;Dr.25206.1.S1_at:523:621;Dr.25206.1.S1_at:539:193;Dr.25206.1.S1_at:571:235;Dr.25206.1.S1_at:596:475;Dr.25206.1.S1_at:634:517;Dr.25206.1.S1_at:704:367;Dr.25206.1.S1_at:705:291;Dr.25206.1.S1_at:708:199	AB097825;BC099984;ENSDART00000058831;NM_194392	chr3:34172556-34172974	-	ENSDARG00000040216	tpbgl	Acc:NP_919373];trophoblast glycoprotein-like [Source:RefSeq_peptide	373095	ZDB-GENE-030827-4	tpbgl	GO:0005515;GO:0008150
dre00169	dre00169_1	18	Dr.12134.1.A1_at:107:43;Dr.12134.1.A1_at:175:185;Dr.12134.1.A1_at:237:567;Dr.12134.1.A1_at:361:373;Dr.12134.1.A1_at:403:241;Dr.12134.1.A1_at:422:393;Dr.12134.1.A1_at:428:705;Dr.12134.1.A1_at:528:173;Dr.12134.1.A1_at:54:277;Dr.12134.1.A1_at:610:243;Dr.12134.1.A1_at:88:585;Dr.12134.1.A1_at:92:555;Dr.12134.1.A1_x_at:402:241;Dr.12134.1.A1_x_at:421:393;Dr.12134.1.A1_x_at:466:339;Dr.12134.1.A1_x_at:527…	AB097826;AY193833_3;BC115272;BC124066;BC129494;BC139863;ENSDART00000003314;ENSDART00000100539	chr13:32738139-32738226	+	ENSDARG00000002403	nusap1	Acc:A5D6S5];Hypothetical protein (Fragment). [Source:Uniprot/SPTREMBL	567446	ZDB-GENE-030827-5	nusap1	GO:0005730;GO:0005876;GO:0008017;GO:0008150
dre00169	dre00169_2	3	Dr.7155.1.S1_at:137:479;Dr.7155.1.S1_at:181:273;Dr.7155.1.S1_at:628:217	AB097826;BC115272;BC124066;BC129494;BC139863;ENSDART00000003314;ENSDART00000100539	chr13:32736012-32736085	-	ENSDARG00000002403	nusap1	Acc:A5D6S5];Hypothetical protein (Fragment). [Source:Uniprot/SPTREMBL	567446	ZDB-GENE-030827-5	nusap1	GO:0005730;GO:0005876;GO:0008017;GO:0008150
dre00169	dre00169_3	42	Dr.7155.1.S1_at:234:405;Dr.7155.1.S1_at:238:101;Dr.7155.1.S1_at:371:503;Dr.7155.1.S1_at:493:527;Dr.7155.1.S1_at:500:441;Dr.7155.1.S1_at:56:187;Dr.7155.1.S1_at:596:607;Dr.7155.1.S1_at:692:413;Dr.7155.1.S1_at:700:607;Dr.7155.1.S1_at:77:205;Dr.7155.2.S1_a_at:115:223;Dr.7155.2.S1_a_at:144:219;Dr.7155.2.S1_a_at:18:283;Dr.7155.2.S1_a_at:243:439;Dr.7155.2.S1_a_at:366:637;Dr.7155.2.S1_a_at:370:219;Dr.715…	BC115272;BC124066;BC129494;BC139863;ENSDART00000003314;ENSDART00000100539	chr13:32734173-32735497	-	ENSDARG00000002403	nusap1	Acc:A5D6S5];Hypothetical protein (Fragment). [Source:Uniprot/SPTREMBL	567446	ZDB-GENE-030827-5	nusap1	GO:0005730;GO:0005876;GO:0008017;GO:0008150
dre00170	dre00170_1	14	Dr.4007.1.S1_at:252:217;Dr.4007.1.S1_at:277:277;Dr.4007.1.S1_at:285:73;Dr.4007.1.S1_at:324:387;Dr.4007.1.S1_at:421:409;Dr.4007.1.S1_at:446:445;Dr.4007.1.S1_at:474:199;Dr.4007.1.S1_at:493:479;Dr.4007.1.S1_at:512:243;Dr.4007.1.S1_at:548:13;Dr.4007.1.S1_at:59:327;Dr.4007.1.S1_at:613:19;Dr.4007.1.S1_at:65:553;Dr.4007.1.S1_at:89:253	AY338748;BC094980;BC116567;ENSDART00000024283;NM_194371	chr23:26681549-26682026	+	ENSDARG00000010124	sp5l	Acc:NP_919352];Sp5 transcription factor-like [Source:RefSeq_peptide	324261	ZDB-GENE-030131-2981	sp5l	GO:0001707;GO:0003676;GO:0005622;GO:0006829;GO:0007498;GO:0008270;GO:0009952;GO:0016055;GO:0030902;GO:0030903;GO:0035121;GO:0045449;GO:0046872;GO:0048332
dre00171	dre00171_1	8	Dr.3201.1.S1_at:106:67;Dr.3201.1.S1_at:181:87;Dr.3201.1.S1_at:210:69;Dr.3201.1.S1_at:274:115;Dr.3201.1.S1_at:354:97;Dr.3201.1.S1_at:429:343;Dr.3201.1.S1_at:536:399;Dr.3201.1.S1_at:570:119	AB097828;BC092919;BC164077;ENSDART00000004071;NM_194390	chr2:39849751-39849933	+	ENSDARG00000008333	znfl2a	Acc:NP_919371];zinc finger-like gene 2 [Source:RefSeq_peptide	373087	ZDB-GENE-030828-7	znfl2a	GO:0003676;GO:0005622;GO:0005634;GO:0006350;GO:0006353;GO:0006355;GO:0006829;GO:0008270;GO:0031564;GO:0046872
dre00171	dre00171_2	5	Dr.3201.1.S1_at:268:529;Dr.3201.1.S1_at:319:619;Dr.3201.1.S1_at:398:275;Dr.3201.1.S1_at:410:63;Dr.3201.1.S1_at:586:389	BC092919;ENSDART00000004071	chr2:39850003-39850098	+	ENSDARG00000008333	znfl2a	Acc:NP_919371];zinc finger-like gene 2 [Source:RefSeq_peptide	373087	ZDB-GENE-030828-7	znfl2a	GO:0003676;GO:0005622;GO:0005634;GO:0006350;GO:0006353;GO:0006355;GO:0006829;GO:0008270;GO:0031564;GO:0046872
dre00173	dre00173_1	14	Dr.19467.1.A1_at:129:23;Dr.19467.1.A1_at:240:479;Dr.19467.1.A1_at:279:383;Dr.19467.1.A1_at:303:199;Dr.19467.1.A1_at:333:555;Dr.19467.1.A1_at:361:487;Dr.19467.1.A1_at:371:199;Dr.19467.1.A1_at:39:143;Dr.19467.1.A1_at:532:563;Dr.19467.1.A1_at:598:23;Dr.19467.1.A1_at:610:489;Dr.19467.1.A1_at:623:439;Dr.19467.1.A1_at:646:491;Dr.19467.1.A1_at:669:463	AB158461;BC062387;BC065599;NM_194400	chr2:43101057-43101445	+	ENSDARG00000019335	hes6	Acc:NP_919381];hairy and enhancer of split 6 [Source:RefSeq_peptide	373116	ZDB-GENE-030828-5	hes6	GO:0001756;GO:0003677;GO:0005634;GO:0006355;GO:0016564;GO:0017053;GO:0030528;GO:0045449;GO:0045892;GO:0046982
dre00174	dre00174_1	8	Dr.26487.1.S1_at:175:357;Dr.26487.1.S1_at:311:83;Dr.26487.1.S1_at:593:531;Dr.26487.1.S1_at:59:283;Dr.26487.1.S1_at:621:67;Dr.26487.1.S1_at:66:103;Dr.26487.1.S1_at:89:55;Dr.26487.1.S1_at:98:145	AB097831;BC091653;ENSDART00000057053;NM_205587	Zv7_NA890:163508-175033	+	ENSDARG00000039070	si:dkey-119m7.4	Acc:NP_991150];hypothetical protein LOC560629 isoform 2 [Source:RefSeq_peptide	100008335;560629	ZDB-GENE-081007-2	im:7138239
dre00176	dre00176_1	13	Dr.24245.3.S1_a_at:11:275;Dr.24245.3.S1_a_at:148:127;Dr.24245.3.S1_a_at:189:551;Dr.24245.3.S1_a_at:399:547;Dr.24245.3.S1_a_at:422:351;Dr.24245.3.S1_a_at:434:69;Dr.24245.3.S1_a_at:444:367;Dr.24245.3.S1_a_at:461:609;Dr.24245.3.S1_a_at:50:185;Dr.24245.3.S1_a_at:597:89;Dr.24245.3.S1_a_at:630:227;Dr.24245.3.S1_a_at:73:499;Dr.24245.3.S1_a_at:98:79	AB098074;AB110096;AB110445;AF422806;AY272050;BC077133;ENSDART00000040405;ENSDART00000090972;NM_182865	chr4:20346300-20346431	-	ENSDARG00000006766	snd1	Acc:Q7ZT42];Staphylococcal nuclease domain-containing protein 1 (p100 co- activator) (100 kDa coactivator) (4SNc-Tudor domain protein). [Source:Uniprot/SWISSPROT	324404	ZDB-GENE-030131-3124	snd1	GO:0003676;GO:0004518;GO:0005737
dre00176	dre00176_2	5	Dr.24245.2.S1_a_at:184:473;Dr.24245.2.S1_a_at:419:413;Dr.24245.2.S1_a_at:433:563;Dr.24245.2.S1_a_at:627:671;Dr.24245.2.S1_a_at:81:417	AB098074;AB110096;AB110445;AY272050;BC047835;BC077133;ENSDART00000040405;ENSDART00000090972;NM_182865	chr4:20140238-20140402	-	ENSDARG00000006766	snd1	Acc:Q7ZT42];Staphylococcal nuclease domain-containing protein 1 (p100 co- activator) (100 kDa coactivator) (4SNc-Tudor domain protein). [Source:Uniprot/SWISSPROT	324404	ZDB-GENE-030131-3124	snd1	GO:0003676;GO:0004518;GO:0005737
dre00176	dre00176_3	9	Dr.24245.2.S1_a_at:120:699;Dr.24245.2.S1_a_at:22:663;Dr.24245.2.S1_a_at:314:151;Dr.24245.2.S1_a_at:315:407;Dr.24245.2.S1_a_at:449:455;Dr.24245.2.S1_a_at:571:575;Dr.24245.2.S1_a_at:638:607;Dr.24245.2.S1_a_at:74:493;Dr.24245.2.S1_a_at:92:173	AB110096;AB110445;AY272050;BC047835;BC077133;ENSDART00000040405;NM_182865	chr4:20139853-20140204	-	ENSDARG00000006766	snd1	Acc:Q7ZT42];Staphylococcal nuclease domain-containing protein 1 (p100 co- activator) (100 kDa coactivator) (4SNc-Tudor domain protein). [Source:Uniprot/SWISSPROT	324404	ZDB-GENE-030131-3124	snd1	GO:0003676;GO:0004518;GO:0005737
dre00176	dre00176_4	12	Dr.24245.3.S1_a_at:134:475;Dr.24245.3.S1_at:135:527;Dr.24245.3.S1_at:137:145;Dr.24245.3.S1_at:154:203;Dr.24245.3.S1_at:160:445;Dr.24245.3.S1_at:260:259;Dr.24245.3.S1_at:50:237;Dr.24245.3.S1_at:516:555;Dr.24245.3.S1_at:583:493;Dr.24245.3.S1_at:60:691;Dr.24245.3.S1_at:624:245;Dr.24245.3.S1_at:635:497	AF422806	chr4:20345891-20346319	-	ENSDARG00000006766	snd1	Acc:Q7ZT42];Staphylococcal nuclease domain-containing protein 1 (p100 co- activator) (100 kDa coactivator) (4SNc-Tudor domain protein). [Source:Uniprot/SWISSPROT	324404	ZDB-GENE-030131-3124	snd1	GO:0003676;GO:0004518;GO:0005737
dre00178	dre00178_1	7	Dr.728.2.A1_at:24:367;Dr.728.2.A1_at:256:427;Dr.728.2.A1_at:337:323;Dr.728.2.A1_at:429:435;Dr.728.2.A1_at:459:249;Dr.728.2.A1_at:473:33;Dr.728.2.A1_at:521:203	AB100034;BC153877;BC155564;NM_001111176	chr10:17675619-17675869	-	ENSDARG00000040815	zgc:56201	Acc:Q58A48];Tsukushi precursor (Z-TSK) (Leucine-rich repeat-containing protein 54). [Source:Uniprot/SWISSPROT	325958	ZDB-GENE-030131-4683;ZDB-GENE-030131-5478	zgc:165539;zgc:56201	GO:0005515;GO:0005786;GO:0009968
dre00178	dre00178_2	4	Dr.728.2.A1_at:10:285;Dr.728.2.A1_at:12:155;Dr.728.2.A1_at:462:621;Dr.728.2.A1_at:608:265	BC153877;NM_001111176	chr10:17675448-17675559	-	ENSDARG00000040815	zgc:56201	Acc:Q58A48];Tsukushi precursor (Z-TSK) (Leucine-rich repeat-containing protein 54). [Source:Uniprot/SWISSPROT	325958	ZDB-GENE-030131-4683;ZDB-GENE-030131-5478	zgc:165539;zgc:56201	GO:0005515;GO:0005786;GO:0009968
dre00179	dre00179_1	15	Dr.7538.1.S1_at:184:565;Dr.7538.1.S1_at:187:15;Dr.7538.1.S1_at:208:687;Dr.7538.1.S1_at:221:617;Dr.7538.1.S1_at:244:301;Dr.7538.1.S1_at:276:373;Dr.7538.1.S1_at:324:211;Dr.7538.1.S1_at:344:215;Dr.7538.1.S1_at:380:447;Dr.7538.1.S1_at:447:619;Dr.7538.1.S1_at:517:471;Dr.7538.1.S1_at:533:237;Dr.7538.1.S1_at:534:213;Dr.7538.1.S1_at:71:331;Dr.7538.1.S1_at:80:439	BC047843;ENSDART00000059826;NM_199733	chr15:30480902-30481466	+	ENSDARG00000040815	zgc:56201	Acc:Q58A48];Tsukushi precursor (Z-TSK) (Leucine-rich repeat-containing protein 54). [Source:Uniprot/SWISSPROT	325958	ZDB-GENE-030131-4683	zgc:56201	GO:0005515;GO:0005786;GO:0009968
dre00180	dre00180_1	7	Dr.20979.1.S1_at:144:389;Dr.20979.1.S1_at:228:95;Dr.20979.1.S1_at:234:99;Dr.20979.1.S1_at:316:481;Dr.20979.1.S1_at:48:317;Dr.20979.1.S1_at:51:375;Dr.20979.1.S1_at:565:29	AB100171;ENSDART00000057885;NM_182856	chr1:29421485-29421970	+	ENSDARG00000039615	fgf17a	Acc:Q805B2];Fibroblast growth factor 17a precursor (FGF-17a). [Source:Uniprot/SWISSPROT	65089;791451	ZDB-GENE-010122-1	fgf8b	GO:0005104;GO:0005786;GO:0007389;GO:0007399;GO:0008083;GO:0008283;GO:0008543;GO:0009968;GO:0030154;GO:0030917
dre00182	dre00182_1	16	Dr.18106.2.A1_at:165:627;Dr.18106.2.A1_at:208:471;Dr.18106.2.A1_at:223:633;Dr.18106.2.A1_at:237:159;Dr.18106.2.A1_at:244:615;Dr.18106.2.A1_at:403:245;Dr.18106.2.A1_at:43:105;Dr.18106.2.A1_at:441:315;Dr.18106.2.A1_at:553:515;Dr.18106.2.A1_at:555:235;Dr.18106.2.A1_at:55:381;Dr.18106.2.A1_at:601:555;Dr.18106.2.A1_at:662:199;Dr.18106.2.A1_at:662:451;Dr.18106.2.A1_at:663:117;Dr.18106.2.A1_at:688:533	AB108827;BC050520;ENSDART00000047728;NM_206888	chr1:18384928-18389437	-	ENSDARG00000030759	melk	Acc:NP_996771];maternal embryonic leucine zipper kinase [Source:RefSeq_peptide	100006590;30724	ZDB-GENE-990603-5	melk	GO:0000166;GO:0004672;GO:0004674;GO:0005524;GO:0006468;GO:0008016;GO:0016301;GO:0016740;GO:0048821
dre00182	dre00182_2	15	Dr.18106.1.S1_at:122:67;Dr.18106.1.S1_at:146:85;Dr.18106.1.S1_at:199:195;Dr.18106.1.S1_at:303:107;Dr.18106.1.S1_at:338:169;Dr.18106.1.S1_at:352:469;Dr.18106.1.S1_at:360:571;Dr.18106.1.S1_at:389:367;Dr.18106.1.S1_at:425:203;Dr.18106.1.S1_at:476:537;Dr.18106.1.S1_at:581:85;Dr.18106.1.S1_at:615:333;Dr.18106.1.S1_at:649:205;Dr.18106.1.S1_at:6:675;Dr.18106.1.S1_at:700:463	AB108827;BC050520;ENSDART00000047728;NM_206888	chr1:18397471-18404191	+	ENSDARG00000030759	melk	Acc:NP_996771];maternal embryonic leucine zipper kinase [Source:RefSeq_peptide	100006590;30724	ZDB-GENE-990603-5	melk	GO:0000166;GO:0004672;GO:0004674;GO:0005524;GO:0006468;GO:0008016;GO:0016301;GO:0016740;GO:0048821
dre00190	dre00190_1	5	Dr.18836.3.S1_at:211:479;Dr.18836.3.S1_at:239:507;Dr.18836.3.S1_at:407:175;Dr.18836.3.S1_at:454:175;Dr.18836.3.S1_at:584:647	AB117960;AB242330;AY316135;BC092845;BC155138;ENSDART00000075617;NM_001001811	chr14:36979562-36979645	+	ENSDARG00000053569	sox3	Acc:Q6EJB7];Transcription factor Sox-3. [Source:Uniprot/SWISSPROT	30529;556845	ZDB-GENE-980526-333	sox3	GO:0003677;GO:0003700;GO:0006350;GO:0006353;GO:0006355;GO:0031564;GO:0051091
dre00190	dre00190_2	16	Dr.20010.8.A1_at:115:171;Dr.20010.8.A1_at:198:611;Dr.20010.8.A1_at:208:187;Dr.20010.8.A1_at:32:327;Dr.20010.8.A1_at:334:557;Dr.20010.8.A1_at:379:13;Dr.20010.8.A1_at:446:343;Dr.20010.8.A1_at:475:435;Dr.20010.8.A1_at:484:263;Dr.20010.8.A1_at:541:449;Dr.20010.8.A1_at:576:457;Dr.20010.8.A1_at:614:185;Dr.20010.8.A1_at:635:657;Dr.20010.8.A1_at:640:451;Dr.20010.8.A1_at:675:151;Dr.20010.8.A1_at:79:279	AB117960;AB242330;BC092845;BC155138;NM_001001811	chr14:36978894-36979176	-	ENSDARG00000053569	sox3	Acc:Q6EJB7];Transcription factor Sox-3. [Source:Uniprot/SWISSPROT	30529;556845	ZDB-GENE-980526-333	sox3	GO:0003677;GO:0003700;GO:0006350;GO:0006353;GO:0006355;GO:0031564;GO:0051091
dre00191	dre00191_1	14	Dr.4338.1.A1_at:121:333;Dr.4338.1.A1_at:122:461;Dr.4338.1.A1_at:149:673;Dr.4338.1.A1_at:161:223;Dr.4338.1.A1_at:201:199;Dr.4338.1.A1_at:329:7;Dr.4338.1.A1_at:343:253;Dr.4338.1.A1_at:364:497;Dr.4338.1.A1_at:477:445;Dr.4338.1.A1_at:554:177;Dr.4338.1.A1_at:557:225;Dr.4338.1.A1_at:564:639;Dr.4338.1.A1_at:579:581;Dr.4338.1.A1_at:652:653	AB119257;NM_214688	chr10:37287810-37288088	+	ENSDARG00000009401	vcanb	Acc:NP_999853];versican b [Source:RefSeq_peptide	323465;792018	ZDB-GENE-030131-2185	vcanb	GO:0001501;GO:0001957;GO:0005509;GO:0005529;GO:0005540;GO:0005575;GO:0007155
dre00193	dre00193_1	16	Dr.23162.1.S1_at:127:159;Dr.23162.1.S1_at:129:631;Dr.23162.1.S1_at:178:449;Dr.23162.1.S1_at:230:229;Dr.23162.1.S1_at:262:605;Dr.23162.1.S1_at:274:125;Dr.23162.1.S1_at:297:441;Dr.23162.1.S1_at:29:391;Dr.23162.1.S1_at:364:273;Dr.23162.1.S1_at:364:321;Dr.23162.1.S1_at:388:451;Dr.23162.1.S1_at:409:653;Dr.23162.1.S1_at:492:317;Dr.23162.1.S1_at:516:551;Dr.23162.1.S1_at:545:543;Dr.23162.1.S1_at:99:75	BC088382	chr5:18679150-18679573	-	ENSDARG00000054533	zgc:92074	Acc:NP_991306];serine/threonine protein kinase ARAF [Source:RefSeq_peptide	403063	ZDB-GENE-050102-2	zgc:92074	GO:0000166;GO:0004672;GO:0004674;GO:0005057;GO:0005524;GO:0005575;GO:0006468;GO:0006829;GO:0007165;GO:0007242;GO:0008270;GO:0016301;GO:0016740
dre00195	dre00195_1	29	Dr.18310.1.S1_at:14:69;Dr.18310.1.S1_at:154:265;Dr.18310.1.S1_at:169:331;Dr.18310.1.S1_at:287:663;Dr.18310.1.S1_at:290:259;Dr.18310.1.S1_at:352:397;Dr.18310.1.S1_at:426:595;Dr.18310.1.S1_at:469:153;Dr.18310.1.S1_at:477:109;Dr.18310.1.S1_at:4:705;Dr.18310.1.S1_at:681:361;Dr.18310.1.S1_at:688:389;Dr.18310.1.S1_at:9:243;Dr.18310.1.S1_at:9:663;Dr.18310.2.A1_at:116:451;Dr.18310.2.A1_at:181:137;Dr.1831…	AB120759;BC098514;ENSDART00000035992;NM_205686	chr24:12671684-12681874	-	ENSDARG00000002396	cry-dash	Acc:Q4KML2];Cryptochrome DASH (Protein CRY-DASH) (zCRY-DASH). [Source:Uniprot/SWISSPROT	402986	ZDB-GENE-040617-2	cry-dash	GO:0000719;GO:0003684;GO:0003904;GO:0003913;GO:0006281;GO:0018298;GO:0050660
dre00198	dre00198_1	6	Dr.13574.1.S1_at:334:179;Dr.13574.1.S1_at:343:383;Dr.13574.1.S1_at:413:85;Dr.13574.1.S1_at:433:191;Dr.13574.1.S1_at:616:439;Dr.13574.1.S1_at:619:137	AB122025;AF395831;AY196176;AY196177;BC162312;BC162336;ENSDART00000101714;NM_212807	chr1:35359677-35359897	+	ENSDARG00000069737	pou4f2	Acc:NP_997972];POU domain, class 4, transcription factor 2 [Source:RefSeq_peptide	100003202;402816	ZDB-GENE-040401-1	pou4f2	GO:0003677;GO:0003700;GO:0005634;GO:0006355;GO:0007420;GO:0043565;GO:0045449
dre00198	dre00198_2	7	Dr.13574.1.S1_at:106:647;Dr.13574.1.S1_at:206:189;Dr.13574.1.S1_at:260:153;Dr.13574.1.S1_at:346:311;Dr.13574.1.S1_at:564:645;Dr.13574.1.S1_at:688:103;Dr.13574.1.S1_at:698:203	AB122025;AY196176;AY196177;BC162312;BC162336;ENSDART00000101714;NM_212807	chr1:35359601-35360020	+	ENSDARG00000069737	pou4f2	Acc:NP_997972];POU domain, class 4, transcription factor 2 [Source:RefSeq_peptide	100003202;402816	ZDB-GENE-040401-1	pou4f2	GO:0003677;GO:0003700;GO:0005634;GO:0006355;GO:0007420;GO:0043565;GO:0045449
dre00201	dre00201_1	11	Dr.14052.1.A1_at:121:443;Dr.14052.1.A1_at:160:435;Dr.14052.1.A1_at:206:147;Dr.14052.1.A1_at:288:201;Dr.14052.1.A1_at:513:427;Dr.14052.1.A1_at:55:699;Dr.14052.1.A1_at:632:477;Dr.14052.1.A1_at:660:639;Dr.14052.1.A1_at:691:333;Dr.14052.1.A1_at:88:329;Dr.14052.1.A1_at:91:159	AB125219;AY616134;BC162621;ENSDART00000079832;NM_214795	chr18:17288894-17289226	+	ENSDARG00000057239	tph2	Acc:NP_999960];tryptophan hydroxylase 2 (tryptophan 5-monooxygenase) [Source:RefSeq_peptide	407712	ZDB-GENE-040624-4	tph2	GO:0004497;GO:0004510;GO:0005506;GO:0005575;GO:0008152;GO:0009072;GO:0016597;GO:0042427
dre00201	dre00201_2	3	Dr.14052.1.A1_at:135:485;Dr.14052.1.A1_at:270:571;Dr.14052.1.A1_at:63:431	AB125219;AY616134;ENSDART00000079832;NM_214795	chr18:17289216-17289301	+	ENSDARG00000057239	tph2	Acc:NP_999960];tryptophan hydroxylase 2 (tryptophan 5-monooxygenase) [Source:RefSeq_peptide	407712	ZDB-GENE-040624-4	tph2	GO:0004497;GO:0004510;GO:0005506;GO:0005575;GO:0008152;GO:0009072;GO:0016597;GO:0042427
dre00202	dre00202_1	5	Dr.16483.1.A1_at:209:91;Dr.16483.1.A1_at:256:599;Dr.16483.1.A1_at:44:35;Dr.16483.1.A1_at:700:677;Dr.16483.1.A1_at:706:413	AB126260;BC162757;ENSDART00000098357;NM_001001591	chr2:37672248-37672330	-	ENSDARG00000068143	slc39a6	Acc:NP_001001591];solute carrier family 39 (zinc transporter), member 6 [Source:RefSeq_peptide	324303;795940	ZDB-GENE-030131-3023	slc39a6	GO:0001837;GO:0005385;GO:0005887;GO:0006829;GO:0016020;GO:0030001;GO:0042074;GO:0046873
dre00203	dre00203_1	6	Dr.23788.5.S1_a_at:387:681;Dr.23788.5.S1_a_at:442:525;Dr.23788.5.S1_a_at:449:101;Dr.23788.5.S1_a_at:450:63;Dr.23788.5.S1_a_at:567:389;Dr.23788.5.S1_a_at:662:107	AB126325;BC125907;BC162274;ENSDART00000017098;ENSDART00000087071;NM_001077786;NM_203421	chr15:25157800-25157967	-	ENSDARG00000061219	postn	Acc:NP_981966];periostin [Source:RefSeq_peptide	337176;777739;791950;791951	ZDB-GENE-030131-9120	postn	GO:0003674;GO:0005575;GO:0007155;GO:0008150;GO:0016203
dre00203	dre00203_2	18	Dr.23788.3.S1_at:116:333;Dr.23788.3.S1_at:286:25;Dr.23788.3.S1_at:318:191;Dr.23788.3.S1_at:33:537;Dr.23788.3.S1_at:385:263;Dr.23788.3.S1_at:392:505;Dr.23788.3.S1_at:398:641;Dr.23788.3.S1_at:431:275;Dr.23788.3.S1_at:482:291;Dr.23788.3.S1_at:506:483;Dr.23788.3.S1_at:531:193;Dr.23788.3.S1_at:614:233;Dr.23788.3.S1_at:697:521;Dr.23788.3.S1_at:698:533;Dr.23788.5.S1_a_at:233:245;Dr.23788.5.S1_a_at:320:6…	AB126325;BC125907;BC162274;ENSDART00000087071;NM_001077786;NM_203421	chr15:25151683-25152441	-	ENSDARG00000061219	postn	Acc:NP_981966];periostin [Source:RefSeq_peptide	337176;777739;791950;791951	ZDB-GENE-030131-9120	postn	GO:0003674;GO:0005575;GO:0007155;GO:0008150;GO:0016203
dre00203	dre00203_3	4	Dr.23788.5.S1_a_at:192:133;Dr.23788.5.S1_a_at:27:63;Dr.23788.5.S1_a_at:283:207;Dr.23788.5.S1_a_at:518:187	AB126325;BC162274;ENSDART00000087071;NM_203421	chr15:25155129-25155305	-	ENSDARG00000061219	postn	Acc:NP_981966];periostin [Source:RefSeq_peptide	337176;777739;791950;791951	ZDB-GENE-030131-9120	postn	GO:0003674;GO:0005575;GO:0007155;GO:0008150;GO:0016203
dre00215	dre00215_1	15	Dr.8598.1.A1_at:129:461;Dr.8598.1.A1_at:172:655;Dr.8598.1.A1_at:228:245;Dr.8598.1.A1_at:242:299;Dr.8598.1.A1_at:27:685;Dr.8598.1.A1_at:289:35;Dr.8598.1.A1_at:313:319;Dr.8598.1.A1_at:396:141;Dr.8598.1.A1_at:422:51;Dr.8598.1.A1_at:44:309;Dr.8598.1.A1_at:498:353;Dr.8598.1.A1_at:519:205;Dr.8598.1.A1_at:543:663;Dr.8598.1.A1_at:610:451;Dr.8598.1.A1_at:676:279	AY576933_2;AY576935;AY576943;AY576946_2;AY576949;AY576953;AY576955;AY576956;AY576957;AY576958_2;AY576959;AY576961;AY576963;AY576965;AY576971;BC066125;BC152488;ENSDART00000015982;ENSDART00000064514;ENSDART00000064516;ENSDART00000064522;ENSDART00000100548;ENSDART00000100549;ENSDART00000100555;ENSDART00000100560;NM_001012656;NM_001012657;NM_001012658;NM_001020804_2;NM_001023577_2;NM_001023578_2;NM_0…	chr10:17937616-17937936	+	ENSDARG00000043951;ENSDARG00000057514;ENSDARG00000057519;ENSDARG00000062608;ENSDARG00000067674;ENSDARG00000067675;ENSDARG00000069223	LOC100005215;pcdh1g1;pcdh1g2;pcdh1g3;pcdh1g32;pcdh1g9;pcdh1gb2	Acc:NP_001012676];Acc:NP_001018640];Acc:NP_001018871];Acc:NP_001018872];Acc:NP_001019280];Acc:NP_001019297];protocadherin 1 gamma 1 [Source:RefSeq_peptide;protocadherin 1 gamma 2 [Source:RefSeq_peptide;protocadherin 1 gamma 3 [Source:RefSeq_peptide;protocadherin 1 gamma 30 [Source:RefSeq_peptide;protocadherin 1 gamma 9 [Source:RefSeq_peptide;protocadherin 1 gamma b 2 [Source:RefSeq_peptide	100003505;100003684;100003738;100004234;100004292;100004522;100004570;100004615;100004820;100004981;100005020;100005072;100005168;100005215;100008326;323975;503571;503572;503573;553983;553986;553987;553997;554005;554012;554013;554014;554015;554016	ZDB-GENE-030131-2695;ZDB-GENE-041118-16;ZDB-GENE-041118-17;ZDB-GENE-041118-18;ZDB-GENE-041118-19;ZDB-GENE-050608-1;ZDB-GENE-050608-2;ZDB-GENE-050608-3;ZDB-GENE-050609-13;ZDB-GENE-050609-21;ZDB-GENE-050609-22;ZDB-GENE-050609-23;ZDB-GENE-050609-24;ZDB-GENE-050609-25;ZDB-GENE-050609-5;ZDB-GENE-050609-7;ZDB-GENE-071004-76	pcdh1g1;pcdh1g11;pcdh1g18;pcdh1g2;pcdh1g22;pcdh1g26;pcdh1g29;pcdh1g3;pcdh1g30;pcdh1g31;pcdh1g32;pcdh1g9;pcdh1gb2;pcdh1gb9;pcdh1gc5;pcdh1gc6;zgc:162322	GO:0004190;GO:0005262;GO:0005509;GO:0005515;GO:0006508;GO:0006816;GO:0007156;GO:0016020;GO:0019855
dre00216	dre00216_1	9	Dr.12806.1.A1_at:150:557;Dr.12806.1.A1_at:187:293;Dr.12806.1.A1_at:244:73;Dr.12806.1.A1_at:304:419;Dr.12806.1.A1_at:345:375;Dr.12806.1.A1_at:395:163;Dr.12806.1.A1_at:535:653;Dr.12806.1.A1_at:81:683;Dr.12806.1.A1_at:85:561	BC110086;NM_001037576	Zv7_NA695:303780-303999	+	ENSDARG00000038799	zgc:123199	Acc:NP_001032665];hypothetical protein LOC641578 [Source:RefSeq_peptide	641578	ZDB-GENE-051127-49	syn2b	GO:0003824;GO:0005524;GO:0007269;GO:0008021
dre00218	dre00218_1	37	Dr.19404.1.S1_at:599:259;Dr.20010.12.S1_at:201:349;Dr.20010.12.S1_at:423:539;Dr.20010.12.S1_at:50:453;Dr.20010.12.S1_at:52:393;Dr.20010.12.S1_at:540:7;Dr.20010.12.S1_at:60:229;Dr.20010.12.S1_s_at:104:443;Dr.20010.12.S1_s_at:117:159;Dr.20010.12.S1_s_at:121:611;Dr.20010.12.S1_s_at:166:465;Dr.20010.12.S1_s_at:187:377;Dr.20010.12.S1_s_at:20:665;Dr.20010.12.S1_s_at:215:265;Dr.20010.12.S1_s_at:233:589;…	BC142597	chr5:33891757-33894251	+	ENSDARG00000008877	hapln1a	Acc:NP_001007791];hyaluronan and proteoglycan link protein 1 [Source:RefSeq_peptide	493635	ZDB-GENE-050302-175	hapln1a	GO:0004553;GO:0005540;GO:0005975;GO:0007155
dre00218	dre00218_2	21	Dr.20010.16.A1_at:139:525;Dr.20010.16.A1_at:216:191;Dr.20010.16.A1_at:249:27;Dr.20010.16.A1_at:282:249;Dr.20010.16.A1_at:298:129;Dr.20010.16.A1_at:353:517;Dr.20010.16.A1_at:389:169;Dr.20010.16.A1_at:462:515;Dr.20010.16.A1_at:470:53;Dr.20010.16.A1_at:524:457;Dr.20010.16.A1_at:530:149;Dr.20010.16.A1_at:545:161;Dr.20010.16.A1_at:604:305;Dr.20010.16.A1_at:98:541;Dr.24236.2.S1_at:128:423;Dr.24236.2.S1…	BC142597	chr5:33891716-33894251	-	ENSDARG00000008877	hapln1a	Acc:NP_001007791];hyaluronan and proteoglycan link protein 1 [Source:RefSeq_peptide	493635	ZDB-GENE-050302-175	hapln1a	GO:0004553;GO:0005540;GO:0005975;GO:0007155
dre00222	dre00222_1	16	Dr.25492.1.S1_at:108:231;Dr.25492.1.S1_at:12:357;Dr.25492.1.S1_at:217:489;Dr.25492.1.S1_at:309:37;Dr.25492.1.S1_at:352:263;Dr.25492.1.S1_at:450:483;Dr.25492.1.S1_at:48:643;Dr.25492.1.S1_at:542:473;Dr.25492.1.S1_at:548:411;Dr.25492.1.S1_at:555:693;Dr.25492.1.S1_at:637:127;Dr.25492.1.S1_at:638:263;Dr.25492.1.S1_at:654:181;Dr.25492.1.S1_at:671:565;Dr.25492.1.S1_at:704:191;Dr.25492.1.S1_at:71:293	AB167543;BC053121;ENSDART00000044860;NM_200336	chr12:18632730-18633303	-	ENSDARG00000028957	maff	Acc:NP_956630];v-maf musculoaponeurotic fibrosarcoma oncogene homolog f [Source:RefSeq_peptide	393307	ZDB-GENE-040426-1280	maff	GO:0003677;GO:0003700;GO:0005634;GO:0005667;GO:0006355;GO:0043565;GO:0045893;GO:0046982;GO:0046983
dre00226	dre00226_1	12	Dr.18558.1.A1_at:174:131;Dr.18558.1.A1_at:197:31;Dr.18558.1.A1_at:299:341;Dr.18558.1.A1_at:319:697;Dr.18558.1.A1_at:331:127;Dr.18558.1.A1_at:420:643;Dr.18558.1.A1_at:506:121;Dr.18558.1.A1_at:525:283;Dr.18558.1.A1_at:580:459;Dr.18558.1.A1_at:591:563;Dr.18558.1.A1_at:699:75;Dr.18558.1.A1_at:78:577	BC078408;ENSDART00000013434;NM_001007291	chr8:30435422-30435807	+	ENSDARG00000013063	oxct1	3-oxoacid CoA transferase 1 [Source:RefSeq_peptide;Acc:NP_001007292]	100001232;442923	ZDB-GENE-040723-3	oxct1a	GO:0008152;GO:0008410;GO:0016740
dre00235	dre00235_1	11	Dr.20010.7.S1_at:154:649;Dr.20010.7.S1_at:336:629;Dr.20010.7.S1_at:392:485;Dr.20010.7.S1_at:438:411;Dr.20010.7.S1_at:444:97;Dr.20010.7.S1_at:51:639;Dr.20010.7.S1_at:522:693;Dr.20010.7.S1_at:538:41;Dr.20010.7.S1_at:594:283;Dr.20010.7.S1_at:681:285;Dr.20010.7.S1_at:692:167	AB178533;AY737278;BC085636;ENSDART00000043932;NM_001007029	chr3:23578524-23579113	+	ENSDARG00000020574	atp2a1	ATPase, Ca++ transporting, cardiac muscle, fast twitch 1 [Source:RefSeq_peptide;Acc:NP_001007030]	260440	ZDB-GENE-020905-1	atp2a1	GO:0003824;GO:0005388;GO:0005524;GO:0006810;GO:0006812;GO:0006816;GO:0006874;GO:0006937;GO:0008152;GO:0009612;GO:0015662;GO:0015992;GO:0016020;GO:0016021;GO:0016820;GO:0045932
dre00235	dre00235_2	3	Dr.20010.7.S1_at:220:351;Dr.20010.7.S1_at:27:347;Dr.20010.7.S1_at:646:395	BC085636;ENSDART00000043932	chr3:23581465-23581532	+	ENSDARG00000020574	atp2a1	ATPase, Ca++ transporting, cardiac muscle, fast twitch 1 [Source:RefSeq_peptide;Acc:NP_001007030]	260440	ZDB-GENE-020905-1	atp2a1	GO:0003824;GO:0005388;GO:0005524;GO:0006810;GO:0006812;GO:0006816;GO:0006874;GO:0006937;GO:0008152;GO:0009612;GO:0015662;GO:0015992;GO:0016020;GO:0016021;GO:0016820;GO:0045932
dre00236	dre00236_1	16	Dr.400.1.A1_at:181:435;Dr.400.1.A1_at:216:127;Dr.400.1.A1_at:251:705;Dr.400.1.A1_at:253:459;Dr.400.1.A1_at:263:421;Dr.400.1.A1_at:292:687;Dr.400.1.A1_at:395:549;Dr.400.1.A1_at:417:473;Dr.400.1.A1_at:438:697;Dr.400.1.A1_at:516:287;Dr.400.1.A1_at:523:309;Dr.400.1.A1_at:543:171;Dr.400.1.A1_at:597:683;Dr.400.1.A1_at:64:611;Dr.400.1.A1_at:681:123;Dr.400.1.A1_at:86:513	BC090546;BC124089;ENSDART00000058793	chr17:49776390-49776927	-	ENSDARG00000040192	zgc:112953	Acc:NP_001032793];hypothetical protein LOC571299 [Source:RefSeq_peptide	571299	ZDB-GENE-050320-129	zgc:112953	GO:0003674;GO:0005575;GO:0008150
dre00237	dre00237_1	5	Dr.13161.1.S1_at:28:371;Dr.13161.1.S1_at:302:613;Dr.13161.1.S1_at:366:687;Dr.13161.1.S1_at:541:19;Dr.13161.1.S1_at:557:99	AB180735;BC095819;ENSDART00000005382;NM_001012386	chr2:35858135-35858232	-	ENSDARG00000013576	gadd45bl	Acc:NP_001012386];growth arrest and DNA-damage-inducible, beta like [Source:RefSeq_peptide	497646	ZDB-GENE-050223-1	gadd45bl	GO:0001756
dre00237	dre00237_2	9	Dr.13161.1.S1_at:180:509;Dr.13161.1.S1_at:186:679;Dr.13161.1.S1_at:215:473;Dr.13161.1.S1_at:346:501;Dr.13161.1.S1_at:363:299;Dr.13161.1.S1_at:438:97;Dr.13161.1.S1_at:502:85;Dr.13161.1.S1_at:645:45;Dr.13161.1.S1_at:651:563	BC095819;ENSDART00000005382;NM_001012386	chr2:35857869-35858114	-	ENSDARG00000013576	gadd45bl	Acc:NP_001012386];growth arrest and DNA-damage-inducible, beta like [Source:RefSeq_peptide	497646	ZDB-GENE-050223-1	gadd45bl	GO:0001756
dre00238	dre00238_1	13	Dr.1378.2.S1_a_at:112:57;Dr.1378.2.S1_a_at:117:29;Dr.1378.2.S1_a_at:199:365;Dr.1378.2.S1_a_at:215:387;Dr.1378.2.S1_a_at:329:61;Dr.1378.2.S1_a_at:336:375;Dr.1378.2.S1_a_at:365:587;Dr.1378.2.S1_a_at:373:119;Dr.1378.2.S1_a_at:404:85;Dr.1378.2.S1_a_at:43:111;Dr.1378.2.S1_a_at:633:73;Dr.1378.2.S1_a_at:86:65;Dr.1378.2.S1_a_at:90:157	AB180736;AY714220;BC059472;BC095628;BC164931;ENSDART00000036939;NM_213031	Zv7_NA73:152511-153083	+	ENSDARG00000027744	gadd45b	Acc:NP_998196];growth arrest and DNA-damage-inducible, beta [Source:RefSeq_peptide	406304	ZDB-GENE-040426-1971	gadd45b	GO:0001756;GO:0046686;GO:0051597
dre00238	dre00238_2	3	Dr.1378.2.S1_a_at:433:499;Dr.1378.2.S1_a_at:477:15;Dr.1378.2.S1_a_at:479:39	AB180736;AY714220;BC095628;ENSDART00000036939;NM_213031	Zv7_NA73:152457-152508	+	ENSDARG00000027744	gadd45b	Acc:NP_998196];growth arrest and DNA-damage-inducible, beta [Source:RefSeq_peptide	406304	ZDB-GENE-040426-1971	gadd45b	GO:0001756;GO:0046686;GO:0051597
dre00238	dre00238_3	13	Dr.1378.1.S1_at:134:101;Dr.1378.1.S1_at:188:579;Dr.1378.1.S1_at:256:493;Dr.1378.1.S1_at:444:453;Dr.1378.1.S1_at:459:343;Dr.1378.1.S1_at:479:119;Dr.1378.1.S1_at:543:289;Dr.1378.1.S1_at:547:557;Dr.1378.1.S1_at:562:191;Dr.1378.1.S1_at:610:19;Dr.1378.1.S1_at:63:271;Dr.1378.1.S1_at:676:467;Dr.1378.1.S1_at:682:151	AY714220;BC059472;BC095628;ENSDART00000036939;NM_213031	Zv7_NA73:153420-153797	+	ENSDARG00000027744	gadd45b	Acc:NP_998196];growth arrest and DNA-damage-inducible, beta [Source:RefSeq_peptide	406304	ZDB-GENE-040426-1971	gadd45b	GO:0001756;GO:0046686;GO:0051597
dre00239	dre00239_1	4	Dr.24250.1.S1_at:157:481;Dr.24250.1.S1_at:166:117;Dr.24250.1.S1_at:338:45;Dr.24250.1.S1_at:676:691	AB180839;AB303425;AF489105;BC092818;BC164837;ENSDART00000028232;ENSDART00000054094;ENSDART00000105309;NM_212828	chr12:46090022-46090354	+	ENSDARG00000027491	uros	Acc:NP_997993];uroporphyrinogen III synthase [Source:RefSeq_peptide	404731	ZDB-GENE-040323-2	uros	GO:0004852;GO:0006779;GO:0006783
dre00239	dre00239_2	3	Dr.24250.1.S1_at:138:27;Dr.24250.1.S1_at:263:187;Dr.24250.1.S1_at:313:609	AB180839;AB303425;AF489105;BC092818;BC164837;ENSDART00000028232;NM_212828	chr12:46090003-46090070	+	ENSDARG00000027491	uros	Acc:NP_997993];uroporphyrinogen III synthase [Source:RefSeq_peptide	404731	ZDB-GENE-040323-2	uros	GO:0004852;GO:0006779;GO:0006783
dre00239	dre00239_3	4	Dr.24250.1.S1_at:497:337;Dr.24250.1.S1_at:608:605;Dr.24250.1.S1_at:677:79;Dr.24250.1.S1_at:89:579	AB303425;AF489105;BC092818;ENSDART00000054094;ENSDART00000105309;NM_212828	chr12:46090411-46090532	+	ENSDARG00000027491	uros	Acc:NP_997993];uroporphyrinogen III synthase [Source:RefSeq_peptide	404731	ZDB-GENE-040323-2	uros	GO:0004852;GO:0006779;GO:0006783
dre00239	dre00239_4	4	Dr.24250.1.S1_at:27:193;Dr.24250.1.S1_at:415:379;Dr.24250.1.S1_at:41:655;Dr.24250.1.S1_at:506:95	AF489105;BC092818;ENSDART00000054094;ENSDART00000105309;NM_212828	chr12:46091246-46091390	+	ENSDARG00000027491	uros	Acc:NP_997993];uroporphyrinogen III synthase [Source:RefSeq_peptide	404731	ZDB-GENE-040323-2	uros	GO:0004852;GO:0006779;GO:0006783
dre00241	dre00241_1	14	Dr.6834.1.A1_at:100:511;Dr.6834.1.A1_at:173:235;Dr.6834.1.A1_at:222:81;Dr.6834.1.A1_at:316:253;Dr.6834.1.A1_at:325:275;Dr.6834.1.A1_at:406:533;Dr.6834.1.A1_at:419:235;Dr.6834.1.A1_at:419:631;Dr.6834.1.A1_at:5:363;Dr.6834.1.A1_at:67:309;Dr.6834.1.A1_at:703:161;Dr.6834.1.A1_at:75:637;Dr.6834.1.A1_at:90:579;Dr.6834.1.A1_at:96:589	BC124459;ENSDART00000089172;NM_001040094	chr8:16156795-16157191	-	ENSDARG00000062025	cpox	Acc:NP_001035183];coproporphyrinogen oxidase [Source:RefSeq_peptide	321294	ZDB-GENE-030131-9884	cpox	GO:0004109;GO:0006779;GO:0042541
dre00244	dre00244_1	16	Dr.11219.1.A1_at:100:279;Dr.11219.1.A1_at:101:463;Dr.11219.1.A1_at:156:199;Dr.11219.1.A1_at:260:201;Dr.11219.1.A1_at:267:147;Dr.11219.1.A1_at:301:417;Dr.11219.1.A1_at:402:171;Dr.11219.1.A1_at:473:687;Dr.11219.1.A1_at:478:229;Dr.11219.1.A1_at:483:513;Dr.11219.1.A1_at:483:645;Dr.11219.1.A1_at:525:663;Dr.11219.1.A1_at:544:465;Dr.11219.1.A1_at:560:443;Dr.11219.1.A1_at:644:679;Dr.11219.1.A1_at:74:15	BC095219;ENSDART00000048675;NM_001002306	chr4:12589838-12590220	-	ENSDARG00000020015	mrps33	Acc:NP_001002306];mitochondrial ribosomal protein S33 [Source:RefSeq_peptide	432383	ZDB-GENE-040715-6	mrps33
dre00255	dre00255_1	14	Dr.9917.1.S1_at:162:147;Dr.9917.1.S1_at:182:267;Dr.9917.1.S1_at:266:423;Dr.9917.1.S1_at:320:333;Dr.9917.1.S1_at:425:201;Dr.9917.1.S1_at:432:409;Dr.9917.1.S1_at:448:171;Dr.9917.1.S1_at:497:165;Dr.9917.1.S1_at:504:443;Dr.9917.1.S1_at:52:583;Dr.9917.1.S1_at:551:59;Dr.9917.1.S1_at:622:251;Dr.9917.1.S1_at:629:421;Dr.9917.1.S1_at:643:555	BC047851;ENSDART00000003008;NM_194419	chr6:1349748-1350276	-	ENSDARG00000010744;ENSDARG00000027419	GAD1 (1 of 2);gad1	Acc:O93276];Acc:Q99259];Glutamate decarboxylase (EC 4.1.1.15) (Fragment). [Source:Uniprot/SPTREMBL;Glutamate decarboxylase 1 (EC 4.1.1.15) (Glutamate decarboxylase 67 kDa isoform) (GAD-67) (67 kDa glutamic acid decarboxylase). [Source:Uniprot/SWISSPROT	100006588	ZDB-GENE-030909-3	gad1
dre00264	dre00264_1	16	DrAffx.2.43.A1_at:158:161;DrAffx.2.43.A1_at:159:563;DrAffx.2.43.A1_at:180:115;DrAffx.2.43.A1_at:212:83;DrAffx.2.43.A1_at:221:101;DrAffx.2.43.A1_at:31:3;DrAffx.2.43.A1_at:387:385;DrAffx.2.43.A1_at:455:29;DrAffx.2.43.A1_at:584:63;DrAffx.2.43.A1_at:58:525;DrAffx.2.43.A1_at:599:411;DrAffx.2.43.A1_at:5:511;DrAffx.2.43.A1_at:619:531;DrAffx.2.43.A1_at:629:333;DrAffx.2.43.A1_at:654:581;DrAffx.2.43.A1_at:…	AB188388;ENSDART00000021013;ENSDART00000074212;ENSDART00000099151;ENSDART00000099152;NM_001007175	chr7:37097599-37103051	-	ENSDARG00000000861	scrib	Acc:NP_001007176];scribbled homolog [Source:RefSeq_peptide	368473;566364	ZDB-GENE-030616-572	scrib	GO:0001764;GO:0005515;GO:0016020
dre00264	dre00264_2	13	DrAffx.2.43.S1_at:236:517;DrAffx.2.43.S1_at:255:231;DrAffx.2.43.S1_at:430:499;DrAffx.2.43.S1_at:470:445;DrAffx.2.43.S1_at:480:589;DrAffx.2.43.S1_at:546:367;DrAffx.2.43.S1_at:569:545;DrAffx.2.43.S1_at:625:645;DrAffx.2.43.S1_at:671:491;DrAffx.2.43.S1_at:683:389;DrAffx.2.43.S1_at:695:551;DrAffx.2.43.S1_at:6:121;DrAffx.2.43.S1_at:98:469	AB188388;ENSDART00000021013;ENSDART00000074212;NM_001007175	chr7:37130054-37137818	+	ENSDARG00000000861	scrib	Acc:NP_001007176];scribbled homolog [Source:RefSeq_peptide	368473;566364	ZDB-GENE-030616-572	scrib	GO:0001764;GO:0005515;GO:0016020
dre00267	dre00267_1	11	Dr.15390.1.A1_at:209:541;Dr.15390.1.A1_at:216:437;Dr.15390.1.A1_at:269:247;Dr.15390.1.A1_at:334:41;Dr.15390.1.A1_at:417:161;Dr.15390.1.A1_at:419:511;Dr.15390.1.A1_at:423:31;Dr.15390.1.A1_at:425:213;Dr.15390.1.A1_at:470:645;Dr.15390.1.A1_at:500:667;Dr.15390.1.A1_at:609:403	AB191484;BC055156;ENSDART00000018764;NM_200984	chr18:16656222-16656572	+	ENSDARG00000008133	foxl1	Acc:NP_957278];forkhead box L1 [Source:RefSeq_peptide	393959	ZDB-GENE-040426-1181	foxl1	GO:0003677;GO:0003700;GO:0005634;GO:0006350;GO:0006353;GO:0006355;GO:0007420;GO:0016481;GO:0031564;GO:0035138;GO:0043010;GO:0043565;GO:0051216
dre00270	dre00270_1	6	Dr.18308.1.A1_at:112:331;Dr.18308.1.A1_at:1:675;Dr.18308.1.A1_at:373:591;Dr.18308.1.A1_at:48:29;Dr.18308.1.A1_at:547:83;Dr.18308.1.A1_at:597:631	AB193140_2;AY092774;BC094983_2;ENSDART00000066179;NM_183346_2	chr11:1660911-1661148	-	ENSDARG00000045016	npffl	Acc:NP_899189];neuropeptide FF-amide peptide precursor like [Source:RefSeq_peptide	368264	ZDB-GENE-030806-1	npffl	GO:0005184;GO:0007218
dre00270	dre00270_2	10	Dr.18308.1.A1_at:163:37;Dr.18308.1.A1_at:173:655;Dr.18308.1.A1_at:178:175;Dr.18308.1.A1_at:369:181;Dr.18308.1.A1_at:408:141;Dr.18308.1.A1_at:515:489;Dr.18308.1.A1_at:568:103;Dr.18308.1.A1_at:581:695;Dr.18308.1.A1_at:662:51;Dr.18308.1.A1_at:91:103	AY092774;BC094983_2;ENSDART00000066179	chr11:1660592-1660901	-	ENSDARG00000045016	npffl	Acc:NP_899189];neuropeptide FF-amide peptide precursor like [Source:RefSeq_peptide	368264	ZDB-GENE-030806-1	npffl	GO:0005184;GO:0007218
dre00274	dre00274_1	12	Dr.12894.1.A1_at:385:19;Dr.12894.1.A1_at:535:425;Dr.12894.1.A1_at:555:341;Dr.12894.1.A1_at:602:199;Dr.12894.1.A1_at:619:577;Dr.12894.1.A1_at:625:567;Dr.12894.1.A1_at:680:579;Dr.12894.1.A1_at:681:489;Dr.12894.1.A1_at:683:663;Dr.12894.1.A1_at:702:405;Dr.12894.1.A1_at:70:289;Dr.12894.1.A1_at:85:31	AB193555;BC085534;ENSDART00000019991;NM_001007344	chr7:34968903-34969228	-	ENSDARG00000010596	slc7a6os	Acc:Q5U3I2];Protein SLC7A6OS (Solute carrier family 7 member 6 opposite strand transcript homolog). [Source:Uniprot/SWISSPROT	492472	ZDB-GENE-041114-32	slc7a6os	GO:0003674;GO:0005575;GO:0008150
dre00276	dre00276_1	3	Dr.17901.1.S1_at:339:457;Dr.17901.1.S1_at:466:253;Dr.17901.1.S1_at:491:295	AB193557;ENSDART00000033921;NM_001020481	chr7:34919186-34919236	-	ENSDARG00000027222	wu:fc49b10	Acc:NP_001018317];hypothetical protein LOC324948 [Source:RefSeq_peptide	324948	ZDB-GENE-030131-3671	wu:fc49b10	GO:0004872;GO:0004930;GO:0007218;GO:0016020
dre00277	dre00277_1	14	Dr.16306.1.S1_at:144:231;Dr.16306.1.S1_at:145:555;Dr.16306.1.S1_at:189:41;Dr.16306.1.S1_at:236:187;Dr.16306.1.S1_at:269:33;Dr.16306.1.S1_at:30:133;Dr.16306.1.S1_at:393:387;Dr.16306.1.S1_at:394:347;Dr.16306.1.S1_at:430:655;Dr.16306.1.S1_at:455:541;Dr.16306.1.S1_at:471:589;Dr.16306.1.S1_at:523:689;Dr.16306.1.S1_at:547:527;Dr.16306.1.S1_at:624:333	AB193558;BC076471;BC163970;ENSDART00000054368;NM_001002327	chr7:23327397-23331582	+	ENSDARG00000037363	st5	Acc:NP_001002327];suppression of tumorigenicity 5 [Source:RefSeq_peptide	323827	ZDB-GENE-030131-2547	st5
dre00278	dre00278_1	32	Dr.1068.1.S1_at:164:301;Dr.1068.1.S1_at:216:93;Dr.1068.1.S1_at:250:485;Dr.1068.1.S1_at:2:697;Dr.1068.1.S1_at:329:9;Dr.1068.1.S1_at:331:475;Dr.1068.1.S1_at:459:687;Dr.1068.1.S1_at:460:243;Dr.1068.1.S1_at:479:387;Dr.1068.1.S1_at:580:649;Dr.1068.1.S1_at:585:195;Dr.1068.1.S1_at:587:563;Dr.1068.1.S1_at:600:705;Dr.1068.1.S1_at:604:163;Dr.1068.1.S1_at:656:409;Dr.1068.1.S1_at:88:97;Dr.1068.1.S2_at:143:50…	AB194124;BC044412;ENSDART00000018423;NM_201484	chr17:27890379-27896228	-	ENSDARG00000023323	ywhaqb	Acc:NP_958892];tyrosine 3-monooxygenase/tryptophan 5-monooxygenase activation protein, theta polypeptide b [Source:RefSeq_peptide	335195	ZDB-GENE-030131-7135	ywhaqb	GO:0004497;GO:0019904
dre00280	dre00280_1	16	Dr.418.1.A1_at:123:485;Dr.418.1.A1_at:12:213;Dr.418.1.A1_at:225:205;Dr.418.1.A1_at:301:445;Dr.418.1.A1_at:349:661;Dr.418.1.A1_at:362:573;Dr.418.1.A1_at:368:35;Dr.418.1.A1_at:368:71;Dr.418.1.A1_at:446:435;Dr.418.1.A1_at:470:265;Dr.418.1.A1_at:490:347;Dr.418.1.A1_at:521:295;Dr.418.1.A1_at:546:293;Dr.418.1.A1_at:609:61;Dr.418.1.A1_at:643:599;Dr.418.1.A1_at:705:465	AB194125_2	chr14:55582260-55582624	+	ENSDARG00000058935;ENSDARG00000071889;ENSDARG00000071890;ENSDARG00000071891;ENSDARG00000071892;ENSDARG00000071893;ENSDARG00000071894;ENSDARG00000071895	pcdh2g1;pcdh2g2;pcdh2g20;pcdh2g3;pcdh2g4;pcdh2g5;pcdh2g7;pcdh2g8	Acc:NP_001019345];Acc:NP_001019347];Acc:NP_001019348];Acc:NP_001019349];Acc:NP_001019350];Acc:NP_001019351];Acc:NP_001019352];Acc:Q5W7K5];Protocadherin-gamma. [Source:Uniprot/SPTREMBL;protocadherin 2 gamma 1 [Source:RefSeq_peptide;protocadherin 2 gamma 3 [Source:RefSeq_peptide;protocadherin 2 gamma 4 [Source:RefSeq_peptide;protocadherin 2 gamma 5 [Source:RefSeq_peptide;protocadherin 2 gamma 6 [So…	554047;554048;554051;554052;554053;554054;554055;554056;554058	ZDB-GENE-030131-3588;ZDB-GENE-050610-1;ZDB-GENE-050610-10;ZDB-GENE-050610-11;ZDB-GENE-050610-19;ZDB-GENE-050610-20;ZDB-GENE-050610-21;ZDB-GENE-050610-25;ZDB-GENE-050610-26;ZDB-GENE-050610-27;ZDB-GENE-050610-28;ZDB-GENE-050610-29;ZDB-GENE-050610-3;ZDB-GENE-050610-30;ZDB-GENE-050610-31;ZDB-GENE-050610-6;ZDB-GENE-050610-7;ZDB-GENE-080724-4	pcdh2g1;pcdh2g10;pcdh2g12;pcdh2g13;pcdh2g16;pcdh2g17;pcdh2g2;pcdh2g20;pcdh2g28;pcdh2g29;pcdh2g3;pcdh2g4;pcdh2g5;pcdh2g6;pcdh2g7;pcdh2g8;pcdh2g9;zgc:193751	GO:0005262;GO:0005509;GO:0006816;GO:0007156;GO:0016020;GO:0019855
dre00281	dre00281_1	10	Dr.23788.1.S1_at:168:267;Dr.23788.1.S1_at:295:321;Dr.23788.1.S1_at:295:591;Dr.23788.1.S1_at:330:689;Dr.23788.1.S1_at:361:301;Dr.23788.1.S1_at:368:413;Dr.23788.1.S1_at:489:457;Dr.23788.1.S1_at:511:429;Dr.23788.1.S1_at:601:61;Dr.23788.1.S1_at:615:289	AB194127;AF285098;BC083467_2;BC162358;BC162376;ENSDART00000018837;NM_131734	chr14:55744303-55744876	+	ENSDARG00000005039	gstp1	Acc:NP_571809];glutathione S-transferase pi [Source:RefSeq_peptide	79381	ZDB-GENE-020806-4	gstp1	GO:0004364;GO:0008152;GO:0016740
dre00290	dre00290_1	12	Dr.25473.1.A1_at:174:17;Dr.25473.1.A1_at:205:101;Dr.25473.1.A1_at:22:189;Dr.25473.1.A1_at:238:495;Dr.25473.1.A1_at:245:505;Dr.25473.1.A1_at:386:103;Dr.25473.1.A1_at:430:129;Dr.25473.1.A1_at:430:477;Dr.25473.1.A1_at:442:397;Dr.25473.1.A1_at:53:673;Dr.25473.1.A1_at:560:237;Dr.25473.1.A1_at:682:529	AY243514	chr14:562987-563479	+	ENSDARG00000030903	fgf18	Acc:Q7T2N7];Fibroblast growth factor 18 (Fragment). [Source:Uniprot/SPTREMBL	797455	ZDB-GENE-030714-1	fgf18a
dre00298	dre00298_1	5	Dr.3007.1.S1_at:185:161;Dr.3007.1.S1_at:342:69;Dr.3007.1.S1_at:401:53;Dr.3007.1.S1_at:478:151;Dr.3007.1.S1_at:559:15	AB196914;AF135438;BC162467;ENSDART00000080397;ENSDART00000080545;ENSDART00000104726;NM_131386	chr23:14782545-14782795	-	ENSDARG00000057830	dnmt3	Acc:NP_571461];DNA (cytosine-5-)-methyltransferase 3 [Source:RefSeq_peptide	30659	ZDB-GENE-990712-11	dnmt3	GO:0003677;GO:0005634;GO:0006306;GO:0008168;GO:0008270;GO:0016740
dre00298	dre00298_2	5	Dr.3007.1.S1_at:215:389;Dr.3007.1.S1_at:347:625;Dr.3007.1.S1_at:376:269;Dr.3007.1.S1_at:488:351;Dr.3007.1.S1_at:669:397	AB196914;AF135438;BC162467;ENSDART00000080545;ENSDART00000104726;NM_131386	chr23:14782307-14782467	-	ENSDARG00000057830	dnmt3	Acc:NP_571461];DNA (cytosine-5-)-methyltransferase 3 [Source:RefSeq_peptide	30659	ZDB-GENE-990712-11	dnmt3	GO:0003677;GO:0005634;GO:0006306;GO:0008168;GO:0008270;GO:0016740
dre00298	dre00298_3	5	Dr.3007.1.S1_at:145:239;Dr.3007.1.S1_at:501:451;Dr.3007.1.S1_at:513:141;Dr.3007.1.S1_at:586:601;Dr.3007.1.S1_at:672:199	AB196914;AF135438;ENSDART00000080545;ENSDART00000104726;NM_131386	chr23:14782169-14782308	-	ENSDARG00000057830	dnmt3	Acc:NP_571461];DNA (cytosine-5-)-methyltransferase 3 [Source:RefSeq_peptide	30659	ZDB-GENE-990712-11	dnmt3	GO:0003677;GO:0005634;GO:0006306;GO:0008168;GO:0008270;GO:0016740
dre00300	dre00300_1	11	Dr.3118.1.A1_a_at:121:265;Dr.3118.1.A1_a_at:144:543;Dr.3118.1.A1_a_at:165:45;Dr.3118.1.A1_a_at:328:135;Dr.3118.1.A1_a_at:354:47;Dr.3118.1.A1_a_at:388:407;Dr.3118.1.A1_a_at:3:533;Dr.3118.1.A1_a_at:54:617;Dr.3118.1.A1_a_at:591:203;Dr.3118.1.A1_a_at:633:387;Dr.3118.1.A1_a_at:9:137	AB196916;BC124105;ENSDART00000046889;ENSDART00000104741;NM_001020479	chr23:14760452-14760694	-	ENSDARG00000057863	dnmt5	Acc:NP_001018315];DNA methyltransferase dnmt5 [Source:RefSeq_peptide	323723;678559	ZDB-GENE-050314-2	dnmt5	GO:0003677;GO:0005515;GO:0006306;GO:0008168;GO:0008270;GO:0016740
dre00300	dre00300_2	4	Dr.3118.1.A1_a_at:375:269;Dr.3118.1.A1_a_at:444:439;Dr.3118.1.A1_a_at:624:89;Dr.3118.1.A1_a_at:666:615	AB196916;BC124105;ENSDART00000046889;NM_001020479	chr23:14760230-14760376	-	ENSDARG00000057863	dnmt5	Acc:NP_001018315];DNA methyltransferase dnmt5 [Source:RefSeq_peptide	323723;678559	ZDB-GENE-050314-2	dnmt5	GO:0003677;GO:0005515;GO:0006306;GO:0008168;GO:0008270;GO:0016740
dre00302	dre00302_1	23	Dr.26425.1.S1_at:120:19;Dr.26425.1.S1_at:166:691;Dr.26425.1.S1_at:17:443;Dr.26425.1.S1_at:195:483;Dr.26425.1.S1_at:215:625;Dr.26425.1.S1_at:31:585;Dr.26425.1.S1_at:333:333;Dr.26425.1.S1_at:469:131;Dr.26425.1.S1_at:584:631;Dr.26425.1.S1_at:615:53;Dr.26425.1.S1_at:649:11;Dr.26425.1.S1_at:658:303;Dr.26425.1.S1_at:680:689;Dr.26425.1.S1_at:691:289;Dr.26425.1.S1_at:89:19;Dr.2883.1.A1_at:146:111;Dr.2883…	AB196918;BC163546;ENSDART00000046460;NM_001020476	chr8:21804635-21805578	+	ENSDARG00000052402	dnmt7	Acc:NP_001018312];DNA methyltransferase [Source:RefSeq_peptide	321084	ZDB-GENE-050314-4	dnmt7	GO:0003677;GO:0005509;GO:0006306;GO:0008168;GO:0008270;GO:0016740
dre00302	dre00302_2	9	Dr.26425.1.S1_at:442:431;Dr.2883.1.A1_at:168:667;Dr.2883.1.A1_at:216:649;Dr.2883.1.A1_at:262:533;Dr.2883.1.A1_at:417:357;Dr.2883.1.A1_at:42:153;Dr.2883.1.A1_at:486:237;Dr.2883.1.A1_at:575:65;Dr.2883.1.A1_at:604:209	AB196918;ENSDART00000046460;NM_001020476	chr8:21804848-21805872	+	ENSDARG00000052402	dnmt7	Acc:NP_001018312];DNA methyltransferase [Source:RefSeq_peptide	321084	ZDB-GENE-050314-4	dnmt7	GO:0003677;GO:0005509;GO:0006306;GO:0008168;GO:0008270;GO:0016740
dre00305	dre00305_1	16	Dr.1725.1.A1_at:153:305;Dr.1725.1.A1_at:160:407;Dr.1725.1.A1_at:179:261;Dr.1725.1.A1_at:187:461;Dr.1725.1.A1_at:277:281;Dr.1725.1.A1_at:30:419;Dr.1725.1.A1_at:313:361;Dr.1725.1.A1_at:325:99;Dr.1725.1.A1_at:352:191;Dr.1725.1.A1_at:381:157;Dr.1725.1.A1_at:467:597;Dr.1725.1.A1_at:473:337;Dr.1725.1.A1_at:503:329;Dr.1725.1.A1_at:679:237;Dr.1725.1.A1_at:75:425;Dr.1725.1.A1_at:75:627	NM_001126478	chr8:31626569-31626939	+	ENSDARG00000068369	angptl2	Acc:NP_001012502];angiopoietin-like 2 [Source:RefSeq_peptide	100005940;503514	ZDB-GENE-050624-1	angptl2	GO:0001525;GO:0004812;GO:0005102;GO:0005524;GO:0006412;GO:0007165;GO:0017101
dre00306	dre00306_1	5	Dr.13040.1.A1_at:15:497;Dr.13040.1.A1_at:20:335;Dr.13040.1.A1_at:268:173;Dr.13040.1.A1_at:280:547;Dr.13040.1.A1_at:47:103	AB197679;BC162418;BC162719;ENSDART00000067599;ENSDART00000097141;ENSDART00000097142;NM_001030230	Zv7_NA951:17266-17381	-	ENSDARG00000024030	NP_001025401.1	Acc:NP_001025401];hypothetical protein LOC569092 [Source:RefSeq_peptide	569092	ZDB-GENE-080721-14;ZDB-GENE-080721-15	zgc:194138;zgc:194145
dre00306	dre00306_2	4	Dr.13040.1.A1_at:27:149;Dr.13040.1.A1_at:525:73;Dr.13040.1.A1_at:534:375;Dr.13040.1.A1_at:72:667	AB197679;BC162418;BC162719;ENSDART00000067599;ENSDART00000097142;NM_001030230	Zv7_NA951:27733-27801	-	ENSDARG00000024030	NP_001025401.1	Acc:NP_001025401];hypothetical protein LOC569092 [Source:RefSeq_peptide	569092	ZDB-GENE-080721-14;ZDB-GENE-080721-15	zgc:194138;zgc:194145
dre00307	dre00307_1	7	Dr.24319.1.S1_at:359:171;Dr.24319.1.S1_at:3:315;Dr.24319.1.S1_at:425:333;Dr.24319.1.S1_at:426:469;Dr.24319.1.S1_at:436:269;Dr.24319.1.S1_at:464:701;Dr.24319.1.S1_at:535:585	AB199329;AY233269;AY365192;ENSDART00000019187;ENSDART00000079644;NM_183340	chr8:44238685-44238836	-	ENSDARG00000017953	tp73	Acc:NP_899183];tumor protein p73 [Source:RefSeq_peptide	368221;797122	ZDB-GENE-030814-2	tp73	GO:0003677;GO:0003700;GO:0005634;GO:0005667;GO:0006355
dre00307	dre00307_2	4	Dr.24319.1.S1_at:226:435;Dr.24319.1.S1_at:291:663;Dr.24319.1.S1_at:479:663;Dr.24319.1.S1_at:505:659	AY233269;AY365192;ENSDART00000019187;ENSDART00000079644;NM_183340	chr8:44238586-44238678	-	ENSDARG00000017953	tp73	Acc:NP_899183];tumor protein p73 [Source:RefSeq_peptide	368221;797122	ZDB-GENE-030814-2	tp73	GO:0003677;GO:0003700;GO:0005634;GO:0005667;GO:0006355
dre00307	dre00307_3	3	Dr.24319.1.S1_at:306:317;Dr.24319.1.S1_at:396:501;Dr.24319.1.S1_at:71:97	AY233269;ENSDART00000079644;NM_183340	chr8:44238485-44238593	-	ENSDARG00000017953	tp73	Acc:NP_899183];tumor protein p73 [Source:RefSeq_peptide	368221;797122	ZDB-GENE-030814-2	tp73	GO:0003677;GO:0003700;GO:0005634;GO:0005667;GO:0006355
dre00317	dre00317_1	3	Dr.18916.1.S1_at:173:413;Dr.18916.1.S1_at:502:337;Dr.18916.1.S1_at:643:541	AB201385;BC083297;BC133981;ENSDART00000040116;ENSDART00000103560;NM_001039805	chr1:6382143-6382210	+	ENSDARG00000070512	tnrc5	Acc:NP_001034894];trinucleotide repeat containing 5 [Source:RefSeq_peptide	550136	ZDB-GENE-050411-12	tnrc5	GO:0003674;GO:0005575;GO:0008150
dre00318	dre00318_1	15	Dr.17424.1.A1_at:183:671;Dr.17424.1.A1_at:185:343;Dr.17424.1.A1_at:221:415;Dr.17424.1.A1_at:232:627;Dr.17424.1.A1_at:274:107;Dr.17424.1.A1_at:340:487;Dr.17424.1.A1_at:367:595;Dr.17424.1.A1_at:398:677;Dr.17424.1.A1_at:40:455;Dr.17424.1.A1_at:456:339;Dr.17424.1.A1_at:473:235;Dr.17424.1.A1_at:483:5;Dr.17424.1.A1_at:497:551;Dr.17424.1.A1_at:61:491;Dr.17424.1.A1_at:690:239	AB201386;BC121734;BC152092;ENSDART00000078192;NM_001039513	chr7:21059052-21059498	+	ENSDARG00000055797	cnpy4	Acc:NP_001034602];canopy4 [Source:RefSeq_peptide	568776;799639	ZDB-GENE-060315-5	cnpy4
dre00328	dre00328_1	12	Dr.3180.1.A1_at:170:573;Dr.3180.1.A1_at:236:523;Dr.3180.1.A1_at:252:575;Dr.3180.1.A1_at:330:211;Dr.3180.1.A1_at:373:41;Dr.3180.1.A1_at:430:451;Dr.3180.1.A1_at:563:571;Dr.3180.1.A1_at:591:81;Dr.3180.1.A1_at:631:105;Dr.3180.1.A1_at:670:569;Dr.3180.1.A1_at:691:493;Dr.3180.1.A1_at:69:45	AY652763;NM_212679	chr11:33770238-33770610	-	ENSDARG00000004060	bhlhb2	Acc:NP_997844];basic helix-loop-helix domain containing, class B, 2 [Source:RefSeq_peptide	324413	ZDB-GENE-030131-3133	bhlhb2	GO:0003677;GO:0005634;GO:0006355;GO:0016564;GO:0030528;GO:0045449
dre00329	dre00329_1	16	Dr.25257.1.A1_at:123:703;Dr.25257.1.A1_at:208:631;Dr.25257.1.A1_at:229:471;Dr.25257.1.A1_at:289:551;Dr.25257.1.A1_at:307:655;Dr.25257.1.A1_at:337:57;Dr.25257.1.A1_at:383:585;Dr.25257.1.A1_at:392:671;Dr.25257.1.A1_at:526:347;Dr.25257.1.A1_at:566:333;Dr.25257.1.A1_at:576:207;Dr.25257.1.A1_at:613:45;Dr.25257.1.A1_at:647:415;Dr.25257.1.A1_at:673:369;Dr.25257.1.A1_at:69:675;Dr.25257.1.A1_at:81:421	BC131854	chr18:18159869-18160394	-	ENSDARG00000041691	bhlhb3l	Acc:NP_001034196];basic helix-loop-helix domain containing, class B, 3 like [Source:RefSeq_peptide	563771	ZDB-GENE-050419-146	bhlhb3l	GO:0003677;GO:0005634;GO:0006355;GO:0016564;GO:0030528;GO:0045449
dre00335	dre00335_1	16	Dr.16499.2.S1_at:157:71;Dr.16499.2.S1_at:186:627;Dr.16499.2.S1_at:220:563;Dr.16499.2.S1_at:267:703;Dr.16499.2.S1_at:313:693;Dr.16499.2.S1_at:41:157;Dr.16499.2.S1_at:510:693;Dr.16499.2.S1_at:549:33;Dr.16499.2.S1_at:567:593;Dr.16499.2.S1_at:57:633;Dr.16499.2.S1_at:586:337;Dr.16499.2.S1_at:606:563;Dr.16499.2.S1_at:643:1;Dr.16499.2.S1_at:689:79;Dr.16499.2.S1_at:706:431;Dr.16499.2.S1_at:89:471	AB218424;DQ017615;EF436284;EF436285;EF567112;ENSDART00000106108;ENSDART00000106110;NM_001020711	chr14:20800936-20805094	-	ENSDARG00000025032	zgc:113038	Acc:NP_001018547];hypothetical protein LOC553740 [Source:RefSeq_peptide	553740	ZDB-GENE-050522-503	nr3c1	GO:0003677;GO:0003700;GO:0003707;GO:0004872;GO:0004879;GO:0004883;GO:0005496;GO:0005634;GO:0006350;GO:0006353;GO:0006355;GO:0006829;GO:0008270;GO:0031564;GO:0043565;GO:0046872
dre00335	dre00335_2	5	Dr.16499.3.S1_at:292:557;Dr.16499.3.S1_at:564:135;Dr.16499.3.S1_at:631:169;Dr.16499.3.S1_at:654:113;Dr.16499.3.S1_at:88:553	AB218424;DQ017615;EF436284;EF567112;ENSDART00000106108;ENSDART00000106110;NM_001020711	chr14:20797019-20797071	-	ENSDARG00000025032	zgc:113038	Acc:NP_001018547];hypothetical protein LOC553740 [Source:RefSeq_peptide	553740	ZDB-GENE-050522-503	nr3c1	GO:0003677;GO:0003700;GO:0003707;GO:0004872;GO:0004879;GO:0004883;GO:0005496;GO:0005634;GO:0006350;GO:0006353;GO:0006355;GO:0006829;GO:0008270;GO:0031564;GO:0043565;GO:0046872
dre00335	dre00335_3	6	Dr.16499.3.S1_at:101:535;Dr.16499.3.S1_at:161:565;Dr.16499.3.S1_at:492:291;Dr.16499.3.S1_at:650:199;Dr.16499.3.S1_at:663:501;Dr.16499.3.S1_at:76:133	EF436284;EF567112	chr14:20796768-20796927	-	ENSDARG00000025032	zgc:113038	Acc:NP_001018547];hypothetical protein LOC553740 [Source:RefSeq_peptide	553740	ZDB-GENE-050522-503	nr3c1	GO:0003677;GO:0003700;GO:0003707;GO:0004872;GO:0004879;GO:0004883;GO:0005496;GO:0005634;GO:0006350;GO:0006353;GO:0006355;GO:0006829;GO:0008270;GO:0031564;GO:0043565;GO:0046872
dre00345	dre00345_1	5	Dr.20291.1.A1_at:167:131;Dr.20291.1.A1_at:250:59;Dr.20291.1.A1_at:490:459;Dr.20291.1.A1_at:684:465;Dr.20291.1.A1_at:709:505	AB235997_2;ENSDART00000019644;NM_131243_2	chr1:51772586-51775471	+	ENSDARG00000036281	c3b	Acc:NP_571318];complement component c3b [Source:RefSeq_peptide	100003251;100007111;30491	ZDB-GENE-990415-36	c3b	GO:0004866;GO:0005576;GO:0006954;GO:0006956
dre00351	dre00351_1	16	DrAffx.2.80.A1_at:138:209;DrAffx.2.80.A1_at:13:401;DrAffx.2.80.A1_at:159:283;DrAffx.2.80.A1_at:348:103;DrAffx.2.80.A1_at:430:475;DrAffx.2.80.A1_at:432:503;DrAffx.2.80.A1_at:442:137;DrAffx.2.80.A1_at:467:215;DrAffx.2.80.A1_at:4:131;DrAffx.2.80.A1_at:510:275;DrAffx.2.80.A1_at:536:321;DrAffx.2.80.A1_at:542:617;DrAffx.2.80.A1_at:586:341;DrAffx.2.80.A1_at:658:289;DrAffx.2.80.A1_at:65:323;DrAffx.2.80.A…	AB242327;BC076326;BC096992;BC164138;ENSDART00000102021;NM_001002483	chr9:15072447-15072810	+	ENSDARG00000069866	sox1a	Acc:Q6DGL6];Transcription factor Sox-1a. [Source:Uniprot/SWISSPROT	436756	ZDB-GENE-040718-186	sox1a	GO:0003677;GO:0003700;GO:0005667;GO:0006350;GO:0006353;GO:0006355;GO:0031564;GO:0051091
dre00351	dre00351_2	15	DrAffx.2.80.S1_at:123:175;DrAffx.2.80.S1_at:245:179;DrAffx.2.80.S1_at:257:663;DrAffx.2.80.S1_at:337:115;DrAffx.2.80.S1_at:343:49;DrAffx.2.80.S1_at:350:123;DrAffx.2.80.S1_at:380:53;DrAffx.2.80.S1_at:477:305;DrAffx.2.80.S1_at:538:159;DrAffx.2.80.S1_at:589:175;DrAffx.2.80.S1_at:599:661;DrAffx.2.80.S1_at:602:507;DrAffx.2.80.S1_at:634:659;DrAffx.2.80.S1_at:690:227;DrAffx.2.80.S1_at:91:527	AB242327;BC076326;BC096992;BC164138;ENSDART00000102021;NM_001002483	chr9:15072441-15072798	-	ENSDARG00000069866	sox1a	Acc:Q6DGL6];Transcription factor Sox-1a. [Source:Uniprot/SWISSPROT	436756	ZDB-GENE-040718-186	sox1a	GO:0003677;GO:0003700;GO:0005667;GO:0006350;GO:0006353;GO:0006355;GO:0031564;GO:0051091
dre00351	dre00351_3	16	Dr.6453.1.A1_at:118:625;Dr.6453.1.A1_at:126:393;Dr.6453.1.A1_at:166:287;Dr.6453.1.A1_at:189:577;Dr.6453.1.A1_at:224:319;Dr.6453.1.A1_at:296:447;Dr.6453.1.A1_at:396:215;Dr.6453.1.A1_at:410:291;Dr.6453.1.A1_at:474:425;Dr.6453.1.A1_at:497:47;Dr.6453.1.A1_at:514:277;Dr.6453.1.A1_at:517:191;Dr.6453.1.A1_at:517:21;Dr.6453.1.A1_at:645:199;Dr.6453.1.A1_at:654:659;Dr.6453.1.A1_at:694:281	AB242327;BC076326;BC096992;ENSDART00000102021;NM_001002483	chr9:15073385-15073874	+	ENSDARG00000069866	sox1a	Acc:Q6DGL6];Transcription factor Sox-1a. [Source:Uniprot/SWISSPROT	436756	ZDB-GENE-040718-186	sox1a	GO:0003677;GO:0003700;GO:0005667;GO:0006350;GO:0006353;GO:0006355;GO:0031564;GO:0051091
dre00353	dre00353_1	15	DrAffx.2.82.A1_at:133:435;DrAffx.2.82.A1_at:182:427;DrAffx.2.82.A1_at:185:545;DrAffx.2.82.A1_at:189:57;DrAffx.2.82.A1_at:224:491;DrAffx.2.82.A1_at:266:519;DrAffx.2.82.A1_at:281:379;DrAffx.2.82.A1_at:30:691;DrAffx.2.82.A1_at:310:105;DrAffx.2.82.A1_at:31:363;DrAffx.2.82.A1_at:364:55;DrAffx.2.82.A1_at:477:459;DrAffx.2.82.A1_at:515:599;DrAffx.2.82.A1_at:72:69;DrAffx.2.82.A1_at:91:275	AB242329;BC056743;BC065656;ENSDART00000104493;NM_213118	chr22:35735175-35735722	+	ENSDARG00000070913	sox2	Acc:Q6P0E1];Transcription factor Sox-2. [Source:Uniprot/SWISSPROT	378723	ZDB-GENE-030909-1	sox2	GO:0003677;GO:0003700;GO:0005667;GO:0006350;GO:0006353;GO:0006355;GO:0031564;GO:0048592;GO:0051091
dre00353	dre00353_2	15	DrAffx.2.82.S1_at:134:87;DrAffx.2.82.S1_at:160:485;DrAffx.2.82.S1_at:210:265;DrAffx.2.82.S1_at:226:637;DrAffx.2.82.S1_at:244:319;DrAffx.2.82.S1_at:268:507;DrAffx.2.82.S1_at:342:527;DrAffx.2.82.S1_at:371:459;DrAffx.2.82.S1_at:387:679;DrAffx.2.82.S1_at:493:237;DrAffx.2.82.S1_at:494:585;DrAffx.2.82.S1_at:646:189;DrAffx.2.82.S1_at:662:577;DrAffx.2.82.S1_at:682:111;DrAffx.2.82.S1_at:95:95	AB242329;BC056743;BC065656;ENSDART00000104493;NM_213118	chr22:35735106-35735596	-	ENSDARG00000070913	sox2	Acc:Q6P0E1];Transcription factor Sox-2. [Source:Uniprot/SWISSPROT	378723	ZDB-GENE-030909-1	sox2	GO:0003677;GO:0003700;GO:0005667;GO:0006350;GO:0006353;GO:0006355;GO:0031564;GO:0048592;GO:0051091
dre00353	dre00353_3	15	Dr.5379.1.A1_at:109:199;Dr.5379.1.A1_at:134:493;Dr.5379.1.A1_at:211:257;Dr.5379.1.A1_at:250:321;Dr.5379.1.A1_at:353:383;Dr.5379.1.A1_at:37:407;Dr.5379.1.A1_at:432:187;Dr.5379.1.A1_at:474:79;Dr.5379.1.A1_at:530:215;Dr.5379.1.A1_at:543:281;Dr.5379.1.A1_at:54:213;Dr.5379.1.A1_at:596:449;Dr.5379.1.A1_at:596:667;Dr.5379.1.A1_at:5:611;Dr.5379.1.A1_at:690:601	AB242329;BC056743;BC065656;NM_213118	chr22:35734280-35734787	-	ENSDARG00000070913	sox2	Acc:Q6P0E1];Transcription factor Sox-2. [Source:Uniprot/SWISSPROT	378723	ZDB-GENE-030909-1	sox2	GO:0003677;GO:0003700;GO:0005667;GO:0006350;GO:0006353;GO:0006355;GO:0031564;GO:0048592;GO:0051091
dre00354	dre00354_1	11	Dr.20910.1.S1_at:168:603;Dr.20910.1.S1_at:31:455;Dr.20910.1.S1_at:320:39;Dr.20910.1.S1_at:423:47;Dr.20910.1.S1_at:471:483;Dr.20910.1.S1_at:50:439;Dr.20910.1.S1_at:513:509;Dr.20910.1.S1_at:527:181;Dr.20910.1.S1_at:542:447;Dr.20910.1.S1_at:652:381;Dr.20910.1.S1_at:697:479	AB242331;BC078221;ENSDART00000013309;NM_130908;X79821	chr5:13742278-13742776	-	ENSDARG00000010770	sox19a	Acc:NP_570983];SRY-box containing gene 19 [Source:RefSeq_peptide	30038	ZDB-GENE-980526-102	sox19a
dre00360	dre00360_1	14	Dr.19495.1.A1_at:114:319;Dr.19495.1.A1_at:118:693;Dr.19495.1.A1_at:244:383;Dr.19495.1.A1_at:256:41;Dr.19495.1.A1_at:270:149;Dr.19495.1.A1_at:290:665;Dr.19495.1.A1_at:320:87;Dr.19495.1.A1_at:333:77;Dr.19495.1.A1_at:369:111;Dr.19495.1.A1_at:41:425;Dr.19495.1.A1_at:47:157;Dr.19495.1.A1_at:541:189;Dr.19495.1.A1_at:601:663;Dr.19495.1.A1_at:691:113	AB245441;BC061453;ENSDART00000019858;ENSDART00000098578;NM_200838	chr8:39244868-39258038	-	ENSDARG00000008979	zgc:63688	Acc:NP_957132];hypothetical protein LOC393811 [Source:RefSeq_peptide	393811	ZDB-GENE-040426-1237	zgc:63688	GO:0003674;GO:0005575;GO:0008150
dre00375	dre00375_1	12	Dr.18085.1.S1_at:101:331;Dr.18085.1.S1_at:155:407;Dr.18085.1.S1_at:160:99;Dr.18085.1.S1_at:301:483;Dr.18085.1.S1_at:411:547;Dr.18085.1.S1_at:448:569;Dr.18085.1.S1_at:485:605;Dr.18085.1.S1_at:491:679;Dr.18085.1.S1_at:506:603;Dr.18085.1.S1_at:522:701;Dr.18085.1.S1_at:637:59;Dr.18085.1.S1_at:663:31	AF031378;NM_131316	chr13:20322163-20322534	-	ENSDARG00000010137	ldb4	Acc:O73715];LIM domain-binding protein 4 (zLdb4). [Source:Uniprot/SWISSPROT	30576;30579	ZDB-GENE-990415-138	ldb1a	GO:0003712;GO:0005634;GO:0007275
dre00375	dre00375_2	13	Dr.21122.1.A1_at:10:441;Dr.21122.1.A1_at:196:561;Dr.21122.1.A1_at:206:195;Dr.21122.1.A1_at:256:469;Dr.21122.1.A1_at:311:703;Dr.21122.1.A1_at:342:547;Dr.21122.1.A1_at:403:247;Dr.21122.1.A1_at:452:645;Dr.21122.1.A1_at:573:517;Dr.21122.1.A1_at:577:411;Dr.21122.1.A1_at:600:521;Dr.21122.1.A1_at:677:577;Dr.21122.1.A1_at:76:441	BC084686;BC097093;ENSDART00000002698	chr13:20320383-20320624	-	ENSDARG00000010137	ldb4	Acc:O73715];LIM domain-binding protein 4 (zLdb4). [Source:Uniprot/SWISSPROT	30576;30579	ZDB-GENE-990415-138	ldb1a	GO:0003712;GO:0005634;GO:0007275
dre00380	dre00380_1	16	Dr.22619.1.S1_at:184:697;Dr.22619.1.S1_at:188:599;Dr.22619.1.S1_at:200:699;Dr.22619.1.S1_at:206:37;Dr.22619.1.S1_at:222:67;Dr.22619.1.S1_at:241:621;Dr.22619.1.S1_at:245:623;Dr.22619.1.S1_at:267:129;Dr.22619.1.S1_at:339:551;Dr.22619.1.S1_at:345:461;Dr.22619.1.S1_at:363:557;Dr.22619.1.S1_at:399:219;Dr.22619.1.S1_at:45:417;Dr.22619.1.S1_at:546:183;Dr.22619.1.S1_at:592:355;Dr.22619.1.S1_at:81:273	BC122224;NM_001045422	chr21:9247191-9247428	+	ENSDARG00000059774	dub	Acc:NP_001038887];duboraya [Source:RefSeq_peptide	566846;751710	ZDB-GENE-060825-81	dub	GO:0003674;GO:0005575;GO:0007368;GO:0042384
dre00384	dre00384_1	15	Dr.3780.1.S1_at:111:47;Dr.3780.1.S1_at:153:603;Dr.3780.1.S1_at:179:269;Dr.3780.1.S1_at:245:121;Dr.3780.1.S1_at:375:311;Dr.3780.1.S1_at:390:705;Dr.3780.1.S1_at:440:261;Dr.3780.1.S1_at:462:625;Dr.3780.1.S1_at:491:51;Dr.3780.1.S1_at:558:625;Dr.3780.1.S1_at:560:599;Dr.3780.1.S1_at:639:153;Dr.3780.1.S1_at:654:347;Dr.3780.1.S1_at:74:671;Dr.3780.1.S1_at:84:451	BC067189;ENSDART00000042322;NM_214739	chr11:23844798-23845194	+	ENSDARG00000033609	zgc:77094	Acc:NP_999904];microtubule-associated protein 1-light chain 3A [Source:RefSeq_peptide	406466	ZDB-GENE-040426-2232	map1lc3a	GO:0003674;GO:0005575;GO:0008150
dre00385	dre00385_1	16	Dr.24726.1.S1_at:135:211;Dr.24726.1.S1_at:145:683;Dr.24726.1.S1_at:229:459;Dr.24726.1.S1_at:23:167;Dr.24726.1.S1_at:341:81;Dr.24726.1.S1_at:371:633;Dr.24726.1.S1_at:382:3;Dr.24726.1.S1_at:439:489;Dr.24726.1.S1_at:440:481;Dr.24726.1.S1_at:533:567;Dr.24726.1.S1_at:53:283;Dr.24726.1.S1_at:542:67;Dr.24726.1.S1_at:623:397;Dr.24726.1.S1_at:637:141;Dr.24726.1.S1_at:649:677;Dr.24726.1.S1_at:90:213	BC049313;BC065438;BC155206;NM_199604	Zv7_NA56:11859-12344	-	ENSDARG00000020048	map1lc3b	Acc:NM_199604];microtubule-associated protein 1 light chain 3 beta (map1lc3b), mRNA [Source:RefSeq_dna	322425	ZDB-GENE-030131-1145	map1lc3b
dre00387	dre00387_1	12	Dr.24663.1.S1_at:213:79;Dr.24663.1.S1_at:24:1;Dr.24663.1.S1_at:404:669;Dr.24663.1.S1_at:410:285;Dr.24663.1.S1_at:416:355;Dr.24663.1.S1_at:417:681;Dr.24663.1.S1_at:447:183;Dr.24663.1.S1_at:610:551;Dr.24663.1.S1_at:61:473;Dr.24663.1.S1_at:65:65;Dr.24663.1.S1_at:685:561;Dr.24663.1.S1_at:69:617	AB264295;AY398373;BC049489;ENSDART00000065590;NM_200298	chr11:40863601-40866345	-	ENSDARG00000044638	zgc:56565	Acc:NP_956592];microtubule-associated protein 1-light chain 3C [Source:RefSeq_peptide	393268	ZDB-GENE-040426-1080	zgc:56565
dre00390	dre00390_1	15	Dr.12326.1.A1_s_at:183:13;Dr.12326.1.A1_s_at:250:129;Dr.12326.1.A1_s_at:334:213;Dr.12326.1.A1_s_at:336:443;Dr.12326.1.A1_s_at:589:695;Dr.12326.1.A1_s_at:595:673;Dr.7877.1.A1_at:134:275;Dr.7877.1.A1_at:158:339;Dr.7877.1.A1_at:173:321;Dr.7877.1.A1_at:238:515;Dr.7877.1.A1_at:302:693;Dr.7877.1.A1_at:304:675;Dr.7877.1.A1_at:316:553;Dr.7877.1.A1_at:76:605;Dr.7877.1.A1_at:94:77	AB267908;BC163913;NM_001105682	chr9:22340390-22340702	-	ENSDARG00000034801	LOC569510		569510	ZDB-GENE-030131-8207	mylk
dre00390	dre00390_2	8	Dr.12326.1.A1_s_at:138:261;Dr.12326.1.A1_s_at:260:477;Dr.12326.1.A1_s_at:287:641;Dr.12326.1.A1_s_at:568:191;Dr.12326.1.A1_s_at:634:13;Dr.12326.1.A1_s_at:644:113;Dr.7877.1.A1_at:336:383;Dr.7877.1.A1_at:450:231	AB267908;NM_001105682	chr9:22340242-22340397	-	ENSDARG00000034801	LOC569510		569510	ZDB-GENE-030131-8207	mylk
dre00391	dre00391_1	12	Dr.7724.1.A1_at:125:643;Dr.7724.1.A1_at:301:85;Dr.7724.1.A1_at:329:247;Dr.7724.1.A1_at:330:453;Dr.7724.1.A1_at:345:675;Dr.7724.1.A1_at:377:127;Dr.7724.1.A1_at:417:169;Dr.7724.1.A1_at:422:655;Dr.7724.1.A1_at:47:337;Dr.7724.1.A1_at:564:433;Dr.7724.1.A1_at:666:595;Dr.7724.1.A1_at:707:169	AB267909;BC128662;ENSDART00000089120;NM_001080015	chr11:22635359-22635773	+	ENSDARG00000062002	zgc:154063	Acc:NP_001073484];activity-dependent neuroprotector [Source:RefSeq_peptide	564637	ZDB-GENE-061215-112;ZDB-GENE-080616-2	mylk2;zgc:154063	GO:0003674;GO:0005575;GO:0008150
dre00400	dre00400_1	12	Dr.15115.1.S1_at:105:615;Dr.15115.1.S1_at:139:91;Dr.15115.1.S1_at:245:369;Dr.15115.1.S1_at:325:391;Dr.15115.1.S1_at:335:151;Dr.15115.1.S1_at:428:33;Dr.15115.1.S1_at:430:273;Dr.15115.1.S1_at:446:111;Dr.15115.1.S1_at:452:285;Dr.15115.1.S1_at:454:165;Dr.15115.1.S1_at:477:523;Dr.15115.1.S1_at:496:185	AB286669;BC045966;BC055619_2;ENSDART00000015417;NM_001083577	chr13:32721195-32725189	-	ENSDARG00000008947	rtf1	Acc:NP_001077046];Rtf1, Paf1/RNA polymerase II complex component, homolog [Source:RefSeq_peptide	100000471	ZDB-GENE-030131-6778	rtf1
dre00400	dre00400_2	3	Dr.15115.1.S1_at:238:613;Dr.15115.1.S1_at:540:49;Dr.15115.1.S1_at:609:383	AB286669;BC055619_2;ENSDART00000015417;NM_001083577	chr13:32720769-32720794	-	ENSDARG00000008947	rtf1	Acc:NP_001077046];Rtf1, Paf1/RNA polymerase II complex component, homolog [Source:RefSeq_peptide	100000471	ZDB-GENE-030131-6778	rtf1
dre00401	dre00401_1	6	Dr.21765.1.A1_at:130:335;Dr.21765.1.A1_at:306:505;Dr.21765.1.A1_at:308:513;Dr.21765.1.A1_at:314:625;Dr.21765.1.A1_at:367:507;Dr.21765.1.A1_at:401:63	AB286670;ENSDART00000021317;NM_001083583	chr7:69041240-69041336	+	ENSDARG00000009170	NP_001077052.1	Acc:NP_001077052];RNA polymerase-associated protein Ctr9 homolog [Source:RefSeq_peptide	100036549;570086	ZDB-GENE-030131-3782	ctr9
dre00401	dre00401_2	6	Dr.21765.1.A1_at:115:555;Dr.21765.1.A1_at:173:667;Dr.21765.1.A1_at:219:455;Dr.21765.1.A1_at:37:163;Dr.21765.1.A1_at:660:421;Dr.21765.1.A1_at:8:273	AB286670;NM_001083583	chr7:69041356-69041584	+	ENSDARG00000009170	NP_001077052.1	Acc:NP_001077052];RNA polymerase-associated protein Ctr9 homolog [Source:RefSeq_peptide	100036549;570086	ZDB-GENE-030131-3782	ctr9
dre00402	dre00402_1	4	DrAffx.1.22.S1_at:224:633;DrAffx.1.22.S1_at:377:169;DrAffx.1.22.S1_at:509:323;DrAffx.1.22.S1_at:570:357	AF398238;BC066492;ENSDART00000048028;NM_207082	chr25:30931326-30931508	-	ENSDARG00000029066	rhcg	Acc:Q8JI14];Ammonium transporter Rh type C (Rh family type C glycoprotein) (Rhesus blood group family type C glycoprotein) (Rh type C glycoprotein). [Source:Uniprot/SWISSPROT	100001690;404614;792274	ZDB-GENE-040426-2595	rhcgl2	GO:0003674;GO:0008150;GO:0016020
dre00405	dre00405_1	3	Dr.2226.1.A1_at:381:269;Dr.2226.1.A1_at:462:485;Dr.2226.1.A1_at:629:21	BC091880;DQ666026;ENSDART00000075189;NM_001077211	chr8:42361908-42362144	-	ENSDARG00000053196	frap1	Acc:NP_001070679];FK506 binding protein 12-rapamycin associated protein 1 [Source:RefSeq_peptide	324254	ZDB-GENE-030131-2974	frap1	GO:0016773
dre00405	dre00405_2	4	Dr.2226.1.A1_at:410:97;Dr.2226.1.A1_at:435:413;Dr.2226.1.A1_at:482:449;Dr.2226.1.A1_at:539:623	BC091880;ENSDART00000075189;NM_001077211	chr8:42362058-42362160	-	ENSDARG00000053196	frap1	Acc:NP_001070679];FK506 binding protein 12-rapamycin associated protein 1 [Source:RefSeq_peptide	324254	ZDB-GENE-030131-2974	frap1	GO:0016773
dre00406	dre00406_1	7	Dr.2695.1.A1_at:163:549;Dr.2695.1.A1_at:348:31;Dr.2695.1.A1_at:448:431;Dr.2695.1.A1_at:583:525;Dr.2695.1.A1_at:624:639;Dr.2695.1.A1_at:71:559;Dr.2695.1.A1_at:80:281	AB290319;AB290320;ENSDART00000046764;ENSDART00000103234;NM_001102475;NM_200489	chr20:26860125-26860322	+	ENSDARG00000026629	zgc:63772	Acc:Q1LVF8];Novel protein similar to vertebrate GDP-mannose 4,6-dehydratase (GMDS) (Zgc:63772). [Source:Uniprot/SPTREMBL		ZDB-GENE-050419-45	gmds	GO:0003824;GO:0005622;GO:0008152;GO:0008446;GO:0016491;GO:0019673;GO:0044237;GO:0050662
dre00411	dre00411_1	12	Dr.7856.1.S1_at:127:667;Dr.7856.1.S1_at:161:171;Dr.7856.1.S1_at:207:51;Dr.7856.1.S1_at:22:633;Dr.7856.1.S1_at:266:531;Dr.7856.1.S1_at:269:57;Dr.7856.1.S1_at:341:601;Dr.7856.1.S1_at:398:127;Dr.7856.1.S1_at:580:625;Dr.7856.1.S1_at:701:161;Dr.7856.1.S1_at:707:171;Dr.7856.1.S1_at:94:605	AB298722;BC049029;DQ639953;ENSDART00000105427;NM_001043321	chr14:52272227-52277522	+	ENSDARG00000071336	NP_001036786.1	Acc:NP_001036786];macrophage migration inhibitory factor [Source:RefSeq_peptide	751093	ZDB-GENE-080708-1	mif
dre00411	dre00411_2	4	Dr.7856.1.S1_at:118:203;Dr.7856.1.S1_at:145:77;Dr.7856.1.S1_at:582:393;Dr.7856.1.S1_at:701:95	BC049029;DQ639953;ENSDART00000105427;NM_001043321	chr14:52272174-52277590	+	ENSDARG00000071336	NP_001036786.1	Acc:NP_001036786];macrophage migration inhibitory factor [Source:RefSeq_peptide	751093	ZDB-GENE-080708-1	mif
dre00413	dre00413_1	14	DrAffx.2.51.S1_at:113:663;DrAffx.2.51.S1_at:198:557;DrAffx.2.51.S1_at:262:161;DrAffx.2.51.S1_at:265:479;DrAffx.2.51.S1_at:335:33;DrAffx.2.51.S1_at:420:371;DrAffx.2.51.S1_at:445:373;DrAffx.2.51.S1_at:477:295;DrAffx.2.51.S1_at:510:277;DrAffx.2.51.S1_at:529:631;DrAffx.2.51.S1_at:604:543;DrAffx.2.51.S1_at:682:637;DrAffx.2.51.S1_at:695:625;DrAffx.2.51.S1_at:70:527	AB303423;BC071533;ENSDART00000045049;NM_001002092	chr23:36511867-36513635	-	ENSDARG00000002981;ENSDARG00000070268	LOC792207;zgc:86915	Acc:NP_001002092];hypothetical protein LOC415182 [Source:RefSeq_peptide	415182;792207;792208	ZDB-GENE-040625-72;ZDB-GENE-071004-48	zgc:171947;zgc:86915	GO:0004497;GO:0005506;GO:0005579;GO:0006118;GO:0006783;GO:0006826;GO:0006879;GO:0016020;GO:0016491;GO:0016712;GO:0020037;GO:0046872
dre00413	dre00413_2	4	Dr.19065.1.A1_at:193:421;Dr.19065.1.A1_at:235:457;Dr.19065.1.A1_at:286:263;Dr.19065.1.A1_at:590:289	BC152008;ENSDART00000007810;ENSDART00000102944;NM_001109722	chr23:36548597-36548644	-	ENSDARG00000002981;ENSDARG00000070268	LOC792207;zgc:86915	Acc:NP_001002092];hypothetical protein LOC415182 [Source:RefSeq_peptide	415182;792207;792208	ZDB-GENE-040625-72;ZDB-GENE-071004-48	zgc:171947;zgc:86915	GO:0004497;GO:0005506;GO:0005579;GO:0006118;GO:0006783;GO:0006826;GO:0006879;GO:0016020;GO:0016491;GO:0016712;GO:0020037;GO:0046872
dre00414	dre00414_1	29	Dr.14726.1.S1_a_at:153:265;Dr.14726.1.S1_a_at:160:285;Dr.14726.1.S1_a_at:19:515;Dr.14726.1.S1_a_at:248:297;Dr.14726.1.S1_a_at:275:703;Dr.14726.1.S1_a_at:292:551;Dr.14726.1.S1_a_at:384:579;Dr.14726.1.S1_a_at:402:417;Dr.14726.1.S1_a_at:416:389;Dr.14726.1.S1_a_at:43:283;Dr.14726.1.S1_a_at:531:13;Dr.14726.1.S1_a_at:560:461;Dr.14726.1.S1_a_at:581:679;Dr.14726.1.S1_a_at:623:375;Dr.14726.1.S1_a_at:81:21…	AB303424;BC139607;NM_001089525	chr13:45054394-45069395	-					ZDB-GENE-070410-85	zgc:162603
dre00414	dre00414_2	16	Dr.5554.1.S1_at:123:261;Dr.5554.1.S1_at:14:79;Dr.5554.1.S1_at:163:353;Dr.5554.1.S1_at:175:365;Dr.5554.1.S1_at:214:513;Dr.5554.1.S1_at:331:519;Dr.5554.1.S1_at:332:411;Dr.5554.1.S1_at:35:447;Dr.5554.1.S1_at:37:671;Dr.5554.1.S1_at:502:627;Dr.5554.1.S1_at:517:701;Dr.5554.1.S1_at:553:31;Dr.5554.1.S1_at:566:591;Dr.5554.1.S1_at:695:543;Dr.5554.1.S1_at:697:667;Dr.5554.1.S1_at:74:313	BC139607;NM_001089525	chr13:45035293-45035728	-					ZDB-GENE-070410-85	zgc:162603
dre00416	dre00416_1	14	DrAffx.1.29.S1_at:168:193;DrAffx.1.29.S1_at:257:589;DrAffx.1.29.S1_at:298:327;DrAffx.1.29.S1_at:314:47;DrAffx.1.29.S1_at:373:265;DrAffx.1.29.S1_at:402:293;DrAffx.1.29.S1_at:443:469;DrAffx.1.29.S1_at:457:11;DrAffx.1.29.S1_at:472:373;DrAffx.1.29.S1_at:490:613;DrAffx.1.29.S1_at:575:599;DrAffx.1.29.S1_at:699:187;DrAffx.1.29.S1_at:709:445;DrAffx.1.29.S1_at:71:181	AB303427;AF487540;BC097049_2;ENSDART00000043126;NM_194411_2	Zv7_NA306:19833-22708	-	ENSDARG00000033713	ripk2	Acc:NP_919392];receptor-interacting serine-threonine kinase 2 [Source:RefSeq_peptide	373874	ZDB-GENE-030902-3	ripk2	GO:0000166;GO:0004672;GO:0004674;GO:0004872;GO:0005515;GO:0005524;GO:0005622;GO:0006468;GO:0016301;GO:0016740;GO:0042981
dre00420	dre00420_1	8	Dr.17455.1.A1_at:118:111;Dr.17455.1.A1_at:296:179;Dr.17455.1.A1_at:315:69;Dr.17455.1.A1_at:3:497;Dr.17455.1.A1_at:53:703;Dr.17455.1.A1_at:567:383;Dr.17455.1.A1_at:568:423;Dr.17455.1.A1_at:658:619	AB307684;BC083401;ENSDART00000065045;NM_001007060	chr10:6237492-6237790	+	ENSDARG00000044304	zgc:103484	Acc:NP_001007061];hypothetical protein LOC474330 [Source:RefSeq_peptide	474330	ZDB-GENE-041024-9	prrc1	GO:0003674;GO:0005575;GO:0008150
dre00420	dre00420_2	3	Dr.17455.1.A1_at:17:303;Dr.17455.1.A1_at:362:79;Dr.17455.1.A1_at:654:691	BC083401;ENSDART00000065045;NM_001007060	chr10:6237427-6237563	+	ENSDARG00000044304	zgc:103484	Acc:NP_001007061];hypothetical protein LOC474330 [Source:RefSeq_peptide	474330	ZDB-GENE-041024-9	prrc1	GO:0003674;GO:0005575;GO:0008150
dre00421	dre00421_1	14	Dr.7278.1.A1_at:57:201;Dr.7278.1.A1_at:616:217;Dr.7278.2.S1_at:131:377;Dr.7278.2.S1_at:135:399;Dr.7278.2.S1_at:13:59;Dr.7278.2.S1_at:163:403;Dr.7278.2.S1_at:299:83;Dr.7278.2.S1_at:364:557;Dr.7278.2.S1_at:380:7;Dr.7278.2.S1_at:395:659;Dr.7278.2.S1_at:404:545;Dr.7278.2.S1_at:511:471;Dr.7278.2.S1_at:596:397;Dr.7278.2.S1_at:601:187	AB308476;BC096934;ENSDART00000079549;NM_001025458	chr10:15340141-15353048	+	ENSDARG00000056985	tpte	Acc:NP_001020629];transmembrane phosphatase with tensin homology [Source:RefSeq_peptide	327292	ZDB-GENE-030131-5503	tpte	GO:0004721;GO:0005216;GO:0006470;GO:0006810;GO:0006811;GO:0008138;GO:0016020;GO:0016021;GO:0016787
dre00421	dre00421_2	4	Dr.7278.1.A1_at:165:417;Dr.7278.1.A1_at:504:211;Dr.7278.1.A1_at:580:427;Dr.7278.1.A1_at:689:155	BC096934;ENSDART00000079549;NM_001025458	chr10:15353116-15353201	+	ENSDARG00000056985	tpte	Acc:NP_001020629];transmembrane phosphatase with tensin homology [Source:RefSeq_peptide	327292	ZDB-GENE-030131-5503	tpte	GO:0004721;GO:0005216;GO:0006470;GO:0006810;GO:0006811;GO:0008138;GO:0016020;GO:0016021;GO:0016787
dre00430	dre00430_1	14	Dr.18825.1.S1_at:100:39;Dr.18825.1.S1_at:224:453;Dr.18825.1.S1_at:268:215;Dr.18825.1.S1_at:293:157;Dr.18825.1.S1_at:327:409;Dr.18825.1.S1_at:358:297;Dr.18825.1.S1_at:377:589;Dr.18825.1.S1_at:388:591;Dr.18825.1.S1_at:396:307;Dr.18825.1.S1_at:450:373;Dr.18825.1.S1_at:51:589;Dr.18825.1.S1_at:551:233;Dr.18825.1.S1_at:551:563;Dr.18825.1.S1_at:598:77	AB331756;NM_001115062	chr24:26034935-26037720	+
dre00442	dre00442_1	7	Dr.9122.1.S1_at:138:683;Dr.9122.1.S1_at:259:427;Dr.9122.1.S1_at:428:71;Dr.9122.1.S1_at:47:683;Dr.9122.1.S1_at:517:371;Dr.9122.1.S1_at:571:333;Dr.9122.1.S1_at:672:127	AB331767;BC122440;BC133887;ENSDART00000104405	chr11:4769087-4769350	+	ENSDARG00000070873	LOC795788		795788
dre00442	dre00442_2	9	Dr.9122.1.S1_at:150:135;Dr.9122.1.S1_at:192:13;Dr.9122.1.S1_at:21:567;Dr.9122.1.S1_at:273:31;Dr.9122.1.S1_at:416:441;Dr.9122.1.S1_at:439:7;Dr.9122.1.S1_at:669:701;Dr.9122.1.S1_at:697:663;Dr.9122.1.S1_at:88:253	BC122440;BC133887;ENSDART00000104405	chr11:4769389-4769727	+	ENSDARG00000070873	LOC795788		795788
dre00443	dre00443_1	6	Dr.15238.1.S1_at:122:23;Dr.15238.1.S1_at:218:287;Dr.15238.1.S1_at:296:187;Dr.15238.1.S1_at:483:437;Dr.15238.1.S1_at:564:397;Dr.15238.1.S1_at:688:195	AB331768;NM_001115102	chr11:4843639-4844106	+
dre00446	dre00446_1	5	Dr.18662.1.S1_at:105:231;Dr.18662.1.S1_at:403:195;Dr.18662.1.S1_at:506:475;Dr.18662.1.S1_at:563:385;Dr.18662.1.S1_at:654:135	AB331770;BC122386;ENSDART00000081265;ENSDART00000099611;NM_001082906	chr5:6282890-6285786	-	ENSDARG00000058389	NP_001076375.1	Acc:NP_001076375];hypothetical protein LOC794891 [Source:RefSeq_peptide	794891
dre00446	dre00446_2	4	Dr.18662.1.S1_at:260:387;Dr.18662.1.S1_at:300:193;Dr.18662.1.S1_at:3:569;Dr.18662.1.S1_at:684:271	AB331770;BC122386;ENSDART00000099611;NM_001082906	chr5:6281252-6281277	-	ENSDARG00000058389	NP_001076375.1	Acc:NP_001076375];hypothetical protein LOC794891 [Source:RefSeq_peptide	794891
dre00455	dre00455_1	4	Dr.20543.1.S1_at:119:89;Dr.20543.1.S1_at:350:189;Dr.20543.1.S1_at:505:229;Dr.20543.1.S1_at:552:305	AY102011;ENSDART00000031752;NM_205712	chr18:18975586-18975856	+	ENSDARG00000026395	rfx4	Acc:NP_991275];regulatory factor X, 4 [Source:RefSeq_peptide	403016	ZDB-GENE-040909-2	rfx4	GO:0003677;GO:0005506;GO:0006118;GO:0006350;GO:0006353;GO:0006355;GO:0009055;GO:0020037;GO:0031564
dre00467	dre00467_1	12	Dr.277.1.S1_at:310:119;Dr.277.1.S1_at:382:493;Dr.277.1.S1_at:3:539;Dr.277.1.S1_at:411:163;Dr.277.1.S1_at:416:583;Dr.277.1.S1_at:431:505;Dr.277.1.S1_at:470:95;Dr.277.1.S1_at:503:147;Dr.277.1.S1_at:543:35;Dr.277.1.S1_at:544:135;Dr.277.1.S1_at:590:515;Dr.277.1.S1_at:691:443	AF001299;BC162280;BC162303;ENSDART00000021159;NM_131207	chr5:49802560-49803002	+	ENSDARG00000007944	lhx1b	Acc:NP_571282];LIM homeobox 1b [Source:RefSeq_peptide	30454	ZDB-GENE-980526-116	lhx1b	GO:0003677;GO:0003700;GO:0005634;GO:0006355;GO:0006829;GO:0008270;GO:0043565;GO:0045449;GO:0046872
dre00467	dre00467_2	4	Dr.277.1.S1_at:253:525;Dr.277.1.S1_at:304:361;Dr.277.1.S1_at:603:161;Dr.277.1.S1_at:695:663	AF001299;ENSDART00000021159;NM_131207	chr5:49802708-49803071	+	ENSDARG00000007944	lhx1b	Acc:NP_571282];LIM homeobox 1b [Source:RefSeq_peptide	30454	ZDB-GENE-980526-116	lhx1b	GO:0003677;GO:0003700;GO:0005634;GO:0006355;GO:0006829;GO:0008270;GO:0043565;GO:0045449;GO:0046872
dre00468	dre00468_1	16	Dr.538.1.S1_at:109:141;Dr.538.1.S1_at:111:677;Dr.538.1.S1_at:143:647;Dr.538.1.S1_at:151:187;Dr.538.1.S1_at:238:245;Dr.538.1.S1_at:328:113;Dr.538.1.S1_at:364:59;Dr.538.1.S1_at:383:435;Dr.538.1.S1_at:406:215;Dr.538.1.S1_at:451:551;Dr.538.1.S1_at:480:119;Dr.538.1.S1_at:510:67;Dr.538.1.S1_at:52:679;Dr.538.1.S1_at:549:169;Dr.538.1.S1_at:685:641;Dr.538.1.S1_at:98:179	AF001907;BC060890;ENSDART00000106166;NM_131225	chr22:2605648-2606197	-	ENSDARG00000071684	rx1	Acc:O42356];Retinal homeobox protein Rx1. [Source:Uniprot/SWISSPROT	30472;567374	ZDB-GENE-990415-236	rx1	GO:0003677;GO:0003700;GO:0005634;GO:0006350;GO:0006353;GO:0006355;GO:0007275;GO:0031564;GO:0043565;GO:0045449
dre00469	dre00469_1	20	Dr.539.1.S1_at:167:203;Dr.539.1.S1_at:178:47;Dr.539.1.S1_at:280:59;Dr.539.1.S1_at:310:113;Dr.539.1.S1_at:488:59;Dr.539.1.S1_at:80:603;Dr.539.1.S1_s_at:146:27;Dr.539.1.S1_s_at:167:177;Dr.539.1.S1_s_at:182:165;Dr.539.1.S1_s_at:263:217;Dr.539.1.S1_s_at:324:197;Dr.539.1.S1_s_at:383:59;Dr.539.1.S1_s_at:428:375;Dr.539.1.S1_s_at:47:649;Dr.539.1.S1_s_at:48:617;Dr.539.1.S1_s_at:567:313;Dr.539.1.S1_s_at:56…	AF001908;ENSDART00000059003;NM_131226_2	chr2:42499667-42500090	+	ENSDARG00000040321	rx2	Acc:O42357];Retinal homeobox protein Rx2. [Source:Uniprot/SWISSPROT	30473	ZDB-GENE-990415-237	rx2	GO:0003677;GO:0003700;GO:0005634;GO:0006350;GO:0006353;GO:0006355;GO:0007275;GO:0031564;GO:0043565;GO:0045449
dre00469	dre00469_2	11	Dr.539.1.S1_at:258:217;Dr.539.1.S1_at:347:529;Dr.539.1.S1_at:365:393;Dr.539.1.S1_at:382:59;Dr.539.1.S1_at:437:659;Dr.539.1.S1_at:481:71;Dr.539.1.S1_at:496:565;Dr.539.1.S1_at:641:193;Dr.539.1.S1_at:68:549;Dr.539.1.S1_at:709:277;Dr.539.1.S1_s_at:156:253	AF001908;NM_131226_2	chr2:42500082-42500235	+	ENSDARG00000040321	rx2	Acc:O42357];Retinal homeobox protein Rx2. [Source:Uniprot/SWISSPROT	30473	ZDB-GENE-990415-237	rx2	GO:0003677;GO:0003700;GO:0005634;GO:0006350;GO:0006353;GO:0006355;GO:0007275;GO:0031564;GO:0043565;GO:0045449
dre00471	dre00471_1	3	Dr.540.1.S1_at:13:355;Dr.540.1.S1_at:141:219;Dr.540.1.S1_at:146:183	AF001909;BC163788;BC163791;ENSDART00000074833;NM_131227	chr21:4770214-4770279	-	ENSDARG00000052893	rx3	Acc:O42358];Retinal homeobox protein Rx3. [Source:Uniprot/SWISSPROT	30474	ZDB-GENE-990415-238	rx3	GO:0001654;GO:0001708;GO:0003677;GO:0003700;GO:0005634;GO:0006350;GO:0006353;GO:0006355;GO:0007275;GO:0030900;GO:0031564;GO:0043565;GO:0045449;GO:0048596
dre00471	dre00471_2	11	Dr.540.1.S1_at:112:551;Dr.540.1.S1_at:160:641;Dr.540.1.S1_at:253:5;Dr.540.1.S1_at:279:523;Dr.540.1.S1_at:27:457;Dr.540.1.S1_at:280:207;Dr.540.1.S1_at:397:145;Dr.540.1.S1_at:442:303;Dr.540.1.S1_at:491:77;Dr.540.1.S1_at:502:453;Dr.540.1.S1_at:646:303	AF001909;ENSDART00000074833;NM_131227	chr21:4769824-4770155	-	ENSDARG00000052893	rx3	Acc:O42358];Retinal homeobox protein Rx3. [Source:Uniprot/SWISSPROT	30474	ZDB-GENE-990415-238	rx3	GO:0001654;GO:0001708;GO:0003677;GO:0003700;GO:0005634;GO:0006350;GO:0006353;GO:0006355;GO:0007275;GO:0030900;GO:0031564;GO:0043565;GO:0045449;GO:0048596
dre00472	dre00472_1	13	Dr.21069.1.S1_s_at:168:35;Dr.21069.1.S1_s_at:322:399;Dr.21069.1.S1_s_at:344:585;Dr.21069.1.S1_s_at:347:323;Dr.21069.1.S1_s_at:378:3;Dr.21069.1.S1_s_at:440:653;Dr.21069.1.S1_s_at:443:197;Dr.21069.1.S1_s_at:500:59;Dr.21069.1.S1_s_at:61:59;Dr.21069.1.S1_s_at:630:395;Dr.21069.1.S1_s_at:646:393;Dr.21069.1.S1_s_at:660:529;Dr.21069.1.S1_s_at:83:345	AF002018;AF002717;BC114259;CU638812;ENSDART00000027806;NM_131029	chr6:44002016-44081267	-	ENSDARG00000033733	ntn1a	Acc:NP_571104];netrin 1a [Source:RefSeq_peptide	30227	ZDB-GENE-990415-169	ntn1a	GO:0001525;GO:0001569;GO:0005578;GO:0016525
dre00472	dre00472_2	3	Dr.21069.1.S1_s_at:284:509;Dr.21069.1.S1_s_at:30:203;Dr.21069.1.S1_s_at:659:151	AF002018;AF002717;CU638812;ENSDART00000027806;NM_131029	chr6:43984881-43984931	-	ENSDARG00000033733	ntn1a	Acc:NP_571104];netrin 1a [Source:RefSeq_peptide	30227	ZDB-GENE-990415-169	ntn1a	GO:0001525;GO:0001569;GO:0005578;GO:0016525
dre00472	dre00472_3	15	Dr.545.1.S1_at:184:173;Dr.545.1.S1_at:208:351;Dr.545.1.S1_at:265:23;Dr.545.1.S1_at:299:363;Dr.545.1.S1_at:300:129;Dr.545.1.S1_at:300:609;Dr.545.1.S1_at:310:19;Dr.545.1.S1_at:330:473;Dr.545.1.S1_at:433:5;Dr.545.1.S1_at:536:221;Dr.545.1.S1_at:545:623;Dr.545.1.S1_at:603:491;Dr.545.1.S1_at:605:701;Dr.545.1.S1_at:665:669;Dr.545.1.S1_at:698:363	AF002717;CU638812;ENSDART00000027806;NM_131029	chr6:43963459-43964038	-	ENSDARG00000033733	ntn1a	Acc:NP_571104];netrin 1a [Source:RefSeq_peptide	30227	ZDB-GENE-990415-169	ntn1a	GO:0001525;GO:0001569;GO:0005578;GO:0016525
dre00473	dre00473_1	13	Dr.20960.1.S1_at:125:553;Dr.20960.1.S1_at:182:651;Dr.20960.1.S1_at:264:521;Dr.20960.1.S1_at:2:539;Dr.20960.1.S1_at:307:89;Dr.20960.1.S1_at:315:441;Dr.20960.1.S1_at:332:231;Dr.20960.1.S1_at:458:619;Dr.20960.1.S1_at:460:79;Dr.20960.1.S1_at:571:369;Dr.20960.1.S1_at:598:403;Dr.20960.1.S1_at:675:291;Dr.20960.1.S1_at:73:215	AF002218;AF003699;AF056327;BC097089;ENSDART00000079692;NM_130966	chr21:11380576-11381214	-	ENSDARG00000057096	ndr1	Acc:NP_571041];nodal-related 1 [Source:RefSeq_peptide	30153;573837;799352	ZDB-GENE-990415-256	ndr1	GO:0005576;GO:0008083;GO:0009950;GO:0009953;GO:0040007;GO:0045743
dre00474	dre00474_1	11	Dr.18289.1.S1_at:136:365;Dr.18289.1.S1_at:225:139;Dr.18289.1.S1_at:264:581;Dr.18289.1.S1_at:282:289;Dr.18289.1.S1_at:328:191;Dr.18289.1.S1_at:528:335;Dr.18289.1.S1_at:560:169;Dr.18289.1.S1_at:624:297;Dr.18289.1.S1_at:627:85;Dr.18289.1.S1_at:642:389;Dr.18289.1.S1_at:99:469	AF002219;ENSDART00000058969;NM_139133;U87758	chr12:46181826-46182848	-	ENSDARG00000040299	LOC100006124		100006124	ZDB-GENE-990415-181	ndr2
dre00475	dre00475_1	5	Dr.535.1.A1_a_at:214:225;Dr.535.1.A1_a_at:316:377;Dr.535.1.A1_a_at:347:487;Dr.535.1.A1_a_at:58:577;Dr.535.1.A1_a_at:62:345	BC055668;BC079529;BC096893;ENSDART00000027784;NM_001025173;NM_199607	chr21:4281280-4281324	-	ENSDARG00000017490;ENSDARG00000029822	cel.1;cel.2	Acc:NP_001020344];Acc:NP_955901];carboxyl ester lipase [Source:RefSeq_peptide;carboxyl ester lipase, like [Source:RefSeq_peptide	322481;573994;792128	ZDB-GENE-030131-1201;ZDB-GENE-050626-67;ZDB-GENE-061110-10;ZDB-GENE-990415-26	cel.1;cel.2;celip;cell	GO:0004091;GO:0004104;GO:0005575;GO:0008150;GO:0016787
dre00475	dre00475_2	16	Dr.535.1.A1_a_at:96:1;Dr.535.1.A1_at:241:593;Dr.535.1.A1_at:39:133;Dr.535.1.A1_at:419:401;Dr.535.1.A1_at:440:177;Dr.535.1.A1_at:477:285;Dr.535.1.A1_at:49:395;Dr.535.1.A1_at:505:317;Dr.535.1.A1_at:566:355;Dr.535.1.A1_at:603:183;Dr.535.1.A1_at:612:557;Dr.535.1.A1_at:627:259;Dr.535.1.A1_at:640:285;Dr.535.1.A1_at:672:557;Dr.535.1.A1_at:698:235;Dr.535.1.A1_at:709:205	BC055668;BC079529;ENSDART00000027784;NM_199607	chr21:4281178-4282395	-	ENSDARG00000017490;ENSDARG00000029822	cel.1;cel.2	Acc:NP_001020344];Acc:NP_955901];carboxyl ester lipase [Source:RefSeq_peptide;carboxyl ester lipase, like [Source:RefSeq_peptide	322481;573994;792128	ZDB-GENE-030131-1201;ZDB-GENE-050626-67;ZDB-GENE-061110-10;ZDB-GENE-990415-26	cel.1;cel.2;celip;cell	GO:0004091;GO:0004104;GO:0005575;GO:0008150;GO:0016787
dre00475	dre00475_3	3	Dr.535.2.A1_at:240:593;Dr.535.2.A1_at:242:177;Dr.535.2.A1_at:87:123	BC065887;BC076049;BC096893;BC124753;ENSDART00000040598;NM_001025173	chr21:4301331-4301515	-	ENSDARG00000017490;ENSDARG00000029822	cel.1;cel.2	Acc:NP_001020344];Acc:NP_955901];carboxyl ester lipase [Source:RefSeq_peptide;carboxyl ester lipase, like [Source:RefSeq_peptide	322481;573994;792128	ZDB-GENE-030131-1201;ZDB-GENE-050626-67;ZDB-GENE-061110-10;ZDB-GENE-990415-26	cel.1;cel.2;celip;cell	GO:0004091;GO:0004104;GO:0005575;GO:0008150;GO:0016787
dre00476	dre00476_1	13	Dr.543.1.S1_a_at:138:607;Dr.543.1.S1_a_at:161:55;Dr.543.1.S1_a_at:23:317;Dr.543.1.S1_a_at:37:133;Dr.543.1.S1_a_at:444:549;Dr.543.1.S1_a_at:456:205;Dr.543.1.S1_a_at:561:119;Dr.543.1.S1_a_at:566:45;Dr.543.1.S1_a_at:589:103;Dr.543.1.S1_a_at:641:583;Dr.543.1.S1_a_at:64:497;Dr.543.1.S1_a_at:668:143;Dr.543.1.S1_a_at:98:27	AF004521;AF183906;AF183907;AF226620;BC116580;BC163004;BC163008;ENSDART00000060605;NM_131154	chr18:36753050-36756337	+	ENSDARG00000041348	cyp19a1a	Acc:O42145];Cytochrome P450 19A1a (EC 1.14.14.1) (Aromatase) (CYPXIX) (Estrogen synthetase) (P-450AROM). [Source:Uniprot/SWISSPROT	30390;692321	ZDB-GENE-990415-43	cyp19a1a	GO:0004497;GO:0005506;GO:0005579;GO:0006118;GO:0006783;GO:0006826;GO:0006879;GO:0016020;GO:0016491;GO:0020037;GO:0046872;GO:0050381
dre00477	dre00477_1	3	Dr.574.2.S1_at:231:25;Dr.574.2.S1_at:496:125;Dr.574.2.S1_at:552:185	AF006488;BC076414;CU458990;ENSDART00000019259;NM_130958	chr5:31665828-31665888	+	ENSDARG00000004232	dlb	Acc:O57409];Delta-like protein B precursor (DeltaB protein). [Source:Uniprot/SWISSPROT	30141	ZDB-GENE-080226-4;ZDB-GENE-980526-114	dlb;sc:d0400	GO:0005262;GO:0005509;GO:0005579;GO:0005786;GO:0006816;GO:0007154;GO:0007219;GO:0007275;GO:0007399;GO:0009968;GO:0016020;GO:0016021;GO:0019855;GO:0030154
dre00477	dre00477_2	3	Dr.574.1.S1_at:322:335;Dr.574.1.S1_at:429:91;Dr.574.1.S1_at:692:351	AF006488;BC076414;CU458990;ENSDART00000019259;NM_130958	chr5:31665824-31665927	-	ENSDARG00000004232	dlb	Acc:O57409];Delta-like protein B precursor (DeltaB protein). [Source:Uniprot/SWISSPROT	30141	ZDB-GENE-080226-4;ZDB-GENE-980526-114	dlb;sc:d0400	GO:0005262;GO:0005509;GO:0005579;GO:0005786;GO:0006816;GO:0007154;GO:0007219;GO:0007275;GO:0007399;GO:0009968;GO:0016020;GO:0016021;GO:0019855;GO:0030154
dre00477	dre00477_3	13	Dr.574.2.S1_at:105:111;Dr.574.2.S1_at:132:129;Dr.574.2.S1_at:174:127;Dr.574.2.S1_at:203:69;Dr.574.2.S1_at:221:649;Dr.574.2.S1_at:374:405;Dr.574.2.S1_at:420:539;Dr.574.2.S1_at:453:127;Dr.574.2.S1_at:455:181;Dr.574.2.S1_at:612:451;Dr.574.2.S1_at:658:389;Dr.574.2.S1_at:688:249;Dr.574.2.S1_at:694:471	AF006488;CU458990;ENSDART00000019259;NM_130958	chr5:31665451-31665827	+	ENSDARG00000004232	dlb	Acc:O57409];Delta-like protein B precursor (DeltaB protein). [Source:Uniprot/SWISSPROT	30141	ZDB-GENE-080226-4;ZDB-GENE-980526-114	dlb;sc:d0400	GO:0005262;GO:0005509;GO:0005579;GO:0005786;GO:0006816;GO:0007154;GO:0007219;GO:0007275;GO:0007399;GO:0009968;GO:0016020;GO:0016021;GO:0019855;GO:0030154
dre00477	dre00477_4	13	Dr.574.1.S1_at:179:67;Dr.574.1.S1_at:227:341;Dr.574.1.S1_at:301:555;Dr.574.1.S1_at:330:121;Dr.574.1.S1_at:363:285;Dr.574.1.S1_at:448:627;Dr.574.1.S1_at:465:469;Dr.574.1.S1_at:557:597;Dr.574.1.S1_at:561:491;Dr.574.1.S1_at:612:55;Dr.574.1.S1_at:628:255;Dr.574.1.S1_at:692:581;Dr.574.1.S1_at:694:159	AF006488;CU458990;ENSDART00000019259;NM_130958	chr5:31665331-31665774	-	ENSDARG00000004232	dlb	Acc:O57409];Delta-like protein B precursor (DeltaB protein). [Source:Uniprot/SWISSPROT	30141	ZDB-GENE-080226-4;ZDB-GENE-980526-114	dlb;sc:d0400	GO:0005262;GO:0005509;GO:0005579;GO:0005786;GO:0006816;GO:0007154;GO:0007219;GO:0007275;GO:0007399;GO:0009968;GO:0016020;GO:0016021;GO:0019855;GO:0030154
dre00478	dre00478_1	13	Dr.19380.1.S1_at:140:579;Dr.19380.1.S1_at:226:159;Dr.19380.1.S1_at:290:481;Dr.19380.1.S1_at:310:385;Dr.19380.1.S1_at:393:373;Dr.19380.1.S1_at:426:581;Dr.19380.1.S1_at:55:89;Dr.19380.1.S1_at:623:485;Dr.19380.1.S1_at:635:685;Dr.19380.1.S1_at:664:183;Dr.19380.1.S1_at:70:361;Dr.19380.1.S1_at:72:279;Dr.19380.1.S1_at:9:549	AF006831;BC098515;BC115156;BC159220;ENSDART00000077197;NM_205581	chr21:24234063-24236642	-	ENSDARG00000054911	tmsb	Acc:Q9W7M8];Thymosin beta. [Source:Uniprot/SWISSPROT	100002634;402820	ZDB-GENE-050307-5	tmsb	GO:0003779;GO:0005737;GO:0005856;GO:0007010
dre00479	dre00479_1	11	Dr.541.1.S1_at:168:437;Dr.541.1.S1_at:189:227;Dr.541.1.S1_at:238:33;Dr.541.1.S1_at:257:59;Dr.541.1.S1_at:339:405;Dr.541.1.S1_at:40:513;Dr.541.1.S1_at:536:85;Dr.541.1.S1_at:540:273;Dr.541.1.S1_at:609:381;Dr.541.1.S1_at:668:383;Dr.541.1.S1_at:686:475	AF007414;BC071286;ENSDART00000059732;NM_131245	chr11:17139150-17139479	+	ENSDARG00000040764	id1	Acc:NP_571320];inhibitor of DNA binding 1 [Source:RefSeq_peptide	30493	ZDB-GENE-990415-96	id1	GO:0005634;GO:0030528;GO:0045449
dre00480	dre00480_1	13	Dr.23453.1.S1_s_at:185:541;Dr.23453.1.S1_s_at:252:87;Dr.23453.1.S1_s_at:333:565;Dr.23453.1.S1_s_at:372:255;Dr.23453.1.S1_s_at:395:305;Dr.23453.1.S1_s_at:496:303;Dr.23453.1.S1_s_at:498:529;Dr.23453.1.S1_s_at:506:155;Dr.23453.1.S1_s_at:535:667;Dr.23453.1.S1_s_at:557:277;Dr.23453.1.S1_s_at:610:53;Dr.23453.1.S1_s_at:660:181;Dr.23453.1.S1_s_at:661:655	AF007949;BC163588;ENSDART00000077627;NM_181662	chr13:23486932-23491136	+	ENSDARG00000055305	ret1	Acc:NP_858048];receptor tyrosine kinase [Source:RefSeq_peptide	30512	ZDB-GENE-980526-307	ret1	GO:0004672;GO:0004713;GO:0004872;GO:0005509;GO:0005524;GO:0005786;GO:0006468;GO:0007156;GO:0009968;GO:0016020;GO:0016301;GO:0048484
dre00480	dre00480_2	16	Dr.17711.1.S1_at:151:19;Dr.17711.1.S1_at:151:683;Dr.17711.1.S1_at:257:483;Dr.17711.1.S1_at:265:53;Dr.17711.1.S1_at:267:479;Dr.17711.1.S1_at:325:369;Dr.17711.1.S1_at:331:639;Dr.17711.1.S1_at:371:491;Dr.17711.1.S1_at:377:401;Dr.17711.1.S1_at:417:201;Dr.17711.1.S1_at:463:453;Dr.17711.1.S1_at:490:67;Dr.17711.1.S1_at:497:129;Dr.17711.1.S1_at:536:609;Dr.17711.1.S1_at:544:575;Dr.17711.1.S1_at:693:413	AF007949;ENSDART00000077627;NM_181662	chr13:23491299-23491824	+	ENSDARG00000055305	ret1	Acc:NP_858048];receptor tyrosine kinase [Source:RefSeq_peptide	30512	ZDB-GENE-980526-307	ret1	GO:0004672;GO:0004713;GO:0004872;GO:0005509;GO:0005524;GO:0005786;GO:0006468;GO:0007156;GO:0009968;GO:0016020;GO:0016301;GO:0048484
dre00481	dre00481_1	9	Dr.542.1.S1_at:116:175;Dr.542.1.S1_at:142:555;Dr.542.1.S1_at:225:645;Dr.542.1.S1_at:389:59;Dr.542.1.S1_at:436:177;Dr.542.1.S1_at:563:347;Dr.542.1.S1_at:574:531;Dr.542.1.S1_at:674:37;Dr.542.1.S1_at:8:377	AF010255;AF356346;BC092706;BC096975_2;BC165351;ENSDART00000040435;ENSDART00000077854;ENSDART00000100360;ENSDART00000100363;ENSDART00000100373;NM_131364	chr4:27584225-27584606	-	ENSDARG00000033443	mdm2	Acc:O42354];E3 ubiquitin-protein ligase Mdm2 (EC 6.3.2.-) (p53-binding protein Mdm2) (Double minute 2 protein). [Source:Uniprot/SWISSPROT	30637	ZDB-GENE-990415-153	mdm2	GO:0005515;GO:0005622;GO:0005634;GO:0006829;GO:0008270;GO:0016874;GO:0046872
dre00482	dre00482_1	11	Dr.547.1.S1_at:101:525;Dr.547.1.S1_at:114:99;Dr.547.1.S1_at:139:249;Dr.547.1.S1_at:146:309;Dr.547.1.S1_at:232:109;Dr.547.1.S1_at:2:511;Dr.547.1.S1_at:353:169;Dr.547.1.S1_at:563:451;Dr.547.1.S1_at:571:591;Dr.547.1.S1_at:604:189;Dr.547.1.S1_at:673:355	AF012746;AM055962;NM_131588	chr15:29705671-29706045	+	ENSDARG00000005160				ZDB-GENE-000329-13;ZDB-GENE-070806-52	or103-1;or103-5
dre00483	dre00483_1	14	Dr.548.1.S1_at:114:509;Dr.548.1.S1_at:192:135;Dr.548.1.S1_at:265:145;Dr.548.1.S1_at:37:491;Dr.548.1.S1_at:406:293;Dr.548.1.S1_at:417:421;Dr.548.1.S1_at:506:253;Dr.548.1.S1_at:517:279;Dr.548.1.S1_at:542:319;Dr.548.1.S1_at:544:211;Dr.548.1.S1_at:54:245;Dr.548.1.S1_at:578:563;Dr.548.1.S1_at:5:615;Dr.548.1.S1_at:629:519	AF012747;ENSDART00000019701;NM_203469	chr15:29722453-29722927	+	ENSDARG00000003090	or13.4	Acc:NP_982294];odorant receptor, family 13, member 4 [Source:RefSeq_peptide	58121;791955	ZDB-GENE-000329-12	or103-4	GO:0001584;GO:0004871;GO:0004872;GO:0004984;GO:0005579;GO:0007165;GO:0007186;GO:0007608;GO:0016020;GO:0016021
dre00484	dre00484_1	12	Dr.549.1.S1_at:192:473;Dr.549.1.S1_at:223:109;Dr.549.1.S1_at:308:421;Dr.549.1.S1_at:326:305;Dr.549.1.S1_at:32:83;Dr.549.1.S1_at:379:113;Dr.549.1.S1_at:448:645;Dr.549.1.S1_at:478:245;Dr.549.1.S1_at:527:263;Dr.549.1.S1_at:57:509;Dr.549.1.S1_at:593:243;Dr.549.1.S1_at:625:275	AF012748;BC162098;BC162104;ENSDART00000047108;NM_131582	chr15:29677425-29677781	-	ENSDARG00000034274	or2.1	Acc:NP_571657];odorant receptor, family 2, member 1 [Source:RefSeq_peptide	58104	ZDB-GENE-000329-15	or111-7	GO:0001584;GO:0004871;GO:0004872;GO:0004984;GO:0005579;GO:0007165;GO:0007186;GO:0007608;GO:0016020;GO:0016021
dre00484	dre00484_2	4	Dr.549.1.S1_at:118:143;Dr.549.1.S1_at:118:453;Dr.549.1.S1_at:198:517;Dr.549.1.S1_at:211:217	AF012748;NM_131582	chr15:29677281-29677384	-	ENSDARG00000034274	or2.1	Acc:NP_571657];odorant receptor, family 2, member 1 [Source:RefSeq_peptide	58104	ZDB-GENE-000329-15	or111-7	GO:0001584;GO:0004871;GO:0004872;GO:0004984;GO:0005579;GO:0007165;GO:0007186;GO:0007608;GO:0016020;GO:0016021
dre00485	dre00485_1	5	Dr.550.1.S1_at:117:321;Dr.550.1.S1_at:333:699;Dr.550.1.S1_at:464:13;Dr.550.1.S1_at:617:45;Dr.550.1.S1_at:654:543	AF012749;BC162074;BC162085;ENSDART00000009390;NM_131592	chr15:29659756-29659863	-	ENSDARG00000025658	or2.2	Acc:NP_571667];odorant receptor, family 2, member 2 [Source:RefSeq_peptide	58115	ZDB-GENE-000329-14	or111-5	GO:0001584;GO:0004871;GO:0004872;GO:0004984;GO:0005579;GO:0007165;GO:0007186;GO:0007608;GO:0016020;GO:0016021
dre00485	dre00485_2	8	Dr.550.1.S1_at:237:421;Dr.550.1.S1_at:253:47;Dr.550.1.S1_at:334:155;Dr.550.1.S1_at:342:129;Dr.550.1.S1_at:35:499;Dr.550.1.S1_at:383:511;Dr.550.1.S1_at:44:33;Dr.550.1.S1_at:577:605	AF012749;NM_131592	chr15:29659294-29659615	-	ENSDARG00000025658	or2.2	Acc:NP_571667];odorant receptor, family 2, member 2 [Source:RefSeq_peptide	58115	ZDB-GENE-000329-14	or111-5	GO:0001584;GO:0004871;GO:0004872;GO:0004984;GO:0005579;GO:0007165;GO:0007186;GO:0007608;GO:0016020;GO:0016021
dre00486	dre00486_1	10	Dr.551.1.S1_at:164:85;Dr.551.1.S1_at:169:467;Dr.551.1.S1_at:175:371;Dr.551.1.S1_at:269:329;Dr.551.1.S1_at:302:23;Dr.551.1.S1_at:447:235;Dr.551.1.S1_at:469:541;Dr.551.1.S1_at:49:81;Dr.551.1.S1_at:609:621;Dr.551.1.S1_at:637:495	AF012750;BC092703;BC107994;NM_131748	chr15:29642327-29642756	-	ENSDARG00000028961	or2.3	Acc:NP_571823];odorant receptor, family 2, member 3 [Source:RefSeq_peptide	80366	ZDB-GENE-010308-17	or111-3	GO:0001584;GO:0004871;GO:0004872;GO:0004984;GO:0005579;GO:0007165;GO:0007186;GO:0007608;GO:0016020;GO:0016021
dre00487	dre00487_1	10	Dr.552.1.S1_at:233:285;Dr.552.1.S1_at:324:579;Dr.552.1.S1_at:379:365;Dr.552.1.S1_at:379:631;Dr.552.1.S1_at:418:51;Dr.552.1.S1_at:452:39;Dr.552.1.S1_at:453:675;Dr.552.1.S1_at:577:409;Dr.552.1.S1_at:590:587;Dr.552.1.S1_at:678:491	AF012751;ENSDART00000060122;NM_131749	chr15:29633157-29633480	-	ENSDARG00000041030	or2.6	Acc:NP_571668];odorant receptor, family 2, member 6 [Source:RefSeq_peptide	58116;791954;80367	ZDB-GENE-000329-16;ZDB-GENE-010308-19	or111-1;or111-2	GO:0001584;GO:0004871;GO:0004872;GO:0004984;GO:0005579;GO:0007165;GO:0007186;GO:0007608;GO:0016020;GO:0016021
dre00487	dre00487_2	12	Dr.5783.1.S1_at:213:699;Dr.5783.1.S1_at:281:307;Dr.5783.1.S1_at:315:659;Dr.5783.1.S1_at:362:673;Dr.5783.1.S1_at:451:667;Dr.5783.1.S1_at:458:33;Dr.5783.1.S1_at:525:99;Dr.5783.1.S1_at:562:689;Dr.5783.1.S1_at:571:451;Dr.5783.1.S1_at:651:425;Dr.5783.1.S1_at:653:565;Dr.5783.1.S1_at:69:101	BC092702;BC163319;BC163331;ENSDART00000060124;NM_131593	chr15:29628177-29628722	-	ENSDARG00000041030	or2.6	Acc:NP_571668];odorant receptor, family 2, member 6 [Source:RefSeq_peptide	58116;791954;80367	ZDB-GENE-000329-16;ZDB-GENE-010308-19	or111-1;or111-2	GO:0001584;GO:0004871;GO:0004872;GO:0004984;GO:0005579;GO:0007165;GO:0007186;GO:0007608;GO:0016020;GO:0016021
dre00488	dre00488_1	12	Dr.553.1.S1_at:115:637;Dr.553.1.S1_at:174:459;Dr.553.1.S1_at:283:471;Dr.553.1.S1_at:307:421;Dr.553.1.S1_at:312:441;Dr.553.1.S1_at:356:55;Dr.553.1.S1_at:366:111;Dr.553.1.S1_at:519:699;Dr.553.1.S1_at:555:205;Dr.553.1.S1_at:626:253;Dr.553.1.S1_at:665:647;Dr.553.1.S1_at:677:519	AF012752;BC162387;BC162400;ENSDART00000100049;NM_131581	chr15:29690058-29690422	-	ENSDARG00000041019	or2.8	Acc:NP_571819];odorant receptor, family 2, member 8 [Source:RefSeq_peptide	58103;80362;80363	ZDB-GENE-000329-10;ZDB-GENE-010308-10;ZDB-GENE-010308-11	or111-10;or111-11;or111-9	GO:0001584;GO:0004871;GO:0004872;GO:0004984;GO:0005579;GO:0007165;GO:0007186;GO:0007608;GO:0016020;GO:0016021
dre00488	dre00488_2	3	Dr.553.1.S1_at:541:659;Dr.553.1.S1_at:60:35;Dr.553.1.S1_at:685:381	AF012752;BC162387;BC162400;NM_131581	chr15:29689910-29690046	-	ENSDARG00000041019	or2.8	Acc:NP_571819];odorant receptor, family 2, member 8 [Source:RefSeq_peptide	58103;80362;80363	ZDB-GENE-000329-10;ZDB-GENE-010308-10;ZDB-GENE-010308-11	or111-10;or111-11;or111-9	GO:0001584;GO:0004871;GO:0004872;GO:0004984;GO:0005579;GO:0007165;GO:0007186;GO:0007608;GO:0016020;GO:0016021
dre00488	dre00488_3	3	Dr.19906.1.S1_at:273:681;Dr.19906.1.S1_at:372:557;Dr.19906.1.S1_at:606:99	BC086731;BC108027;BC164128;ENSDART00000060111;ENSDART00000060112;ENSDART00000100047;NM_131744	chr15:29696285-29696398	-	ENSDARG00000041019	or2.8	Acc:NP_571819];odorant receptor, family 2, member 8 [Source:RefSeq_peptide	58103;80362;80363	ZDB-GENE-000329-10;ZDB-GENE-010308-10;ZDB-GENE-010308-11	or111-10;or111-11;or111-9	GO:0001584;GO:0004871;GO:0004872;GO:0004984;GO:0005579;GO:0007165;GO:0007186;GO:0007608;GO:0016020;GO:0016021
dre00488	dre00488_4	12	Dr.19906.1.S1_at:11:225;Dr.19906.1.S1_at:133:621;Dr.19906.1.S1_at:142:655;Dr.19906.1.S1_at:150:23;Dr.19906.1.S1_at:356:675;Dr.19906.1.S1_at:484:289;Dr.19906.1.S1_at:496:119;Dr.19906.1.S1_at:509:325;Dr.19906.1.S1_at:515:499;Dr.19906.1.S1_at:552:599;Dr.19906.1.S1_at:57:183;Dr.19906.1.S1_at:62:603	BC086731;BC108027;BC164128;ENSDART00000060111;ENSDART00000100047;NM_131744	chr15:29695893-29696277	-	ENSDARG00000041019	or2.8	Acc:NP_571819];odorant receptor, family 2, member 8 [Source:RefSeq_peptide	58103;80362;80363	ZDB-GENE-000329-10;ZDB-GENE-010308-10;ZDB-GENE-010308-11	or111-10;or111-11;or111-9	GO:0001584;GO:0004871;GO:0004872;GO:0004984;GO:0005579;GO:0007165;GO:0007186;GO:0007608;GO:0016020;GO:0016021
dre00488	dre00488_5	11	Dr.8157.1.S1_at:100:611;Dr.8157.1.S1_at:169:7;Dr.8157.1.S1_at:196:243;Dr.8157.1.S1_at:2:609;Dr.8157.1.S1_at:373:697;Dr.8157.1.S1_at:381:525;Dr.8157.1.S1_at:407:457;Dr.8157.1.S1_at:449:647;Dr.8157.1.S1_at:649:555;Dr.8157.1.S1_at:662:261;Dr.8157.1.S1_at:706:409	ENSDART00000060112;ENSDART00000100055;NM_131745	chr15:29685146-29685497	-	ENSDARG00000041019	or2.8	Acc:NP_571819];odorant receptor, family 2, member 8 [Source:RefSeq_peptide	58103;80362;80363	ZDB-GENE-000329-10;ZDB-GENE-010308-10;ZDB-GENE-010308-11	or111-10;or111-11;or111-9	GO:0001584;GO:0004871;GO:0004872;GO:0004984;GO:0005579;GO:0007165;GO:0007186;GO:0007608;GO:0016020;GO:0016021
dre00488	dre00488_6	5	Dr.8157.1.S1_at:319:543;Dr.8157.1.S1_at:372:551;Dr.8157.1.S1_at:501:347;Dr.8157.1.S1_at:518:225;Dr.8157.1.S1_at:599:367	ENSDART00000100055;NM_131745	chr15:29685524-29685699	-	ENSDARG00000041019	or2.8	Acc:NP_571819];odorant receptor, family 2, member 8 [Source:RefSeq_peptide	58103;80362;80363	ZDB-GENE-000329-10;ZDB-GENE-010308-10;ZDB-GENE-010308-11	or111-10;or111-11;or111-9	GO:0001584;GO:0004871;GO:0004872;GO:0004984;GO:0005579;GO:0007165;GO:0007186;GO:0007608;GO:0016020;GO:0016021
dre00491	dre00491_1	3	Dr.560.2.S1_at:383:215;Dr.560.2.S1_at:406:95;Dr.560.2.S1_at:81:289	AF013752	Zv7_NA7087:7797-7850	+	ENSDARG00000029738;ENSDARG00000067760	fbln1	Acc:O42182];Fibulin-1 precursor. [Source:Uniprot/SWISSPROT	100008446;30240	ZDB-GENE-990415-73	fbln1	GO:0005262;GO:0005509;GO:0005576;GO:0005786;GO:0006816;GO:0007275;GO:0007507;GO:0009968;GO:0019855
dre00491	dre00491_2	5	Dr.560.2.S1_at:140:603;Dr.560.2.S1_at:179:569;Dr.560.2.S1_at:556:63;Dr.560.2.S1_at:604:639;Dr.560.2.S1_at:64:583	AF013752;ENSDART00000097594	Zv7_NA7087:7525-7776	+	ENSDARG00000029738;ENSDARG00000067760	fbln1	Acc:O42182];Fibulin-1 precursor. [Source:Uniprot/SWISSPROT	100008446;30240	ZDB-GENE-990415-73	fbln1	GO:0005262;GO:0005509;GO:0005576;GO:0005786;GO:0006816;GO:0007275;GO:0007507;GO:0009968;GO:0019855
dre00492	dre00492_1	11	Dr.579.1.S1_at:152:133;Dr.579.1.S1_at:154:289;Dr.579.1.S1_at:1:673;Dr.579.1.S1_at:25:563;Dr.579.1.S1_at:266:245;Dr.579.1.S1_at:326:689;Dr.579.1.S1_at:443:659;Dr.579.1.S1_at:576:467;Dr.579.1.S1_at:5:623;Dr.579.1.S1_at:684:549;Dr.579.1.S1_at:700:315	AF014366;NM_131277	chr2:42306145-42306654	-	ENSDARG00000010192	pax3	Acc:NP_571352];paired box gene 3 [Source:RefSeq_peptide	30532	ZDB-GENE-980526-52	pax3a	GO:0003677;GO:0003700;GO:0005634;GO:0006355;GO:0007275;GO:0043565;GO:0045449
dre00494	dre00494_1	5	Dr.1470.1.S1_at:198:121;Dr.1470.1.S1_at:282:563;Dr.1470.1.S1_at:300:17;Dr.1470.1.S1_at:642:99;Dr.1470.1.S1_at:667:545	AF014367_2;BC163580_2;NM_131324_2	chr11:39989177-39989299	-	ENSDARG00000005173;ENSDARG00000020821;ENSDARG00000070818	LOC100006670;pax7	Acc:NM_131324];Acc:NP_571401];paired box gene 7 (pax7), transcript variant 4, mRNA [Source:RefSeq_dna;paired box gene 7 isoform 3 [Source:RefSeq_peptide	100000043;100005458;100006670;100007847;30587;566533	ZDB-GENE-990415-201	pax7a	GO:0003677;GO:0003700;GO:0005634;GO:0006350;GO:0006353;GO:0006355;GO:0007275;GO:0031564;GO:0043565;GO:0045449
dre00494	dre00494_2	8	Dr.1470.1.S1_at:120:451;Dr.1470.1.S1_at:190:135;Dr.1470.1.S1_at:26:563;Dr.1470.1.S1_at:303:9;Dr.1470.1.S1_at:352:489;Dr.1470.1.S1_at:583:591;Dr.1470.1.S1_at:707:283;Dr.1470.1.S1_at:92:97	AF014367_2;NM_131324_2	chr11:39988889-39989077	-	ENSDARG00000005173;ENSDARG00000020821;ENSDARG00000070818	LOC100006670;pax7	Acc:NM_131324];Acc:NP_571401];paired box gene 7 (pax7), transcript variant 4, mRNA [Source:RefSeq_dna;paired box gene 7 isoform 3 [Source:RefSeq_peptide	100000043;100005458;100006670;100007847;30587;566533	ZDB-GENE-990415-201	pax7a	GO:0003677;GO:0003700;GO:0005634;GO:0006350;GO:0006353;GO:0006355;GO:0007275;GO:0031564;GO:0043565;GO:0045449
dre00494	dre00494_3	5	Dr.23455.1.S1_at:105:217;Dr.23455.1.S1_at:274:37;Dr.23455.1.S1_at:488:533;Dr.23455.1.S1_at:71:635;Dr.23455.1.S1_at:84:525	AF014368_2;BC163502_2;BC163523_2;NM_131325	chr11:39901854-39902007	-	ENSDARG00000005173;ENSDARG00000020821;ENSDARG00000070818	LOC100006670;pax7	Acc:NM_131324];Acc:NP_571401];paired box gene 7 (pax7), transcript variant 4, mRNA [Source:RefSeq_dna;paired box gene 7 isoform 3 [Source:RefSeq_peptide	100000043;100005458;100006670;100007847;30587;566533	ZDB-GENE-990415-201	pax7a	GO:0003677;GO:0003700;GO:0005634;GO:0006350;GO:0006353;GO:0006355;GO:0007275;GO:0031564;GO:0043565;GO:0045449
dre00494	dre00494_4	7	Dr.23455.1.S1_at:18:637;Dr.23455.1.S1_at:229:331;Dr.23455.1.S1_at:265:349;Dr.23455.1.S1_at:294:681;Dr.23455.1.S1_at:31:587;Dr.23455.1.S1_at:522:653;Dr.23455.1.S1_at:76:703	AF014368_2;NM_131325	chr11:39901663-39901842	-	ENSDARG00000005173;ENSDARG00000020821;ENSDARG00000070818	LOC100006670;pax7	Acc:NM_131324];Acc:NP_571401];paired box gene 7 (pax7), transcript variant 4, mRNA [Source:RefSeq_dna;paired box gene 7 isoform 3 [Source:RefSeq_peptide	100000043;100005458;100006670;100007847;30587;566533	ZDB-GENE-990415-201	pax7a	GO:0003677;GO:0003700;GO:0005634;GO:0006350;GO:0006353;GO:0006355;GO:0007275;GO:0031564;GO:0043565;GO:0045449
dre00494	dre00494_5	10	Dr.8033.1.S1_at:100:27;Dr.8033.1.S1_at:230:187;Dr.8033.1.S1_at:267:163;Dr.8033.1.S1_at:281:317;Dr.8033.1.S1_at:340:637;Dr.8033.1.S1_at:41:485;Dr.8033.1.S1_at:426:71;Dr.8033.1.S1_at:490:157;Dr.8033.1.S1_at:89:537;Dr.8033.1.S1_at:96:431	AF014369_2;NM_131332	chr11:39910775-39911050	-	ENSDARG00000005173;ENSDARG00000020821;ENSDARG00000070818	LOC100006670;pax7	Acc:NM_131324];Acc:NP_571401];paired box gene 7 (pax7), transcript variant 4, mRNA [Source:RefSeq_dna;paired box gene 7 isoform 3 [Source:RefSeq_peptide	100000043;100005458;100006670;100007847;30587;566533	ZDB-GENE-990415-201	pax7a	GO:0003677;GO:0003700;GO:0005634;GO:0006350;GO:0006353;GO:0006355;GO:0007275;GO:0031564;GO:0043565;GO:0045449
dre00494	dre00494_6	12	Dr.23456.1.S1_at:113:3;Dr.23456.1.S1_at:145:599;Dr.23456.1.S1_at:176:559;Dr.23456.1.S1_at:187:229;Dr.23456.1.S1_at:392:473;Dr.23456.1.S1_at:422:177;Dr.23456.1.S1_at:427:339;Dr.23456.1.S1_at:55:39;Dr.23456.1.S1_at:609:279;Dr.23456.1.S1_at:628:113;Dr.23456.1.S1_at:702:449;Dr.23456.1.S1_at:77:145	AF014370_2;BC163492_2;NM_131326_2	chr11:39966333-39966755	-	ENSDARG00000005173;ENSDARG00000020821;ENSDARG00000070818	LOC100006670;pax7	Acc:NM_131324];Acc:NP_571401];paired box gene 7 (pax7), transcript variant 4, mRNA [Source:RefSeq_dna;paired box gene 7 isoform 3 [Source:RefSeq_peptide	100000043;100005458;100006670;100007847;30587;566533	ZDB-GENE-990415-201	pax7a	GO:0003677;GO:0003700;GO:0005634;GO:0006350;GO:0006353;GO:0006355;GO:0007275;GO:0031564;GO:0043565;GO:0045449
dre00494	dre00494_7	3	Dr.23456.1.S1_at:369:553;Dr.23456.1.S1_at:385:243;Dr.23456.1.S1_at:709:151	AF014370_2;NM_131326_2	chr11:39966227-39966347	-	ENSDARG00000005173;ENSDARG00000020821;ENSDARG00000070818	LOC100006670;pax7	Acc:NM_131324];Acc:NP_571401];paired box gene 7 (pax7), transcript variant 4, mRNA [Source:RefSeq_dna;paired box gene 7 isoform 3 [Source:RefSeq_peptide	100000043;100005458;100006670;100007847;30587;566533	ZDB-GENE-990415-201	pax7a	GO:0003677;GO:0003700;GO:0005634;GO:0006350;GO:0006353;GO:0006355;GO:0007275;GO:0031564;GO:0043565;GO:0045449
dre00495	dre00495_1	13	Dr.6870.1.S2_at:116:145;Dr.6870.1.S2_at:125:349;Dr.6870.1.S2_at:141:187;Dr.6870.1.S2_at:147:487;Dr.6870.1.S2_at:154:243;Dr.6870.1.S2_at:278:685;Dr.6870.1.S2_at:342:31;Dr.6870.1.S2_at:424:215;Dr.6870.1.S2_at:479:415;Dr.6870.1.S2_at:521:645;Dr.6870.1.S2_at:66:659;Dr.6870.1.S2_at:692:153;Dr.6870.1.S2_at:8:173	AF014926;NM_131463	chr22:16900892-16901454	+	ENSDARG00000042556	nr5a2	Acc:NP_571538];nuclear receptor subfamily 5, group A, member 2 [Source:RefSeq_peptide	30749	ZDB-GENE-990415-79	nr5a2	GO:0003677;GO:0003700;GO:0003707;GO:0004872;GO:0004879;GO:0005634;GO:0006350;GO:0006353;GO:0006355;GO:0006829;GO:0008270;GO:0031564;GO:0043565;GO:0046872
dre00496	dre00496_1	10	Dr.597.1.S2_at:132:675;Dr.597.1.S2_at:149:311;Dr.597.1.S2_at:204:209;Dr.597.1.S2_at:248:97;Dr.597.1.S2_at:331:323;Dr.597.1.S2_at:347:501;Dr.597.1.S2_at:402:271;Dr.597.1.S2_at:52:75;Dr.597.1.S2_at:56:243;Dr.597.1.S2_at:59:39	AF016244;BC162258;BC162588	chr16:52730947-52731379	+					ZDB-GENE-990415-273	vegfaa
dre00497	dre00497_1	8	Dr.596.1.S1_at:120:705;Dr.596.1.S1_at:210:679;Dr.596.1.S1_at:280:645;Dr.596.1.S1_at:448:461;Dr.596.1.S1_at:526:235;Dr.596.1.S1_at:576:585;Dr.596.1.S1_at:675:13;Dr.596.1.S1_at:99:143	AF016326;BC162382;ENSDART00000003993;NM_131104	chr14:38536806-38537278	-	ENSDARG00000017565	itk	Acc:NP_571179];IL2-inducible T-cell kinase [Source:RefSeq_peptide	30323;573009;798906	ZDB-GENE-990415-261	itk	GO:0000166;GO:0004672;GO:0004713;GO:0005524;GO:0006468;GO:0006829;GO:0007242;GO:0008270;GO:0016301;GO:0016740;GO:0046872
dre00498	dre00498_1	14	DrAffx.2.18.S1_at:124:41;DrAffx.2.18.S1_at:132:73;DrAffx.2.18.S1_at:194:501;DrAffx.2.18.S1_at:197:337;DrAffx.2.18.S1_at:23:647;DrAffx.2.18.S1_at:241:163;DrAffx.2.18.S1_at:261:53;DrAffx.2.18.S1_at:360:405;DrAffx.2.18.S1_at:427:329;DrAffx.2.18.S1_at:538:545;DrAffx.2.18.S1_at:559:679;DrAffx.2.18.S1_at:594:539;DrAffx.2.18.S1_at:67:551;DrAffx.2.18.S1_at:696:323	AF017265;ENSDART00000038956	chr24:5570363-5578546	-	ENSDARG00000015537	gad2	Acc:NP_001017708];hypothetical protein LOC550403 [Source:RefSeq_peptide	550403	ZDB-GENE-030909-9	gad2	GO:0004351;GO:0005575;GO:0009449;GO:0016829;GO:0016831;GO:0019752;GO:0042136
dre00498	dre00498_2	14	Dr.7883.1.A1_at:165:667;Dr.7883.1.A1_at:166:673;Dr.7883.1.A1_at:188:13;Dr.7883.1.A1_at:438:563;Dr.7883.1.A1_at:440:165;Dr.7883.1.A1_at:477:541;Dr.7883.1.A1_at:486:185;Dr.7883.1.A1_at:579:431;Dr.7883.1.A1_at:626:477;Dr.7883.1.A1_at:645:15;Dr.7883.1.A1_at:697:53;Dr.7883.1.A1_at:71:433;Dr.7883.1.A1_at:78:665;Dr.7883.1.A1_at:95:241	BC093260;NM_001017708	chr24:5556533-5556952	-	ENSDARG00000015537	gad2	Acc:NP_001017708];hypothetical protein LOC550403 [Source:RefSeq_peptide	550403	ZDB-GENE-030909-9	gad2	GO:0004351;GO:0005575;GO:0009449;GO:0016829;GO:0016831;GO:0019752;GO:0042136
dre00500	dre00500_1	6	Dr.8178.1.S1_at:150:77;Dr.8178.1.S1_at:188:21;Dr.8178.1.S1_at:303:591;Dr.8178.1.S1_at:5:499;Dr.8178.1.S1_at:622:63;Dr.8178.1.S1_at:694:29	AF017370_2;BC096859_2;NM_131556_2	chr8:52283202-52283679	+	ENSDARG00000063550	fgd	Acc:NP_571631];faciogenital dysplasia [Source:RefSeq_peptide	58075;791736	ZDB-GENE-000517-1	fgd	GO:0005089;GO:0005622;GO:0005856;GO:0006829;GO:0008270;GO:0035023;GO:0046872
dre00501	dre00501_1	16	Dr.5785.1.S1_at:112:89;Dr.5785.1.S1_at:226:189;Dr.5785.1.S1_at:299:33;Dr.5785.1.S1_at:306:501;Dr.5785.1.S1_at:351:349;Dr.5785.1.S1_at:377:355;Dr.5785.1.S1_at:393:213;Dr.5785.1.S1_at:401:311;Dr.5785.1.S1_at:419:31;Dr.5785.1.S1_at:436:637;Dr.5785.1.S1_at:470:161;Dr.5785.1.S1_at:500:513;Dr.5785.1.S1_at:55:311;Dr.5785.1.S1_at:649:401;Dr.5785.1.S1_at:658:75;Dr.5785.1.S1_at:669:425	AF017420;BC163393;CU638800;ENSDART00000039482;NM_130998	chr3:21564407-21609053	-	ENSDARG00000022531	ntn1b	Acc:NP_571073];netrin 1b [Source:RefSeq_peptide	30192	ZDB-GENE-990415-168	ntn1b	GO:0005578
dre00502	dre00502_1	4	Dr.5778.1.S1_at:322:265;Dr.5778.1.S1_at:338:75;Dr.5778.1.S1_at:497:53;Dr.5778.1.S1_at:566:83	AF019626;AF540956;AY258034;ENSDART00000100386;NM_131019	chr9:34896081-34896264	+	ENSDARG00000069133	mstn	Acc:O42222];Growth/differentiation factor 8 precursor (GDF-8) (Myostatin). [Source:Uniprot/SWISSPROT	30215;798441	ZDB-GENE-990415-165	mstn	GO:0005125;GO:0005576;GO:0005615;GO:0005786;GO:0007179;GO:0007517;GO:0008083;GO:0009968;GO:0040007;GO:0045843;GO:0045926;GO:0045967
dre00502	dre00502_2	3	Dr.5778.1.S1_at:444:27;Dr.5778.1.S1_at:48:621;Dr.5778.1.S1_at:699:587	AF540956;AY258034;BC094979;ENSDART00000100385;ENSDART00000100386;NM_131019	chr9:34896293-34896364	+	ENSDARG00000069133	mstn	Acc:O42222];Growth/differentiation factor 8 precursor (GDF-8) (Myostatin). [Source:Uniprot/SWISSPROT	30215;798441	ZDB-GENE-990415-165	mstn	GO:0005125;GO:0005576;GO:0005615;GO:0005786;GO:0007179;GO:0007517;GO:0008083;GO:0009968;GO:0040007;GO:0045843;GO:0045926;GO:0045967
dre00502	dre00502_3	6	Dr.5778.1.S1_at:108:543;Dr.5778.1.S1_at:198:635;Dr.5778.1.S1_at:236:329;Dr.5778.1.S1_at:261:527;Dr.5778.1.S1_at:48:53;Dr.5778.1.S1_at:644:321	AF540956;AY258034;BC094979;ENSDART00000100386;NM_131019	chr9:34896359-34896593	+	ENSDARG00000069133	mstn	Acc:O42222];Growth/differentiation factor 8 precursor (GDF-8) (Myostatin). [Source:Uniprot/SWISSPROT	30215;798441	ZDB-GENE-990415-165	mstn	GO:0005125;GO:0005576;GO:0005615;GO:0005786;GO:0007179;GO:0007517;GO:0008083;GO:0009968;GO:0040007;GO:0045843;GO:0045926;GO:0045967
dre00503	dre00503_1	3	Dr.8144.1.S1_at:129:385;Dr.8144.1.S1_at:317:551;Dr.8144.1.S1_at:404:531	AF021344;NM_131432	chr17:8523252-8523374	+	ENSDARG00000005356	dtk	Acc:NP_571507];developmental receptor tyrosine kinase [Source:RefSeq_peptide	30709	ZDB-GENE-990714-13	dtk	GO:0004672;GO:0004713;GO:0004872;GO:0005524;GO:0006468;GO:0016301
dre00504	dre00504_1	7	Dr.555.1.S1_at:127:677;Dr.555.1.S1_at:14:281;Dr.555.1.S1_at:288:663;Dr.555.1.S1_at:435:181;Dr.555.1.S1_at:551:3;Dr.555.1.S1_at:607:643;Dr.555.1.S1_at:7:87	AF024535;AF036149;BC056575;BC066427;ENSDART00000078563;NM_131041	chr14:23952208-23952497	-	ENSDARG00000056130	neurog1	Acc:O42606];Neurogenin-1 (Neurogenic differentiation factor 3) (NeuroD3) (Neurogenin-related protein 1). [Source:Uniprot/SWISSPROT	30239	ZDB-GENE-990415-174	neurog1	GO:0003677;GO:0005515;GO:0005634;GO:0006350;GO:0006353;GO:0006355;GO:0007399;GO:0007422;GO:0021884;GO:0030154;GO:0030528;GO:0031564;GO:0045449;GO:0048699;GO:0048935;GO:0050768
dre00504	dre00504_2	9	Dr.555.1.S1_at:156:39;Dr.555.1.S1_at:185:89;Dr.555.1.S1_at:196:689;Dr.555.1.S1_at:211:517;Dr.555.1.S1_at:257:273;Dr.555.1.S1_at:282:647;Dr.555.1.S1_at:516:323;Dr.555.1.S1_at:630:599;Dr.555.1.S1_at:688:537	AF024535;AF036149;BC056575;BC066427;ENSDART00000078563;NM_131041;U94588	chr14:23952507-23952779	-	ENSDARG00000056130	neurog1	Acc:O42606];Neurogenin-1 (Neurogenic differentiation factor 3) (NeuroD3) (Neurogenin-related protein 1). [Source:Uniprot/SWISSPROT	30239	ZDB-GENE-990415-174	neurog1	GO:0003677;GO:0005515;GO:0005634;GO:0006350;GO:0006353;GO:0006355;GO:0007399;GO:0007422;GO:0021884;GO:0030154;GO:0030528;GO:0031564;GO:0045449;GO:0048699;GO:0048935;GO:0050768
dre00505	dre00505_1	15	Dr.566.1.S1_at:119:41;Dr.566.1.S1_at:268:191;Dr.566.1.S1_at:270:641;Dr.566.1.S1_at:344:115;Dr.566.1.S1_at:379:3;Dr.566.1.S1_at:391:607;Dr.566.1.S1_at:396:373;Dr.566.1.S1_at:447:533;Dr.566.1.S1_at:460:183;Dr.566.1.S1_at:461:321;Dr.566.1.S1_at:51:91;Dr.566.1.S1_at:574:353;Dr.566.1.S1_at:631:267;Dr.566.1.S1_at:659:79;Dr.566.1.S1_at:92:85	AF024536;BC117598;ENSDART00000077642;NM_131091	chr8:28179500-28180046	+	ENSDARG00000055294	atoh1a	Acc:NP_571166];atonal homolog 1a [Source:RefSeq_peptide	30303	ZDB-GENE-990415-17	atoh1a	GO:0005634;GO:0030528;GO:0042491;GO:0042668;GO:0045449;GO:0048839;GO:0048884
dre00506	dre00506_1	18	Dr.263.1.S1_a_at:106:195;Dr.263.1.S1_a_at:135:323;Dr.263.1.S1_a_at:178:317;Dr.263.1.S1_a_at:244:105;Dr.263.1.S1_a_at:274:307;Dr.263.1.S1_a_at:290:5;Dr.263.1.S1_a_at:304:379;Dr.263.1.S1_a_at:305:557;Dr.263.1.S1_a_at:36:343;Dr.263.1.S1_a_at:397:209;Dr.263.1.S1_a_at:45:541;Dr.263.1.S1_a_at:465:423;Dr.263.1.S1_a_at:506:41;Dr.263.1.S1_a_at:542:269;Dr.263.1.S1_a_at:560:231;Dr.263.1.S1_a_at:630:329;Dr.2…	AF024598;BC095599;ENSDART00000032627;NM_131054;U89709	chr11:14949137-14949312	-	ENSDARG00000028306	prph	Acc:NP_571129];plasticin [Source:RefSeq_peptide	30259	ZDB-GENE-990415-207	prph	GO:0005198;GO:0005882;GO:0042246
dre00506	dre00506_2	9	Dr.263.1.S1_at:16:373;Dr.263.1.S1_at:234:693;Dr.263.1.S1_at:342:531;Dr.263.1.S1_at:406:47;Dr.263.1.S1_at:490:131;Dr.263.1.S1_at:545:315;Dr.263.1.S1_at:554:491;Dr.263.1.S1_at:657:125;Dr.263.1.S1_at:83:575	AF024598;NM_131054	chr11:14949314-14949711	-	ENSDARG00000028306	prph	Acc:NP_571129];plasticin [Source:RefSeq_peptide	30259	ZDB-GENE-990415-207	prph	GO:0005198;GO:0005882;GO:0042246
dre00506	dre00506_3	28	Dr.263.2.S1_at:117:459;Dr.263.2.S1_at:15:177;Dr.263.2.S1_at:17:537;Dr.263.2.S1_at:182:381;Dr.263.2.S1_at:183:373;Dr.263.2.S1_at:231:621;Dr.263.2.S1_at:234:511;Dr.263.2.S1_at:320:449;Dr.263.2.S1_at:396:395;Dr.263.2.S1_at:407:449;Dr.263.2.S1_at:429:41;Dr.263.2.S1_at:462:357;Dr.263.2.S1_at:646:451;Dr.263.2.S1_at:663:599;Dr.263.2.S1_at:703:465;Dr.263.2.S1_x_at:116:459;Dr.263.2.S1_x_at:14:177;Dr.263.2…	BC095599;ENSDART00000032627;U89709	chr11:14948628-14949126	-	ENSDARG00000028306	prph	Acc:NP_571129];plasticin [Source:RefSeq_peptide	30259	ZDB-GENE-990415-207	prph	GO:0005198;GO:0005882;GO:0042246
dre00507	dre00507_1	16	Dr.1109.1.S1_at:144:575;Dr.1109.1.S1_at:152:697;Dr.1109.1.S1_at:162:677;Dr.1109.1.S1_at:192:433;Dr.1109.1.S1_at:233:267;Dr.1109.1.S1_at:255:113;Dr.1109.1.S1_at:274:155;Dr.1109.1.S1_at:300:627;Dr.1109.1.S1_at:378:447;Dr.1109.1.S1_at:38:631;Dr.1109.1.S1_at:423:431;Dr.1109.1.S1_at:472:593;Dr.1109.1.S1_at:479:237;Dr.1109.1.S1_at:497:621;Dr.1109.1.S1_at:52:511;Dr.1109.1.S1_at:591:53	BC045879;BC067566;BC150230_2;BC154531;ENSDART00000055194;NM_181601	chr3:38333941-38334301	-	ENSDARG00000037870	bactin2	Acc:Q7ZVF9];Actin, cytoplasmic 2 (Beta-actin-2). [Source:Uniprot/SWISSPROT	100038800;57935;641320	ZDB-GENE-000329-3	bactin2	GO:0000166;GO:0003674;GO:0005515;GO:0005524;GO:0005575;GO:0005856;GO:0008150
dre00508	dre00508_1	12	Dr.577.1.S1_at:273:601;Dr.577.1.S1_at:28:41;Dr.577.1.S1_at:318:83;Dr.577.1.S1_at:456:311;Dr.577.1.S1_at:525:383;Dr.577.1.S1_at:540:97;Dr.577.1.S1_at:572:429;Dr.577.1.S1_at:584:93;Dr.577.1.S1_at:658:135;Dr.577.1.S1_at:67:83;Dr.577.1.S1_at:85:315;Dr.577.1.S1_at:86:337	AF025306;BC060893;ENSDART00000058627;NM_131223	chr10:15488682-15491955	+	ENSDARG00000040087	epb4.1l4	Acc:O57457];Band 4.1-like protein 4 (Protein Nbl4). [Source:Uniprot/SWISSPROT	30470	ZDB-GENE-990415-20	epb4.1l4	GO:0005516;GO:0005856
dre00510	dre00510_1	13	Dr.1368.1.S1_a_at:280:379;Dr.1368.1.S1_a_at:305:365;Dr.1368.1.S1_a_at:335:581;Dr.1368.1.S1_a_at:351:129;Dr.1368.1.S1_a_at:372:67;Dr.1368.1.S1_a_at:443:541;Dr.1368.1.S1_a_at:460:165;Dr.1368.1.S1_a_at:536:697;Dr.1368.1.S1_a_at:615:553;Dr.1368.1.S1_a_at:653:531;Dr.1368.1.S1_a_at:655:59;Dr.1368.1.S1_a_at:664:497;Dr.1368.1.S1_a_at:89:379	AF025330_2;AY423038_2;BC049459;BC092910_3;BC150407;ENSDART00000061001;NM_131444	chr14:55811820-55813597	+	ENSDARG00000041619	gnb2l1	Acc:O42248];Guanine nucleotide-binding protein subunit beta 2-like 1 (Receptor of activated protein kinase C) (RACK). [Source:Uniprot/SWISSPROT	30722	ZDB-GENE-990415-89	gnb2l1
dre00511	dre00511_1	16	Dr.558.1.S1_at:13:705;Dr.558.1.S1_at:159:309;Dr.558.1.S1_at:224:59;Dr.558.1.S1_at:227:553;Dr.558.1.S1_at:254:491;Dr.558.1.S1_at:301:111;Dr.558.1.S1_at:403:639;Dr.558.1.S1_at:420:151;Dr.558.1.S1_at:423:189;Dr.558.1.S1_at:486:383;Dr.558.1.S1_at:499:415;Dr.558.1.S1_at:501:65;Dr.558.1.S1_at:55:505;Dr.558.1.S1_at:667:303;Dr.558.1.S1_at:69:657;Dr.558.1.S1_at:707:149	AF025348;BC059574;ENSDART00000078763;NM_131333	chr17:21790817-21791305	+	ENSDARG00000056292	vsx1	Acc:O42250];Visual system homeobox 1 (Transcription factor VSX1). [Source:Uniprot/SWISSPROT	30598	ZDB-GENE-990415-205	vsx1	GO:0003677;GO:0003700;GO:0005634;GO:0006350;GO:0006353;GO:0006355;GO:0007601;GO:0031564;GO:0043565;GO:0045449
dre00512	dre00512_1	3	Dr.571.1.S1_at:113:389;Dr.571.1.S1_at:152:677;Dr.571.1.S1_at:227:635	AF027596		-	ENSDARG00000037429	tll1	Acc:O57460];Dorsal-ventral patterning tolloid-like protein 1 precursor (EC 3.4.24.-) (Mini fin protein). [Source:Uniprot/SWISSPROT	100006547;474335	ZDB-GENE-041020-1	tll1	GO:0001568;GO:0001707;GO:0001885;GO:0004866;GO:0005262;GO:0005509;GO:0005576;GO:0005786;GO:0006508;GO:0006816;GO:0006829;GO:0008191;GO:0008233;GO:0008237;GO:0008270;GO:0008533;GO:0009953;GO:0009968;GO:0016787;GO:0019855;GO:0030513;GO:0035124;GO:0035162;GO:0045045;GO:0046872;GO:0048264
dre00513	dre00513_1	6	Dr.15721.1.S1_at:111:441;Dr.15721.1.S1_at:234:393;Dr.15721.1.S1_at:439:287;Dr.15721.1.S1_at:451:23;Dr.15721.1.S1_at:486:571;Dr.15721.1.S1_at:590:589	AF028723;BC056546;DQ089805;DQ089806;ENSDART00000051539;NM_131811	chr5:13170240-13170455	+	ENSDARG00000035553	cx27.5	Acc:NP_571886];connexin 27.5 [Source:RefSeq_peptide	114405	ZDB-GENE-010619-2	cx27.5	GO:0005922;GO:0007154;GO:0016021
dre00513	dre00513_2	9	Dr.15721.1.S1_at:113:487;Dr.15721.1.S1_at:174:355;Dr.15721.1.S1_at:268:551;Dr.15721.1.S1_at:358:379;Dr.15721.1.S1_at:375:149;Dr.15721.1.S1_at:482:407;Dr.15721.1.S1_at:60:159;Dr.15721.1.S1_at:640:143;Dr.15721.1.S1_at:702:655	BC056546;DQ089805;DQ089806;ENSDART00000051539;NM_131811	chr5:13170115-13170688	+	ENSDARG00000035553	cx27.5	Acc:NP_571886];connexin 27.5 [Source:RefSeq_peptide	114405	ZDB-GENE-010619-2	cx27.5	GO:0005922;GO:0007154;GO:0016021
dre00514	dre00514_1	6	Dr.19660.1.A1_at:192:431;Dr.19660.1.A1_at:258:689;Dr.19660.1.A1_at:597:459;Dr.19660.1.A1_at:73:131;Dr.19660.1.A1_at:93:695;Dr.19660.1.A1_at:99:419	AF028724;BC077156;BC164610;ENSDART00000103163;NM_001007288	chr19:34083106-34083332	-	ENSDARG00000070362	cx30.9	Acc:NP_001007289];connexin 30.9 [Source:RefSeq_peptide	402821;793875	ZDB-GENE-050616-2	cx30.9	GO:0005922;GO:0007154;GO:0016021
dre00514	dre00514_2	6	Dr.19660.1.A1_at:113:347;Dr.19660.1.A1_at:189:183;Dr.19660.1.A1_at:22:389;Dr.19660.1.A1_at:259:231;Dr.19660.1.A1_at:515:261;Dr.19660.1.A1_at:538:115	BC077156;BC164610;ENSDART00000103163;NM_001007288	chr19:34082844-34083010	-	ENSDARG00000070362	cx30.9	Acc:NP_001007289];connexin 30.9 [Source:RefSeq_peptide	402821;793875	ZDB-GENE-050616-2	cx30.9	GO:0005922;GO:0007154;GO:0016021
dre00514	dre00514_3	3	Dr.19660.1.A1_at:165:179;Dr.19660.1.A1_at:3:409;Dr.19660.1.A1_at:527:103	BC077156;NM_001007288	chr19:34082797-34082850	-	ENSDARG00000070362	cx30.9	Acc:NP_001007289];connexin 30.9 [Source:RefSeq_peptide	402821;793875	ZDB-GENE-050616-2	cx30.9	GO:0005922;GO:0007154;GO:0016021
dre00515	dre00515_1	15	Dr.586.1.S1_at:100:659;Dr.586.1.S1_at:198:593;Dr.586.1.S1_at:233:165;Dr.586.1.S1_at:301:307;Dr.586.1.S1_at:303:57;Dr.586.1.S1_at:395:299;Dr.586.1.S1_at:415:191;Dr.586.1.S1_at:449:631;Dr.586.1.S1_at:552:103;Dr.586.1.S1_at:569:555;Dr.586.1.S1_at:576:121;Dr.586.1.S1_at:621:413;Dr.586.1.S1_at:704:461;Dr.586.1.S1_at:74:329;Dr.586.1.S1_at:88:25	AF052602;ENSDART00000074777;NM_131018	chr1:39230448-39230967	-	ENSDARG00000052866	hd	Acc:NP_571093];huntingtin [Source:RefSeq_peptide	30214	ZDB-GENE-990415-131	htt	GO:0005488;GO:0005634;GO:0005737
dre00516	dre00516_1	28	Dr.11310.2.S1_at:219:329;Dr.11310.2.S1_at:236:597;Dr.11310.2.S1_at:245:599;Dr.11310.2.S1_at:264:13;Dr.11310.2.S1_at:291:465;Dr.11310.2.S1_at:342:181;Dr.11310.2.S1_at:342:623;Dr.11310.2.S1_at:372:471;Dr.11310.2.S1_at:375:645;Dr.11310.2.S1_at:432:225;Dr.11310.2.S1_at:444:145;Dr.11310.2.S1_at:447:447;Dr.11310.2.S1_at:454:263;Dr.11310.2.S1_at:557:591;Dr.11310.2.S1_at:574:493;Dr.11310.2.S1_at:636:597;…	AF029250;BC153471;ENSDART00000066715;NM_194388	chr23:33364925-33365045	+	ENSDARG00000045367	tuba1	Acc:NP_919369];tubulin, alpha 1 [Source:RefSeq_peptide	373080	ZDB-GENE-030822-1	tuba1	GO:0003924;GO:0005198;GO:0005525;GO:0005874;GO:0007017;GO:0007018;GO:0043234;GO:0051258
dre00517	dre00517_1	4	Dr.10492.1.S1_at:135:37;Dr.10492.1.S1_at:291:231;Dr.10492.1.S1_at:352:55;Dr.10492.1.S1_at:474:567	AF030031;BC075742;CU458989;DQ993185;ENSDART00000012104;NM_130954	chr1:50265471-50265602	-	ENSDARG00000010791	dla	Acc:Q6DI48];Delta-like protein A precursor (DeltaA protein). [Source:Uniprot/SWISSPROT	30131	ZDB-GENE-980526-29	dla	GO:0005262;GO:0005509;GO:0005515;GO:0005579;GO:0005786;GO:0006816;GO:0007154;GO:0007219;GO:0007275;GO:0007399;GO:0009880;GO:0009968;GO:0016020;GO:0016021;GO:0019855;GO:0030154
dre00517	dre00517_2	8	Dr.10492.1.S1_at:118:627;Dr.10492.1.S1_at:187:393;Dr.10492.1.S1_at:263:323;Dr.10492.1.S1_at:365:145;Dr.10492.1.S1_at:37:111;Dr.10492.1.S1_at:657:43;Dr.10492.1.S1_at:699:525;Dr.10492.1.S1_at:82:549	AF030031;BC075742;CU458989;ENSDART00000012104;NM_130954	chr1:50264517-50264735	-	ENSDARG00000010791	dla	Acc:Q6DI48];Delta-like protein A precursor (DeltaA protein). [Source:Uniprot/SWISSPROT	30131	ZDB-GENE-980526-29	dla	GO:0005262;GO:0005509;GO:0005515;GO:0005579;GO:0005786;GO:0006816;GO:0007154;GO:0007219;GO:0007275;GO:0007399;GO:0009880;GO:0009968;GO:0016020;GO:0016021;GO:0019855;GO:0030154
dre00518	dre00518_1	15	Dr.616.1.S1_at:107:53;Dr.616.1.S1_at:10:193;Dr.616.1.S1_at:129:579;Dr.616.1.S1_at:170:525;Dr.616.1.S1_at:211:97;Dr.616.1.S1_at:327:73;Dr.616.1.S1_at:3:383;Dr.616.1.S1_at:457:5;Dr.616.1.S1_at:459:543;Dr.616.1.S1_at:49:209;Dr.616.1.S1_at:516:33;Dr.616.1.S1_at:607:251;Dr.616.1.S1_at:8:637;Dr.616.1.S1_at:90:663;Dr.616.1.S1_at:97:665	AF030280;BC059414;ENSDART00000080808;NM_131362	chr13:5981386-5981917	-	ENSDARG00000058008	six3a	Acc:NP_571437];sine oculis homeobox homolog 3a [Source:RefSeq_peptide	30635	ZDB-GENE-990415-127	six3a	GO:0003677;GO:0003700;GO:0005634;GO:0006355;GO:0007420;GO:0043565;GO:0045449
dre00519	dre00519_1	9	Dr.617.1.S1_at:188:435;Dr.617.1.S1_at:255:35;Dr.617.1.S1_at:372:439;Dr.617.1.S1_at:418:231;Dr.617.1.S1_at:524:653;Dr.617.1.S1_at:529:667;Dr.617.1.S1_at:602:521;Dr.617.1.S1_at:602:95;Dr.617.1.S1_at:92:101	AF030282;BC064701;ENSDART00000091555;NM_131354	chr7:3429164-3429667	+	ENSDARG00000070107	six7	Acc:NP_571429];sine oculis homeobox homolog 7 [Source:RefSeq_peptide	30625	ZDB-GENE-990825-28	six7	GO:0003677;GO:0003700;GO:0005634;GO:0006355;GO:0043565;GO:0045449
dre00519	dre00519_2	13	Dr.12825.1.A1_at:24:253;Dr.12825.1.A1_at:257:281;Dr.12825.1.A1_at:266:345;Dr.12825.1.A1_at:327:231;Dr.12825.1.A1_at:456:537;Dr.12825.1.A1_at:472:567;Dr.12825.1.A1_at:488:303;Dr.12825.1.A1_at:53:21;Dr.12825.1.A1_at:547:189;Dr.12825.1.A1_at:567:659;Dr.12825.1.A1_at:617:471;Dr.12825.1.A1_at:638:345;Dr.12825.1.A1_at:674:471	BC064701;NM_131354	chr7:3431761-3432119	+	ENSDARG00000070107	six7	Acc:NP_571429];sine oculis homeobox homolog 7 [Source:RefSeq_peptide	30625	ZDB-GENE-990825-28	six7	GO:0003677;GO:0003700;GO:0005634;GO:0006355;GO:0043565;GO:0045449
dre00520	dre00520_1	6	Dr.8070.1.S1_at:184:167;Dr.8070.1.S1_at:353:39;Dr.8070.1.S1_at:363:309;Dr.8070.1.S1_at:39:617;Dr.8070.1.S1_at:453:163;Dr.8070.1.S1_at:588:187	AF030284;BC095020;BC164106;ENSDART00000022441;NM_131158	chr7:10652353-10652512	-	ENSDARG00000017832	dbx1a	Acc:NP_571233];developing brain homeobox 1a [Source:RefSeq_peptide	30394	ZDB-GENE-000128-8	dbx1a	GO:0003677;GO:0003700;GO:0005634;GO:0006355;GO:0043565;GO:0045449
dre00520	dre00520_2	9	Dr.8070.1.S1_at:174:163;Dr.8070.1.S1_at:283:23;Dr.8070.1.S1_at:324:227;Dr.8070.1.S1_at:331:117;Dr.8070.1.S1_at:351:9;Dr.8070.1.S1_at:36:279;Dr.8070.1.S1_at:482:295;Dr.8070.1.S1_at:529:199;Dr.8070.1.S1_at:600:323	AF030284;BC095020;ENSDART00000022441;NM_131158	chr7:10651994-10652327	-	ENSDARG00000017832	dbx1a	Acc:NP_571233];developing brain homeobox 1a [Source:RefSeq_peptide	30394	ZDB-GENE-000128-8	dbx1a	GO:0003677;GO:0003700;GO:0005634;GO:0006355;GO:0043565;GO:0045449
dre00521	dre00521_1	7	Dr.8072.1.S1_at:137:67;Dr.8072.1.S1_at:178:77;Dr.8072.1.S1_at:225:187;Dr.8072.1.S1_at:327:171;Dr.8072.1.S1_at:336:95;Dr.8072.1.S1_at:90:521;Dr.8072.1.S1_at:90:547	AF030285;BC162275;BC162291;ENSDART00000015681;NM_131178	Zv7_scaffold2596:61796-62084	+	ENSDARG00000001859	dbx1b	Acc:NP_571253];developing brain homeobox 1b [Source:RefSeq_peptide	30416	ZDB-GENE-000128-11	dbx1b	GO:0003677;GO:0003700;GO:0005634;GO:0006355;GO:0043565;GO:0045449
dre00523	dre00523_1	4	Dr.8073.1.S1_at:214:435;Dr.8073.1.S1_at:310:557;Dr.8073.1.S1_at:408:701;Dr.8073.1.S1_at:561:665	AF030286_2;BC091853;NM_131179_2	Zv7_NA3943:3999-4252	-	ENSDARG00000039510	dbx2	Acc:NP_571254];developing brain homeobox 2 [Source:RefSeq_peptide	30417	ZDB-GENE-000128-13	dbx2	GO:0003677;GO:0003700;GO:0005634;GO:0006355;GO:0043565;GO:0045449
dre00524	dre00524_1	4	Dr.569.1.S1_at:393:549;Dr.569.1.S1_at:428:217;Dr.569.1.S1_at:640:553;Dr.569.1.S1_at:663:53	AF030519;BC098520;BC125661;ENSDART00000064142;ENSDART00000102399;NM_001039974;NM_001077762;NM_131438	chr1:23006246-23006333	-	ENSDARG00000043682	oct1	Acc:NP_001071230];hypothetical protein LOC777714 [Source:RefSeq_peptide	30715;777714;791427	ZDB-GENE-050706-44;ZDB-GENE-061110-46;ZDB-GENE-990415-185	oct1;zgc:109809;zgc:136531	GO:0003674;GO:0003677;GO:0003700;GO:0005575;GO:0005634;GO:0006355;GO:0008150;GO:0043565;GO:0045449
dre00524	dre00524_2	5	Dr.569.1.S1_at:276:219;Dr.569.1.S1_at:425:269;Dr.569.1.S1_at:462:553;Dr.569.1.S1_at:474:159;Dr.569.1.S1_at:508:103	AF030519;BC098520;BC125661;NM_001039974;NM_001077762;NM_131438	chr1:23006052-23006189	-	ENSDARG00000043682	oct1	Acc:NP_001071230];hypothetical protein LOC777714 [Source:RefSeq_peptide	30715;777714;791427	ZDB-GENE-050706-44;ZDB-GENE-061110-46;ZDB-GENE-990415-185	oct1;zgc:109809;zgc:136531	GO:0003674;GO:0003677;GO:0003700;GO:0005575;GO:0005634;GO:0006355;GO:0008150;GO:0043565;GO:0045449
dre00525	dre00525_1	7	Dr.598.1.S1_at:131:401;Dr.598.1.S1_at:141:385;Dr.598.1.S1_at:191:11;Dr.598.1.S1_at:41:345;Dr.598.1.S1_at:459:31;Dr.598.1.S1_at:644:527;Dr.598.1.S1_at:687:249	AF031375;BC110113;NM_131313	chr11:44153414-44153674	-	ENSDARG00000010137	ldb4	Acc:O73715];LIM domain-binding protein 4 (zLdb4). [Source:Uniprot/SWISSPROT	30576;30579	ZDB-GENE-990415-135;ZDB-GENE-990415-138	ldb1a;ldb1b	GO:0003712;GO:0005634;GO:0007275
dre00526	dre00526_1	9	Dr.599.1.S1_at:100:373;Dr.599.1.S1_at:206:363;Dr.599.1.S1_at:386:185;Dr.599.1.S1_at:412:159;Dr.599.1.S1_at:418:291;Dr.599.1.S1_at:453:91;Dr.599.1.S1_at:483:49;Dr.599.1.S1_at:562:379;Dr.599.1.S1_at:67:163	AF031376;ENSDART00000012307;NM_131314_2	chr14:52610787-52621001	+	ENSDARG00000019579	ldb2	Acc:NP_571389];LIM-domain binding factor 2 [Source:RefSeq_peptide	30577	ZDB-GENE-990415-136	ldb2	GO:0003712;GO:0005634;GO:0007275
dre00528	dre00528_1	13	Dr.600.1.S1_at:189:355;Dr.600.1.S1_at:218:283;Dr.600.1.S1_at:299:151;Dr.600.1.S1_at:332:685;Dr.600.1.S1_at:336:17;Dr.600.1.S1_at:33:365;Dr.600.1.S1_at:371:419;Dr.600.1.S1_at:441:685;Dr.600.1.S1_at:460:365;Dr.600.1.S1_at:618:123;Dr.600.1.S1_at:680:413;Dr.600.1.S1_at:694:39;Dr.600.1.S1_at:700:469	AF031377;BC090063;ENSDART00000043556;NM_131315	chr1:19474112-19474690	-	ENSDARG00000034896	ldb2l	Acc:NP_571390];LIM-domain binding factor 2 like [Source:RefSeq_peptide	30578;560174	ZDB-GENE-990415-137	ldb2b	GO:0003712;GO:0005634;GO:0007275
dre00528	dre00528_2	8	Dr.16099.1.S1_at:192:137;Dr.16099.1.S1_at:222:565;Dr.16099.1.S1_at:333:347;Dr.16099.1.S1_at:34:667;Dr.16099.1.S1_at:426:83;Dr.16099.1.S1_at:535:375;Dr.16099.1.S1_at:59:699;Dr.16099.1.S1_at:702:253	BC090063;NM_131315	chr1:19471717-19472132	+	ENSDARG00000034896	ldb2l	Acc:NP_571390];LIM-domain binding factor 2 like [Source:RefSeq_peptide	30578;560174	ZDB-GENE-990415-137	ldb2b	GO:0003712;GO:0005634;GO:0007275
dre00529	dre00529_1	9	Dr.7957.1.S1_at:172:505;Dr.7957.1.S1_at:254:85;Dr.7957.1.S1_at:320:413;Dr.7957.1.S1_at:435:503;Dr.7957.1.S1_at:527:117;Dr.7957.1.S1_at:540:83;Dr.7957.1.S1_at:584:311;Dr.7957.1.S1_at:585:269;Dr.7957.1.S1_at:594:529	AF032390;BC066288;BC162883;BC162902;ENSDART00000001486;ENSDART00000104838;NM_131392	chr19:4789090-4792248	-	ENSDARG00000001303	psmb8	Acc:NP_571467];proteasome (prosome, macropain) subunit, beta type, 8 [Source:RefSeq_peptide	30666;792066	ZDB-GENE-990415-141	psmb8	GO:0004175;GO:0004298;GO:0004866;GO:0005829;GO:0005839;GO:0006511;GO:0008233;GO:0016787;GO:0043234
dre00530	dre00530_1	3	Dr.20627.1.S1_at:516:393;Dr.20627.1.S1_at:707:609;Dr.20627.1.S1_at:77:187	AF155578;BC071478;BC153589;ENSDART00000056554;NM_131151	chr2:34397618-34397685	-	ENSDARG00000038723;ENSDARG00000072016	psmb5	Acc:NP_571226];proteasome (prosome, macropain) subunit, beta type, 5 [Source:RefSeq_peptide	30387	ZDB-GENE-990415-215	psmb5	GO:0004175;GO:0004298;GO:0004866;GO:0005829;GO:0005839;GO:0006511;GO:0008233;GO:0016787;GO:0043234
dre00530	dre00530_2	9	Dr.20627.1.S1_at:1:109;Dr.20627.1.S1_at:215:275;Dr.20627.1.S1_at:228:617;Dr.20627.1.S1_at:24:89;Dr.20627.1.S1_at:46:225;Dr.20627.1.S1_at:476:571;Dr.20627.1.S1_at:653:79;Dr.20627.1.S1_at:693:695;Dr.20627.1.S1_at:704:373	AF155578;BC071478;BC153589;NM_131151	chr2:34397114-34397633	-	ENSDARG00000038723;ENSDARG00000072016	psmb5	Acc:NP_571226];proteasome (prosome, macropain) subunit, beta type, 5 [Source:RefSeq_peptide	30387	ZDB-GENE-990415-215	psmb5	GO:0004175;GO:0004298;GO:0004866;GO:0005829;GO:0005839;GO:0006511;GO:0008233;GO:0016787;GO:0043234
dre00531	dre00531_1	13	Dr.11843.1.S1_at:277:507;Dr.11843.1.S1_at:286:503;Dr.11843.1.S1_at:312:61;Dr.11843.1.S1_at:397:579;Dr.11843.1.S1_at:406:63;Dr.11843.1.S1_at:530:505;Dr.11843.1.S1_at:538:273;Dr.11843.1.S1_at:541:357;Dr.11843.1.S1_at:543:279;Dr.11843.1.S1_at:558:317;Dr.11843.1.S1_at:639:599;Dr.11843.1.S1_at:74:555;Dr.11843.1.S1_at:79:575	AF032392;BC092699;BC165062;ENSDART00000024082;NM_131152	chr23:44995755-45001226	-	ENSDARG00000002240	psmb6	Acc:NP_571227];proteasome (prosome, macropain) subunit, beta type, 6 [Source:RefSeq_peptide	100008309;30388;792820	ZDB-GENE-990415-216	psmb6	GO:0004175;GO:0004298;GO:0004866;GO:0005829;GO:0005839;GO:0006511;GO:0008233;GO:0016787;GO:0043234
dre00531	dre00531_2	3	Dr.11843.1.S1_at:106:111;Dr.11843.1.S1_at:462:225;Dr.11843.1.S1_at:51:169	BC092699;ENSDART00000024082	chr23:44995693-44995756	-	ENSDARG00000002240	psmb6	Acc:NP_571227];proteasome (prosome, macropain) subunit, beta type, 6 [Source:RefSeq_peptide	100008309;30388;792820	ZDB-GENE-990415-216	psmb6	GO:0004175;GO:0004298;GO:0004866;GO:0005829;GO:0005839;GO:0006511;GO:0008233;GO:0016787;GO:0043234
dre00532	dre00532_1	9	Dr.8212.1.S1_at:148:65;Dr.8212.1.S1_at:154:199;Dr.8212.1.S1_at:179:277;Dr.8212.1.S1_at:225:647;Dr.8212.1.S1_at:426:359;Dr.8212.1.S1_at:429:303;Dr.8212.1.S1_at:572:203;Dr.8212.1.S1_at:69:551;Dr.8212.1.S1_at:89:277	AF032393;AF155579;BC078384;BC165916;ENSDART00000000698;ENSDART00000104829;NM_131391	chr19:4804355-4804704	+	ENSDARG00000000656	psmb9a	Acc:NP_571466];proteasome (prosome, macropain) subunit, beta type, 9a [Source:RefSeq_peptide	30665	ZDB-GENE-990415-140	psmb9a	GO:0004175;GO:0004298;GO:0004866;GO:0005829;GO:0005839;GO:0006511;GO:0008233;GO:0016787;GO:0043234
dre00533	dre00533_1	5	Dr.20981.1.S1_at:128:511;Dr.20981.1.S1_at:12:563;Dr.20981.1.S1_at:382:237;Dr.20981.1.S1_at:430:489;Dr.20981.1.S1_at:553:343	AF032394;BC163447;BC163453;ENSDART00000031380;NM_001006594	chr19:4811203-4813093	+	ENSDARG00000036787	abcb3l1	ATP-binding cassette, sub-family B (MDR/TAP), member 3 like 1 [Source:RefSeq_peptide;Acc:NP_001006594]	368771	ZDB-GENE-030616-245;ZDB-GENE-990415-260	abcb3;abcb3l1	GO:0000166;GO:0005507;GO:0005524;GO:0006810;GO:0016021;GO:0016887;GO:0017111;GO:0042626;GO:0046686;GO:0051597
dre00534	dre00534_1	15	Dr.10549.1.S1_at:118:433;Dr.10549.1.S1_at:191:599;Dr.10549.1.S1_at:20:71;Dr.10549.1.S1_at:25:303;Dr.10549.1.S1_at:278:683;Dr.10549.1.S1_at:331:77;Dr.10549.1.S1_at:362:563;Dr.10549.1.S1_at:47:27;Dr.10549.1.S1_at:49:187;Dr.10549.1.S1_at:566:63;Dr.10549.1.S1_at:579:95;Dr.10549.1.S1_at:629:117;Dr.10549.1.S1_at:630:451;Dr.10549.1.S1_at:700:39;Dr.10549.1.S1_at:97:271	BC045866;BC163902;BC163905;ENSDART00000035967;EU126946;EU126947;NM_131200	chr19:4843836-4846292	+	ENSDARG00000022280	brd2	Acc:Q1LWX7];Bromodomain-containing 2. [Source:Uniprot/SPTREMBL	30445	ZDB-GENE-990415-248	brd2a	GO:0003674;GO:0005575
dre00534	dre00534_2	16	Dr.6983.1.A1_at:132:237;Dr.6983.1.A1_at:15:355;Dr.6983.1.A1_at:188:111;Dr.6983.1.A1_at:226:483;Dr.6983.1.A1_at:235:521;Dr.6983.1.A1_at:26:155;Dr.6983.1.A1_at:30:445;Dr.6983.1.A1_at:332:105;Dr.6983.1.A1_at:417:213;Dr.6983.1.A1_at:461:369;Dr.6983.1.A1_at:48:601;Dr.6983.1.A1_at:557:681;Dr.6983.1.A1_at:584:675;Dr.6983.1.A1_at:61:603;Dr.6983.1.A1_at:68:647;Dr.6983.1.A1_at:706:15	BC152231	chr19:4837966-4838271	+	ENSDARG00000022280	brd2	Acc:Q1LWX7];Bromodomain-containing 2. [Source:Uniprot/SPTREMBL	30445	ZDB-GENE-990415-248	brd2a	GO:0003674;GO:0005575
dre00534	dre00534_3	8	Dr.10549.1.S2_at:106:221;Dr.10549.1.S2_at:140:145;Dr.10549.1.S2_at:194:533;Dr.10549.1.S2_at:327:697;Dr.10549.1.S2_at:34:589;Dr.10549.1.S2_at:572:179;Dr.10549.1.S2_at:624:531;Dr.10549.1.S2_at:91:197	BC163902;BC163905;ENSDART00000035967;EU126946;EU126947;NM_131200	chr19:4849014-4851909	+	ENSDARG00000022280	brd2	Acc:Q1LWX7];Bromodomain-containing 2. [Source:Uniprot/SPTREMBL	30445	ZDB-GENE-990415-248	brd2a	GO:0003674;GO:0005575
dre00534	dre00534_4	10	Dr.26333.1.A1_at:130:705;Dr.26333.1.A1_at:158:193;Dr.26333.1.A1_at:209:17;Dr.26333.1.A1_at:282:253;Dr.26333.1.A1_at:384:617;Dr.26333.1.A1_at:390:407;Dr.26333.1.A1_at:404:447;Dr.26333.1.A1_at:526:149;Dr.26333.1.A1_at:697:215;Dr.26333.1.A1_at:78:407	EU126946;EU126947;NM_131200	chr19:4852781-4853249	+	ENSDARG00000022280	brd2	Acc:Q1LWX7];Bromodomain-containing 2. [Source:Uniprot/SPTREMBL	30445	ZDB-GENE-990415-248	brd2a	GO:0003674;GO:0005575
dre00535	dre00535_1	10	Dr.13384.1.S1_at:165:609;Dr.13384.1.S1_at:200:505;Dr.13384.1.S1_at:239:371;Dr.13384.1.S1_at:262:109;Dr.13384.1.S1_at:266:527;Dr.13384.1.S1_at:32:495;Dr.13384.1.S1_at:428:617;Dr.13384.1.S1_at:502:405;Dr.13384.1.S1_at:66:377;Dr.13384.1.S1_at:690:69	AF034606;BC162594;ENSDART00000045110;NM_130973	chr15:40207717-40211667	+	ENSDARG00000006110	chd	Acc:O57472];Chordin precursor (Protein chordino). [Source:Uniprot/SWISSPROT	30161	ZDB-GENE-990415-33	chd	GO:0005786;GO:0007368;GO:0009953;GO:0009968;GO:0010159;GO:0030514;GO:0035050;GO:0035143;GO:0035162;GO:0048264;GO:0060030
dre00535	dre00535_2	3	Dr.13384.1.S1_at:462:655;Dr.13384.1.S1_at:489:133;Dr.13384.1.S1_at:580:333	AF034606;ENSDART00000045110;NM_130973	chr15:40211685-40211803	+	ENSDARG00000006110	chd	Acc:O57472];Chordin precursor (Protein chordino). [Source:Uniprot/SWISSPROT	30161	ZDB-GENE-990415-33	chd	GO:0005786;GO:0007368;GO:0009953;GO:0009968;GO:0010159;GO:0030514;GO:0035050;GO:0035143;GO:0035162;GO:0048264;GO:0060030
dre00536	dre00536_1	16	Dr.582.1.S1_a_at:176:391;Dr.582.1.S1_a_at:233:551;Dr.582.1.S1_a_at:306:639;Dr.582.1.S1_a_at:37:535;Dr.582.1.S1_a_at:384:423;Dr.582.1.S1_a_at:384:603;Dr.582.1.S1_a_at:42:519;Dr.582.1.S1_a_at:457:349;Dr.582.1.S1_a_at:495:31;Dr.582.1.S1_a_at:496:401;Dr.582.1.S1_a_at:504:103;Dr.582.1.S1_a_at:576:71;Dr.582.1.S1_a_at:580:447;Dr.582.1.S1_a_at:644:195;Dr.582.1.S1_a_at:693:667;Dr.582.1.S1_a_at:699:193	AF035481;BC049297;ENSDART00000061261;NM_131038	chr20:41796277-41796686	-	ENSDARG00000041799	cx43	Acc:O57474];Gap junction alpha-1 protein (Connexin-43) (Cx43) (Short fin protein). [Source:Uniprot/SWISSPROT	30236	ZDB-GENE-991105-4	cx43	GO:0005579;GO:0005922;GO:0007154;GO:0016020;GO:0016021;GO:0030154;GO:0035050;GO:0035143;GO:0035162
dre00537	dre00537_1	13	Dr.556.1.S1_at:14:261;Dr.556.1.S1_at:212:277;Dr.556.1.S1_at:228:139;Dr.556.1.S1_at:235:323;Dr.556.1.S1_at:24:431;Dr.556.1.S1_at:324:439;Dr.556.1.S1_at:340:215;Dr.556.1.S1_at:420:409;Dr.556.1.S1_at:42:159;Dr.556.1.S1_at:501:471;Dr.556.1.S1_at:571:27;Dr.556.1.S1_at:576:401;Dr.556.1.S1_at:630:45	AF036148;BC056603;BC066437;ENSDART00000011837;NM_130978	chr9:38052339-38052875	-	ENSDARG00000019566	neurod	Acc:O42202];Neurogenic differentiation factor 1 (NeuroD1) (NeuroD). [Source:Uniprot/SWISSPROT	30169	ZDB-GENE-990415-172	neurod	GO:0003677;GO:0005634;GO:0006350;GO:0006353;GO:0006355;GO:0007399;GO:0030154;GO:0030528;GO:0031564;GO:0045449
dre00538	dre00538_1	14	Dr.583.1.S1_at:104:107;Dr.583.1.S1_at:146:311;Dr.583.1.S1_at:201:239;Dr.583.1.S1_at:224:283;Dr.583.1.S1_at:242:287;Dr.583.1.S1_at:259:509;Dr.583.1.S1_at:267:609;Dr.583.1.S1_at:298:65;Dr.583.1.S1_at:310:407;Dr.583.1.S1_at:426:203;Dr.583.1.S1_at:54:379;Dr.583.1.S1_at:638:395;Dr.583.1.S1_at:675:61;Dr.583.1.S1_at:694:473	AF036325;BC078192;ENSDART00000014696;NM_131443	chr24:20272316-20274183	+	ENSDARG00000002779	pdx1	Acc:NP_571518];pancreatic and duodenal homeobox 1 [Source:RefSeq_peptide	30721	ZDB-GENE-990415-122	pdx1	GO:0003677;GO:0003700;GO:0005634;GO:0006350;GO:0006353;GO:0006355;GO:0031564;GO:0043565;GO:0045449
dre00539	dre00539_1	13	Dr.11838.1.S1_at:166:597;Dr.11838.1.S1_at:180:555;Dr.11838.1.S1_at:186:307;Dr.11838.1.S1_at:205:181;Dr.11838.1.S1_at:274:657;Dr.11838.1.S1_at:296:61;Dr.11838.1.S1_at:300:37;Dr.11838.1.S1_at:350:317;Dr.11838.1.S1_at:402:233;Dr.11838.1.S1_at:445:137;Dr.11838.1.S1_at:490:259;Dr.11838.1.S1_at:631:35;Dr.11838.1.S1_at:686:453	AF036326;AJ237750;BC095013;BC165526;ENSDART00000051222;NM_131056	chr5:30554176-30556896	-	ENSDARG00000035350	ins	Insulin A chain]. [Source:Uniprot/SWISSPROT;Acc:O73727];Insulin precursor [Contains: Insulin B chain	30262	ZDB-GENE-980526-110	ins	GO:0005179;GO:0005576;GO:0005786;GO:0009968
dre00539	dre00539_2	3	Dr.11838.1.S1_at:318:103;Dr.11838.1.S1_at:529:625;Dr.11838.1.S1_at:702:567	AF036326;BC095013;ENSDART00000051222;NM_131056	chr5:30554082-30554145	-	ENSDARG00000035350	ins	Insulin A chain]. [Source:Uniprot/SWISSPROT;Acc:O73727];Insulin precursor [Contains: Insulin B chain	30262	ZDB-GENE-980526-110	ins	GO:0005179;GO:0005576;GO:0005786;GO:0009968
dre00540	dre00540_1	3	Dr.23423.2.S1_s_at:435:535;Dr.23423.2.S1_s_at:653:71;Dr.23423.2.S1_s_at:668:45	AF036958;AF036958_2;AF036958_3;AF036958_4;AF036958_5;AF036958_6;AF095456;AF331968;BC058510_2;BC093133;BC095596;BC097082;BC097083;BC124100;BC125823;BC127387_2;BC127567;BC127568;BC129271;BC152067_5;BC152067_6;BC153382;BC153501;BC154239;BC154239_2;BC164731;BC164731_2;ENSDART00000008439;ENSDART00000024598;ENSDART00000047101;ENSDART00000056088;ENSDART00000056089;ENSDART00000056090;ENSDART00000074085;E…		-	ENSDARG00000038434;ENSDARG00000038435;ENSDARG00000041895	cad;zgc:111913;zp2.2	Acc:NP_001009884];Acc:NP_571405];Acc:NP_571903];carbamoyl-phosphate synthetase 2, aspartate transcarbamylase, and dihydroorotase [Source:RefSeq_peptide;zona pellucida glycoprotein 2 [Source:RefSeq_peptide;zona pellucida glycoprotein 2.3 [Source:RefSeq_peptide	114438;114439;114440;266992;30593;664700	ZDB-GENE-010622-1;ZDB-GENE-010622-2;ZDB-GENE-021030-4;ZDB-GENE-050417-129;ZDB-GENE-050626-76;ZDB-GENE-070820-21;ZDB-GENE-991129-5	cad;zgc:111913;zgc:114014;zgc:174142;zp2;zp2.2;zp2.3	GO:0003674;GO:0003824;GO:0004070;GO:0004086;GO:0005524;GO:0005575;GO:0005737;GO:0005783;GO:0006207;GO:0006520;GO:0006526;GO:0006541;GO:0006807;GO:0008150;GO:0008152;GO:0009058;GO:0016597;GO:0016743;GO:0016787;GO:0016812;GO:0016874;GO:0019856
dre00540	dre00540_2	16	Dr.23435.1.S1_at:155:53;Dr.23435.1.S1_at:16:255;Dr.23435.1.S1_at:235:611;Dr.23435.1.S1_at:296:467;Dr.23435.1.S1_at:367:307;Dr.23435.1.S1_at:386:545;Dr.23435.1.S1_at:409:337;Dr.23435.1.S1_at:40:203;Dr.23435.1.S1_at:418:275;Dr.23435.1.S1_at:450:41;Dr.23435.1.S1_at:513:123;Dr.23435.1.S1_at:521:389;Dr.23435.1.S1_at:526:567;Dr.23435.1.S1_at:624:91;Dr.23435.1.S1_at:73:617;Dr.23435.1.S1_at:92:375	AF331968;BC127567;BC154239;ENSDART00000047101;NM_131827	chr20:55538426-55538611	-	ENSDARG00000038434;ENSDARG00000038435;ENSDARG00000041895	cad;zgc:111913;zp2.2	Acc:NP_001009884];Acc:NP_571405];Acc:NP_571903];carbamoyl-phosphate synthetase 2, aspartate transcarbamylase, and dihydroorotase [Source:RefSeq_peptide;zona pellucida glycoprotein 2 [Source:RefSeq_peptide;zona pellucida glycoprotein 2.3 [Source:RefSeq_peptide	114438;114439;114440;266992;30593;664700	ZDB-GENE-010622-1;ZDB-GENE-010622-2;ZDB-GENE-021030-4;ZDB-GENE-050417-129;ZDB-GENE-050626-76;ZDB-GENE-070820-21;ZDB-GENE-991129-5	cad;zgc:111913;zgc:114014;zgc:174142;zp2;zp2.2;zp2.3	GO:0003674;GO:0003824;GO:0004070;GO:0004086;GO:0005524;GO:0005575;GO:0005737;GO:0005783;GO:0006207;GO:0006520;GO:0006526;GO:0006541;GO:0006807;GO:0008150;GO:0008152;GO:0009058;GO:0016597;GO:0016743;GO:0016787;GO:0016812;GO:0016874;GO:0019856
dre00540	dre00540_3	10	Dr.23439.4.S1_at:164:607;Dr.23439.4.S1_at:191:137;Dr.23439.4.S1_at:213:225;Dr.23439.4.S1_at:231:595;Dr.23439.4.S1_at:272:407;Dr.23439.4.S1_at:335:691;Dr.23439.4.S1_at:515:119;Dr.23439.4.S1_at:527:17;Dr.23439.4.S1_at:564:69;Dr.23439.4.S1_at:659:499	BC058510_2;ENSDART00000056088;ENSDART00000056089;NM_131829	chr20:55529350-55529403	-	ENSDARG00000038434;ENSDARG00000038435;ENSDARG00000041895	cad;zgc:111913;zp2.2	Acc:NP_001009884];Acc:NP_571405];Acc:NP_571903];carbamoyl-phosphate synthetase 2, aspartate transcarbamylase, and dihydroorotase [Source:RefSeq_peptide;zona pellucida glycoprotein 2 [Source:RefSeq_peptide;zona pellucida glycoprotein 2.3 [Source:RefSeq_peptide	114438;114439;114440;266992;30593;664700	ZDB-GENE-010622-1;ZDB-GENE-010622-2;ZDB-GENE-021030-4;ZDB-GENE-050417-129;ZDB-GENE-050626-76;ZDB-GENE-070820-21;ZDB-GENE-991129-5	cad;zgc:111913;zgc:114014;zgc:174142;zp2;zp2.2;zp2.3	GO:0003674;GO:0003824;GO:0004070;GO:0004086;GO:0005524;GO:0005575;GO:0005737;GO:0005783;GO:0006207;GO:0006520;GO:0006526;GO:0006541;GO:0006807;GO:0008150;GO:0008152;GO:0009058;GO:0016597;GO:0016743;GO:0016787;GO:0016812;GO:0016874;GO:0019856
dre00540	dre00540_4	5	Dr.23439.4.S1_at:224:639;Dr.23439.4.S1_at:306:263;Dr.23439.4.S1_at:365:359;Dr.23439.4.S1_at:462:217;Dr.23439.4.S1_at:607:71	BC058510_2;NM_131829	chr20:55529338-55529372	-	ENSDARG00000038434;ENSDARG00000038435;ENSDARG00000041895	cad;zgc:111913;zp2.2	Acc:NP_001009884];Acc:NP_571405];Acc:NP_571903];carbamoyl-phosphate synthetase 2, aspartate transcarbamylase, and dihydroorotase [Source:RefSeq_peptide;zona pellucida glycoprotein 2 [Source:RefSeq_peptide;zona pellucida glycoprotein 2.3 [Source:RefSeq_peptide	114438;114439;114440;266992;30593;664700	ZDB-GENE-010622-1;ZDB-GENE-010622-2;ZDB-GENE-021030-4;ZDB-GENE-050417-129;ZDB-GENE-050626-76;ZDB-GENE-070820-21;ZDB-GENE-991129-5	cad;zgc:111913;zgc:114014;zgc:174142;zp2;zp2.2;zp2.3	GO:0003674;GO:0003824;GO:0004070;GO:0004086;GO:0005524;GO:0005575;GO:0005737;GO:0005783;GO:0006207;GO:0006520;GO:0006526;GO:0006541;GO:0006807;GO:0008150;GO:0008152;GO:0009058;GO:0016597;GO:0016743;GO:0016787;GO:0016812;GO:0016874;GO:0019856
dre00540	dre00540_5	16	Dr.19916.2.A1_s_at:130:261;Dr.19916.2.A1_s_at:225:43;Dr.19916.2.A1_s_at:379:89;Dr.19916.2.A1_s_at:390:103;Dr.19916.2.A1_s_at:397:487;Dr.19916.2.A1_s_at:403:527;Dr.19916.2.A1_s_at:422:609;Dr.19916.2.A1_s_at:422:703;Dr.19916.2.A1_s_at:545:75;Dr.19916.2.A1_s_at:54:579;Dr.19916.2.A1_s_at:627:495;Dr.19916.2.A1_s_at:685:309;Dr.19916.2.A1_s_at:686:443;Dr.19916.2.A1_s_at:688:219;Dr.19916.2.A1_s_at:691:25…	BC097082;BC097083;BC127387_2;ENSDART00000024598;ENSDART00000099465;NM_001039883	chr20:55516092-55516311	-	ENSDARG00000038434;ENSDARG00000038435;ENSDARG00000041895	cad;zgc:111913;zp2.2	Acc:NP_001009884];Acc:NP_571405];Acc:NP_571903];carbamoyl-phosphate synthetase 2, aspartate transcarbamylase, and dihydroorotase [Source:RefSeq_peptide;zona pellucida glycoprotein 2 [Source:RefSeq_peptide;zona pellucida glycoprotein 2.3 [Source:RefSeq_peptide	114438;114439;114440;266992;30593;664700	ZDB-GENE-010622-1;ZDB-GENE-010622-2;ZDB-GENE-021030-4;ZDB-GENE-050417-129;ZDB-GENE-050626-76;ZDB-GENE-070820-21;ZDB-GENE-991129-5	cad;zgc:111913;zgc:114014;zgc:174142;zp2;zp2.2;zp2.3	GO:0003674;GO:0003824;GO:0004070;GO:0004086;GO:0005524;GO:0005575;GO:0005737;GO:0005783;GO:0006207;GO:0006520;GO:0006526;GO:0006541;GO:0006807;GO:0008150;GO:0008152;GO:0009058;GO:0016597;GO:0016743;GO:0016787;GO:0016812;GO:0016874;GO:0019856
dre00541	dre00541_1	16	Dr.606.1.S2_at:161:461;Dr.606.1.S2_at:196:697;Dr.606.1.S2_at:259:453;Dr.606.1.S2_at:286:277;Dr.606.1.S2_at:319:45;Dr.606.1.S2_at:35:385;Dr.606.1.S2_at:360:641;Dr.606.1.S2_at:437:369;Dr.606.1.S2_at:461:377;Dr.606.1.S2_at:475:267;Dr.606.1.S2_at:494:473;Dr.606.1.S2_at:565:415;Dr.606.1.S2_at:67:165;Dr.606.1.S2_at:691:167;Dr.606.1.S2_at:706:367;Dr.606.1.S2_at:71:75	AF038425;ENSDART00000017977;NM_131345	chr2:51245023-51245528	-	ENSDARG00000014986	acvr1	ACVR1 activin A receptor, type I [Source:RefSeq_peptide;Acc:NP_571420]	30615	ZDB-GENE-990415-9	acvr1	GO:0001944;GO:0004672;GO:0004674;GO:0004675;GO:0004872;GO:0005024;GO:0005524;GO:0005737;GO:0005887;GO:0005938;GO:0006468;GO:0007368;GO:0007420;GO:0009952;GO:0009953;GO:0016020;GO:0016301;GO:0021556;GO:0030509;GO:0030510;GO:0035050;GO:0035124;GO:0035162;GO:0042475;GO:0042476;GO:0046588;GO:0048264;GO:0048332;GO:0051216;GO:0060030
dre00542	dre00542_1	14	Dr.1458.1.S1_at:158:673;Dr.1458.1.S1_at:167:243;Dr.1458.1.S1_at:191:349;Dr.1458.1.S1_at:208:679;Dr.1458.1.S1_at:222:521;Dr.1458.1.S1_at:223:559;Dr.1458.1.S1_at:280:369;Dr.1458.1.S1_at:29:245;Dr.1458.1.S1_at:437:651;Dr.1458.1.S1_at:453:267;Dr.1458.1.S1_at:557:605;Dr.1458.1.S1_at:602:513;Dr.1458.1.S1_at:633:277;Dr.1458.1.S1_at:9:651	AF038873;AF045432;BC068324;EF488003;EF488004;ENSDART00000036541;ENSDART00000083063;NM_213237	chr22:14151852-14152324	+	ENSDARG00000019930	tal1	Acc:NP_998402];T-cell acute lymphocytic leukemia 1 [Source:RefSeq_peptide	30766	ZDB-GENE-980526-501	tal1	GO:0001525;GO:0001568;GO:0003700;GO:0005634;GO:0030097;GO:0030218;GO:0030528;GO:0030878;GO:0035162;GO:0045449;GO:0045603
dre00543	dre00543_1	14	Dr.8181.1.S1_at:175:345;Dr.8181.1.S1_at:205:337;Dr.8181.1.S1_at:22:325;Dr.8181.1.S1_at:255:285;Dr.8181.1.S1_at:260:481;Dr.8181.1.S1_at:269:203;Dr.8181.1.S1_at:345:55;Dr.8181.1.S1_at:372:17;Dr.8181.1.S1_at:385:489;Dr.8181.1.S1_at:523:413;Dr.8181.1.S1_at:544:155;Dr.8181.1.S1_at:561:563;Dr.8181.1.S1_at:665:243;Dr.8181.1.S1_at:709:247	AF039410;AF060696;BC067377;NM_131553	chr2:42752047-42752534	-	ENSDARG00000038569	fzd8b	Acc:NP_571628];frizzled homolog 8b [Source:RefSeq_peptide	58072	ZDB-GENE-000328-4	fzd8b	GO:0004926;GO:0004930;GO:0007166;GO:0016020
dre00546	dre00546_1	16	Dr.23451.1.S1_s_at:202:121;Dr.23451.1.S1_s_at:205:661;Dr.23451.1.S1_s_at:210:183;Dr.23451.1.S1_s_at:286:185;Dr.23451.1.S1_s_at:389:29;Dr.23451.1.S1_s_at:531:531;Dr.23451.1.S1_s_at:532:293;Dr.23451.1.S1_s_at:544:73;Dr.23451.1.S1_s_at:583:325;Dr.23451.1.S1_s_at:583:425;Dr.23451.1.S1_s_at:585:227;Dr.23451.1.S1_s_at:622:477;Dr.23451.1.S1_s_at:637:557;Dr.23451.1.S1_s_at:78:15;Dr.23451.1.S1_s_at:88:511…	AF039412;AF060697;AF117389;BC056273;BC063227;ENSDART00000066835;NM_130918	chr24:3779284-3779751	-	ENSDARG00000045444	fzd8a	Acc:NP_571629];frizzled homolog 8a [Source:RefSeq_peptide	58073	ZDB-GENE-000328-3	fzd8a	GO:0004926;GO:0004930;GO:0007166;GO:0016020;GO:0016055
dre00546	dre00546_2	16	Dr.8830.1.S1_at:158:499;Dr.8830.1.S1_at:177:461;Dr.8830.1.S1_at:191:141;Dr.8830.1.S1_at:227:277;Dr.8830.1.S1_at:316:477;Dr.8830.1.S1_at:319:675;Dr.8830.1.S1_at:33:639;Dr.8830.1.S1_at:343:611;Dr.8830.1.S1_at:352:265;Dr.8830.1.S1_at:441:541;Dr.8830.1.S1_at:582:671;Dr.8830.1.S1_at:5:327;Dr.8830.1.S1_at:610:281;Dr.8830.1.S1_at:619:75;Dr.8830.1.S1_at:697:175;Dr.8830.1.S1_at:88:55	AF039412;BC056273;BC063227;NM_130918	chr24:3778767-3779103	-	ENSDARG00000045444	fzd8a	Acc:NP_571629];frizzled homolog 8a [Source:RefSeq_peptide	58073	ZDB-GENE-000328-3	fzd8a	GO:0004926;GO:0004930;GO:0007166;GO:0016020;GO:0016055
dre00547	dre00547_1	16	Dr.23454.2.S1_s_at:106:619;Dr.23454.2.S1_s_at:139:263;Dr.23454.2.S1_s_at:164:25;Dr.23454.2.S1_s_at:208:537;Dr.23454.2.S1_s_at:20:343;Dr.23454.2.S1_s_at:364:73;Dr.23454.2.S1_s_at:380:243;Dr.23454.2.S1_s_at:390:267;Dr.23454.2.S1_s_at:435:139;Dr.23454.2.S1_s_at:451:65;Dr.23454.2.S1_s_at:464:243;Dr.23454.2.S1_s_at:476:399;Dr.23454.2.S1_s_at:636:665;Dr.23454.2.S1_s_at:646:675;Dr.23454.2.S1_s_at:695:99…	AF039952;BC044354;BC058318;BC065961;BC070001;BC165334;ENSDART00000061593;ENSDART00000102679;NM_131150;U43898;Y07906	chr9:5413700-5414043	+	ENSDARG00000042032	pou12	Acc:P56224];POU domain protein 12 (POU domain protein zp-12) (Class III POU domain protein taichi) (Brain-specific homeobox/POU domain protein 1.1) (Brn- 1.1). [Source:Uniprot/SWISSPROT	30386	ZDB-GENE-980526-220	pou12	GO:0003677;GO:0003700;GO:0005634;GO:0006350;GO:0006353;GO:0006355;GO:0031564;GO:0043565;GO:0045449
dre00547	dre00547_2	16	Dr.37.1.S1_a_at:101:127;Dr.37.1.S1_a_at:132:3;Dr.37.1.S1_a_at:149:279;Dr.37.1.S1_a_at:176:695;Dr.37.1.S1_a_at:188:605;Dr.37.1.S1_a_at:263:289;Dr.37.1.S1_a_at:291:359;Dr.37.1.S1_a_at:32:211;Dr.37.1.S1_a_at:335:627;Dr.37.1.S1_a_at:346:349;Dr.37.1.S1_a_at:403:177;Dr.37.1.S1_a_at:413:27;Dr.37.1.S1_a_at:432:185;Dr.37.1.S1_a_at:433:269;Dr.37.1.S1_a_at:505:225;Dr.37.1.S1_a_at:648:323	AF039952;BC058318;BC065961;BC070001;ENSDART00000061593;NM_131150;Y07906	chr9:5414494-5414585	+	ENSDARG00000042032	pou12	Acc:P56224];POU domain protein 12 (POU domain protein zp-12) (Class III POU domain protein taichi) (Brain-specific homeobox/POU domain protein 1.1) (Brn- 1.1). [Source:Uniprot/SWISSPROT	30386	ZDB-GENE-980526-220	pou12	GO:0003677;GO:0003700;GO:0005634;GO:0006350;GO:0006353;GO:0006355;GO:0031564;GO:0043565;GO:0045449
dre00547	dre00547_3	16	Dr.37.2.S1_at:109:329;Dr.37.2.S1_at:185:27;Dr.37.2.S1_at:246:431;Dr.37.2.S1_at:295:417;Dr.37.2.S1_at:325:341;Dr.37.2.S1_at:390:75;Dr.37.2.S1_at:394:499;Dr.37.2.S1_at:401:647;Dr.37.2.S1_at:407:271;Dr.37.2.S1_at:426:263;Dr.37.2.S1_at:478:573;Dr.37.2.S1_at:548:461;Dr.37.2.S1_at:57:13;Dr.37.2.S1_at:659:47;Dr.37.2.S1_at:666:29;Dr.37.2.S1_at:673:623	BC058318;BC065961;BC070001;ENSDART00000061593;Y07906	chr9:5414998-5415295	+	ENSDARG00000042032	pou12	Acc:P56224];POU domain protein 12 (POU domain protein zp-12) (Class III POU domain protein taichi) (Brain-specific homeobox/POU domain protein 1.1) (Brn- 1.1). [Source:Uniprot/SWISSPROT	30386	ZDB-GENE-980526-220	pou12	GO:0003677;GO:0003700;GO:0005634;GO:0006350;GO:0006353;GO:0006355;GO:0031564;GO:0043565;GO:0045449
dre00548	dre00548_1	3	Dr.581.1.S1_at:12:319;Dr.581.1.S1_at:270:147;Dr.581.1.S1_at:399:287	AF041440;AF041441;BC095007;BC152111;BC152235;ENSDART00000042441;ENSDART00000101023;NM_131092	chr10:9103926-9104086	-	ENSDARG00000035095	oep	Acc:NP_571167];one-eyed pinhead [Source:RefSeq_peptide	30304	ZDB-GENE-990415-198	oep	GO:0001706;GO:0001756;GO:0007368;GO:0007498;GO:0008354;GO:0009897;GO:0030325;GO:0030903;GO:0042661;GO:0048339;GO:0050930
dre00548	dre00548_2	12	Dr.581.1.S1_at:161:333;Dr.581.1.S1_at:187:219;Dr.581.1.S1_at:280:643;Dr.581.1.S1_at:305:31;Dr.581.1.S1_at:355:481;Dr.581.1.S1_at:390:475;Dr.581.1.S1_at:398:189;Dr.581.1.S1_at:528:151;Dr.581.1.S1_at:643:213;Dr.581.1.S1_at:691:471;Dr.581.1.S1_at:695:703;Dr.581.1.S1_at:697:563	AF041440;AF041441;BC152111;BC152235;ENSDART00000042441;ENSDART00000101023;NM_131092	chr10:9103520-9103935	-	ENSDARG00000035095	oep	Acc:NP_571167];one-eyed pinhead [Source:RefSeq_peptide	30304	ZDB-GENE-990415-198	oep	GO:0001706;GO:0001756;GO:0007368;GO:0007498;GO:0008354;GO:0009897;GO:0030325;GO:0030903;GO:0042661;GO:0048339;GO:0050930
dre00549	dre00549_1	13	Dr.1383.1.S1_at:130:603;Dr.1383.1.S1_at:194:275;Dr.1383.1.S1_at:217:3;Dr.1383.1.S1_at:248:495;Dr.1383.1.S1_at:28:261;Dr.1383.1.S1_at:380:271;Dr.1383.1.S1_at:430:311;Dr.1383.1.S1_at:491:705;Dr.1383.1.S1_at:545:383;Dr.1383.1.S1_at:590:355;Dr.1383.1.S1_at:606:417;Dr.1383.1.S1_at:660:115;Dr.1383.1.S1_at:86:593	AF042108;AF068772;BC065359;ENSDART00000020084;NM_131310	chr20:53936464-53940340	+	ENSDARG00000029150	hsp90ab1	Acc:O57521];Heat shock protein HSP 90-beta. [Source:Uniprot/SWISSPROT	30573	ZDB-GENE-990415-95	hsp90ab1	GO:0000166;GO:0005524;GO:0006457;GO:0051082
dre00550	dre00550_1	7	Dr.609.1.S1_at:265:37;Dr.609.1.S1_at:311:549;Dr.609.1.S1_at:367:27;Dr.609.1.S1_at:386:679;Dr.609.1.S1_at:398:593;Dr.609.1.S1_at:480:317;Dr.609.1.S1_at:628:151	AF042191;ENSDART00000092839;ENSDART00000093250;NM_131209	Zv7_NA1015:61359-61663	+	ENSDARG00000006467	pcdh8	Acc:NP_571284];protocadherin 8 [Source:RefSeq_peptide	30456	ZDB-GENE-980526-242	pcdh8	GO:0005262;GO:0005509;GO:0006816;GO:0007156;GO:0016020;GO:0019855
dre00551	dre00551_1	11	Dr.21026.1.A1_at:126:545;Dr.21026.1.A1_at:173:435;Dr.21026.1.A1_at:202:595;Dr.21026.1.A1_at:231:695;Dr.21026.1.A1_at:280:615;Dr.21026.1.A1_at:322:705;Dr.21026.1.A1_at:412:353;Dr.21026.1.A1_at:419:109;Dr.21026.1.A1_at:434:617;Dr.21026.1.A1_at:486:483;Dr.21026.1.A1_at:546:379	AF043902;BC066445;ENSDART00000076443;NM_212571	chr1:11790876-11791168	+	ENSDARG00000054274	pcdh10a	Acc:NP_997736];protocadherin 10a [Source:RefSeq_peptide	100008522;259186	ZDB-GENE-020731-1	pcdh10a	GO:0005262;GO:0005509;GO:0006816;GO:0007156;GO:0016020;GO:0019855
dre00551	dre00551_2	11	Dr.21026.1.S1_at:149:445;Dr.21026.1.S1_at:177:291;Dr.21026.1.S1_at:193:601;Dr.21026.1.S1_at:274:431;Dr.21026.1.S1_at:302:135;Dr.21026.1.S1_at:338:691;Dr.21026.1.S1_at:372:7;Dr.21026.1.S1_at:378:301;Dr.21026.1.S1_at:512:115;Dr.21026.1.S1_at:535:181;Dr.21026.1.S1_at:564:265	AF043902;BC066445;ENSDART00000076443;NM_212571	chr1:11790869-11791166	-	ENSDARG00000054274	pcdh10a	Acc:NP_997736];protocadherin 10a [Source:RefSeq_peptide	100008522;259186	ZDB-GENE-020731-1	pcdh10a	GO:0005262;GO:0005509;GO:0006816;GO:0007156;GO:0016020;GO:0019855
dre00551	dre00551_3	11	Dr.21790.1.A1_at:110:151;Dr.21790.1.A1_at:135:417;Dr.21790.1.A1_at:173:7;Dr.21790.1.A1_at:228:219;Dr.21790.1.A1_at:22:285;Dr.21790.1.A1_at:379:487;Dr.21790.1.A1_at:389:621;Dr.21790.1.A1_at:428:37;Dr.21790.1.A1_at:457:381;Dr.21790.1.A1_at:661:687;Dr.21790.1.A1_at:690:325	BC066445;ENSDART00000076443;NM_212571	chr1:11761947-11762148	-	ENSDARG00000054274	pcdh10a	Acc:NP_997736];protocadherin 10a [Source:RefSeq_peptide	100008522;259186	ZDB-GENE-020731-1	pcdh10a	GO:0005262;GO:0005509;GO:0006816;GO:0007156;GO:0016020;GO:0019855
dre00552	dre00552_1	6	Dr.21025.1.A1_at:125:433;Dr.21025.1.A1_at:165:511;Dr.21025.1.A1_at:280:515;Dr.21025.1.A1_at:325:163;Dr.21025.1.A1_at:473:579;Dr.21025.1.A1_at:526:273	AF043903;ENSDART00000100591;ENSDART00000100595	chr10:17715256-17715535	-	ENSDARG00000043959;ENSDARG00000069234;ENSDARG00000069238;ENSDARG00000069239	pcdh1a3;pcdh1a4;pcdh1a6	Acc:NP_001019268];Acc:NP_001019270];Acc:NP_001019272];protocadherin 1 alpha 3 [Source:RefSeq_peptide;protocadherin 1 alpha 4 [Source:RefSeq_peptide;protocadherin 1 alpha 6 [Source:RefSeq_peptide	100006818;100006842;100006892;100006990;100007008;100007089;100007115;497126;497127;497129	ZDB-GENE-020731-2;ZDB-GENE-050202-3;ZDB-GENE-050202-4;ZDB-GENE-050203-2	pcdh1a3;pcdh1a4;pcdh1a6;pcdha	GO:0005262;GO:0005509;GO:0006816;GO:0007156;GO:0016020;GO:0019855
dre00552	dre00552_2	5	Dr.21025.1.S1_at:112:343;Dr.21025.1.S1_at:167:249;Dr.21025.1.S1_at:454:303;Dr.21025.1.S1_at:54:61;Dr.21025.1.S1_at:6:207	AF043903;ENSDART00000100591;ENSDART00000100595	chr10:17715263-17715528	+	ENSDARG00000043959;ENSDARG00000069234;ENSDARG00000069238;ENSDARG00000069239	pcdh1a3;pcdh1a4;pcdh1a6	Acc:NP_001019268];Acc:NP_001019270];Acc:NP_001019272];protocadherin 1 alpha 3 [Source:RefSeq_peptide;protocadherin 1 alpha 4 [Source:RefSeq_peptide;protocadherin 1 alpha 6 [Source:RefSeq_peptide	100006818;100006842;100006892;100006990;100007008;100007089;100007115;497126;497127;497129	ZDB-GENE-020731-2;ZDB-GENE-050202-3;ZDB-GENE-050202-4;ZDB-GENE-050203-2	pcdh1a3;pcdh1a4;pcdh1a6;pcdha	GO:0005262;GO:0005509;GO:0006816;GO:0007156;GO:0016020;GO:0019855
dre00553	dre00553_1	14	Dr.21024.1.A1_at:164:529;Dr.21024.1.A1_at:202:7;Dr.21024.1.A1_at:20:255;Dr.21024.1.A1_at:255:653;Dr.21024.1.A1_at:259:469;Dr.21024.1.A1_at:263:381;Dr.21024.1.A1_at:290:343;Dr.21024.1.A1_at:295:5;Dr.21024.1.A1_at:319:11;Dr.21024.1.A1_at:31:227;Dr.21024.1.A1_at:351:541;Dr.21024.1.A1_at:59:231;Dr.21024.1.A1_at:642:385;Dr.21024.1.A1_at:665:663	AF043904;ENSDART00000011710	chr14:413158-413509	+	ENSDARG00000014552	pcdhb	Acc:O93302];Protocadherin extracellular domain (Fragment). [Source:Uniprot/SPTREMBL	259185	ZDB-GENE-020731-3	pcdhb	GO:0005262;GO:0005509;GO:0006816;GO:0007156;GO:0016020;GO:0019855
dre00553	dre00553_2	13	Dr.21024.1.S1_at:11:197;Dr.21024.1.S1_at:140:395;Dr.21024.1.S1_at:160:681;Dr.21024.1.S1_at:172:581;Dr.21024.1.S1_at:207:565;Dr.21024.1.S1_at:31:405;Dr.21024.1.S1_at:433:129;Dr.21024.1.S1_at:457:413;Dr.21024.1.S1_at:473:695;Dr.21024.1.S1_at:56:541;Dr.21024.1.S1_at:592:653;Dr.21024.1.S1_at:664:605;Dr.21024.1.S1_at:6:415	AF043904;ENSDART00000011710	chr14:413143-413509	-	ENSDARG00000014552	pcdhb	Acc:O93302];Protocadherin extracellular domain (Fragment). [Source:Uniprot/SPTREMBL	259185	ZDB-GENE-020731-3	pcdhb	GO:0005262;GO:0005509;GO:0006816;GO:0007156;GO:0016020;GO:0019855
dre00554	dre00554_1	8	Dr.179.1.S1_at:116:77;Dr.179.1.S1_at:245:395;Dr.179.1.S1_at:355:305;Dr.179.1.S1_at:495:547;Dr.179.1.S1_at:510:303;Dr.179.1.S1_at:516:181;Dr.179.1.S1_at:52:41;Dr.179.1.S1_at:649:43	AF044977;AF077225;BC095003;BC165213;ENSDART00000007090;NM_131058	chr8:46515044-46515318	+	ENSDARG00000007329	tbx16	Acc:NP_571133];T-box gene 16 [Source:RefSeq_peptide	30264	ZDB-GENE-990615-5	tbx16	GO:0003700;GO:0005634;GO:0006355;GO:0007368;GO:0007498;GO:0030218;GO:0035050;GO:0048389
dre00554	dre00554_2	8	Dr.179.1.S1_at:107:25;Dr.179.1.S1_at:111:211;Dr.179.1.S1_at:262:159;Dr.179.1.S1_at:529:71;Dr.179.1.S1_at:587:335;Dr.179.1.S1_at:640:573;Dr.179.1.S1_at:642:285;Dr.179.1.S1_at:677:385	AF044977;AF077225;BC095003;ENSDART00000007090;NM_131058	chr8:46515309-46515519	+	ENSDARG00000007329	tbx16	Acc:NP_571133];T-box gene 16 [Source:RefSeq_peptide	30264	ZDB-GENE-990615-5	tbx16	GO:0003700;GO:0005634;GO:0006355;GO:0007368;GO:0007498;GO:0030218;GO:0035050;GO:0048389
dre00554	dre00554_3	9	Dr.179.1.S2_at:117:163;Dr.179.1.S2_at:185:223;Dr.179.1.S2_at:239:77;Dr.179.1.S2_at:272:675;Dr.179.1.S2_at:31:687;Dr.179.1.S2_at:330:57;Dr.179.1.S2_at:407:257;Dr.179.1.S2_at:579:657;Dr.179.1.S2_at:86:667	AF077225;NM_131058	chr8:46515748-46516260	+	ENSDARG00000007329	tbx16	Acc:NP_571133];T-box gene 16 [Source:RefSeq_peptide	30264	ZDB-GENE-990615-5	tbx16	GO:0003700;GO:0005634;GO:0006355;GO:0007368;GO:0007498;GO:0030218;GO:0035050;GO:0048389
dre00555	dre00555_1	11	Dr.5741.1.S1_at:127:411;Dr.5741.1.S1_at:152:485;Dr.5741.1.S1_at:271:363;Dr.5741.1.S1_at:275:365;Dr.5741.1.S1_at:323:125;Dr.5741.1.S1_at:45:531;Dr.5741.1.S1_at:50:313;Dr.5741.1.S1_at:520:397;Dr.5741.1.S1_at:590:659;Dr.5741.1.S1_at:624:303;Dr.5741.1.S1_at:6:399	AF047412;BC076051;ENSDART00000003508;ENSDART00000077621;NM_131241	chr21:23187379-23189541	+	ENSDARG00000005616	bfb	Acc:NP_571316];complement component bfb [Source:RefSeq_peptide	30489;792395	ZDB-GENE-990415-34	bfb
dre00555	dre00555_2	3	Dr.5741.1.S1_at:114:49;Dr.5741.1.S1_at:225:293;Dr.5741.1.S1_at:337:549	BC076051;ENSDART00000003508;NM_131241	chr21:23191034-23191088	+	ENSDARG00000005616	bfb	Acc:NP_571316];complement component bfb [Source:RefSeq_peptide	30489;792395	ZDB-GENE-990415-34	bfb
dre00556	dre00556_1	5	Dr.7722.1.A1_at:195:47;Dr.7722.1.A1_at:246:547;Dr.7722.1.A1_at:25:701;Dr.7722.1.A1_at:30:557;Dr.7722.1.A1_at:53:349	BC055564;BC153477;ENSDART00000024624	Zv7_scaffold2597:82334-82583	+	ENSDARG00000012694	sb:cb26	Acc:Q7SXK0];Sb:cb26 protein (Fragment). [Source:Uniprot/SPTREMBL	100003961	ZDB-GENE-030131-9749;ZDB-GENE-990415-35	c3a;sb:cb26	GO:0004866
dre00556	dre00556_2	7	Dr.7722.1.A1_at:345:255;Dr.7722.1.A1_at:425:217;Dr.7722.1.A1_at:42:209;Dr.7722.1.A1_at:555:221;Dr.7722.1.A1_at:78:379;Dr.7722.1.A1_at:86:307;Dr.7722.1.A1_at:99:117	BC055564;ENSDART00000024624	Zv7_scaffold2597:78687-82321	+	ENSDARG00000012694	sb:cb26	Acc:Q7SXK0];Sb:cb26 protein (Fragment). [Source:Uniprot/SPTREMBL	100003961	ZDB-GENE-030131-9749;ZDB-GENE-990415-35	c3a;sb:cb26	GO:0004866
dre00556	dre00556_3	3	Dr.6845.1.S1_at:20:169;Dr.6845.1.S1_at:377:527;Dr.6845.1.S1_at:432:685	BC153477	Zv7_scaffold2597:115007-115078	+	ENSDARG00000012694	sb:cb26	Acc:Q7SXK0];Sb:cb26 protein (Fragment). [Source:Uniprot/SPTREMBL	100003961	ZDB-GENE-030131-9749;ZDB-GENE-990415-35	c3a;sb:cb26	GO:0004866
dre00557	dre00557_1	13	Dr.1307.1.S1_at:115:203;Dr.1307.1.S1_at:138:537;Dr.1307.1.S1_at:167:71;Dr.1307.1.S1_at:179:663;Dr.1307.1.S1_at:285:121;Dr.1307.1.S1_at:31:641;Dr.1307.1.S1_at:346:231;Dr.1307.1.S1_at:34:493;Dr.1307.1.S1_at:437:437;Dr.1307.1.S1_at:493:17;Dr.1307.1.S1_at:582:295;Dr.1307.1.S1_at:632:253;Dr.1307.1.S1_at:681:439	AF052245;ENSDART00000010813;NM_131299	chr18:42463461-42463971	-	ENSDARG00000012788	foxa3	Acc:NP_571374];forkhead box A3 [Source:RefSeq_peptide	30559	ZDB-GENE-980526-423	foxa3	GO:0003700;GO:0005634;GO:0006355;GO:0007420;GO:0021999;GO:0043565
dre00558	dre00558_1	14	Dr.587.1.S1_at:145:597;Dr.587.1.S1_at:182:471;Dr.587.1.S1_at:283:183;Dr.587.1.S1_at:348:663;Dr.587.1.S1_at:437:217;Dr.587.1.S1_at:459:477;Dr.587.1.S1_at:490:607;Dr.587.1.S1_at:523:663;Dr.587.1.S1_at:538:411;Dr.587.1.S1_at:552:231;Dr.587.1.S1_at:593:313;Dr.587.1.S1_at:611:151;Dr.587.1.S1_at:681:121;Dr.587.1.S1_at:693:475	AF052246;BC056754;BC066395;ENSDART00000067006;NM_131285	chr25:27989076-27989593	+	ENSDARG00000045569	foxb1.2	Acc:NP_571360];forkhead box B1.2 [Source:RefSeq_peptide	30542	ZDB-GENE-990616-47	foxb1.2	GO:0003677;GO:0003700;GO:0005634;GO:0006350;GO:0006353;GO:0006355;GO:0031564;GO:0043565
dre00559	dre00559_1	16	Dr.588.1.S1_at:137:345;Dr.588.1.S1_at:154:313;Dr.588.1.S1_at:166:65;Dr.588.1.S1_at:209:393;Dr.588.1.S1_at:288:465;Dr.588.1.S1_at:28:665;Dr.588.1.S1_at:308:637;Dr.588.1.S1_at:335:543;Dr.588.1.S1_at:339:331;Dr.588.1.S1_at:470:263;Dr.588.1.S1_at:534:639;Dr.588.1.S1_at:562:485;Dr.588.1.S1_at:584:539;Dr.588.1.S1_at:60:77;Dr.588.1.S1_at:656:215;Dr.588.1.S1_at:90:441	AF052247;BC080222;ENSDART00000052860;NM_131282	chr14:38470090-38470646	-	ENSDARG00000036385	foxa	Acc:NP_571357];forkhead box A sequence [Source:RefSeq_peptide	100002808;30539	ZDB-GENE-990415-76	foxa	GO:0000166;GO:0003677;GO:0003700;GO:0005524;GO:0005634;GO:0006350;GO:0006353;GO:0006355;GO:0031564;GO:0043565
dre00560	dre00560_1	13	Dr.589.1.S1_at:108:313;Dr.589.1.S1_at:111:25;Dr.589.1.S1_at:141:419;Dr.589.1.S1_at:150:537;Dr.589.1.S1_at:235:299;Dr.589.1.S1_at:236:297;Dr.589.1.S1_at:259:15;Dr.589.1.S1_at:369:659;Dr.589.1.S1_at:374:311;Dr.589.1.S1_at:532:571;Dr.589.1.S1_at:537:427;Dr.589.1.S1_at:645:183;Dr.589.1.S1_at:672:287	AF052248;AF052651;BC078426;NM_131283	chr7:34126410-34126884	-	ENSDARG00000053650	foxb1.1	Acc:NP_571358];forkhead box B1.1 [Source:RefSeq_peptide	30540;796098;799571	ZDB-GENE-990415-77	foxb1.1	GO:0003700;GO:0005634;GO:0006355;GO:0007420;GO:0043565
dre00561	dre00561_1	7	Dr.590.1.S1_at:122:685;Dr.590.1.S1_at:257:103;Dr.590.1.S1_at:320:131;Dr.590.1.S1_at:359:229;Dr.590.1.S1_at:414:259;Dr.590.1.S1_at:50:15;Dr.590.1.S1_at:669:613	AF052249;BC095603;ENSDART00000017695;NM_131290	chr6:17355588-17355722	-	ENSDARG00000021032	foxd3	Acc:NP_571365];forkhead box D3 [Source:RefSeq_peptide	30548	ZDB-GENE-980526-143	foxd3	GO:0001755;GO:0003677;GO:0003700;GO:0005634;GO:0006350;GO:0006353;GO:0006355;GO:0007422;GO:0014032;GO:0016563;GO:0031564;GO:0043565;GO:0048484;GO:0048485;GO:0048937;GO:0050931;GO:0050935;GO:0051216
dre00561	dre00561_2	5	Dr.590.1.S1_at:154:357;Dr.590.1.S1_at:212:21;Dr.590.1.S1_at:471:553;Dr.590.1.S1_at:515:415;Dr.590.1.S1_at:659:599	AF052249;BC095603;NM_131290	chr6:17355471-17355603	-	ENSDARG00000021032	foxd3	Acc:NP_571365];forkhead box D3 [Source:RefSeq_peptide	30548	ZDB-GENE-980526-143	foxd3	GO:0001755;GO:0003677;GO:0003700;GO:0005634;GO:0006350;GO:0006353;GO:0006355;GO:0007422;GO:0014032;GO:0016563;GO:0031564;GO:0043565;GO:0048484;GO:0048485;GO:0048937;GO:0050931;GO:0050935;GO:0051216
dre00561	dre00561_3	4	Dr.590.1.S1_at:372:357;Dr.590.1.S1_at:38:481;Dr.590.1.S1_at:566:445;Dr.590.1.S1_at:665:149	AF052249;NM_131290	chr6:17355261-17355391	-	ENSDARG00000021032	foxd3	Acc:NP_571365];forkhead box D3 [Source:RefSeq_peptide	30548	ZDB-GENE-980526-143	foxd3	GO:0001755;GO:0003677;GO:0003700;GO:0005634;GO:0006350;GO:0006353;GO:0006355;GO:0007422;GO:0014032;GO:0016563;GO:0031564;GO:0043565;GO:0048484;GO:0048485;GO:0048937;GO:0050931;GO:0050935;GO:0051216
dre00562	dre00562_1	6	Dr.591.1.S1_at:107:697;Dr.591.1.S1_at:119:217;Dr.591.1.S1_at:148:639;Dr.591.1.S1_at:196:695;Dr.591.1.S1_at:374:529;Dr.591.1.S1_at:93:401	AF052250;AY247950;BC056569;BC065668;ENSDART00000022920;NM_131284	chr17:8290448-8290557	+	ENSDARG00000019150	foxa1	Acc:NM_131284];forkhead box A1 (foxa1), mRNA [Source:RefSeq_dna	30541	ZDB-GENE-990415-78	foxa1
dre00562	dre00562_2	9	Dr.591.1.S1_at:125:217;Dr.591.1.S1_at:210:181;Dr.591.1.S1_at:242:61;Dr.591.1.S1_at:393:143;Dr.591.1.S1_at:405:517;Dr.591.1.S1_at:445:431;Dr.591.1.S1_at:475:555;Dr.591.1.S1_at:525:273;Dr.591.1.S1_at:591:159	AF052250;BC056569;BC065668;ENSDART00000022920;NM_131284	chr17:8290547-8290978	+	ENSDARG00000019150	foxa1	Acc:NM_131284];forkhead box A1 (foxa1), mRNA [Source:RefSeq_dna	30541	ZDB-GENE-990415-78	foxa1
dre00563	dre00563_1	16	Dr.592.1.S1_at:12:29;Dr.592.1.S1_at:151:221;Dr.592.1.S1_at:156:255;Dr.592.1.S1_at:190:463;Dr.592.1.S1_at:218:61;Dr.592.1.S1_at:25:395;Dr.592.1.S1_at:354:167;Dr.592.1.S1_at:364:195;Dr.592.1.S1_at:375:477;Dr.592.1.S1_at:379:649;Dr.592.1.S1_at:425:153;Dr.592.1.S1_at:465:527;Dr.592.1.S1_at:566:23;Dr.592.1.S1_at:605:429;Dr.592.1.S1_at:693:653;Dr.592.1.S1_at:7:359	AF052251;BC097095;ENSDART00000062303;NM_131270	chr8:29043915-29044423	+	ENSDARG00000042485	foxd5	Acc:NP_571345];forkhead box D5 [Source:RefSeq_peptide	30524	ZDB-GENE-980605-4	foxd5	GO:0003700;GO:0005634;GO:0006355;GO:0043565
dre00564	dre00564_1	13	Dr.21004.1.S1_at:168:499;Dr.21004.1.S1_at:170:113;Dr.21004.1.S1_at:221:83;Dr.21004.1.S1_at:337:595;Dr.21004.1.S1_at:349:295;Dr.21004.1.S1_at:393:545;Dr.21004.1.S1_at:40:433;Dr.21004.1.S1_at:410:549;Dr.21004.1.S1_at:411:141;Dr.21004.1.S1_at:566:183;Dr.21004.1.S1_at:85:223;Dr.21004.1.S1_at:85:611;Dr.21004.1.S1_at:90:291	AF052252;BC075922;ENSDART00000080950;NM_131271	chr8:17440141-17440558	+	ENSDARG00000058133				ZDB-GENE-980605-6	foxd1
dre00564	dre00564_2	3	Dr.21004.1.S1_at:294:621;Dr.21004.1.S1_at:389:691;Dr.21004.1.S1_at:603:175	AF052252;BC075922;NM_131271	chr8:17440581-17440655	+	ENSDARG00000058133				ZDB-GENE-980605-6	foxd1
dre00565	dre00565_1	14	Dr.6760.1.S1_at:211:509;Dr.6760.1.S1_at:222:533;Dr.6760.1.S1_at:263:355;Dr.6760.1.S1_at:285:699;Dr.6760.1.S1_at:304:643;Dr.6760.1.S1_at:324:519;Dr.6760.1.S1_at:333:197;Dr.6760.1.S1_at:379:147;Dr.6760.1.S1_at:403:483;Dr.6760.1.S1_at:474:11;Dr.6760.1.S1_at:512:693;Dr.6760.1.S1_at:589:651;Dr.6760.1.S1_at:709:11;Dr.6760.1.S1_at:72:91	AF052435;AF127981;BC066379;BC115246;ENSDART00000016546;NM_130933	chr24:4303329-4303870	-	ENSDARG00000015567	zic1	Acc:NP_571008];zic family member 1 (odd-paired homolog, Drosophila) [Source:RefSeq_peptide	30096	ZDB-GENE-000208-4	zic1	GO:0003676;GO:0005622;GO:0006829;GO:0007420;GO:0008270;GO:0046872
dre00566	dre00566_1	11	Dr.593.1.S1_at:177:93;Dr.593.1.S1_at:201:395;Dr.593.1.S1_at:277:557;Dr.593.1.S1_at:337:373;Dr.593.1.S1_at:438:217;Dr.593.1.S1_at:53:499;Dr.593.1.S1_at:677:353;Dr.593.1.S1_at:68:469;Dr.593.1.S1_at:695:457;Dr.593.1.S1_at:700:343;Dr.593.1.S1_at:7:473	AF053632;BC163579;ENSDART00000055681;NM_131461	chr5:68506675-68507920	+	ENSDARG00000028663	tie2	Acc:O73791];Tyrosine-protein kinase receptor Tie-2 precursor (EC 2.7.10.1). [Source:Uniprot/SWISSPROT	30747	ZDB-GENE-990415-56	tie2	GO:0000166;GO:0004672;GO:0004713;GO:0004872;GO:0005524;GO:0005579;GO:0005786;GO:0006468;GO:0009968;GO:0016020;GO:0016021;GO:0016301;GO:0016740
dre00567	dre00567_1	4	Dr.594.1.S1_at:278:301;Dr.594.1.S1_at:502:291;Dr.594.1.S1_at:648:79;Dr.594.1.S1_at:667:407	AF053633;ENSDART00000003701	chr6:53941699-53944710	+	ENSDARG00000004105	tie1	Acc:O73792];Tyrosine-protein kinase receptor Tie-1 (EC 2.7.10.1) (Fragment). [Source:Uniprot/SWISSPROT		ZDB-GENE-990415-55	tie1	GO:0004672;GO:0004713;GO:0004872;GO:0005524;GO:0005579;GO:0006468;GO:0016020;GO:0016021;GO:0016301;GO:0016740
dre00567	dre00567_2	10	Dr.594.1.S1_at:200:395;Dr.594.1.S1_at:220:541;Dr.594.1.S1_at:237:375;Dr.594.1.S1_at:239:609;Dr.594.1.S1_at:259:71;Dr.594.1.S1_at:279:559;Dr.594.1.S1_at:536:291;Dr.594.1.S1_at:553:173;Dr.594.1.S1_at:558:141;Dr.594.1.S1_at:99:177	AF053633;ENSDART00000003701;ENSDART00000102382	chr6:53938605-53941557	+	ENSDARG00000004105	tie1	Acc:O73792];Tyrosine-protein kinase receptor Tie-1 (EC 2.7.10.1) (Fragment). [Source:Uniprot/SWISSPROT		ZDB-GENE-990415-55	tie1	GO:0004672;GO:0004713;GO:0004872;GO:0005524;GO:0005579;GO:0006468;GO:0016020;GO:0016021;GO:0016301;GO:0016740
dre00568	dre00568_1	15	Dr.25213.1.S1_at:244:187;Dr.25213.1.S1_at:295:261;Dr.25213.1.S1_at:394:59;Dr.25213.1.S1_at:404:399;Dr.25213.1.S1_at:410:391;Dr.25213.1.S1_at:436:245;Dr.25213.1.S1_at:459:51;Dr.25213.1.S1_at:479:507;Dr.25213.1.S1_at:481:569;Dr.25213.1.S1_at:496:471;Dr.25213.1.S1_at:53:475;Dr.25213.1.S1_at:585:547;Dr.25213.1.S1_at:654:273;Dr.25213.1.S1_at:677:635;Dr.25213.1.S1_at:80:407	AF057040;BC045846;BC063950;ENSDART00000054987;NM_131031	chr1:4474624-4475061	+	ENSDARG00000037746	bactin1	Acc:Q7ZVI7];Actin, cytoplasmic 1 (Beta-actin-1). [Source:Uniprot/SWISSPROT	57934	ZDB-GENE-000329-1	bactin1	GO:0000166;GO:0005515;GO:0005524;GO:0005856
dre00569	dre00569_1	10	Dr.8082.1.S1_at:248:63;Dr.8082.1.S1_at:28:57;Dr.8082.1.S1_at:307:295;Dr.8082.1.S1_at:308:37;Dr.8082.1.S1_at:348:113;Dr.8082.1.S1_at:418:381;Dr.8082.1.S1_at:438:73;Dr.8082.1.S1_at:603:169;Dr.8082.1.S1_at:64:391;Dr.8082.1.S1_at:92:49	AF060117;BC117641;ENSDART00000061782;ENSDART00000100667;NM_130935	chr8:14881107-14883962	-	ENSDARG00000042151	skia	Acc:NP_571010];nuclear oncoprotein skia [Source:RefSeq_peptide	30101	ZDB-GENE-990715-9	skia	GO:0005634
dre00569	dre00569_2	5	Dr.8082.1.S1_at:170:229;Dr.8082.1.S1_at:265:219;Dr.8082.1.S1_at:409:269;Dr.8082.1.S1_at:415:31;Dr.8082.1.S1_at:555:595	AF060117;BC117641;ENSDART00000100667;NM_130935	chr8:14880906-14881069	-	ENSDARG00000042151	skia	Acc:NP_571010];nuclear oncoprotein skia [Source:RefSeq_peptide	30101	ZDB-GENE-990715-9	skia	GO:0005634
dre00570	dre00570_1	12	Dr.8083.1.S1_at:148:177;Dr.8083.1.S1_at:163:95;Dr.8083.1.S1_at:175:277;Dr.8083.1.S1_at:229:299;Dr.8083.1.S1_at:333:647;Dr.8083.1.S1_at:363:585;Dr.8083.1.S1_at:371:233;Dr.8083.1.S1_at:402:517;Dr.8083.1.S1_at:520:243;Dr.8083.1.S1_at:604:91;Dr.8083.1.S1_at:639:49;Dr.8083.1.S1_at:686:73	AF060118;ENSDART00000103549;NM_130938	chr11:23010030-23010482	-	ENSDARG00000008034	skib	Acc:NP_571013];nuclear oncoprotein skib [Source:RefSeq_peptide	30113;573053	ZDB-GENE-990715-10	skib	GO:0005634;GO:0009573;GO:0015977;GO:0016984
dre00571	dre00571_1	15	Dr.8146.1.S1_at:112:669;Dr.8146.1.S1_at:236:547;Dr.8146.1.S1_at:293:287;Dr.8146.1.S1_at:2:361;Dr.8146.1.S1_at:325:559;Dr.8146.1.S1_at:332:653;Dr.8146.1.S1_at:354:141;Dr.8146.1.S1_at:361:241;Dr.8146.1.S1_at:416:177;Dr.8146.1.S1_at:427:559;Dr.8146.1.S1_at:643:31;Dr.8146.1.S1_at:646:563;Dr.8146.1.S1_at:653:345;Dr.8146.1.S1_at:700:169;Dr.8146.1.S1_at:8:529	AF060499;BC124482;NM_131442	chr16:30256936-30257432	-	ENSDARG00000040059	gbp	Acc:NP_571517];glycogen synthase kinase binding protein [Source:RefSeq_peptide	30719	ZDB-GENE-990714-7	gbp	GO:0016301
dre00572	dre00572_1	12	Dr.8182.1.S1_at:121:553;Dr.8182.1.S1_at:127:527;Dr.8182.1.S1_at:16:595;Dr.8182.1.S1_at:256:175;Dr.8182.1.S1_at:335:91;Dr.8182.1.S1_at:337:587;Dr.8182.1.S1_at:393:131;Dr.8182.1.S1_at:452:345;Dr.8182.1.S1_at:492:135;Dr.8182.1.S1_at:513:363;Dr.8182.1.S1_at:516:261;Dr.8182.1.S1_at:97:99	AF061252;BC076068;ENSDART00000067248;NM_131641	chr7:8606177-8611635	+	ENSDARG00000045045;ENSDARG00000045936	pax6b	Acc:NP_571716];Acc:P26630];Paired box protein Pax[Zf-a] (Pax-6). [Source:Uniprot/SWISSPROT;paired box gene 6b [Source:RefSeq_peptide	30567;566915;60639	ZDB-GENE-001031-1	pax6b	GO:0003677;GO:0003700;GO:0005634;GO:0006350;GO:0006353;GO:0006355;GO:0007275;GO:0009952;GO:0030900;GO:0030902;GO:0031564;GO:0043565;GO:0045449
dre00572	dre00572_2	3	Dr.8182.1.S1_at:274:561;Dr.8182.1.S1_at:306:131;Dr.8182.1.S1_at:409:99	AF061252;ENSDART00000067248;NM_131641	chr7:8604816-8606173	+	ENSDARG00000045045;ENSDARG00000045936	pax6b	Acc:NP_571716];Acc:P26630];Paired box protein Pax[Zf-a] (Pax-6). [Source:Uniprot/SWISSPROT;paired box gene 6b [Source:RefSeq_peptide	30567;566915;60639	ZDB-GENE-001031-1	pax6b	GO:0003677;GO:0003700;GO:0005634;GO:0006350;GO:0006353;GO:0006355;GO:0007275;GO:0009952;GO:0030900;GO:0030902;GO:0031564;GO:0043565;GO:0045449
dre00573	dre00573_1	14	Dr.6191.1.S1_at:173:661;Dr.6191.1.S1_at:188:29;Dr.6191.1.S1_at:240:113;Dr.6191.1.S1_at:351:193;Dr.6191.1.S1_at:379:685;Dr.6191.1.S1_at:398:25;Dr.6191.1.S1_at:412:379;Dr.6191.1.S1_at:438:189;Dr.6191.1.S1_at:469:547;Dr.6191.1.S1_at:561:509;Dr.6191.1.S1_at:629:525;Dr.6191.1.S1_at:682:559;Dr.6191.1.S1_at:684:191;Dr.6191.1.S1_at:86:329	AF062643;BC045836;BC075737;ENSDART00000081985;NM_131539	chr8:4317181-4317672	+	ENSDARG00000059001	pim1	Acc:Q9YHZ5];Serine/threonine-protein kinase Pim-1 (EC 2.7.11.1). [Source:Uniprot/SWISSPROT	58054	ZDB-GENE-000831-6	pim1	GO:0000166;GO:0004672;GO:0004674;GO:0005524;GO:0006468;GO:0016301;GO:0016740;GO:0030097
dre00574	dre00574_1	12	Dr.8139.1.S1_at:120:311;Dr.8139.1.S1_at:129:337;Dr.8139.1.S1_at:183:419;Dr.8139.1.S1_at:34:323;Dr.8139.1.S1_at:353:651;Dr.8139.1.S1_at:408:193;Dr.8139.1.S1_at:443:485;Dr.8139.1.S1_at:455:437;Dr.8139.1.S1_at:458:291;Dr.8139.1.S1_at:470:313;Dr.8139.1.S1_at:472:31;Dr.8139.1.S1_at:594:685	AF063018;AY032595;BC095584;BC164571;ENSDART00000077476;NM_131405	chr17:27568171-27592840	+	ENSDARG00000055158	prox1	Acc:NP_571480];prospero-related homeobox gene 1 [Source:RefSeq_peptide	100004788;30679;799659	ZDB-GENE-980526-397	prox1	GO:0003677;GO:0005634;GO:0007275;GO:0030239;GO:0030528;GO:0043433;GO:0045449
dre00574	dre00574_2	4	Dr.8139.1.S1_at:131:455;Dr.8139.1.S1_at:304:627;Dr.8139.1.S1_at:352:697;Dr.8139.1.S1_at:73:441	AF063018;AY032595;BC095584;ENSDART00000077476;NM_131405	chr17:27592866-27593050	+	ENSDARG00000055158	prox1	Acc:NP_571480];prospero-related homeobox gene 1 [Source:RefSeq_peptide	100004788;30679;799659	ZDB-GENE-980526-397	prox1	GO:0003677;GO:0005634;GO:0007275;GO:0030239;GO:0030528;GO:0043433;GO:0045449
dre00575	dre00575_1	14	Dr.8105.1.S1_at:1:435;Dr.8105.1.S1_at:262:131;Dr.8105.1.S1_at:317:703;Dr.8105.1.S1_at:35:645;Dr.8105.1.S1_at:388:607;Dr.8105.1.S1_at:394:555;Dr.8105.1.S1_at:430:27;Dr.8105.1.S1_at:430:649;Dr.8105.1.S1_at:497:595;Dr.8105.1.S1_at:579:37;Dr.8105.1.S1_at:583:233;Dr.8105.1.S1_at:615:319;Dr.8105.1.S1_at:659:349;Dr.8105.1.S1_at:665:603	AF063446;NM_131264	chr22:10489291-10489847	-	ENSDARG00000021833	ahr2	Acc:NP_571339];aryl hydrocarbon receptor 2 [Source:RefSeq_peptide	30517	ZDB-GENE-990714-16	ahr2	GO:0003677;GO:0004871;GO:0004872;GO:0005634;GO:0005737;GO:0006355;GO:0007165;GO:0009410;GO:0009636;GO:0030528;GO:0042221;GO:0043565;GO:0045449;GO:0045941;GO:0045944
dre00576	dre00576_1	8	Dr.8147.1.S1_at:241:543;Dr.8147.1.S1_at:418:371;Dr.8147.1.S1_at:41:493;Dr.8147.1.S1_at:461:163;Dr.8147.1.S1_at:538:63;Dr.8147.1.S1_at:576:449;Dr.8147.1.S1_at:65:215;Dr.8147.1.S1_at:709:407	AF064799;BC162590;NM_131446	chr11:21203008-21203346	+	ENSDARG00000000472	cntn2	Acc:NP_571521];contactin 2 [Source:RefSeq_peptide	30726;573353	ZDB-GENE-990630-12	cntn2	GO:0005579;GO:0007417;GO:0016020;GO:0045773
dre00576	dre00576_2	4	Dr.8147.1.S1_at:25:451;Dr.8147.1.S1_at:288:371;Dr.8147.1.S1_at:38:381;Dr.8147.1.S1_at:710:669	AF064799;NM_131446	chr11:21203464-21203555	+	ENSDARG00000000472	cntn2	Acc:NP_571521];contactin 2 [Source:RefSeq_peptide	30726;573353	ZDB-GENE-990630-12	cntn2	GO:0005579;GO:0007417;GO:0016020;GO:0045773
dre00577	dre00577_1	12	Dr.8209.1.S1_at:182:315;Dr.8209.1.S1_at:201:223;Dr.8209.1.S1_at:216:247;Dr.8209.1.S1_at:249:65;Dr.8209.1.S1_at:302:187;Dr.8209.1.S1_at:351:195;Dr.8209.1.S1_at:412:277;Dr.8209.1.S1_at:449:323;Dr.8209.1.S1_at:544:645;Dr.8209.1.S1_at:558:579;Dr.8209.1.S1_at:622:361;Dr.8209.1.S1_at:670:375	AF064828;AF114262;BC162481;ENSDART00000062982;ENSDART00000083112;ENSDART00000101820;ENSDART00000101821;NM_131085	chr20:35067196-35067525	+	ENSDARG00000042904	foxo5	Acc:NP_571160];forkhead box O5 [Source:RefSeq_peptide	30296	ZDB-GENE-990708-6	foxo5	GO:0003677;GO:0003700;GO:0005634;GO:0006350;GO:0006353;GO:0006355;GO:0031564;GO:0043565
dre00577	dre00577_2	3	Dr.8209.1.S1_at:222:27;Dr.8209.1.S1_at:584:585;Dr.8209.1.S1_at:675:185	AF064828;AF114262;BC162481;ENSDART00000062982;ENSDART00000083112;ENSDART00000101821;NM_131085	chr20:35106905-35107060	+	ENSDARG00000042904	foxo5	Acc:NP_571160];forkhead box O5 [Source:RefSeq_peptide	30296	ZDB-GENE-990708-6	foxo5	GO:0003677;GO:0003700;GO:0005634;GO:0006350;GO:0006353;GO:0006355;GO:0031564;GO:0043565
dre00577	dre00577_3	15	Dr.8209.1.S2_at:209:181;Dr.8209.1.S2_at:218:483;Dr.8209.1.S2_at:262:209;Dr.8209.1.S2_at:298:463;Dr.8209.1.S2_at:301:177;Dr.8209.1.S2_at:348:257;Dr.8209.1.S2_at:372:261;Dr.8209.1.S2_at:418:453;Dr.8209.1.S2_at:426:335;Dr.8209.1.S2_at:4:641;Dr.8209.1.S2_at:570:389;Dr.8209.1.S2_at:599:469;Dr.8209.1.S2_at:633:539;Dr.8209.1.S2_at:701:443;Dr.8209.1.S2_at:71:127	AF114262;ENSDART00000062982;NM_131085	chr20:35110862-35111414	+	ENSDARG00000042904	foxo5	Acc:NP_571160];forkhead box O5 [Source:RefSeq_peptide	30296	ZDB-GENE-990708-6	foxo5	GO:0003677;GO:0003700;GO:0005634;GO:0006350;GO:0006353;GO:0006355;GO:0031564;GO:0043565
dre00578	dre00578_1	12	Dr.4212.1.S1_at:114:361;Dr.4212.1.S1_at:130:253;Dr.4212.1.S1_at:353:219;Dr.4212.1.S1_at:394:191;Dr.4212.1.S1_at:485:621;Dr.4212.1.S1_at:513:631;Dr.4212.1.S1_at:522:597;Dr.4212.1.S1_at:547:483;Dr.4212.1.S1_at:549:481;Dr.4212.1.S1_at:641:99;Dr.4212.1.S1_at:65:591;Dr.4212.1.S1_at:672:345	AF067201;BC045838;BC067188;ENSDART00000059886;NM_131246	chr25:22370153-22370548	-	ENSDARG00000040856	ldha	Acc:Q9PVK5];L-lactate dehydrogenase A chain (EC 1.1.1.27) (LDH-A). [Source:Uniprot/SWISSPROT	30496;792262;797111	ZDB-GENE-991026-5	ldha	GO:0001666;GO:0004459;GO:0005737;GO:0006096;GO:0006100;GO:0016491;GO:0019642
dre00579	dre00579_1	14	Dr.729.1.S1_at:256:587;Dr.729.1.S1_at:331:187;Dr.729.1.S1_at:343:17;Dr.729.1.S1_at:343:385;Dr.729.1.S1_at:414:567;Dr.729.1.S1_at:486:661;Dr.729.1.S1_at:490:687;Dr.729.1.S1_at:4:93;Dr.729.1.S1_at:508:167;Dr.729.1.S1_at:606:143;Dr.729.1.S1_at:628:539;Dr.729.1.S1_at:68:383;Dr.729.1.S1_at:700:165;Dr.729.1.S1_at:87:225	AF067202;BC044190;BC068981;ENSDART00000010777;NM_131247	chr4:17580065-17580511	-	ENSDARG00000019644	ldhb	Acc:Q9PVK4];L-lactate dehydrogenase B chain (EC 1.1.1.27) (LDH-B). [Source:Uniprot/SWISSPROT	30497	ZDB-GENE-991026-6	ldhb	GO:0004459;GO:0005737;GO:0006096;GO:0006100;GO:0016491;GO:0019642
dre00580	dre00580_1	15	Dr.11839.1.S1_at:101:113;Dr.11839.1.S1_at:196:507;Dr.11839.1.S1_at:214:433;Dr.11839.1.S1_at:370:143;Dr.11839.1.S1_at:395:215;Dr.11839.1.S1_at:39:61;Dr.11839.1.S1_at:410:567;Dr.11839.1.S1_at:482:127;Dr.11839.1.S1_at:508:649;Dr.11839.1.S1_at:515:177;Dr.11839.1.S1_at:611:19;Dr.11839.1.S1_at:619:429;Dr.11839.1.S1_at:626:621;Dr.11839.1.S1_at:628:487;Dr.11839.1.S1_at:685:227	AF067204;ENSDART00000104204;NM_131067	chr17:32755222-32755768	+	ENSDARG00000070769	foxg1	Acc:NP_571142];forkhead box G1 [Source:RefSeq_peptide	30274	ZDB-GENE-990415-267	foxg1	GO:0003677;GO:0003700;GO:0005634;GO:0006350;GO:0006353;GO:0006355;GO:0031564;GO:0043565
dre00581	dre00581_1	8	Dr.605.1.S1_at:101:419;Dr.605.1.S1_at:234:357;Dr.605.1.S1_at:273:325;Dr.605.1.S1_at:313:355;Dr.605.1.S1_at:420:219;Dr.605.1.S1_at:481:255;Dr.605.1.S1_at:516:283;Dr.605.1.S1_at:643:369	AF067429;ENSDART00000013590;NM_130956	chr5:31847202-31847731	-	ENSDARG00000004256	wnt11	Acc:O73864];Protein Wnt-11 precursor. [Source:Uniprot/SWISSPROT	30139;791595	ZDB-GENE-990603-12	wnt11	GO:0000132;GO:0004871;GO:0005576;GO:0005786;GO:0005886;GO:0007223;GO:0007275;GO:0007417;GO:0007507;GO:0008104;GO:0009968;GO:0016055;GO:0016337;GO:0016477;GO:0030100;GO:0042074;GO:0045045;GO:0048048;GO:0060027
dre00582	dre00582_1	16	Dr.10.4.S1_a_at:116:87;Dr.10.4.S1_a_at:147:181;Dr.10.4.S1_a_at:16:619;Dr.10.4.S1_a_at:186:383;Dr.10.4.S1_a_at:19:581;Dr.10.4.S1_a_at:227:325;Dr.10.4.S1_a_at:262:63;Dr.10.4.S1_a_at:294:233;Dr.10.4.S1_a_at:308:507;Dr.10.4.S1_a_at:453:225;Dr.10.4.S1_a_at:471:511;Dr.10.4.S1_a_at:473:365;Dr.10.4.S1_a_at:506:635;Dr.10.4.S1_a_at:529:283;Dr.10.4.S1_a_at:631:57;Dr.10.4.S1_a_at:693:623	AF067530;AF067531;AF067532;AF067533;AF067534;AF067535;AF067536;AF067537;AF067538;AF067539;AF067540;AF067541;BC066690;ENSDART00000076986;ENSDART00000076998;NM_131184;X63961	chr13:29237441-29265415	-	ENSDARG00000028148	pax2a	Acc:Q90268];Paired box protein Pax-2a (Pax[Zf-b]) (No isthmus protein). [Source:Uniprot/SWISSPROT	30425	ZDB-GENE-990415-8	pax2a	GO:0001708;GO:0003677;GO:0003700;GO:0005634;GO:0006350;GO:0006353;GO:0006355;GO:0007275;GO:0007399;GO:0007422;GO:0009880;GO:0009952;GO:0021588;GO:0030154;GO:0030878;GO:0030901;GO:0030902;GO:0030917;GO:0031564;GO:0043049;GO:0048793
dre00582	dre00582_2	16	Dr.10.1.S1_at:127:41;Dr.10.1.S1_at:162:95;Dr.10.1.S1_at:198:17;Dr.10.1.S1_at:198:681;Dr.10.1.S1_at:230:495;Dr.10.1.S1_at:235:135;Dr.10.1.S1_at:306:7;Dr.10.1.S1_at:367:351;Dr.10.1.S1_at:455:637;Dr.10.1.S1_at:466:341;Dr.10.1.S1_at:474:681;Dr.10.1.S1_at:508:401;Dr.10.1.S1_at:53:319;Dr.10.1.S1_at:634:281;Dr.10.1.S1_at:677:457;Dr.10.1.S1_at:700:675	BC066690;ENSDART00000076998;NM_131184;X63961	chr13:29236473-29237003	-	ENSDARG00000028148	pax2a	Acc:Q90268];Paired box protein Pax-2a (Pax[Zf-b]) (No isthmus protein). [Source:Uniprot/SWISSPROT	30425	ZDB-GENE-990415-8	pax2a	GO:0001708;GO:0003677;GO:0003700;GO:0005634;GO:0006350;GO:0006353;GO:0006355;GO:0007275;GO:0007399;GO:0007422;GO:0009880;GO:0009952;GO:0021588;GO:0030154;GO:0030878;GO:0030901;GO:0030902;GO:0030917;GO:0031564;GO:0043049;GO:0048793
dre00583	dre00583_1	16	Dr.610.1.S1_at:178:367;Dr.610.1.S1_at:19:69;Dr.610.1.S1_at:248:485;Dr.610.1.S1_at:343:113;Dr.610.1.S1_at:399:73;Dr.610.1.S1_at:3:123;Dr.610.1.S1_at:426:647;Dr.610.1.S1_at:430:33;Dr.610.1.S1_at:436:367;Dr.610.1.S1_at:464:551;Dr.610.1.S1_at:514:63;Dr.610.1.S1_at:515:397;Dr.610.1.S1_at:528:525;Dr.610.1.S1_at:544:357;Dr.610.1.S1_at:72:113;Dr.610.1.S1_at:8:499	AF068773;BC075757;ENSDART00000004756;NM_131328	chr20:50014636-50015841	-	ENSDARG00000010478	hsp90a	Acc:Q90474];Heat shock protein HSP 90-alpha. [Source:Uniprot/SWISSPROT	30591	ZDB-GENE-990415-94	hsp90a.1	GO:0000166;GO:0005524;GO:0006457;GO:0051082
dre00584	dre00584_1	16	Dr.8291.1.S1_s_at:137:447;Dr.8291.1.S1_s_at:145:115;Dr.8291.1.S1_s_at:16:169;Dr.8291.1.S1_s_at:191:233;Dr.8291.1.S1_s_at:365:409;Dr.8291.1.S1_s_at:409:45;Dr.8291.1.S1_s_at:448:271;Dr.8291.1.S1_s_at:463:555;Dr.8291.1.S1_s_at:477:141;Dr.8291.1.S1_s_at:491:515;Dr.8291.1.S1_s_at:531:439;Dr.8291.1.S1_s_at:59:701;Dr.8291.1.S1_s_at:601:293;Dr.8291.1.S1_s_at:625:495;Dr.8291.1.S1_s_at:636:695;Dr.8291.1.S1…	AF069500;BC044131;NM_131210	chr24:40078213-40078628	-	ENSDARG00000044422	acvr2b	Acc:NP_571285];activin receptor IIb [Source:RefSeq_peptide	100002340;30457	ZDB-GENE-980526-549	acvr2b	GO:0001501;GO:0001755;GO:0004672;GO:0004674;GO:0004675;GO:0004702;GO:0004872;GO:0005024;GO:0005524;GO:0006468;GO:0007178;GO:0016020;GO:0030902;GO:0051216
dre00584	dre00584_2	15	Dr.21047.1.S1_at:199:403;Dr.21047.1.S1_at:231:225;Dr.21047.1.S1_at:26:593;Dr.21047.1.S1_at:300:311;Dr.21047.1.S1_at:33:119;Dr.21047.1.S1_at:400:369;Dr.21047.1.S1_at:423:465;Dr.21047.1.S1_at:465:673;Dr.21047.1.S1_at:510:429;Dr.21047.1.S1_at:55:675;Dr.21047.1.S1_at:619:501;Dr.21047.1.S1_at:626:9;Dr.21047.1.S1_at:651:579;Dr.21047.1.S1_at:75:321;Dr.21047.1.S1_at:94:333	BC044131;NM_131210	chr24:40077869-40078121	-	ENSDARG00000044422	acvr2b	Acc:NP_571285];activin receptor IIb [Source:RefSeq_peptide	100002340;30457	ZDB-GENE-980526-549	acvr2b	GO:0001501;GO:0001755;GO:0004672;GO:0004674;GO:0004675;GO:0004702;GO:0004872;GO:0005024;GO:0005524;GO:0006468;GO:0007178;GO:0016020;GO:0030902;GO:0051216
dre00585	dre00585_1	8	Dr.8242.1.A1_at:236:475;Dr.8242.1.A1_at:289:267;Dr.8242.1.A1_at:31:329;Dr.8242.1.A1_at:329:59;Dr.8242.1.A1_at:519:527;Dr.8242.1.A1_at:611:645;Dr.8242.1.A1_at:618:129;Dr.8242.1.A1_at:621:277	AF069994;BC053115;ENSDART00000003745;ENSDART00000098136;NM_131872	Zv7_scaffold2595:79458-80306	-	ENSDARG00000010008	vim	Acc:NP_571947];vimentin [Source:RefSeq_peptide	140599	ZDB-GENE-011212-3	vim	GO:0005198;GO:0005882
dre00585	dre00585_2	7	Dr.8242.1.A1_at:138:191;Dr.8242.1.A1_at:185:279;Dr.8242.1.A1_at:1:345;Dr.8242.1.A1_at:313:231;Dr.8242.1.A1_at:537:199;Dr.8242.1.A1_at:549:391;Dr.8242.1.A1_at:613:91	AF069994;BC053115;ENSDART00000003745;NM_131872	Zv7_scaffold2595:74658-78004	-	ENSDARG00000010008	vim	Acc:NP_571947];vimentin [Source:RefSeq_peptide	140599	ZDB-GENE-011212-3	vim	GO:0005198;GO:0005882
dre00586	dre00586_1	16	Dr.24774.1.S1_at:117:643;Dr.24774.1.S1_at:159:27;Dr.24774.1.S1_at:175:155;Dr.24774.1.S1_at:184:309;Dr.24774.1.S1_at:18:471;Dr.24774.1.S1_at:218:603;Dr.24774.1.S1_at:219:587;Dr.24774.1.S1_at:329:641;Dr.24774.1.S1_at:332:453;Dr.24774.1.S1_at:333:425;Dr.24774.1.S1_at:353:247;Dr.24774.1.S1_at:392:215;Dr.24774.1.S1_at:442:517;Dr.24774.1.S1_at:451:205;Dr.24774.1.S1_at:487:69;Dr.24774.1.S1_at:702:339	AF071245;BC076469;ENSDART00000052633;NM_131534	chr19:10540083-10540643	+	ENSDARG00000036231	hoxa3a	Acc:Q8AWZ2];Homeobox protein Hox-A3a. [Source:Uniprot/SWISSPROT	58049	ZDB-GENE-000823-3	hoxa3a	GO:0003677;GO:0003700;GO:0005634;GO:0006350;GO:0006353;GO:0006355;GO:0031564;GO:0043565;GO:0045449
dre00586	dre00586_2	18	Dr.21031.1.S1_at:297:1;Dr.21031.1.S1_at:641:645;Dr.24774.1.S2_at:115:357;Dr.24774.1.S2_at:122:307;Dr.24774.1.S2_at:179:511;Dr.24774.1.S2_at:217:673;Dr.24774.1.S2_at:281:233;Dr.24774.1.S2_at:333:279;Dr.24774.1.S2_at:35:241;Dr.24774.1.S2_at:38:677;Dr.24774.1.S2_at:410:53;Dr.24774.1.S2_at:435:145;Dr.24774.1.S2_at:572:691;Dr.24774.1.S2_at:595:313;Dr.24774.1.S2_at:633:425;Dr.24774.1.S2_at:703:435;Dr.2…	BC076469;ENSDART00000052633	chr19:10523376-10541311	+	ENSDARG00000036231	hoxa3a	Acc:Q8AWZ2];Homeobox protein Hox-A3a. [Source:Uniprot/SWISSPROT	58049	ZDB-GENE-000823-3	hoxa3a	GO:0003677;GO:0003700;GO:0005634;GO:0006350;GO:0006353;GO:0006355;GO:0031564;GO:0043565;GO:0045449
dre00587	dre00587_1	16	Dr.8118.1.A1_at:122:531;Dr.8118.1.A1_at:19:331;Dr.8118.1.A1_at:209:535;Dr.8118.1.A1_at:361:443;Dr.8118.1.A1_at:391:177;Dr.8118.1.A1_at:408:539;Dr.8118.1.A1_at:428:451;Dr.8118.1.A1_at:499:311;Dr.8118.1.A1_at:501:625;Dr.8118.1.A1_at:546:123;Dr.8118.1.A1_at:599:375;Dr.8118.1.A1_at:630:491;Dr.8118.1.A1_at:655:451;Dr.8118.1.A1_at:661:125;Dr.8118.1.A1_at:661:425;Dr.8118.1.A1_at:678:257	AF071496;BC076366;ENSDART00000081249;NM_131100	chr5:44805899-44806404	+	ENSDARG00000058379	otpb	Acc:Q6DGH9];Homeobox protein orthopedia. [Source:Uniprot/SWISSPROT	30316	ZDB-GENE-990708-7	otpb	GO:0003677;GO:0003700;GO:0005634;GO:0006355;GO:0007275;GO:0021884;GO:0043565;GO:0045449
dre00588	dre00588_1	15	Dr.20962.1.S1_at:338:383;Dr.20962.1.S1_at:36:413;Dr.20962.1.S1_at:370:375;Dr.20962.1.S1_at:426:691;Dr.20962.1.S1_at:436:531;Dr.20962.1.S1_at:453:663;Dr.20962.1.S1_at:504:623;Dr.20962.1.S1_at:50:393;Dr.20962.1.S1_at:58:71;Dr.20962.1.S1_at:591:255;Dr.20962.1.S1_at:601:687;Dr.20962.1.S1_at:634:669;Dr.20962.1.S1_at:638:109;Dr.20962.1.S1_at:655:357;Dr.20962.1.S1_at:81:585	AF071568;BC065967;ENSDART00000007226;NM_131116	chr3:23109774-23110122	+	ENSDARG00000000175	hoxb2a	Acc:O42367];Homeobox protein Hox-B2a (Hox-B2). [Source:Uniprot/SWISSPROT	30338	ZDB-GENE-990415-103	hoxb2a	GO:0003677;GO:0003700;GO:0005634;GO:0006350;GO:0006353;GO:0006355;GO:0031564;GO:0043565;GO:0045449
dre00588	dre00588_2	9	Dr.10626.1.A1_at:117:583;Dr.10626.1.A1_at:11:705;Dr.10626.1.A1_at:124:289;Dr.10626.1.A1_at:131:331;Dr.10626.1.A1_at:229:7;Dr.10626.1.A1_at:264:353;Dr.10626.1.A1_at:364:87;Dr.10626.1.A1_at:407:503;Dr.10626.1.A1_at:515:325	BC065967;ENSDART00000007226;NM_131116	chr3:23110176-23110400	+	ENSDARG00000000175	hoxb2a	Acc:O42367];Homeobox protein Hox-B2a (Hox-B2). [Source:Uniprot/SWISSPROT	30338	ZDB-GENE-990415-103	hoxb2a	GO:0003677;GO:0003700;GO:0005634;GO:0006350;GO:0006353;GO:0006355;GO:0031564;GO:0043565;GO:0045449
dre00589	dre00589_1	5	Dr.8207.1.S1_at:27:161;Dr.8207.1.S1_at:359:547;Dr.8207.1.S1_at:438:175;Dr.8207.1.S1_at:604:325;Dr.8207.1.S1_at:66:77	AF072451;BC045279;BC164030;ENSDART00000041370;ENSDART00000044519;ENSDART00000102871;NM_131810	chr6:45846688-45847127	+	ENSDARG00000034207	cx44.2	Acc:NP_571885];connexin 44.2 [Source:RefSeq_peptide	114404;570888;570944;570961	ZDB-GENE-010619-1	cx44.2	GO:0005922;GO:0007154;GO:0016021
dre00589	dre00589_2	11	Dr.8207.1.S2_at:129:249;Dr.8207.1.S2_at:184:539;Dr.8207.1.S2_at:185:659;Dr.8207.1.S2_at:205:697;Dr.8207.1.S2_at:212:433;Dr.8207.1.S2_at:290:123;Dr.8207.1.S2_at:328:413;Dr.8207.1.S2_at:427:461;Dr.8207.1.S2_at:503:367;Dr.8207.1.S2_at:581:217;Dr.8207.1.S2_at:68:697	BC045279;ENSDART00000044519;NM_131810	chr6:45849182-45849480	+	ENSDARG00000034207	cx44.2	Acc:NP_571885];connexin 44.2 [Source:RefSeq_peptide	114404;570888;570944;570961	ZDB-GENE-010619-1	cx44.2	GO:0005922;GO:0007154;GO:0016021
dre00590	dre00590_1	14	Dr.568.1.S1_at:175:639;Dr.568.1.S1_at:192:459;Dr.568.1.S1_at:203:219;Dr.568.1.S1_at:325:475;Dr.568.1.S1_at:339:345;Dr.568.1.S1_at:364:181;Dr.568.1.S1_at:397:653;Dr.568.1.S1_at:399:595;Dr.568.1.S1_at:3:125;Dr.568.1.S1_at:400:45;Dr.568.1.S1_at:508:105;Dr.568.1.S1_at:510:35;Dr.568.1.S1_at:630:529;Dr.568.1.S1_at:631:513	AF072456;BC076076;BC114256;D49971;ENSDART00000060734;ENSDART00000100482;NM_131360;U82232	chr20:46273726-46274150	-	ENSDARG00000041430	bmp2b	Acc:NP_571435];bone morphogenetic protein 2b [Source:RefSeq_peptide	30632	ZDB-GENE-980526-474	bmp2b	GO:0001710;GO:0005576;GO:0008083;GO:0009953;GO:0030903;GO:0040007;GO:0042074;GO:0042664;GO:0045168;GO:0048264;GO:0055015;GO:0060030
dre00591	dre00591_1	11	Dr.8175.1.S1_at:113:175;Dr.8175.1.S1_at:150:419;Dr.8175.1.S1_at:25:279;Dr.8175.1.S1_at:343:271;Dr.8175.1.S1_at:484:349;Dr.8175.1.S1_at:513:633;Dr.8175.1.S1_at:558:623;Dr.8175.1.S1_at:576:27;Dr.8175.1.S1_at:66:531;Dr.8175.1.S1_at:676:435;Dr.8175.1.S1_at:69:195	AF072547;NM_131640	chr12:47210128-47210507	-	ENSDARG00000032578	pax2b	Acc:NP_571715];paired box gene 2b [Source:RefSeq_peptide	60638	ZDB-GENE-001030-4	pax2b	GO:0005634;GO:0007275
dre00592	dre00592_1	12	Dr.8176.1.A1_at:176:389;Dr.8176.1.A1_at:222:291;Dr.8176.1.A1_at:334:573;Dr.8176.1.A1_at:391:121;Dr.8176.1.A1_at:412:3;Dr.8176.1.A1_at:437:559;Dr.8176.1.A1_at:458:591;Dr.8176.1.A1_at:471:603;Dr.8176.1.A1_at:474:31;Dr.8176.1.A1_at:588:679;Dr.8176.1.A1_at:632:201;Dr.8176.1.A1_at:96:295	AF072548;ENSDART00000054387;ENSDART00000054395	chr1:18512373-18528302	+	ENSDARG00000037383	pax5	Acc:O93371];Transcription factor (Fragment). [Source:Uniprot/SPTREMBL	794326	ZDB-GENE-001030-2	pax5	GO:0003677;GO:0005634;GO:0006350;GO:0006353;GO:0006355;GO:0007275;GO:0031564
dre00592	dre00592_2	9	Dr.8176.1.S1_at:144:653;Dr.8176.1.S1_at:197:649;Dr.8176.1.S1_at:309:79;Dr.8176.1.S1_at:396:409;Dr.8176.1.S1_at:452:391;Dr.8176.1.S1_at:514:527;Dr.8176.1.S1_at:556:255;Dr.8176.1.S1_at:5:677;Dr.8176.1.S1_at:699:57	AF072548;ENSDART00000054387;ENSDART00000054395	chr1:18450204-18496263	-	ENSDARG00000037383	pax5	Acc:O93371];Transcription factor (Fragment). [Source:Uniprot/SPTREMBL	794326	ZDB-GENE-001030-2	pax5	GO:0003677;GO:0005634;GO:0006350;GO:0006353;GO:0006355;GO:0007275;GO:0031564
dre00593	dre00593_1	7	Dr.8177.1.S1_at:270:637;Dr.8177.1.S1_at:322:309;Dr.8177.1.S1_at:395:103;Dr.8177.1.S1_at:434:231;Dr.8177.1.S1_at:44:149;Dr.8177.1.S1_at:533:459;Dr.8177.1.S1_at:9:353	AF072549;ENSDART00000029014;ENSDART00000076992;ENSDART00000077004	chr5:67484633-67487435	-	ENSDARG00000015879	pax8	Acc:O93372];Transcription factor (Fragment). [Source:Uniprot/SPTREMBL		ZDB-GENE-001030-3	pax8	GO:0003677;GO:0005634;GO:0006350;GO:0006353;GO:0006355;GO:0007275;GO:0031564;GO:0043049
dre00593	dre00593_2	5	Dr.8177.1.S1_at:215:679;Dr.8177.1.S1_at:226:43;Dr.8177.1.S1_at:230:33;Dr.8177.1.S1_at:410:275;Dr.8177.1.S1_at:548:573	AF072549;ENSDART00000076992;ENSDART00000077004	chr5:67486837-67487044	-	ENSDARG00000015879	pax8	Acc:O93372];Transcription factor (Fragment). [Source:Uniprot/SPTREMBL		ZDB-GENE-001030-3	pax8	GO:0003677;GO:0005634;GO:0006350;GO:0006353;GO:0006355;GO:0007275;GO:0031564;GO:0043049
dre00594	dre00594_1	11	Dr.611.1.S1_at:133:371;Dr.611.1.S1_at:206:377;Dr.611.1.S1_at:207:559;Dr.611.1.S1_at:369:651;Dr.611.1.S1_at:407:395;Dr.611.1.S1_at:430:687;Dr.611.1.S1_at:500:397;Dr.611.1.S1_at:577:345;Dr.611.1.S1_at:586:413;Dr.611.1.S1_at:652:73;Dr.611.1.S1_at:91:215	AF072657;ENSDART00000014822;NM_131418	chr5:60439698-60440225	+	ENSDARG00000042525	coe2	Acc:O93375];Transcription factor COE2. [Source:Uniprot/SWISSPROT	30692	ZDB-GENE-990715-11	coe2	GO:0003677;GO:0005634;GO:0006350;GO:0006353;GO:0006355;GO:0006829;GO:0008270;GO:0030528;GO:0031564;GO:0045449;GO:0046872
dre00595	dre00595_1	14	Dr.8094.1.S1_at:104:563;Dr.8094.1.S1_at:155:417;Dr.8094.1.S1_at:160:93;Dr.8094.1.S1_at:167:339;Dr.8094.1.S1_at:194:503;Dr.8094.1.S1_at:271:159;Dr.8094.1.S1_at:489:223;Dr.8094.1.S1_at:524:461;Dr.8094.1.S1_at:540:479;Dr.8094.1.S1_at:54:377;Dr.8094.1.S1_at:55:593;Dr.8094.1.S1_at:60:299;Dr.8094.1.S1_at:703:103;Dr.8094.1.S1_at:95:165	AF073289;BC078280;BC155168;CU458994;ENSDART00000056252;NM_001083865;NM_131049	chr2:44204944-44205321	+	ENSDARG00000052997	stap2	Acc:Q9YHX4];Semaphorin-4E precursor (Semaphorin-7) (Semaphorin Z7) (Sema-Z7). [Source:Uniprot/SWISSPROT	100005848;30251;327172;796377	ZDB-GENE-030131-5383;ZDB-GENE-990715-7	sema4e;stap2a	GO:0003674;GO:0004872;GO:0005575;GO:0005579;GO:0005786;GO:0007242;GO:0007275;GO:0009968;GO:0016020;GO:0016021
dre00596	dre00596_1	15	Dr.8095.1.A1_at:129:209;Dr.8095.1.A1_at:159:565;Dr.8095.1.A1_at:228:313;Dr.8095.1.A1_at:259:51;Dr.8095.1.A1_at:266:161;Dr.8095.1.A1_at:286:219;Dr.8095.1.A1_at:33:329;Dr.8095.1.A1_at:369:645;Dr.8095.1.A1_at:462:649;Dr.8095.1.A1_at:492:347;Dr.8095.1.A1_at:667:457;Dr.8095.1.A1_at:692:537;Dr.8095.1.A1_at:707:239;Dr.8095.1.A1_at:710:695;Dr.8095.1.A1_at:77:17	AF073290	chr8:24362838-24363385	+	ENSDARG00000042616	sema3h	Acc:NP_571125];semaphorin 3h [Source:RefSeq_peptide	30252;794074	ZDB-GENE-990715-8	sema3h	GO:0005579;GO:0007275;GO:0016020;GO:0016021
dre00597	dre00597_1	15	Dr.8133.1.S1_at:122:475;Dr.8133.1.S1_at:159:237;Dr.8133.1.S1_at:22:209;Dr.8133.1.S1_at:277:137;Dr.8133.1.S1_at:277:595;Dr.8133.1.S1_at:333:85;Dr.8133.1.S1_at:384:449;Dr.8133.1.S1_at:399:391;Dr.8133.1.S1_at:438:359;Dr.8133.1.S1_at:444:537;Dr.8133.1.S1_at:482:339;Dr.8133.1.S1_at:500:585;Dr.8133.1.S1_at:506:507;Dr.8133.1.S1_at:608:567;Dr.8133.1.S1_at:99:35	AF073883;BC125912;BC165469;ENSDART00000020004;NM_131371	chr5:13151295-13157256	-	ENSDARG00000004616	mtmr2	Acc:NP_571446];myotubularin related protein 2 [Source:RefSeq_peptide	30644	ZDB-GENE-990715-14	mtmr2	GO:0004437;GO:0004721;GO:0006470;GO:0016787;GO:0046839
dre00598	dre00598_1	16	Dr.21022.1.A1_at:122:363;Dr.21022.1.A1_at:140:249;Dr.21022.1.A1_at:145:215;Dr.21022.1.A1_at:145:299;Dr.21022.1.A1_at:208:691;Dr.21022.1.A1_at:232:149;Dr.21022.1.A1_at:246:179;Dr.21022.1.A1_at:317:41;Dr.21022.1.A1_at:431:623;Dr.21022.1.A1_at:466:19;Dr.21022.1.A1_at:497:75;Dr.21022.1.A1_at:566:509;Dr.21022.1.A1_at:59:233;Dr.21022.1.A1_at:600:603;Dr.21022.1.A1_at:627:103;Dr.21022.1.A1_at:642:401	AF075384;BC163630;BC163639;ENSDART00000040410;ENSDART00000044624;NM_131149	chr25:20357634-20361129	+	ENSDARG00000030621	th	Acc:Q6ZM47];Tyrosine hydroxylase (Fragment). [Source:Uniprot/SPTREMBL	100006766;30384	ZDB-GENE-990621-5	th	GO:0004497;GO:0004511;GO:0005506;GO:0009072;GO:0042423
dre00598	dre00598_2	16	Dr.21022.1.S1_at:102:517;Dr.21022.1.S1_at:113:53;Dr.21022.1.S1_at:11:519;Dr.21022.1.S1_at:200:145;Dr.21022.1.S1_at:206:319;Dr.21022.1.S1_at:215:65;Dr.21022.1.S1_at:21:53;Dr.21022.1.S1_at:238:563;Dr.21022.1.S1_at:255:595;Dr.21022.1.S1_at:353:101;Dr.21022.1.S1_at:359:25;Dr.21022.1.S1_at:502:551;Dr.21022.1.S1_at:536:485;Dr.21022.1.S1_at:61:3;Dr.21022.1.S1_at:643:525;Dr.21022.1.S1_at:93:65	AF075384;BC163630;BC163639;ENSDART00000040410;ENSDART00000044624;NM_131149	chr25:20357633-20361124	-	ENSDARG00000030621	th	Acc:Q6ZM47];Tyrosine hydroxylase (Fragment). [Source:Uniprot/SPTREMBL	100006766;30384	ZDB-GENE-990621-5	th	GO:0004497;GO:0004511;GO:0005506;GO:0009072;GO:0042423
dre00599	dre00599_1	11	Dr.21021.1.S1_at:103:449;Dr.21021.1.S1_at:133:529;Dr.21021.1.S1_at:309:591;Dr.21021.1.S1_at:415:617;Dr.21021.1.S1_at:448:693;Dr.21021.1.S1_at:453:111;Dr.21021.1.S1_at:466:409;Dr.21021.1.S1_at:492:33;Dr.21021.1.S1_at:512:119;Dr.21021.1.S1_at:651:675;Dr.21021.1.S1_at:72:557	AF075385;BC162442;BC163055;ENSDART00000016547;ENSDART00000101088;ENSDART00000101089;NM_001109694	chr10:7526793-7531576	-	ENSDARG00000069446	dbh	Acc:Q9W7K6];Dopamine beta hydroxylase (Fragment). [Source:Uniprot/SPTREMBL	100001983;30505	ZDB-GENE-990621-3	dbh	GO:0004497;GO:0004500;GO:0005507;GO:0006584
dre00600	dre00600_1	15	Dr.8088.1.S1_at:168:547;Dr.8088.1.S1_at:191:261;Dr.8088.1.S1_at:196:195;Dr.8088.1.S1_at:214:143;Dr.8088.1.S1_at:265:549;Dr.8088.1.S1_at:310:281;Dr.8088.1.S1_at:31:537;Dr.8088.1.S1_at:336:333;Dr.8088.1.S1_at:422:539;Dr.8088.1.S1_at:425:123;Dr.8088.1.S1_at:439:85;Dr.8088.1.S1_at:447:9;Dr.8088.1.S1_at:537:195;Dr.8088.1.S1_at:614:87;Dr.8088.1.S1_at:629:321	AF080622;BC162138;BC162142;ENSDART00000010786;NM_130952	chr5:35348639-35348942	-	ENSDARG00000015072	dmrt2	Acc:NP_571027];doublesex and mab-3 related transcription factor 2 [Source:RefSeq_peptide	30129	ZDB-GENE-990621-7	dmrt2a	GO:0003677;GO:0003700;GO:0005634;GO:0006355;GO:0007548
dre00601	dre00601_1	15	Dr.19965.2.S1_a_at:125:277;Dr.19965.2.S1_a_at:1:701;Dr.19965.2.S1_a_at:205:33;Dr.19965.2.S1_a_at:235:671;Dr.19965.2.S1_a_at:446:65;Dr.19965.2.S1_a_at:471:315;Dr.19965.2.S1_a_at:480:693;Dr.19965.2.S1_a_at:490:493;Dr.19965.2.S1_a_at:514:585;Dr.19965.2.S1_a_at:573:595;Dr.19965.2.S1_a_at:57:343;Dr.19965.2.S1_a_at:610:571;Dr.19965.2.S1_a_at:616:599;Dr.19965.2.S1_a_at:84:113;Dr.19965.2.S1_a_at:92:3	AF081127;AF081128;BC162574;ENSDART00000010521;ENSDART00000061038;ENSDART00000080935;ENSDART00000102231;NM_131520	chr9:12226487-12226868	-	ENSDARG00000019815	fn1	Acc:NP_571595];fibronectin 1 [Source:RefSeq_peptide	100005302;100005469;100005524;100007890;58034	ZDB-GENE-000426-1	fn1	GO:0001756;GO:0001757;GO:0005576;GO:0016337;GO:0035050;GO:0045198
dre00601	dre00601_2	12	Dr.19965.1.S1_at:111:425;Dr.19965.1.S1_at:134:555;Dr.19965.1.S1_at:203:661;Dr.19965.1.S1_at:214:651;Dr.19965.1.S1_at:267:581;Dr.19965.1.S1_at:270:493;Dr.19965.1.S1_at:278:121;Dr.19965.1.S1_at:279:595;Dr.19965.1.S1_at:581:143;Dr.19965.1.S1_at:590:51;Dr.19965.1.S1_at:598:263;Dr.19965.1.S1_at:636:535	AF081128;ENSDART00000010521;NM_131520	chr9:12190813-12191218	-	ENSDARG00000019815	fn1	Acc:NP_571595];fibronectin 1 [Source:RefSeq_peptide	100005302;100005469;100005524;100007890;58034	ZDB-GENE-000426-1	fn1	GO:0001756;GO:0001757;GO:0005576;GO:0016337;GO:0035050;GO:0045198
dre00602	dre00602_1	9	Dr.2914.1.S1_at:132:111;Dr.2914.1.S1_at:133:139;Dr.2914.1.S1_at:150:187;Dr.2914.1.S1_at:326:403;Dr.2914.1.S1_at:421:7;Dr.2914.1.S1_at:548:697;Dr.2914.1.S1_at:560:439;Dr.2914.1.S1_at:5:583;Dr.2914.1.S1_at:82:237	AF081462;BC045520;BC163956;ENSDART00000008823;ENSDART00000075465;NM_131188	chr3:30557982-30560451	-	ENSDARG00000053254	mylz2	Acc:NP_571263];myosin, light polypeptide 2, skeletal muscle [Source:RefSeq_peptide	30429;572658	ZDB-GENE-990712-15	mylz2	GO:0005262;GO:0005509;GO:0006816;GO:0019855
dre00602	dre00602_2	20	Dr.2914.1.S1_at:134:605;Dr.2914.1.S1_at:306:691;Dr.2914.1.S1_at:317:219;Dr.2914.1.S1_at:40:401;Dr.2914.1.S1_at:500:601;Dr.2914.1.S2_at:204:401;Dr.2914.1.S2_at:30:277;Dr.2914.1.S2_at:385:339;Dr.2914.1.S2_at:42:613;Dr.2914.1.S2_at:469:557;Dr.2914.1.S2_at:528:503;Dr.2914.1.S2_at:530:561;Dr.2914.1.S2_at:582:391;Dr.2914.1.S2_at:590:669;Dr.2914.1.S2_at:63:691;Dr.2914.1.S2_at:666:413;Dr.2914.1.S2_at:688…	AF081462;BC045520;ENSDART00000075465;NM_131188	chr3:30557156-30557887	-	ENSDARG00000053254	mylz2	Acc:NP_571263];myosin, light polypeptide 2, skeletal muscle [Source:RefSeq_peptide	30429;572658	ZDB-GENE-990712-15	mylz2	GO:0005262;GO:0005509;GO:0006816;GO:0019855
dre00604	dre00604_1	11	Dr.8112.1.S1_at:122:175;Dr.8112.1.S1_at:131:201;Dr.8112.1.S1_at:136:477;Dr.8112.1.S1_at:300:575;Dr.8112.1.S1_at:365:113;Dr.8112.1.S1_at:390:225;Dr.8112.1.S1_at:489:67;Dr.8112.1.S1_at:587:343;Dr.8112.1.S1_at:644:109;Dr.8112.1.S1_at:660:613;Dr.8112.1.S1_at:91:483	AF083382;BC163261;CU458856;ENSDART00000061886;ENSDART00000091954;ENSDART00000101087;ENSDART00000101090;NM_131061	chr18:7821214-7824202	+	ENSDARG00000042210	sema3ab	Acc:Q9W686];Semaphorin-3ab precursor (Semaphorin-1B) (Semaphorin Z1B) (Sema-Z1B). [Source:Uniprot/SWISSPROT	30267	ZDB-GENE-991209-6	sema3ab	GO:0001569;GO:0001763;GO:0004872;GO:0005786;GO:0007275;GO:0007399;GO:0008045;GO:0009968;GO:0016020;GO:0030154;GO:0048755
dre00605	dre00605_1	13	Dr.800.1.S1_at:113:283;Dr.800.1.S1_at:166:543;Dr.800.1.S1_at:172:401;Dr.800.1.S1_at:238:113;Dr.800.1.S1_at:345:299;Dr.800.1.S1_at:355:489;Dr.800.1.S1_at:371:379;Dr.800.1.S1_at:387:573;Dr.800.1.S1_at:507:655;Dr.800.1.S1_at:536:351;Dr.800.1.S1_at:559:193;Dr.800.1.S1_at:571:61;Dr.800.1.S1_at:627:419	AF083557;BC060942;ENSDART00000028099;NM_131191;Y17256	chr5:36588810-36594977	+	ENSDARG00000018494	smn1	Acc:Q9W6S8];Survival motor neuron protein 1. [Source:Uniprot/SWISSPROT	30432	ZDB-GENE-990715-16	smn1	GO:0000245;GO:0003676;GO:0003723;GO:0005634;GO:0005737;GO:0006397;GO:0007409;GO:0048676
dre00607	dre00607_1	11	Dr.198.1.S1_at:102:521;Dr.198.1.S1_at:103:115;Dr.198.1.S1_at:267:471;Dr.198.1.S1_at:273:63;Dr.198.1.S1_at:294:603;Dr.198.1.S1_at:336:73;Dr.198.1.S1_at:542:53;Dr.198.1.S1_at:631:395;Dr.198.1.S1_at:686:87;Dr.198.1.S1_at:703:561;Dr.198.1.S1_at:79:165	AF084948;BC078241;BC152095;DQ317968;ENSDART00000051054;ENSDART00000051065;NM_131037	chr5:39810194-39810807	+	ENSDARG00000052846	fst	Acc:Q9YHV4];Follistatin precursor (FS) (Activin-binding protein). [Source:Uniprot/SWISSPROT	100004116;30235;796225	ZDB-GENE-990714-11	fsta	GO:0003674;GO:0005576;GO:0005786;GO:0009953;GO:0009968;GO:0009994;GO:0048263
dre00607	dre00607_2	4	Dr.198.1.S1_at:245:161;Dr.198.1.S1_at:309:705;Dr.198.1.S1_at:359:693;Dr.198.1.S1_at:530:547	AF084948;BC078241;BC152095;DQ317968;ENSDART00000051065;NM_131037	chr5:39810836-39811003	+	ENSDARG00000052846	fst	Acc:Q9YHV4];Follistatin precursor (FS) (Activin-binding protein). [Source:Uniprot/SWISSPROT	100004116;30235;796225	ZDB-GENE-990714-11	fsta	GO:0003674;GO:0005576;GO:0005786;GO:0009953;GO:0009968;GO:0009994;GO:0048263
dre00607	dre00607_3	15	Dr.198.1.S2_at:146:453;Dr.198.1.S2_at:168:703;Dr.198.1.S2_at:187:643;Dr.198.1.S2_at:26:225;Dr.198.1.S2_at:354:637;Dr.198.1.S2_at:358:565;Dr.198.1.S2_at:424:11;Dr.198.1.S2_at:443:193;Dr.198.1.S2_at:540:313;Dr.198.1.S2_at:574:569;Dr.198.1.S2_at:59:57;Dr.198.1.S2_at:675:481;Dr.198.1.S2_at:699:177;Dr.198.1.S2_at:699:591;Dr.198.1.S2_at:73:591	DQ317968;ENSDART00000051065;NM_131037	chr5:39812717-39813161	+	ENSDARG00000052846	fst	Acc:Q9YHV4];Follistatin precursor (FS) (Activin-binding protein). [Source:Uniprot/SWISSPROT	100004116;30235;796225	ZDB-GENE-990714-11	fsta	GO:0003674;GO:0005576;GO:0005786;GO:0009953;GO:0009968;GO:0009994;GO:0048263
dre00608	dre00608_1	10	Dr.8119.1.S1_at:114:43;Dr.8119.1.S1_at:295:555;Dr.8119.1.S1_at:394:9;Dr.8119.1.S1_at:440:505;Dr.8119.1.S1_at:481:203;Dr.8119.1.S1_at:572:75;Dr.8119.1.S1_at:649:511;Dr.8119.1.S1_at:665:631;Dr.8119.1.S1_at:78:371;Dr.8119.1.S1_at:87:247	AF084949;BC162864;BC162904;ENSDART00000075568;NM_130982	chr12:30062401-30062717	+	ENSDARG00000053528	nog3	Acc:Q9YHV3];Noggin-3 precursor. [Source:Uniprot/SWISSPROT	30173;792825;793088;793722;794235	ZDB-GENE-990714-8	nog3	GO:0003674;GO:0005786;GO:0009953;GO:0009968;GO:0030154;GO:0030514;GO:0045596;GO:0051216
dre00609	dre00609_1	16	Dr.8076.1.A1_at:11:675;Dr.8076.1.A1_at:135:149;Dr.8076.1.A1_at:158:137;Dr.8076.1.A1_at:301:243;Dr.8076.1.A1_at:352:75;Dr.8076.1.A1_at:360:499;Dr.8076.1.A1_at:374:247;Dr.8076.1.A1_at:400:387;Dr.8076.1.A1_at:414:423;Dr.8076.1.A1_at:519:541;Dr.8076.1.A1_at:523:373;Dr.8076.1.A1_at:54:523;Dr.8076.1.A1_at:576:643;Dr.8076.1.A1_at:594:175;Dr.8076.1.A1_at:640:665;Dr.8076.1.A1_at:675:205	AF085218;BC097097;ENSDART00000002241;ENSDART00000097718;NM_130911	chr2:51838065-51838539	+	ENSDARG00000019588	chico	Acc:NP_570986];chico [Source:RefSeq_peptide	100005156;100008322;30067	ZDB-GENE-000210-28	chico
dre00610	dre00610_1	9	Dr.8091.1.S1_at:16:211;Dr.8091.1.S1_at:196:489;Dr.8091.1.S1_at:205:37;Dr.8091.1.S1_at:2:559;Dr.8091.1.S1_at:334:23;Dr.8091.1.S1_at:371:639;Dr.8091.1.S1_at:371:695;Dr.8091.1.S1_at:386:63;Dr.8091.1.S1_at:423:293	AF085746;BC163542;NM_130967	chr9:31473917-31474119	+	ENSDARG00000025641	gli2a	Acc:NP_571042];GLI-Kruppel family member GLI2a [Source:RefSeq_peptide	30154	ZDB-GENE-990706-8	gli2a	GO:0003676;GO:0005506;GO:0005622;GO:0006829;GO:0007399;GO:0008270;GO:0009058;GO:0016491;GO:0021508;GO:0021523;GO:0046872;GO:0050767;GO:0055002
dre00610	dre00610_2	6	Dr.8091.1.S1_at:119:211;Dr.8091.1.S1_at:215:465;Dr.8091.1.S1_at:503:699;Dr.8091.1.S1_at:59:439;Dr.8091.1.S1_at:664:1;Dr.8091.1.S1_at:688:407	AF085746;NM_130967	chr9:31474192-31474513	+	ENSDARG00000025641	gli2a	Acc:NP_571042];GLI-Kruppel family member GLI2a [Source:RefSeq_peptide	30154	ZDB-GENE-990706-8	gli2a	GO:0003676;GO:0005506;GO:0005622;GO:0006829;GO:0007399;GO:0008270;GO:0009058;GO:0016491;GO:0021508;GO:0021523;GO:0046872;GO:0050767;GO:0055002
dre00611	dre00611_1	7	Dr.8111.1.S1_at:13:75;Dr.8111.1.S1_at:14:187;Dr.8111.1.S1_at:211:383;Dr.8111.1.S1_at:347:219;Dr.8111.1.S1_at:448:339;Dr.8111.1.S1_at:494:189;Dr.8111.1.S1_at:622:379	AF086761;BC162381;BC162398;CU458855;ENSDART00000051792;NM_131060	chr4:11853033-11853256	+	ENSDARG00000019235	sema3aa	Acc:Q9W7J1];Semaphorin-3aa precursor (Semaphorin-1A) (Semaphorin Z1A) (Sema-Z1A). [Source:Uniprot/SWISSPROT	30266	ZDB-GENE-991209-3	sema3aa	GO:0004872;GO:0005786;GO:0007275;GO:0007399;GO:0008045;GO:0009968;GO:0016020;GO:0030154;GO:0048755
dre00611	dre00611_2	5	Dr.8111.1.S1_at:171:575;Dr.8111.1.S1_at:368:359;Dr.8111.1.S1_at:496:57;Dr.8111.1.S1_at:648:505;Dr.8111.1.S1_at:82:615	AF086761;ENSDART00000051792;NM_131060	chr4:11853428-11853571	+	ENSDARG00000019235	sema3aa	Acc:Q9W7J1];Semaphorin-3aa precursor (Semaphorin-1A) (Semaphorin Z1A) (Sema-Z1A). [Source:Uniprot/SWISSPROT	30266	ZDB-GENE-991209-3	sema3aa	GO:0004872;GO:0005786;GO:0007275;GO:0007399;GO:0008045;GO:0009968;GO:0016020;GO:0030154;GO:0048755
dre00612	dre00612_1	13	Dr.8179.1.S1_at:136:347;Dr.8179.1.S1_at:215:403;Dr.8179.1.S1_at:327:11;Dr.8179.1.S1_at:339:653;Dr.8179.1.S1_at:371:691;Dr.8179.1.S1_at:37:113;Dr.8179.1.S1_at:452:705;Dr.8179.1.S1_at:469:405;Dr.8179.1.S1_at:471:345;Dr.8179.1.S1_at:473:267;Dr.8179.1.S1_at:531:301;Dr.8179.1.S1_at:584:403;Dr.8179.1.S1_at:600:479	AF087671;BC044537;ENSDART00000000019;NM_131680	chr4:15527186-15527674	-	ENSDARG00000000018	nrf1	Acc:Q90X44];Nuclear respiratory factor 1 (Nrf-1) (Not really finished protein). [Source:Uniprot/SWISSPROT	64604	ZDB-GENE-001221-1	nrf1	GO:0003677;GO:0003700;GO:0005634;GO:0006350;GO:0006353;GO:0006355;GO:0006950;GO:0007275;GO:0009409;GO:0016563;GO:0031564;GO:0043565
dre00613	dre00613_1	14	Dr.8287.1.S1_a_at:18:497;Dr.8287.1.S1_a_at:1:459;Dr.8287.1.S1_a_at:226:287;Dr.8287.1.S1_a_at:321:115;Dr.8287.1.S1_a_at:36:429;Dr.8287.1.S1_a_at:37:697;Dr.8287.1.S1_a_at:385:695;Dr.8287.1.S1_a_at:415:407;Dr.8287.1.S1_a_at:525:389;Dr.8287.1.S1_a_at:530:195;Dr.8287.1.S1_a_at:533:73;Dr.8287.1.S1_a_at:559:625;Dr.8287.1.S1_a_at:587:103;Dr.8287.1.S1_a_at:598:659	AF090432;AF229449;AF229450;CU458993;ENSDART00000024922;NM_131665;NM_131862	chr20:21526735-21527248	-	ENSDARG00000021389	jag2	Acc:NP_571937];jagged 2 isoform 1 [Source:RefSeq_peptide	140422	ZDB-GENE-011128-3	jag2	GO:0001889;GO:0005509;GO:0007154;GO:0007219;GO:0007275;GO:0016020;GO:0016021;GO:0021514;GO:0021522;GO:0031016;GO:0048793
dre00614	dre00614_1	16	Dr.7815.1.S1_at:102:553;Dr.7815.1.S1_at:103:453;Dr.7815.1.S1_at:136:415;Dr.7815.1.S1_at:157:487;Dr.7815.1.S1_at:171:485;Dr.7815.1.S1_at:205:507;Dr.7815.1.S1_at:26:271;Dr.7815.1.S1_at:271:53;Dr.7815.1.S1_at:298:383;Dr.7815.1.S1_at:326:209;Dr.7815.1.S1_at:351:183;Dr.7815.1.S1_at:372:157;Dr.7815.1.S1_at:605:499;Dr.7815.1.S1_at:637:137;Dr.7815.1.S1_at:653:437;Dr.7815.1.S1_at:687:151	AF091593;BC059439;BC063942;ENSDART00000007584;ENSDART00000062738;NM_131435	chr20:32306489-32307042	-	ENSDARG00000020609	snap25a	Acc:NP_571510];synaptosome-associated protein 25a [Source:RefSeq_peptide	30712	ZDB-GENE-980526-468	snap25a	GO:0000910;GO:0003700;GO:0005886;GO:0006355;GO:0019717
dre00615	dre00615_1	13	Dr.7598.1.S1_at:106:521;Dr.7598.1.S1_at:162:435;Dr.7598.1.S1_at:189:469;Dr.7598.1.S1_at:309:647;Dr.7598.1.S1_at:313:565;Dr.7598.1.S1_at:414:7;Dr.7598.1.S1_at:415:395;Dr.7598.1.S1_at:45:517;Dr.7598.1.S1_at:481:239;Dr.7598.1.S1_at:572:217;Dr.7598.1.S1_at:589:565;Dr.7598.1.S1_at:598:681;Dr.7598.1.S1_at:636:179	AF091594;BC059469;ENSDART00000080927;NM_131434	chr17:9852572-9852980	-	ENSDARG00000020609;ENSDARG00000058117	snap25a;snap25b	Acc:NM_131434];Acc:NP_571510];synaptosome-associated protein 25 b (snap25b), mRNA [Source:RefSeq_dna;synaptosome-associated protein 25a [Source:RefSeq_peptide	30711;30712	ZDB-GENE-980526-392;ZDB-GENE-980526-468	snap25a;snap25b	GO:0000910;GO:0003700;GO:0005886;GO:0006355;GO:0019717
dre00616	dre00616_1	9	Dr.8122.1.S1_a_at:123:53;Dr.8122.1.S1_a_at:145:383;Dr.8122.1.S1_a_at:278:387;Dr.8122.1.S1_a_at:358:661;Dr.8122.1.S1_a_at:409:651;Dr.8122.1.S1_a_at:531:55;Dr.8122.1.S1_a_at:67:129;Dr.8122.1.S1_a_at:702:451;Dr.8122.1.S1_a_at:90:519	AF092175;AF416370;AF416371;AF416372;AF416373;BC162270;ENSDART00000016430;ENSDART00000042377;ENSDART00000046079;ENSDART00000050481;ENSDART00000079724;ENSDART00000101757;NM_130986	chr13:16574268-16574425	+	ENSDARG00000013539	ikzf1	Acc:NP_571061];zinc finger protein, subfamily 1A, 1 (Ikaros) [Source:RefSeq_peptide	30177	ZDB-GENE-980526-304	ikzf1	GO:0003676;GO:0004812;GO:0005524;GO:0005622;GO:0006418;GO:0006829;GO:0008270;GO:0046872
dre00617	dre00617_1	10	Dr.1161.1.S1_at:162:263;Dr.1161.1.S1_at:239:387;Dr.1161.1.S1_at:255:341;Dr.1161.1.S1_at:307:615;Dr.1161.1.S1_at:362:63;Dr.1161.1.S1_at:37:341;Dr.1161.1.S1_at:394:543;Dr.1161.1.S1_at:432:527;Dr.1161.1.S1_at:529:91;Dr.1161.1.S1_at:613:103	AF093129;BC050156;BC070000;BC128885;BC154228;BC160650;BC168507;ENSDART00000024320;NM_001126457;NM_131620	chr8:43426614-43426829	-	ENSDARG00000004757	ybx1	Acc:NP_571695];Y box binding protein 1 [Source:RefSeq_peptide	58144;795398	ZDB-GENE-000629-3	ybx1	GO:0003676;GO:0003677;GO:0006350;GO:0006353;GO:0006355;GO:0031564
dre00617	dre00617_2	6	Dr.1161.1.S1_at:188:197;Dr.1161.1.S1_at:235:35;Dr.1161.1.S1_at:326:167;Dr.1161.1.S1_at:343:421;Dr.1161.1.S1_at:559:697;Dr.1161.1.S1_at:593:15	AF093129;BC050156;BC070000;BC128885;BC154228;BC160650;ENSDART00000024320;NM_001126457;NM_131620	chr8:43425907-43425977	-	ENSDARG00000004757	ybx1	Acc:NP_571695];Y box binding protein 1 [Source:RefSeq_peptide	58144;795398	ZDB-GENE-000629-3	ybx1	GO:0003676;GO:0003677;GO:0006350;GO:0006353;GO:0006355;GO:0031564
dre00618	dre00618_1	3	Dr.8001.2.S1_at:219:565;Dr.8001.2.S1_at:326:309;Dr.8001.2.S1_at:673:111	BC151977;NM_001109741	chr2:52122532-52122571	-	ENSDARG00000044780	zp3.2	Acc:NP_001020357];zona pellucida glycoprotein 3.2 [Source:RefSeq_peptide	30594;574007	ZDB-GENE-050626-121;ZDB-GENE-071004-37;ZDB-GENE-991129-7	zgc:171778;zp3;zp3.2	GO:0003674;GO:0005575;GO:0008150
dre00618	dre00618_2	4	Dr.8001.2.S1_at:444:465;Dr.8001.2.S1_at:452:451;Dr.8001.2.S1_at:498:243;Dr.8001.2.S1_at:605:461	BC154559	chr2:52122580-52122660	-	ENSDARG00000044780	zp3.2	Acc:NP_001020357];zona pellucida glycoprotein 3.2 [Source:RefSeq_peptide	30594;574007	ZDB-GENE-050626-121;ZDB-GENE-071004-37;ZDB-GENE-991129-7	zgc:171778;zp3;zp3.2	GO:0003674;GO:0005575;GO:0008150
dre00619	dre00619_1	15	Dr.2166.1.S1_at:178:589;Dr.2166.1.S1_at:379:69;Dr.2166.1.S1_at:380:261;Dr.2166.1.S1_at:441:23;Dr.2166.1.S1_at:536:683;Dr.2166.1.S1_at:545:97;Dr.2166.1.S1_at:551:527;Dr.2166.1.S1_at:560:601;Dr.2166.1.S1_at:587:613;Dr.2166.1.S1_at:653:273;Dr.2166.1.S1_at:664:547;Dr.2166.1.S1_at:675:559;Dr.2166.1.S1_at:695:601;Dr.2166.1.S1_at:702:247;Dr.2166.1.S1_at:92:533	AF095639;BC092696;BC108075;ENSDART00000014568;NM_131347	chr2:47629768-47634678	-	ENSDARG00000006818	urod	Acc:Q9PTS2];Uroporphyrinogen decarboxylase (EC 4.1.1.37) (URO-D) (UPD). [Source:Uniprot/SWISSPROT	30617	ZDB-GENE-000208-18	urod	GO:0004853;GO:0006779;GO:0016829;GO:0016831
dre00620	dre00620_1	13	Dr.8180.1.S1_at:137:585;Dr.8180.1.S1_at:155:457;Dr.8180.1.S1_at:168:85;Dr.8180.1.S1_at:18:423;Dr.8180.1.S1_at:311:407;Dr.8180.1.S1_at:312:605;Dr.8180.1.S1_at:325:189;Dr.8180.1.S1_at:370:415;Dr.8180.1.S1_at:372:409;Dr.8180.1.S1_at:379:689;Dr.8180.1.S1_at:503:5;Dr.8180.1.S1_at:576:239;Dr.8180.1.S1_at:680:61	AF095747;BC056338;BC067149;ENSDART00000056420;NM_131682	chr8:19139645-19140089	+	ENSDARG00000038643	alas2	5-aminolevulinate synthase, erythroid-specific, mitochondrial precursor (EC 2.3.1.37) (5-aminolevulinic acid synthase) (Delta- aminolevulinate synthase) (Delta-ALA synthetase) (ALAS-E). [Source:Uniprot/SWISSPROT;Acc:Q9YHT4]	100001392;64607	ZDB-GENE-001229-1	alas2	GO:0003870;GO:0005739;GO:0006783;GO:0008152;GO:0008415;GO:0009058;GO:0016740;GO:0016769;GO:0035162
dre00621	dre00621_1	15	Dr.8292.1.S1_at:109:305;Dr.8292.1.S1_at:145:257;Dr.8292.1.S1_at:165:515;Dr.8292.1.S1_at:18:643;Dr.8292.1.S1_at:207:381;Dr.8292.1.S1_at:249:601;Dr.8292.1.S1_at:321:593;Dr.8292.1.S1_at:323:9;Dr.8292.1.S1_at:603:231;Dr.8292.1.S1_at:626:345;Dr.8292.1.S1_at:62:185;Dr.8292.1.S1_at:64:177;Dr.8292.1.S1_at:661:293;Dr.8292.1.S1_at:688:273;Dr.8292.1.S1_at:705:669	AF097410;BC053135;ENSDART00000055635;ENSDART00000099262;NM_131269	chr10:34992930-34996638	+	ENSDARG00000038159	tcf7l1a	Acc:Q9YHE8];Transcription factor 7-like 1-A (HMG box transcription factor 3-A) (TCF-3-A) (TCF-3) (zTcf-3) (Protein headless). [Source:Uniprot/SWISSPROT	30523	ZDB-GENE-980605-30	tcf7l1a	GO:0003677;GO:0006350;GO:0006353;GO:0006355;GO:0008358;GO:0021903;GO:0030901;GO:0031564
dre00624	dre00624_1	12	Dr.20939.1.S1_at:199:117;Dr.20939.1.S1_at:361:111;Dr.20939.1.S1_at:376:35;Dr.20939.1.S1_at:382:267;Dr.20939.1.S1_at:387:677;Dr.20939.1.S1_at:39:97;Dr.20939.1.S1_at:468:501;Dr.20939.1.S1_at:477:593;Dr.20939.1.S1_at:627:531;Dr.20939.1.S1_at:644:531;Dr.20939.1.S1_at:8:653;Dr.20939.1.S1_at:95:143	BC045328;BC164416;ENSDART00000047523;ENSDART00000081599;NM_199846	chr10:1493900-1497171	-	ENSDARG00000020334	ptpn11	Acc:NP_956140];protein tyrosine phosphatase, non-receptor type 11 (Noonan syndrome 1) [Source:RefSeq_peptide	333979;799282	ZDB-GENE-030131-5911	ptpn11	GO:0004721;GO:0004725;GO:0004872;GO:0006470;GO:0007242;GO:0016787
dre00624	dre00624_2	4	Dr.20939.1.S1_at:127:469;Dr.20939.1.S1_at:307:113;Dr.20939.1.S1_at:352:575;Dr.20939.1.S1_at:597:569	BC045328;NM_199846	chr10:1492092-1493898	-	ENSDARG00000020334	ptpn11	Acc:NP_956140];protein tyrosine phosphatase, non-receptor type 11 (Noonan syndrome 1) [Source:RefSeq_peptide	333979;799282	ZDB-GENE-030131-5911	ptpn11	GO:0004721;GO:0004725;GO:0004872;GO:0006470;GO:0007242;GO:0016787
dre00627	dre00627_1	16	Dr.17284.1.A1_at:198:629;Dr.17284.1.A1_at:254:199;Dr.17284.1.A1_at:261:537;Dr.17284.1.A1_at:264:253;Dr.17284.1.A1_at:275:19;Dr.17284.1.A1_at:277:521;Dr.17284.1.A1_at:300:419;Dr.17284.1.A1_at:34:143;Dr.17284.1.A1_at:379:205;Dr.17284.1.A1_at:395:375;Dr.17284.1.A1_at:497:695;Dr.17284.1.A1_at:51:151;Dr.17284.1.A1_at:618:221;Dr.17284.1.A1_at:661:181;Dr.17284.1.A1_at:681:683;Dr.17284.1.A1_at:89:663	NM_001044313	chr22:9370796-9371242	-	ENSDARG00000000183	si:rp71-1n18.2	Acc:NP_001037778];protein tyrosine phosphatase MEG1 [Source:RefSeq_peptide	407634	ZDB-GENE-030131-6259	si:rp71-1n18.2	GO:0004725;GO:0004872;GO:0006470;GO:0016787
dre00628	dre00628_1	14	Dr.8290.1.S1_at:120:179;Dr.8290.1.S1_at:190:109;Dr.8290.1.S1_at:199:613;Dr.8290.1.S1_at:222:183;Dr.8290.1.S1_at:253:331;Dr.8290.1.S1_at:289:661;Dr.8290.1.S1_at:380:625;Dr.8290.1.S1_at:442:561;Dr.8290.1.S1_at:454:675;Dr.8290.1.S1_at:480:579;Dr.8290.1.S1_at:486:261;Dr.8290.1.S1_at:658:219;Dr.8290.1.S1_at:73:473;Dr.8290.1.S1_at:77:559	BC049294;ENSDART00000062693;NM_130924;Y14427	chr8:26817651-26818165	+	ENSDARG00000007923	ptp1b	Acc:NP_570999];protein tyrosine phosphatase 1b [Source:RefSeq_peptide	30081	ZDB-GENE-980605-23	ptp1b	GO:0004721;GO:0004725;GO:0006470;GO:0016787
dre00629	dre00629_1	11	Dr.10622.1.A1_at:120:391;Dr.10622.1.A1_at:142:361;Dr.10622.1.A1_at:21:449;Dr.10622.1.A1_at:391:103;Dr.10622.1.A1_at:439:621;Dr.10622.1.A1_at:459:655;Dr.10622.1.A1_at:46:183;Dr.10622.1.A1_at:556:69;Dr.10622.1.A1_at:579:19;Dr.10622.1.A1_at:57:73;Dr.10622.1.A1_at:708:619	BC055169;ENSDART00000104037;NM_200466	chr16:6385808-6386240	-	ENSDARG00000016481	ptpn2	Acc:NP_956760];protein tyrosine phosphatase, non-receptor type 2 [Source:RefSeq_peptide	393438;791969	ZDB-GENE-040426-1196	ptpn2	GO:0004721;GO:0004725;GO:0004872;GO:0005575;GO:0006470;GO:0016787
dre00630	dre00630_1	16	Dr.2118.1.S1_at:134:9;Dr.2118.1.S1_at:149:149;Dr.2118.1.S1_at:218:425;Dr.2118.1.S1_at:237:349;Dr.2118.1.S1_at:260:195;Dr.2118.1.S1_at:29:97;Dr.2118.1.S1_at:320:701;Dr.2118.1.S1_at:341:311;Dr.2118.1.S1_at:370:393;Dr.2118.1.S1_at:460:477;Dr.2118.1.S1_at:46:665;Dr.2118.1.S1_at:534:365;Dr.2118.1.S1_at:595:113;Dr.2118.1.S1_at:615:501;Dr.2118.1.S1_at:699:81;Dr.2118.1.S1_at:710:489	BC044373;BC066698;NM_212654	chr19:25101329-25101860	-	ENSDARG00000035986	ptpn2l	Acc:NP_997819];protein tyrosine phosphatase, non-receptor type 2, like [Source:RefSeq_peptide	561613	ZDB-GENE-030909-8	ptpn2l	GO:0004721;GO:0004725;GO:0004872;GO:0006470;GO:0016787
dre00631	dre00631_1	11	Dr.25162.1.S1_at:13:675;Dr.25162.1.S1_at:183:693;Dr.25162.1.S1_at:367:135;Dr.25162.1.S1_at:452:151;Dr.25162.1.S1_at:473:495;Dr.25162.1.S1_at:482:537;Dr.25162.1.S1_at:482:659;Dr.25162.1.S1_at:533:533;Dr.25162.1.S1_at:547:611;Dr.25162.1.S1_at:57:113;Dr.25162.1.S1_at:610:435	AF097875;AF483203;BC057461;BC163893;BC163894;ENSDART00000021977;ENSDART00000043252;ENSDART00000078973;NM_131189	chr3:53526633-53527329	+	ENSDARG00000030756	dnmt1	Acc:NP_571264];DNA (cytosine-5-)-methyltransferase 1 [Source:RefSeq_peptide	100005663;30430;569847	ZDB-GENE-990714-15	dnmt1	GO:0003677;GO:0005634;GO:0006306;GO:0008134;GO:0008168;GO:0008270;GO:0016740;GO:0031017;GO:0032776;GO:0051567;GO:0060042
dre00634	dre00634_1	14	Dr.8148.1.S1_at:136:655;Dr.8148.1.S1_at:24:679;Dr.8148.1.S1_at:290:503;Dr.8148.1.S1_at:350:447;Dr.8148.1.S1_at:398:141;Dr.8148.1.S1_at:400:431;Dr.8148.1.S1_at:419:687;Dr.8148.1.S1_at:462:265;Dr.8148.1.S1_at:569:515;Dr.8148.1.S1_at:602:11;Dr.8148.1.S1_at:634:215;Dr.8148.1.S1_at:637:193;Dr.8148.1.S1_at:72:157;Dr.8148.1.S1_at:95:419	AF099737_3;BC066669;BC155815_2;NM_131456_3	chr14:56330112-56330553	-	ENSDARG00000036118	ctnna	Acc:NM_131456];catenin (cadherin-associated protein), alpha (ctnna), mRNA [Source:RefSeq_dna	30741;573325	ZDB-GENE-991207-24	ctnna
dre00635	dre00635_1	15	Dr.25119.1.S1_s_at:127:641;Dr.25119.1.S1_s_at:139:457;Dr.25119.1.S1_s_at:168:429;Dr.25119.1.S1_s_at:185:209;Dr.25119.1.S1_s_at:194:75;Dr.25119.1.S1_s_at:250:637;Dr.25119.1.S1_s_at:411:41;Dr.25119.1.S1_s_at:433:259;Dr.25119.1.S1_s_at:449:575;Dr.25119.1.S1_s_at:451:441;Dr.25119.1.S1_s_at:520:99;Dr.25119.1.S1_s_at:580:225;Dr.25119.1.S1_s_at:604:399;Dr.25119.1.S1_s_at:634:53;Dr.25119.1.S1_s_at:71:21	AF099738;BC049399;BC058305;ENSDART00000003891;NM_131177	chr11:10019034-10019602	+	ENSDARG00000070787	jup	Acc:NP_571252];junction plakoglobin [Source:RefSeq_peptide	100002822;100007998;30415	ZDB-GENE-991207-22	jup	GO:0005488;GO:0005634;GO:0005856;GO:0005913;GO:0007155;GO:0016342;GO:0030057
dre00636	dre00636_1	15	Dr.8215.1.A1_at:121:527;Dr.8215.1.A1_at:18:639;Dr.8215.1.A1_at:252:151;Dr.8215.1.A1_at:274:631;Dr.8215.1.A1_at:297:527;Dr.8215.1.A1_at:385:603;Dr.8215.1.A1_at:427:129;Dr.8215.1.A1_at:428:185;Dr.8215.1.A1_at:462:289;Dr.8215.1.A1_at:489:241;Dr.8215.1.A1_at:502:595;Dr.8215.1.A1_at:586:583;Dr.8215.1.A1_at:588:1;Dr.8215.1.A1_at:692:477;Dr.8215.1.A1_at:7:269	AF101266;BC056274;BC065639;ENSDART00000049339;NM_131286;U85092	chr6:3052237-3052787	-	ENSDARG00000031664	sox21a	Acc:NP_571361];SRY-box 21 [Source:RefSeq_peptide	30543	ZDB-GENE-990715-6	sox21a	GO:0003677;GO:0006355;GO:0009953;GO:0016564
dre00637	dre00637_1	7	Dr.5404.1.S1_at:134:99;Dr.5404.1.S1_at:227:317;Dr.5404.1.S1_at:229:45;Dr.5404.1.S1_at:360:125;Dr.5404.1.S1_at:54:261;Dr.5404.1.S1_at:611:409;Dr.5404.1.S1_at:96:97	AF102865;ENSDART00000077840;NM_131014	chr12:16527361-16527503	-	ENSDARG00000055527	cmn	Acc:NP_571089];calymmin [Source:RefSeq_peptide	30208	ZDB-GENE-000208-9	cmn
dre00637	dre00637_2	9	Dr.5404.1.S1_at:101:557;Dr.5404.1.S1_at:130:461;Dr.5404.1.S1_at:354:505;Dr.5404.1.S1_at:37:121;Dr.5404.1.S1_at:435:157;Dr.5404.1.S1_at:463:179;Dr.5404.1.S1_at:49:337;Dr.5404.1.S1_at:556:603;Dr.5404.1.S1_at:62:161	AF102865;NM_131014	chr12:16523927-16524295	-	ENSDARG00000055527	cmn	Acc:NP_571089];calymmin [Source:RefSeq_peptide	30208	ZDB-GENE-000208-9	cmn
dre00638	dre00638_1	7	Dr.8194.1.S1_at:188:311;Dr.8194.1.S1_at:244:217;Dr.8194.1.S1_at:24:95;Dr.8194.1.S1_at:341:259;Dr.8194.1.S1_at:421:51;Dr.8194.1.S1_at:474:471;Dr.8194.1.S1_at:613:169	AF104903;AF109373;BC060894;BC067683;BC083459_2;BC153466;ENSDART00000067160;NM_131319	chr4:14068701-14068870	-	ENSDARG00000045677	opn1sw1	Acc:Q9W6A9];Opsin-1, short-wave-sensitive 1 (Ultraviolet-sensitive opsin) (Ultraviolet cone photoreceptor pigment) (Opsin SWS-1). [Source:Uniprot/SWISSPROT	100008176;30582	ZDB-GENE-991109-25	opn1sw1	GO:0001584;GO:0004871;GO:0004872;GO:0005579;GO:0007165;GO:0007186;GO:0007601;GO:0007602;GO:0009881;GO:0016020;GO:0016021;GO:0018298
dre00638	dre00638_2	5	Dr.8194.1.S1_at:248:469;Dr.8194.1.S1_at:332:451;Dr.8194.1.S1_at:372:567;Dr.8194.1.S1_at:448:219;Dr.8194.1.S1_at:520:221	AF104903;AF109373;BC060894;BC067683;BC153466;ENSDART00000067160;ENSDART00000101990;NM_131319	chr4:14069074-14069190	-	ENSDARG00000045677	opn1sw1	Acc:Q9W6A9];Opsin-1, short-wave-sensitive 1 (Ultraviolet-sensitive opsin) (Ultraviolet cone photoreceptor pigment) (Opsin SWS-1). [Source:Uniprot/SWISSPROT	100008176;30582	ZDB-GENE-991109-25	opn1sw1	GO:0001584;GO:0004871;GO:0004872;GO:0005579;GO:0007165;GO:0007186;GO:0007601;GO:0007602;GO:0009881;GO:0016020;GO:0016021;GO:0018298
dre00639	dre00639_1	24	AFFX-Dr-NM_131175-1_s_at:147:33;AFFX-Dr-NM_131175-1_s_at:197:165;AFFX-Dr-NM_131175-1_s_at:253:453;AFFX-Dr-NM_131175-1_s_at:256:635;AFFX-Dr-NM_131175-1_s_at:336:7;AFFX-Dr-NM_131175-1_s_at:398:705;AFFX-Dr-NM_131175-1_s_at:429:433;AFFX-Dr-NM_131175-1_s_at:453:613;AFFX-Dr-NM_131175-1_s_at:460:57;AFFX-Dr-NM_131175-1_s_at:461:483;AFFX-Dr-NM_131175-1_s_at:466:559;AFFX-Dr-NM_131175-1_s_at:595:661;Dr.8071…	AF104904;AF109371;BC059415;ENSDART00000065941;NM_131175	chr11:22705893-22707203	+	ENSDARG00000044862	opn1lw1	Acc:Q9W6A7];Red-sensitive opsin-1 (Red cone photoreceptor pigment 1) (Opsin-1, long-wave-sensitive 1) (Opsin LWS-1). [Source:Uniprot/SWISSPROT	30413	ZDB-GENE-990604-41	opn1lw1	GO:0001584;GO:0004871;GO:0004872;GO:0005579;GO:0007165;GO:0007186;GO:0007601;GO:0007602;GO:0009883;GO:0016020;GO:0016021;GO:0018298
dre00640	dre00640_1	4	Dr.354.1.S1_at:353:255;Dr.354.1.S1_at:514:183;Dr.354.1.S1_at:708:111;Dr.354.1.S1_at:87:187	AF105152;AF109368;BC045288;BC063938;BC164171;ENSDART00000027000;L11014;NM_131084	chr7:2534633-2534771	-	ENSDARG00000002193	rho	Acc:P35359];Rhodopsin. [Source:Uniprot/SWISSPROT	30295	ZDB-GENE-990415-271	rho	GO:0001584;GO:0004871;GO:0004872;GO:0005579;GO:0007165;GO:0007186;GO:0007601;GO:0007602;GO:0009586;GO:0009881;GO:0016020;GO:0016021;GO:0016918;GO:0018298
dre00640	dre00640_2	9	Dr.354.1.S1_at:264:609;Dr.354.1.S1_at:37:101;Dr.354.1.S1_at:38:133;Dr.354.1.S1_at:398:539;Dr.354.1.S1_at:51:269;Dr.354.1.S1_at:525:695;Dr.354.1.S1_at:674:39;Dr.354.1.S1_at:75:553;Dr.354.1.S1_at:86:263	AF105152;AF109368;BC045288;BC063938;L11014;NM_131084	chr7:2534270-2534603	-	ENSDARG00000002193	rho	Acc:P35359];Rhodopsin. [Source:Uniprot/SWISSPROT	30295	ZDB-GENE-990415-271	rho	GO:0001584;GO:0004871;GO:0004872;GO:0005579;GO:0007165;GO:0007186;GO:0007601;GO:0007602;GO:0009586;GO:0009881;GO:0016020;GO:0016021;GO:0016918;GO:0018298
dre00641	dre00641_1	14	Dr.1370.1.S1_at:183:539;Dr.1370.1.S1_at:199:513;Dr.1370.1.S1_at:209:681;Dr.1370.1.S1_at:237:409;Dr.1370.1.S1_at:269:667;Dr.1370.1.S1_at:315:27;Dr.1370.1.S1_at:317:43;Dr.1370.1.S1_at:317:445;Dr.1370.1.S1_at:469:17;Dr.1370.1.S1_at:500:271;Dr.1370.1.S1_at:588:371;Dr.1370.1.S1_at:626:267;Dr.1370.1.S1_at:65:365;Dr.1370.1.S1_at:674:401	AF108655;AF276996;BC056717;BC063994;ENSDART00000045069;ENSDART00000056295;NM_131883	chr13:4063659-4064148	+	ENSDARG00000013968	psap	Acc:NP_571958];prosaposin [Source:RefSeq_peptide	140811	ZDB-GENE-020108-1	psap	GO:0005764;GO:0006629;GO:0006665;GO:0007585
dre00642	dre00642_1	16	Dr.21020.1.A1_at:204:99;Dr.21020.1.A1_at:212:95;Dr.21020.1.A1_at:220:567;Dr.21020.1.A1_at:32:627;Dr.21020.1.A1_at:337:509;Dr.21020.1.A1_at:413:557;Dr.21020.1.A1_at:454:9;Dr.21020.1.A1_at:467:293;Dr.21020.1.A1_at:485:427;Dr.21020.1.A1_at:573:319;Dr.21020.1.A1_at:579:563;Dr.21020.1.A1_at:57:413;Dr.21020.1.A1_at:589:561;Dr.21020.1.A1_at:62:607;Dr.21020.1.A1_at:81:649;Dr.21020.1.A1_at:8:603	AF108819;BC076015;ENSDART00000057432;EU109509;NM_001009904	chr13:31091241-31091351	+	ENSDARG00000039304	zgc:92332	Acc:NP_001009904];hypothetical protein LOC494168 [Source:RefSeq_peptide	494168	ZDB-GENE-040718-155;ZDB-GENE-990621-12	six1a;six2	GO:0003677;GO:0003700;GO:0005634;GO:0006355;GO:0043565;GO:0045449
dre00642	dre00642_2	16	Dr.21020.1.S1_at:159:667;Dr.21020.1.S1_at:172:63;Dr.21020.1.S1_at:179:295;Dr.21020.1.S1_at:211:331;Dr.21020.1.S1_at:223:557;Dr.21020.1.S1_at:255:227;Dr.21020.1.S1_at:27:85;Dr.21020.1.S1_at:299:35;Dr.21020.1.S1_at:315:175;Dr.21020.1.S1_at:347:191;Dr.21020.1.S1_at:493:315;Dr.21020.1.S1_at:534:631;Dr.21020.1.S1_at:581:539;Dr.21020.1.S1_at:621:485;Dr.21020.1.S1_at:62:103;Dr.21020.1.S1_at:651:161	AF108819;BC076015;ENSDART00000057432;EU109509;NM_001009904	chr13:31091241-31091351	-	ENSDARG00000039304	zgc:92332	Acc:NP_001009904];hypothetical protein LOC494168 [Source:RefSeq_peptide	494168	ZDB-GENE-040718-155;ZDB-GENE-990621-12	six1a;six2	GO:0003677;GO:0003700;GO:0005634;GO:0006355;GO:0043565;GO:0045449
dre00645	dre00645_1	13	Dr.8102.1.S1_at:112:193;Dr.8102.1.S1_at:116:381;Dr.8102.1.S1_at:289:247;Dr.8102.1.S1_at:337:651;Dr.8102.1.S1_at:386:561;Dr.8102.1.S1_at:388:385;Dr.8102.1.S1_at:436:537;Dr.8102.1.S1_at:536:89;Dr.8102.1.S1_at:544:247;Dr.8102.1.S1_at:60:325;Dr.8102.1.S1_at:84:129;Dr.8102.1.S1_at:89:577;Dr.8102.1.S1_at:90:163	AF109369;BC060896;ENSDART00000002046;NM_131253	chr6:28036355-28037014	+	ENSDARG00000044280	opn1mw1	Acc:Q9W6A5];Green-sensitive opsin-1 (Green cone photoreceptor pigment 1) (Opsin-1, medium-wave-sensitive 1) (Opsin RH2-1). [Source:Uniprot/SWISSPROT	30503	ZDB-GENE-990604-42	opn1mw1	GO:0001584;GO:0001750;GO:0004871;GO:0004872;GO:0005579;GO:0007165;GO:0007186;GO:0007601;GO:0007602;GO:0009881;GO:0016020;GO:0016021;GO:0018298
dre00646	dre00646_1	9	Dr.8103.1.S1_at:102:195;Dr.8103.1.S1_at:11:425;Dr.8103.1.S1_at:256:113;Dr.8103.1.S1_at:271:255;Dr.8103.1.S1_at:345:433;Dr.8103.1.S1_at:376:677;Dr.8103.1.S1_at:406:635;Dr.8103.1.S1_at:59:437;Dr.8103.1.S1_at:651:671	AF109370;BC059503;ENSDART00000000678;NM_131254	chr6:28055349-28055782	+	ENSDARG00000000638	opn1mw4	Acc:Q9W6A6];Green-sensitive opsin-4 (Green cone photoreceptor pigment 4) (Opsin-1, medium-wave-sensitive 4) (Opsin RH2-4). [Source:Uniprot/SWISSPROT	30504	ZDB-GENE-990604-43	opn1mw4	GO:0001584;GO:0004871;GO:0004872;GO:0005579;GO:0007165;GO:0007186;GO:0007601;GO:0007602;GO:0009881;GO:0016020;GO:0016021;GO:0018298
dre00646	dre00646_2	4	Dr.8103.1.S1_at:230:275;Dr.8103.1.S1_at:551:113;Dr.8103.1.S1_at:565:469;Dr.8103.1.S1_at:630:439	AF109370;ENSDART00000000678;NM_131254	chr6:28055822-28055899	+	ENSDARG00000000638	opn1mw4	Acc:Q9W6A6];Green-sensitive opsin-4 (Green cone photoreceptor pigment 4) (Opsin-1, medium-wave-sensitive 4) (Opsin RH2-4). [Source:Uniprot/SWISSPROT	30504	ZDB-GENE-990604-43	opn1mw4	GO:0001584;GO:0004871;GO:0004872;GO:0005579;GO:0007165;GO:0007186;GO:0007601;GO:0007602;GO:0009881;GO:0016020;GO:0016021;GO:0018298
dre00647	dre00647_1	15	Dr.8097.1.S1_at:188:159;Dr.8097.1.S1_at:19:591;Dr.8097.1.S1_at:211:569;Dr.8097.1.S1_at:239:253;Dr.8097.1.S1_at:287:151;Dr.8097.1.S1_at:365:319;Dr.8097.1.S1_at:367:67;Dr.8097.1.S1_at:369:325;Dr.8097.1.S1_at:376:7;Dr.8097.1.S1_at:377:47;Dr.8097.1.S1_at:37:51;Dr.8097.1.S1_at:393:57;Dr.8097.1.S1_at:617:461;Dr.8097.1.S1_at:65:465;Dr.8097.1.S1_at:707:101	AF109372;BC059418;BC062277;BC153615;ENSDART00000011178;NM_131192	chr11:22701196-22702555	+	ENSDARG00000017274	opn1sw2	Acc:Q9W6A8];Opsin-1, short-wave-sensitive 2 (Blue-sensitive opsin) (Blue cone photoreceptor pigment) (Opsin SWS-2). [Source:Uniprot/SWISSPROT	30435;798686	ZDB-GENE-990604-40	opn1sw2	GO:0001584;GO:0001750;GO:0004871;GO:0004872;GO:0005579;GO:0007165;GO:0007186;GO:0007601;GO:0007602;GO:0009882;GO:0016020;GO:0016021;GO:0018298
dre00648	dre00648_1	11	DrAffx.2.26.S1_s_at:173:391;DrAffx.2.26.S1_s_at:327:341;DrAffx.2.26.S1_s_at:344:675;DrAffx.2.26.S1_s_at:426:383;DrAffx.2.26.S1_s_at:445:703;DrAffx.2.26.S1_s_at:515:91;DrAffx.2.26.S1_s_at:594:675;DrAffx.2.26.S1_s_at:607:31;DrAffx.2.26.S1_s_at:649:409;DrAffx.2.26.S1_s_at:656:111;DrAffx.2.26.S1_s_at:670:541	AF109732;AF302242;AF322218;BC163106;BC163114;ENSDART00000017869;ENSDART00000019247;ENSDART00000104469;NM_131340	chr19:8995900-8996385	+	ENSDARG00000021163	thrb	Acc:Q9PVE4];Thyroid hormone receptor beta. [Source:Uniprot/SWISSPROT	30607	ZDB-GENE-990415-268	thrb	GO:0003677;GO:0003700;GO:0003707;GO:0004872;GO:0004879;GO:0004887;GO:0005634;GO:0006350;GO:0006353;GO:0006355;GO:0006829;GO:0008270;GO:0031564;GO:0043565;GO:0046872
dre00648	dre00648_2	8	DrAffx.2.26.A1_at:118:209;DrAffx.2.26.A1_at:259:215;DrAffx.2.26.A1_at:351:333;DrAffx.2.26.A1_at:504:35;DrAffx.2.26.A1_at:582:595;DrAffx.2.26.A1_at:643:341;DrAffx.2.26.A1_at:662:27;DrAffx.2.26.A1_at:686:693	AF109732;AF302242;AF322218;BC163106;BC163114;ENSDART00000017869;ENSDART00000019247;ENSDART00000104469;NM_131340	chr19:8993864-8996311	-	ENSDARG00000021163	thrb	Acc:Q9PVE4];Thyroid hormone receptor beta. [Source:Uniprot/SWISSPROT	30607	ZDB-GENE-990415-268	thrb	GO:0003677;GO:0003700;GO:0003707;GO:0004872;GO:0004879;GO:0004887;GO:0005634;GO:0006350;GO:0006353;GO:0006355;GO:0006829;GO:0008270;GO:0031564;GO:0043565;GO:0046872
dre00648	dre00648_3	6	DrAffx.2.26.A1_at:17:699;DrAffx.2.26.A1_at:274:699;DrAffx.2.26.A1_at:2:207;DrAffx.2.26.A1_at:357:543;DrAffx.2.26.A1_at:570:205;DrAffx.2.26.A1_at:99:23	AF109732;AF302242;BC163106;BC163114;ENSDART00000017869;ENSDART00000019247;ENSDART00000104469;NM_131340	chr19:8994044-8994239	-	ENSDARG00000021163	thrb	Acc:Q9PVE4];Thyroid hormone receptor beta. [Source:Uniprot/SWISSPROT	30607	ZDB-GENE-990415-268	thrb	GO:0003677;GO:0003700;GO:0003707;GO:0004872;GO:0004879;GO:0004887;GO:0005634;GO:0006350;GO:0006353;GO:0006355;GO:0006829;GO:0008270;GO:0031564;GO:0043565;GO:0046872
dre00648	dre00648_4	3	DrAffx.2.26.S1_s_at:521:197;DrAffx.2.26.S1_s_at:535:115;DrAffx.2.26.S1_s_at:683:547	AF109732;AF302242;BC163106;BC163114;ENSDART00000017869;ENSDART00000019247;ENSDART00000104469;NM_131340	chr19:8994173-8994229	+	ENSDARG00000021163	thrb	Acc:Q9PVE4];Thyroid hormone receptor beta. [Source:Uniprot/SWISSPROT	30607	ZDB-GENE-990415-268	thrb	GO:0003677;GO:0003700;GO:0003707;GO:0004872;GO:0004879;GO:0004887;GO:0005634;GO:0006350;GO:0006353;GO:0006355;GO:0006829;GO:0008270;GO:0031564;GO:0043565;GO:0046872
dre00648	dre00648_5	16	Dr.8125.1.S1_at:122:447;Dr.8125.1.S1_at:124:405;Dr.8125.1.S1_at:151:705;Dr.8125.1.S1_at:161:235;Dr.8125.1.S1_at:196:181;Dr.8125.1.S1_at:280:123;Dr.8125.1.S1_at:369:515;Dr.8125.1.S1_at:380:465;Dr.8125.1.S1_at:394:129;Dr.8125.1.S1_at:418:327;Dr.8125.1.S1_at:452:375;Dr.8125.1.S1_at:572:615;Dr.8125.1.S1_at:619:651;Dr.8125.1.S1_at:64:319;Dr.8125.1.S1_at:658:499;Dr.8125.1.S1_at:77:433	AF109732;NM_131340	chr19:8998596-8999194	+	ENSDARG00000021163	thrb	Acc:Q9PVE4];Thyroid hormone receptor beta. [Source:Uniprot/SWISSPROT	30607	ZDB-GENE-990415-268	thrb	GO:0003677;GO:0003700;GO:0003707;GO:0004872;GO:0004879;GO:0004887;GO:0005634;GO:0006350;GO:0006353;GO:0006355;GO:0006829;GO:0008270;GO:0031564;GO:0043565;GO:0046872
dre00648	dre00648_6	16	DrAffx.2.26.S1_at:127:105;DrAffx.2.26.S1_at:147:323;DrAffx.2.26.S1_at:256:221;DrAffx.2.26.S1_at:270:179;DrAffx.2.26.S1_at:366:195;DrAffx.2.26.S1_at:367:139;DrAffx.2.26.S1_at:410:69;DrAffx.2.26.S1_at:43:487;DrAffx.2.26.S1_at:491:231;DrAffx.2.26.S1_at:661:289;DrAffx.2.26.S1_at:683:7;DrAffx.2.26.S1_at:687:269;DrAffx.2.26.S1_at:694:59;DrAffx.2.26.S1_at:699:333;DrAffx.2.26.S1_at:72:213;DrAffx.2.26.S1_…	AF302242;ENSDART00000017869		+	ENSDARG00000021163	thrb	Acc:Q9PVE4];Thyroid hormone receptor beta. [Source:Uniprot/SWISSPROT	30607	ZDB-GENE-990415-268	thrb	GO:0003677;GO:0003700;GO:0003707;GO:0004872;GO:0004879;GO:0004887;GO:0005634;GO:0006350;GO:0006353;GO:0006355;GO:0006829;GO:0008270;GO:0031564;GO:0043565;GO:0046872
dre00649	dre00649_1	3	Dr.10168.1.S1_at:197:147;Dr.10168.1.S1_at:628:141;Dr.10168.1.S1_at:656:515	AF109781		-	ENSDARG00000015890	maf	Acc:NP_571919];v-maf musculoaponeurotic fibrosarcoma (avian) oncogene homolog [Source:RefSeq_peptide	114467	ZDB-GENE-010605-2	maf	GO:0003677;GO:0003700;GO:0005634;GO:0006355;GO:0043565;GO:0046983
dre00649	dre00649_2	12	Dr.10168.1.S1_at:134:111;Dr.10168.1.S1_at:154:231;Dr.10168.1.S1_at:222:377;Dr.10168.1.S1_at:232:23;Dr.10168.1.S1_at:234:189;Dr.10168.1.S1_at:2:431;Dr.10168.1.S1_at:392:467;Dr.10168.1.S1_at:505:381;Dr.10168.1.S1_at:574:463;Dr.10168.1.S1_at:624:285;Dr.10168.1.S1_at:663:539;Dr.10168.1.S1_at:78:569	AF109781;BC065941;NM_131844	chr18:27519096-27519443	-	ENSDARG00000015890	maf	Acc:NP_571919];v-maf musculoaponeurotic fibrosarcoma (avian) oncogene homolog [Source:RefSeq_peptide	114467	ZDB-GENE-010605-2	maf	GO:0003677;GO:0003700;GO:0005634;GO:0006355;GO:0043565;GO:0046983
dre00651	dre00651_1	14	Dr.21023.1.S1_at:182:529;Dr.21023.1.S1_at:20:325;Dr.21023.1.S1_at:228:109;Dr.21023.1.S1_at:251:117;Dr.21023.1.S1_at:373:233;Dr.21023.1.S1_at:402:533;Dr.21023.1.S1_at:431:125;Dr.21023.1.S1_at:48:515;Dr.21023.1.S1_at:499:315;Dr.21023.1.S1_at:524:411;Dr.21023.1.S1_at:574:59;Dr.21023.1.S1_at:688:393;Dr.21023.1.S1_at:691:51;Dr.21023.1.S1_at:91:291	AF113022;ENSDART00000062802	chr17:30915247-30918630	+	ENSDARG00000042784	gdf7	Acc:Q9W6C0];Growth/differentiation factor 7 (Fragment). [Source:Uniprot/SPTREMBL	30642	ZDB-GENE-990714-1	gdf7	GO:0005576;GO:0008083;GO:0040007
dre00652	dre00652_1	9	Dr.630.1.S1_at:140:343;Dr.630.1.S1_at:195:157;Dr.630.1.S1_at:198:227;Dr.630.1.S1_at:248:141;Dr.630.1.S1_at:371:537;Dr.630.1.S1_at:404:349;Dr.630.1.S1_at:411:329;Dr.630.1.S1_at:500:521;Dr.630.1.S1_at:535:537	BC096948;BC124103;BC150349;BC165453;ENSDART00000049884;ENSDART00000051364;ENSDART00000078958;NM_001077464	chr2:19834989-19835459	-	ENSDARG00000068743	zgc:113832	Acc:NP_001070932];hypothetical protein LOC768300 [Source:RefSeq_peptide	30616;768300;793505	ZDB-GENE-061027-393;ZDB-GENE-991123-5	vmhc;zgc:152732	GO:0003674;GO:0003774;GO:0005524;GO:0005575;GO:0008150;GO:0016459;GO:0035050
dre00652	dre00652_2	3	Dr.630.1.S1_at:18:149;Dr.630.1.S1_at:30:95;Dr.630.1.S1_at:57:699	BC096948;BC124103;BC150349;ENSDART00000051364;NM_001077464	chr2:19833967-19834029	-	ENSDARG00000068743	zgc:113832	Acc:NP_001070932];hypothetical protein LOC768300 [Source:RefSeq_peptide	30616;768300;793505	ZDB-GENE-061027-393;ZDB-GENE-991123-5	vmhc;zgc:152732	GO:0003674;GO:0003774;GO:0005524;GO:0005575;GO:0008150;GO:0016459;GO:0035050
dre00652	dre00652_3	6	Dr.10607.1.A1_at:102:85;Dr.10607.1.A1_at:106:179;Dr.10607.1.A1_at:169:83;Dr.10607.1.A1_at:246:185;Dr.10607.1.A1_at:55:645;Dr.10607.1.A1_at:600:143	ENSDART00000099532;NM_001112733	chr2:19817280-19817542	-	ENSDARG00000068743	zgc:113832	Acc:NP_001070932];hypothetical protein LOC768300 [Source:RefSeq_peptide	30616;768300;793505	ZDB-GENE-061027-393;ZDB-GENE-991123-5	vmhc;zgc:152732	GO:0003674;GO:0003774;GO:0005524;GO:0005575;GO:0008150;GO:0016459;GO:0035050
dre00652	dre00652_4	5	Dr.10607.1.A1_at:126:101;Dr.10607.1.A1_at:267:441;Dr.10607.1.A1_at:453:605;Dr.10607.1.A1_at:590:307;Dr.10607.1.A1_at:666:653	NM_001112733	chr2:19816143-19816229	-	ENSDARG00000068743	zgc:113832	Acc:NP_001070932];hypothetical protein LOC768300 [Source:RefSeq_peptide	30616;768300;793505	ZDB-GENE-061027-393;ZDB-GENE-991123-5	vmhc;zgc:152732	GO:0003674;GO:0003774;GO:0005524;GO:0005575;GO:0008150;GO:0016459;GO:0035050
dre00655	dre00655_1	6	Dr.7740.1.S1_at:108:513;Dr.7740.1.S1_at:187:275;Dr.7740.1.S1_at:43:589;Dr.7740.1.S1_at:485:371;Dr.7740.1.S1_at:575:431;Dr.7740.1.S1_at:682:395	AF114830;AF148214;BC065433;ENSDART00000026021;ENSDART00000105380;NM_131590	chr14:55630406-55630546	-	ENSDARG00000009087	iclp1	Acc:NP_571665];invariant chain-like protein 1 [Source:RefSeq_peptide	100005743;58113	ZDB-GENE-000901-1	iclp1
dre00655	dre00655_2	8	Dr.7740.1.S1_at:211:171;Dr.7740.1.S1_at:212:473;Dr.7740.1.S1_at:441:183;Dr.7740.1.S1_at:490:605;Dr.7740.1.S1_at:499:309;Dr.7740.1.S1_at:581:367;Dr.7740.1.S1_at:623:87;Dr.7740.1.S1_at:662:413	AF114830;AF148214;BC065433;ENSDART00000026021;NM_131590	chr14:55625761-55625987	-	ENSDARG00000009087	iclp1	Acc:NP_571665];invariant chain-like protein 1 [Source:RefSeq_peptide	100005743;58113	ZDB-GENE-000901-1	iclp1
dre00656	dre00656_1	14	Dr.8196.1.S1_at:103:285;Dr.8196.1.S1_at:123:315;Dr.8196.1.S1_at:15:471;Dr.8196.1.S1_at:237:477;Dr.8196.1.S1_at:259:485;Dr.8196.1.S1_at:278:323;Dr.8196.1.S1_at:342:363;Dr.8196.1.S1_at:385:39;Dr.8196.1.S1_at:388:45;Dr.8196.1.S1_at:388:515;Dr.8196.1.S1_at:429:485;Dr.8196.1.S1_at:449:331;Dr.8196.1.S1_at:484:359;Dr.8196.1.S1_at:549:441	AF115772;BC066459;ENSDART00000058530;NM_131816	chr24:30928775-30929219	-	ENSDARG00000040008	atoh2a	Acc:Q6NYU3];Neurogenic differentiation factor 6-A (NeuroD6-A) (Protein atonal homolog 2-A). [Source:Uniprot/SWISSPROT	114414	ZDB-GENE-010608-1	atoh2a	GO:0003677;GO:0005634;GO:0006350;GO:0006353;GO:0006355;GO:0007399;GO:0030154;GO:0030528;GO:0031564;GO:0045449;GO:0050769
dre00657	dre00657_1	12	Dr.8197.1.S1_at:152:31;Dr.8197.1.S1_at:226:225;Dr.8197.1.S1_at:270:213;Dr.8197.1.S1_at:365:205;Dr.8197.1.S1_at:395:553;Dr.8197.1.S1_at:432:695;Dr.8197.1.S1_at:451:509;Dr.8197.1.S1_at:458:17;Dr.8197.1.S1_at:461:491;Dr.8197.1.S1_at:478:443;Dr.8197.1.S1_at:621:399;Dr.8197.1.S1_at:76:595	AF115773;BC076065;ENSDART00000018150;NM_131817	chr2:53072151-53072639	+	ENSDARG00000020794	atoh2b	Acc:Q9W6C7];Neurogenic differentiation factor 6-B (NeuroD6-B) (Protein atonal homolog 2-B). [Source:Uniprot/SWISSPROT	114415	ZDB-GENE-010608-2	atoh2b	GO:0003677;GO:0005634;GO:0006350;GO:0006353;GO:0006355;GO:0007399;GO:0030154;GO:0030528;GO:0031564;GO:0045449
dre00658	dre00658_1	12	Dr.5740.1.S1_at:290:223;Dr.5740.1.S1_at:323:115;Dr.5740.1.S1_at:341:359;Dr.5740.1.S1_at:395:205;Dr.5740.1.S1_at:422:401;Dr.5740.1.S1_at:440:435;Dr.5740.1.S1_at:506:101;Dr.5740.1.S1_at:539:233;Dr.5740.1.S1_at:557:151;Dr.5740.1.S1_at:589:621;Dr.5740.1.S1_at:606:575;Dr.5740.1.S1_at:706:449	AF115774;BC162129;BC162131;ENSDART00000002078;NM_131082	chr12:13150361-13150607	+	ENSDARG00000016854	neurod2	Acc:Q9W6C8];Neurogenic differentiation factor 2 (NeuroD2). [Source:Uniprot/SWISSPROT	114435	ZDB-GENE-010608-3	neurod2	GO:0003677;GO:0005634;GO:0006350;GO:0006353;GO:0006355;GO:0007399;GO:0030154;GO:0030528;GO:0031564;GO:0045449
dre00658	dre00658_2	3	Dr.5740.1.S1_at:233:535;Dr.5740.1.S1_at:441:309;Dr.5740.1.S1_at:467:659	AF115774;ENSDART00000002078;NM_131082	chr12:13150653-13150827	+	ENSDARG00000016854	neurod2	Acc:Q9W6C8];Neurogenic differentiation factor 2 (NeuroD2). [Source:Uniprot/SWISSPROT	114435	ZDB-GENE-010608-3	neurod2	GO:0003677;GO:0005634;GO:0006350;GO:0006353;GO:0006355;GO:0007399;GO:0030154;GO:0030528;GO:0031564;GO:0045449
dre00659	dre00659_1	11	Dr.7780.1.S1_at:122:503;Dr.7780.1.S1_at:132:385;Dr.7780.1.S1_at:272:233;Dr.7780.1.S1_at:284:273;Dr.7780.1.S1_at:370:399;Dr.7780.1.S1_at:445:581;Dr.7780.1.S1_at:480:343;Dr.7780.1.S1_at:555:581;Dr.7780.1.S1_at:623:119;Dr.7780.1.S1_at:82:211;Dr.7780.1.S1_at:96:423	AF116539;BC092708;BC110099;BC124092;BC127569;BC129254;ENSDART00000053205;NM_131372	chr21:36373925-36376226	+	ENSDARG00000036628	iclp2	Acc:NP_571447];invariant chain-like protein 2 [Source:RefSeq_peptide	30645	ZDB-GENE-990910-10	iclp2	GO:0003674;GO:0005575;GO:0008150
dre00659	dre00659_2	4	Dr.7780.1.S1_at:122:169;Dr.7780.1.S1_at:267:413;Dr.7780.1.S1_at:268:477;Dr.7780.1.S1_at:317:491	AF116539;BC092708;BC110099;BC127569;BC129254;ENSDART00000053205;NM_131372	chr21:36376298-36376465	+	ENSDARG00000036628	iclp2	Acc:NP_571447];invariant chain-like protein 2 [Source:RefSeq_peptide	30645	ZDB-GENE-990910-10	iclp2	GO:0003674;GO:0005575;GO:0008150
dre00660	dre00660_1	12	Dr.10694.1.S1_at:134:651;Dr.10694.1.S1_at:266:701;Dr.10694.1.S1_at:303:447;Dr.10694.1.S1_at:318:553;Dr.10694.1.S1_at:339:77;Dr.10694.1.S1_at:494:353;Dr.10694.1.S1_at:512:51;Dr.10694.1.S1_at:53:95;Dr.10694.1.S1_at:547:277;Dr.10694.1.S1_at:58:87;Dr.10694.1.S1_at:600:393;Dr.10694.1.S1_at:87:41	AF116824;BC071341;ENSDART00000062370;NM_001001409	chr20:38028901-38029687	+	ENSDARG00000042535;ENSDARG00000057911	actc1l;zgc:86709	Acc:NP_001001409];Acc:NP_001002066];actin, alpha, cardiac muscle 1 like [Source:RefSeq_peptide;hypothetical protein LOC415156 [Source:RefSeq_peptide	322509;408256;415156;570210	ZDB-GENE-040520-4;ZDB-GENE-040625-35	actc1l;zgc:86709	GO:0000166;GO:0005515;GO:0005524;GO:0005856;GO:0008150
dre00660	dre00660_2	3	Dr.10694.1.S1_at:100:635;Dr.10694.1.S1_at:232:483;Dr.10694.1.S1_at:389:41	BC071341;ENSDART00000062370;NM_001001409	chr20:38029699-38029741	+	ENSDARG00000042535;ENSDARG00000057911	actc1l;zgc:86709	Acc:NP_001001409];Acc:NP_001002066];actin, alpha, cardiac muscle 1 like [Source:RefSeq_peptide;hypothetical protein LOC415156 [Source:RefSeq_peptide	322509;408256;415156;570210	ZDB-GENE-040520-4;ZDB-GENE-040625-35	actc1l;zgc:86709	GO:0000166;GO:0005515;GO:0005524;GO:0005856;GO:0008150
dre00661	dre00661_1	5	Dr.8085.1.S1_at:206:269;Dr.8085.1.S1_at:350:363;Dr.8085.1.S1_at:537:207;Dr.8085.1.S1_at:643:151;Dr.8085.1.S1_at:9:399	AF116853;BC162928;BC162950;ENSDART00000002633;NM_130943	chr9:38644034-38647055	+	ENSDARG00000018383	frzb	Acc:NP_571018];frizzled-related protein [Source:RefSeq_peptide	30119	ZDB-GENE-990715-1	frzb
dre00661	dre00661_2	3	Dr.8085.1.S1_at:299:357;Dr.8085.1.S1_at:477:341;Dr.8085.1.S1_at:606:137	BC162928;BC162950	chr9:38647042-38647100	+	ENSDARG00000018383	frzb	Acc:NP_571018];frizzled-related protein [Source:RefSeq_peptide	30119	ZDB-GENE-990715-1	frzb
dre00662	dre00662_1	14	Dr.8066.1.S1_at:115:561;Dr.8066.1.S1_at:161:347;Dr.8066.1.S1_at:196:459;Dr.8066.1.S1_at:19:201;Dr.8066.1.S1_at:250:295;Dr.8066.1.S1_at:263:365;Dr.8066.1.S1_at:32:637;Dr.8066.1.S1_at:348:681;Dr.8066.1.S1_at:374:123;Dr.8066.1.S1_at:475:301;Dr.8066.1.S1_at:510:397;Dr.8066.1.S1_at:573:179;Dr.8066.1.S1_at:591:639;Dr.8066.1.S1_at:93:641	AF117387;BC163118;BC163120;ENSDART00000031761;NM_131134	chr9:21919799-21920270	+	ENSDARG00000025420	fzd8c	Acc:NP_571209];frizzled homolog 8c [Source:RefSeq_peptide	30364	ZDB-GENE-990415-218	fzd8c	GO:0004926;GO:0004930;GO:0007166;GO:0016020;GO:0016055
dre00663	dre00663_1	12	Dr.20911.1.S1_at:101:687;Dr.20911.1.S1_at:141:347;Dr.20911.1.S1_at:334:357;Dr.20911.1.S1_at:343:1;Dr.20911.1.S1_at:414:271;Dr.20911.1.S1_at:500:233;Dr.20911.1.S1_at:545:371;Dr.20911.1.S1_at:562:505;Dr.20911.1.S1_at:615:39;Dr.20911.1.S1_at:657:573;Dr.20911.1.S1_at:668:523;Dr.20911.1.S1_at:706:351	AF118106;NM_131193	chr24:17350797-17351295	+	ENSDARG00000014259	eya1	Acc:NP_571268];eyes absent homolog 1 [Source:RefSeq_peptide	30436	ZDB-GENE-990712-18	eya1	GO:0000287;GO:0003824;GO:0006350;GO:0006353;GO:0006355;GO:0007275;GO:0008152;GO:0016787;GO:0021984;GO:0031564;GO:0042472
dre00664	dre00664_1	3	Dr.8379.1.S1_at:256:533;Dr.8379.1.S1_at:668:597;Dr.8379.1.S1_at:705:629	AF119163;BC083381;BC164995;ENSDART00000048395;NM_131692	chr5:56500556-56500672	+	ENSDARG00000032976	cmlc1	Acc:NP_571767];cardiac myosin light chain-1 [Source:RefSeq_peptide	64671	ZDB-GENE-030522-1	cmlc1	GO:0005262;GO:0005509;GO:0006816;GO:0019855
dre00664	dre00664_2	3	Dr.8379.1.S1_at:11:117;Dr.8379.1.S1_at:266:537;Dr.8379.1.S1_at:499:481	AF119163;BC083381;ENSDART00000048395;NM_131692	chr5:56500683-56500784	+	ENSDARG00000032976	cmlc1	Acc:NP_571767];cardiac myosin light chain-1 [Source:RefSeq_peptide	64671	ZDB-GENE-030522-1	cmlc1	GO:0005262;GO:0005509;GO:0006816;GO:0019855
dre00664	dre00664_3	7	Dr.8379.1.S1_at:221:337;Dr.8379.1.S1_at:302:635;Dr.8379.1.S1_at:431:573;Dr.8379.1.S1_at:452:639;Dr.8379.1.S1_at:524:655;Dr.8379.1.S1_at:567:195;Dr.8379.1.S1_at:658:235	BC083381;BC164995;ENSDART00000048395;NM_131692	chr5:56500236-56500432	+	ENSDARG00000032976	cmlc1	Acc:NP_571767];cardiac myosin light chain-1 [Source:RefSeq_peptide	64671	ZDB-GENE-030522-1	cmlc1	GO:0005262;GO:0005509;GO:0006816;GO:0019855
dre00665	dre00665_1	16	Dr.8080.1.S1_at:136:459;Dr.8080.1.S1_at:148:299;Dr.8080.1.S1_at:169:363;Dr.8080.1.S1_at:188:533;Dr.8080.1.S1_at:212:43;Dr.8080.1.S1_at:240:7;Dr.8080.1.S1_at:249:71;Dr.8080.1.S1_at:36:165;Dr.8080.1.S1_at:397:551;Dr.8080.1.S1_at:476:613;Dr.8080.1.S1_at:522:293;Dr.8080.1.S1_at:528:377;Dr.8080.1.S1_at:550:1;Dr.8080.1.S1_at:575:595;Dr.8080.1.S1_at:593:545;Dr.8080.1.S1_at:653:497	AF119220;BC056318;BC065647;ENSDART00000056457;NM_130923	chr6:30216218-30216741	+	ENSDARG00000003732	mitfa	Acc:NP_570998];microphthalmia-associated transcription factor a [Source:RefSeq_peptide	30080	ZDB-GENE-990910-11	mitfa	GO:0005634;GO:0005654;GO:0006351;GO:0016563;GO:0030318;GO:0030528;GO:0045449;GO:0046983
dre00666	dre00666_1	11	Dr.10461.2.S1_a_at:271:43;Dr.10461.2.S1_a_at:329:393;Dr.10461.2.S1_a_at:398:41;Dr.10461.2.S1_a_at:505:249;Dr.10461.2.S1_a_at:643:139;Dr.10461.2.S1_a_at:691:295;Dr.10461.2.S1_a_at:72:273;Dr.10461.2.S1_x_at:328:393;Dr.10461.2.S1_x_at:690:295;Dr.10461.2.S1_x_at:71:273;Dr.10461.2.S1_x_at:93:217	AF183908;AF226619;NM_131642	chr25:2987446-2987742	+	ENSDARG00000009852	cyp19a1b	Acc:NP_571717];cytochrome P450, family 19, subfamily A, polypeptide 1b [Source:RefSeq_peptide	60640	ZDB-GENE-001103-4	cyp19a1b	GO:0004497;GO:0005506;GO:0005579;GO:0006118;GO:0006783;GO:0006826;GO:0006879;GO:0016020;GO:0016491;GO:0020037;GO:0043627;GO:0046872;GO:0048545
dre00666	dre00666_2	3	Dr.10461.1.S1_at:168:589;Dr.10461.1.S1_at:205:45;Dr.10461.1.S1_at:503:509	AF226619;BC076104;NM_131642	chr25:2989555-2989639	+	ENSDARG00000009852	cyp19a1b	Acc:NP_571717];cytochrome P450, family 19, subfamily A, polypeptide 1b [Source:RefSeq_peptide	60640	ZDB-GENE-001103-4	cyp19a1b	GO:0004497;GO:0005506;GO:0005579;GO:0006118;GO:0006783;GO:0006826;GO:0006879;GO:0016020;GO:0016491;GO:0020037;GO:0043627;GO:0046872;GO:0048545
dre00666	dre00666_3	3	Dr.10461.1.S1_at:272:455;Dr.10461.1.S1_at:511:371;Dr.10461.1.S1_at:690:73	AF226619;NM_131642	chr25:2989115-2989361	+	ENSDARG00000009852	cyp19a1b	Acc:NP_571717];cytochrome P450, family 19, subfamily A, polypeptide 1b [Source:RefSeq_peptide	60640	ZDB-GENE-001103-4	cyp19a1b	GO:0004497;GO:0005506;GO:0005579;GO:0006118;GO:0006783;GO:0006826;GO:0006879;GO:0016020;GO:0016491;GO:0020037;GO:0043627;GO:0046872;GO:0048545
dre00669	dre00669_1	11	Dr.4885.1.S1_at:144:551;Dr.4885.1.S1_at:201:235;Dr.4885.1.S1_at:302:141;Dr.4885.1.S1_at:335:223;Dr.4885.1.S1_at:430:29;Dr.4885.1.S1_at:476:167;Dr.4885.1.S1_at:522:621;Dr.4885.1.S1_at:568:447;Dr.4885.1.S1_at:621:513;Dr.4885.1.S1_at:627:203;Dr.4885.1.S1_at:645:669	AF121796;BC096858;ENSDART00000024328;NM_131624	chr1:10186568-10187040	+	ENSDARG00000012903	slc34a2a	Acc:NP_571699];solute carrier family 34 (sodium phosphate), member 2a [Source:RefSeq_peptide	58148	ZDB-GENE-000524-1	slc34a2a	GO:0006817;GO:0015321;GO:0016020;GO:0016324;GO:0030643
dre00670	dre00670_1	15	Dr.3690.1.S1_at:132:599;Dr.3690.1.S1_at:258:253;Dr.3690.1.S1_at:264:397;Dr.3690.1.S1_at:353:29;Dr.3690.1.S1_at:388:447;Dr.3690.1.S1_at:3:549;Dr.3690.1.S1_at:485:497;Dr.3690.1.S1_at:514:653;Dr.3690.1.S1_at:552:525;Dr.3690.1.S1_at:563:263;Dr.3690.1.S1_at:566:623;Dr.3690.1.S1_at:637:229;Dr.3690.1.S1_at:644:245;Dr.3690.1.S1_at:651:255;Dr.3690.1.S1_at:672:463	AF122925;BC091959;ENSDART00000016382;NM_131229	chr4:13446696-13447225	+	ENSDARG00000005541	wif1	Acc:Q9W6F9];Wnt inhibitory factor 1 precursor (WIF-1). [Source:Uniprot/SWISSPROT	30476	ZDB-GENE-990712-17	wif1	GO:0004713;GO:0005786;GO:0009968
dre00671	dre00671_1	7	Dr.8282.2.S1_a_at:260:197;Dr.8282.2.S1_a_at:325:307;Dr.8282.2.S1_a_at:335:93;Dr.8282.2.S1_a_at:375:75;Dr.8282.2.S1_a_at:533:341;Dr.8282.2.S1_a_at:550:679;Dr.8282.2.S1_a_at:689:243	AF124095;AF340184;BC092694;BC152686;BC165201;ENSDART00000074895;NM_131267	chr7:27482379-27483424	-	ENSDARG00000052947	irx3a	Acc:NP_571342];iroquois homeobox protein 3a [Source:RefSeq_peptide	100007366;30520	ZDB-GENE-991119-5	irx3a	GO:0003677;GO:0003700;GO:0005634;GO:0006350;GO:0006353;GO:0006355;GO:0007369;GO:0031564;GO:0043565;GO:0045449
dre00671	dre00671_2	6	Dr.8282.2.S1_a_at:134:207;Dr.8282.2.S1_a_at:175:675;Dr.8282.2.S1_a_at:267:405;Dr.8282.2.S1_a_at:407:547;Dr.8282.2.S1_a_at:447:313;Dr.8282.2.S1_a_at:630:487	AF124095;AF340184;BC092694;BC152686;ENSDART00000074895;NM_131267	chr7:27482199-27482361	-	ENSDARG00000052947	irx3a	Acc:NP_571342];iroquois homeobox protein 3a [Source:RefSeq_peptide	100007366;30520	ZDB-GENE-991119-5	irx3a	GO:0003677;GO:0003700;GO:0005634;GO:0006350;GO:0006353;GO:0006355;GO:0007369;GO:0031564;GO:0043565;GO:0045449
dre00672	dre00672_1	12	Dr.10204.1.S1_at:168:151;Dr.10204.1.S1_at:175:273;Dr.10204.1.S1_at:185:337;Dr.10204.1.S1_at:18:97;Dr.10204.1.S1_at:249:353;Dr.10204.1.S1_at:266:549;Dr.10204.1.S1_at:321:15;Dr.10204.1.S1_at:321:649;Dr.10204.1.S1_at:393:521;Dr.10204.1.S1_at:444:175;Dr.10204.1.S1_at:535:469;Dr.10204.1.S1_at:704:491	AF124332;BC044344;ENSDART00000025629;ENSDART00000103213;NM_131596	chr16:23985440-23985806	+	ENSDARG00000012389	adar	Acc:NP_571671];adenosine deaminase, RNA-specific [Source:RefSeq_peptide	58119	ZDB-GENE-000616-5	adar	GO:0003677;GO:0003723;GO:0003725;GO:0003726;GO:0004000;GO:0005622;GO:0006396;GO:0006829;GO:0008270;GO:0016787;GO:0046872
dre00673	dre00673_1	10	Dr.10298.1.S1_a_at:107:693;Dr.10298.1.S1_a_at:245:231;Dr.10298.1.S1_a_at:24:569;Dr.10298.1.S1_a_at:338:249;Dr.10298.1.S1_a_at:385:225;Dr.10298.1.S1_a_at:436:31;Dr.10298.1.S1_a_at:532:509;Dr.10298.1.S1_a_at:623:511;Dr.10298.1.S1_a_at:640:575;Dr.10298.1.S1_a_at:704:675	AF124333;AF403110;AF403111;AF403112;AF403113;ENSDART00000044574;ENSDART00000105777;NM_131610	chr22:10093759-10094295	-	ENSDARG00000041609	adarb1	Acc:NP_571685];adenosine deaminase, RNA-specific, B1 [Source:RefSeq_peptide	58134	ZDB-GENE-000627-2	adarb1	GO:0003723;GO:0003725;GO:0003726;GO:0004000;GO:0005622;GO:0005634;GO:0006396
dre00674	dre00674_1	13	Dr.8115.1.S1_at:110:325;Dr.8115.1.S1_at:113:701;Dr.8115.1.S1_at:223:353;Dr.8115.1.S1_at:331:633;Dr.8115.1.S1_at:392:577;Dr.8115.1.S1_at:430:85;Dr.8115.1.S1_at:447:689;Dr.8115.1.S1_at:478:501;Dr.8115.1.S1_at:493:301;Dr.8115.1.S1_at:556:17;Dr.8115.1.S1_at:565:43;Dr.8115.1.S1_at:582:137;Dr.8115.1.S1_at:82:477	AF124396;ENSDART00000097934	Zv7_scaffold2532:69926-70235	-	ENSDARG00000015002	cdh4	Acc:NP_571161];cadherin 4, retinal isoform 1 [Source:RefSeq_peptide	30297	ZDB-GENE-991207-1	cdh4	GO:0005262;GO:0005509;GO:0006816;GO:0007156;GO:0016020;GO:0016021;GO:0019855;GO:0021545;GO:0042478;GO:0048593;GO:0048925;GO:0060042
dre00675	dre00675_1	16	Dr.8063.1.S1_at:211:53;Dr.8063.1.S1_at:242:383;Dr.8063.1.S1_at:298:361;Dr.8063.1.S1_at:31:41;Dr.8063.1.S1_at:343:393;Dr.8063.1.S1_at:379:547;Dr.8063.1.S1_at:415:21;Dr.8063.1.S1_at:537:23;Dr.8063.1.S1_at:586:383;Dr.8063.1.S1_at:588:619;Dr.8063.1.S1_at:614:261;Dr.8063.1.S1_at:632:309;Dr.8063.1.S1_at:71:163;Dr.8063.1.S1_at:75:447;Dr.8063.1.S1_at:84:629;Dr.8063.1.S1_at:86:319	AF124435;ENSDART00000077914;NM_130976	chr12:20797065-20797632	-	ENSDARG00000008366	hmp	Acc:NM_130976];humpback (hmp), mRNA [Source:RefSeq_dna	30166;572635;796896	ZDB-GENE-991209-8	mpp7
dre00676	dre00676_1	9	Dr.8061.1.S1_at:143:275;Dr.8061.1.S1_at:204:5;Dr.8061.1.S1_at:211:289;Dr.8061.1.S1_at:284:667;Dr.8061.1.S1_at:486:575;Dr.8061.1.S1_at:48:113;Dr.8061.1.S1_at:545:375;Dr.8061.1.S1_at:603:201;Dr.8061.1.S1_at:631:157	AF124485;BC162510;ENSDART00000101192;ENSDART00000101193;ENSDART00000101194;NM_131048	chr18:6275305-6275516	-	ENSDARG00000017369	sema3d	Acc:Q9W6G6];Semaphorin-3D precursor (Semaphorin-2) (Semaphorin Z2) (Sema-Z2). [Source:Uniprot/SWISSPROT	30250	ZDB-GENE-990715-2	sema3d	GO:0001755;GO:0005786;GO:0007275;GO:0007399;GO:0007411;GO:0007413;GO:0007422;GO:0007508;GO:0009968;GO:0010002;GO:0014032;GO:0014033;GO:0021534;GO:0030154;GO:0030516;GO:0031290;GO:0035050;GO:0048538;GO:0051216
dre00676	dre00676_2	3	Dr.8061.1.S1_at:159:527;Dr.8061.1.S1_at:559:377;Dr.8061.1.S1_at:652:201	AF124485;NM_131048	chr18:6275033-6275165	-	ENSDARG00000017369	sema3d	Acc:Q9W6G6];Semaphorin-3D precursor (Semaphorin-2) (Semaphorin Z2) (Sema-Z2). [Source:Uniprot/SWISSPROT	30250	ZDB-GENE-990715-2	sema3d	GO:0001755;GO:0005786;GO:0007275;GO:0007399;GO:0007411;GO:0007413;GO:0007422;GO:0007508;GO:0009968;GO:0010002;GO:0014032;GO:0014033;GO:0021534;GO:0030154;GO:0030516;GO:0031290;GO:0035050;GO:0048538;GO:0051216
dre00677	dre00677_1	16	Dr.8142.1.S1_at:103:677;Dr.8142.1.S1_at:143:651;Dr.8142.1.S1_at:189:293;Dr.8142.1.S1_at:277:245;Dr.8142.1.S1_at:291:85;Dr.8142.1.S1_at:307:161;Dr.8142.1.S1_at:309:551;Dr.8142.1.S1_at:356:63;Dr.8142.1.S1_at:38:339;Dr.8142.1.S1_at:442:527;Dr.8142.1.S1_at:492:83;Dr.8142.1.S1_at:590:345;Dr.8142.1.S1_at:647:49;Dr.8142.1.S1_at:64:645;Dr.8142.1.S1_at:686:679;Dr.8142.1.S1_at:687:413	AF124756;BC059422;BC071294;ENSDART00000018205;NM_131411	chr3:53206574-53207019	-	ENSDARG00000004796	aanat2	Acc:NP_571486];arylalkylamine N-acetyltransferase [Source:RefSeq_peptide	100001159;30685;553327	ZDB-GENE-991019-6	aanat2	GO:0004059;GO:0007623;GO:0008080;GO:0008415;GO:0009416;GO:0009648;GO:0016407;GO:0016740
dre00678	dre00678_1	14	Dr.20558.1.S1_at:107:613;Dr.20558.1.S1_at:255:569;Dr.20558.1.S1_at:318:137;Dr.20558.1.S1_at:340:121;Dr.20558.1.S1_at:367:653;Dr.20558.1.S1_at:368:503;Dr.20558.1.S1_at:378:545;Dr.20558.1.S1_at:49:183;Dr.20558.1.S1_at:564:239;Dr.20558.1.S1_at:650:431;Dr.20558.1.S1_at:668:697;Dr.20558.1.S1_at:684:201;Dr.20558.1.S1_at:72:255;Dr.20558.1.S1_at:7:409	AF127920;BC050481;BC065644;BC154311;BC155776;ENSDART00000054175;NM_131368	chr14:23715785-23716320	-	ENSDARG00000037238	smad5	Acc:Q9W7E7];Mothers against decapentaplegic homolog 5 (SMAD 5) (Mothers against DPP homolog 5) (Smad5) (Somitabun protein). [Source:Uniprot/SWISSPROT	30641;797881	ZDB-GENE-990603-9	smad5	GO:0003700;GO:0005622;GO:0006350;GO:0006353;GO:0006355;GO:0007368;GO:0009880;GO:0009953;GO:0030509;GO:0031564;GO:0035050;GO:0043049;GO:0048262;GO:0048264;GO:0048514;GO:0060030
dre00679	dre00679_1	16	Dr.8127.1.S1_at:111:551;Dr.8127.1.S1_at:134:441;Dr.8127.1.S1_at:168:101;Dr.8127.1.S1_at:305:549;Dr.8127.1.S1_at:331:573;Dr.8127.1.S1_at:402:591;Dr.8127.1.S1_at:423:451;Dr.8127.1.S1_at:433:481;Dr.8127.1.S1_at:4:579;Dr.8127.1.S1_at:512:367;Dr.8127.1.S1_at:514:239;Dr.8127.1.S1_at:51:563;Dr.8127.1.S1_at:545:167;Dr.8127.1.S1_at:611:531;Dr.8127.1.S1_at:660:335;Dr.8127.1.S1_at:681:571	BC059506;ENSDART00000022999;NM_131351	chr3:42464844-42465271	-	ENSDARG00000007438	ube2i	Acc:Q9W6H5];SUMO-conjugating enzyme UBC9-A (EC 6.3.2.-) (SUMO-protein ligase-A) (Ubiquitin-conjugating enzyme E2 I-A) (Ubiquitin-protein ligase I-A) (Ubiquitin carrier protein I-A) (Ubiquitin carrier protein 9-A). [Source:Uniprot/SWISSPROT	30622	ZDB-GENE-990614-17	ube2i	GO:0004842;GO:0006464;GO:0006512;GO:0007067;GO:0007088;GO:0016874;GO:0016925
dre00680	dre00680_1	16	Dr.172.1.S1_at:148:79;Dr.172.1.S1_at:158:687;Dr.172.1.S1_at:176:621;Dr.172.1.S1_at:247:169;Dr.172.1.S1_at:262:633;Dr.172.1.S1_at:296:327;Dr.172.1.S1_at:304:1;Dr.172.1.S1_at:348:515;Dr.172.1.S1_at:392:93;Dr.172.1.S1_at:563:641;Dr.172.1.S1_at:569:333;Dr.172.1.S1_at:571:571;Dr.172.1.S1_at:582:333;Dr.172.1.S1_at:601:515;Dr.172.1.S1_at:669:297;Dr.172.1.S1_at:692:493	AF130459;BC099990;BC115197;BC134876;ENSDART00000019450;NM_131569	chr11:22406990-22407502	+	ENSDARG00000018840	trpc4apa	Acc:NP_571644];transient receptor potential cation channel, subfamily C, member 4 associated protein a [Source:RefSeq_peptide	58090	ZDB-GENE-000330-3	trpc4apa
dre00681	dre00681_1	20	Dr.15279.2.S1_s_at:125:285;Dr.15279.2.S1_s_at:187:63;Dr.15279.2.S1_s_at:327:25;Dr.15279.2.S1_s_at:342:493;Dr.15279.2.S1_s_at:358:635;Dr.15279.2.S1_s_at:414:669;Dr.15279.2.S1_s_at:509:391;Dr.15279.2.S1_s_at:527:101;Dr.15279.2.S1_s_at:587:603;Dr.15279.2.S1_s_at:628:441;Dr.15279.2.S1_s_at:631:673;Dr.15279.2.S1_s_at:670:103;Dr.15279.2.S1_s_at:70:291;Dr.8275.1.S1_at:38:427;Dr.8275.1.S1_at:480:507;Dr.8…	AF130460;BC162514;ENSDART00000006482;NM_131568	chr23:16615267-16615720	-	ENSDARG00000020647	trpc4apb	Acc:NP_571643];transient receptor potential cation channel, subfamily C, member 4 associated protein b [Source:RefSeq_peptide	58089	ZDB-GENE-000330-2	trpc4apb	GO:0005575
dre00681	dre00681_2	10	Dr.15279.1.S1_s_at:202:207;Dr.15279.1.S1_s_at:305:671;Dr.15279.1.S1_s_at:402:129;Dr.15279.1.S1_s_at:551:305;Dr.15279.1.S1_s_at:570:77;Dr.15279.1.S1_s_at:61:519;Dr.15279.1.S1_s_at:636:235;Dr.15279.1.S1_s_at:674:543;Dr.15279.2.S1_s_at:165:287;Dr.8275.1.S1_at:408:283	AF130460;ENSDART00000006482;NM_131568	chr23:16615160-16615277	-	ENSDARG00000020647	trpc4apb	Acc:NP_571643];transient receptor potential cation channel, subfamily C, member 4 associated protein b [Source:RefSeq_peptide	58089	ZDB-GENE-000330-2	trpc4apb	GO:0005575
dre00681	dre00681_3	17	Dr.15279.2.S1_at:127:647;Dr.15279.2.S1_at:147:407;Dr.15279.2.S1_at:155:173;Dr.15279.2.S1_at:198:499;Dr.15279.2.S1_at:316:13;Dr.15279.2.S1_at:344:271;Dr.15279.2.S1_at:442:509;Dr.15279.2.S1_at:453:583;Dr.15279.2.S1_at:476:689;Dr.15279.2.S1_at:491:597;Dr.15279.2.S1_at:525:255;Dr.15279.2.S1_at:568:467;Dr.15279.2.S1_at:571:313;Dr.15279.2.S1_at:661:617;Dr.15279.2.S1_at:678:275;Dr.15279.2.S1_at:84:3;Dr.…	BC162514	chr23:16615270-16615365	-	ENSDARG00000020647	trpc4apb	Acc:NP_571643];transient receptor potential cation channel, subfamily C, member 4 associated protein b [Source:RefSeq_peptide	58089	ZDB-GENE-000330-2	trpc4apb	GO:0005575
dre00682	dre00682_1	4	Dr.3269.1.S1_at:512:7;Dr.3269.1.S1_at:541:37;Dr.3269.1.S1_at:650:505;Dr.3269.1.S1_at:76:383	AF131070;NM_130934_2	Zv7_NA2879:19830-19980	-					ZDB-GENE-980526-299	hhex
dre00684	dre00684_1	9	Dr.8136.1.S1_at:112:197;Dr.8136.1.S1_at:255:205;Dr.8136.1.S1_at:356:395;Dr.8136.1.S1_at:454:487;Dr.8136.1.S1_at:502:175;Dr.8136.1.S1_at:52:405;Dr.8136.1.S1_at:584:635;Dr.8136.1.S1_at:670:561;Dr.8136.1.S1_at:98:91	AF132082;BC162580;NM_131377_2	chr9:20542738-20543181	+	ENSDARG00000006678;ENSDARG00000056342	pthr2	Acc:NP_001032771];Acc:Q7ZZ62];Parathyroid hormone receptor 2 (Fragment). [Source:Uniprot/SPTREMBL;hypothetical protein LOC560197 [Source:RefSeq_peptide	30650;560197;791761	ZDB-GENE-991123-10	pth2r
dre00686	dre00686_1	7	Dr.8130.1.S1_at:17:339;Dr.8130.1.S1_at:255:115;Dr.8130.1.S1_at:319:487;Dr.8130.1.S1_at:36:517;Dr.8130.1.S1_at:532:187;Dr.8130.1.S1_at:645:253;Dr.8130.1.S1_at:85:375	AF132084;BC162211;BC162544;ENSDART00000101033;NM_131357	chr2:1192524-1192781	-	ENSDARG00000020957	pthr1	Acc:NP_571432];parathyroid hormone receptor 1 [Source:RefSeq_peptide	30629	ZDB-GENE-991123-8	pthr1	GO:0004872;GO:0004930;GO:0004991;GO:0016020
dre00686	dre00686_2	5	Dr.8130.1.S1_at:238:99;Dr.8130.1.S1_at:304:391;Dr.8130.1.S1_at:450:417;Dr.8130.1.S1_at:626:393;Dr.8130.1.S1_at:651:383	AF132084;ENSDART00000101033;NM_131357	chr2:1192350-1192530	-	ENSDARG00000020957	pthr1	Acc:NP_571432];parathyroid hormone receptor 1 [Source:RefSeq_peptide	30629	ZDB-GENE-991123-8	pthr1	GO:0004872;GO:0004930;GO:0004991;GO:0016020
dre00688	dre00688_1	13	Dr.8208.1.S1_at:173:483;Dr.8208.1.S1_at:184:661;Dr.8208.1.S1_at:308:449;Dr.8208.1.S1_at:342:221;Dr.8208.1.S1_at:36:461;Dr.8208.1.S1_at:37:463;Dr.8208.1.S1_at:409:379;Dr.8208.1.S1_at:451:185;Dr.8208.1.S1_at:514:409;Dr.8208.1.S1_at:560:365;Dr.8208.1.S1_at:600:209;Dr.8208.1.S1_at:65:629;Dr.8208.1.S1_at:700:335	AF132444;AF172089;ENSDART00000019196;NM_130960	chr20:32187596-32188115	+	ENSDARG00000019920	lft1	Acc:NP_571035];lefty1 [Source:RefSeq_peptide	30145	ZDB-GENE-990630-10	lft1	GO:0005160;GO:0008083;GO:0016049;GO:0035050;GO:0040007
dre00689	dre00689_1	15	Dr.7279.1.S1_at:117:681;Dr.7279.1.S1_at:118:421;Dr.7279.1.S1_at:129:547;Dr.7279.1.S1_at:159:513;Dr.7279.1.S1_at:207:299;Dr.7279.1.S1_at:212:31;Dr.7279.1.S1_at:235:513;Dr.7279.1.S1_at:252:409;Dr.7279.1.S1_at:31:101;Dr.7279.1.S1_at:380:203;Dr.7279.1.S1_at:435:483;Dr.7279.1.S1_at:50:61;Dr.7279.1.S1_at:51:175;Dr.7279.1.S1_at:707:141;Dr.7279.1.S1_at:85:95	AF132445;BC097092;ENSDART00000064678;NM_130961	chr17:7708731-7710938	-	ENSDARG00000044059	lft2	Acc:NP_571036];lefty2 [Source:RefSeq_peptide	30146	ZDB-GENE-990630-11	lft2	GO:0005160;GO:0008083;GO:0016049;GO:0040007
dre00690	dre00690_1	13	Dr.8202.2.S1_a_at:104:1;Dr.8202.2.S1_a_at:129:355;Dr.8202.2.S1_a_at:251:253;Dr.8202.2.S1_a_at:292:627;Dr.8202.2.S1_a_at:361:353;Dr.8202.2.S1_a_at:40:387;Dr.8202.2.S1_a_at:492:529;Dr.8202.2.S1_a_at:531:505;Dr.8202.2.S1_a_at:543:643;Dr.8202.2.S1_a_at:628:417;Dr.8202.2.S1_a_at:632:103;Dr.8202.2.S1_a_at:660:23;Dr.8202.2.S1_a_at:697:641	AF132446;AF132447;AF156905;AF156906;AF181681;BC092922;ENSDART00000052569;ENSDART00000052570;NM_130975	chr14:41085331-41085673	+	ENSDARG00000036194	pitx2a	Acc:Q9W5Z2];Pituitary homeobox 2a. [Source:Uniprot/SWISSPROT	30164	ZDB-GENE-990714-27	pitx2	GO:0003677;GO:0003700;GO:0005634;GO:0006355;GO:0007275;GO:0043565;GO:0045449
dre00690	dre00690_2	3	Dr.8202.2.S1_a_at:142:327;Dr.8202.2.S1_a_at:529:539;Dr.8202.2.S1_a_at:6:461	AF132446;AF132447;AF156905;AF156906;AF181681;ENSDART00000052569;ENSDART00000052570;NM_130975	chr14:41085837-41085928	+	ENSDARG00000036194	pitx2a	Acc:Q9W5Z2];Pituitary homeobox 2a. [Source:Uniprot/SWISSPROT	30164	ZDB-GENE-990714-27	pitx2	GO:0003677;GO:0003700;GO:0005634;GO:0006355;GO:0007275;GO:0043565;GO:0045449
dre00691	dre00691_1	7	Dr.10726.1.S1_at:171:89;Dr.10726.1.S1_at:464:41;Dr.10726.1.S1_at:597:547;Dr.10726.1.S1_at:66:627;Dr.10726.1.S1_at:673:31;Dr.10726.1.S1_at:690:489;Dr.10726.1.S1_at:694:103	AF132813;BC163729;ENSDART00000057611;NM_131707	chr13:25214710-25214990	-	ENSDARG00000039434	oprm1	Acc:NP_571782];opioid receptor, mu 1 [Source:RefSeq_peptide	65088;791871	ZDB-GENE-010125-1	oprm1	GO:0001584;GO:0004871;GO:0004872;GO:0004985;GO:0004988;GO:0005579;GO:0007165;GO:0007186;GO:0016020;GO:0016021
dre00692	dre00692_1	11	Dr.8089.1.S1_at:147:179;Dr.8089.1.S1_at:253:97;Dr.8089.1.S1_at:290:469;Dr.8089.1.S1_at:301:69;Dr.8089.1.S1_at:463:313;Dr.8089.1.S1_at:489:323;Dr.8089.1.S1_at:550:665;Dr.8089.1.S1_at:556:219;Dr.8089.1.S1_at:606:653;Dr.8089.1.S1_at:62:555;Dr.8089.1.S1_at:709:67	AF133306;BC163244;ENSDART00000025575;ENSDART00000103713;ENSDART00000103715;NM_130957	chr20:20828272-20831751	-	ENSDARG00000011703	clock	Acc:NP_571032];clock [Source:RefSeq_peptide	30140	ZDB-GENE-990630-14	clock	GO:0003677;GO:0003700;GO:0004871;GO:0005515;GO:0005634;GO:0005667;GO:0006355;GO:0007165;GO:0007623;GO:0009266;GO:0009416;GO:0009648;GO:0030528;GO:0045449;GO:0045941;GO:0046982
dre00694	dre00694_1	15	Dr.4387.1.S1_at:102:557;Dr.4387.1.S1_at:124:605;Dr.4387.1.S1_at:158:683;Dr.4387.1.S1_at:17:615;Dr.4387.1.S1_at:237:631;Dr.4387.1.S1_at:289:207;Dr.4387.1.S1_at:295:459;Dr.4387.1.S1_at:315:583;Dr.4387.1.S1_at:336:243;Dr.4387.1.S1_at:366:329;Dr.4387.1.S1_at:498:69;Dr.4387.1.S1_at:556:659;Dr.4387.1.S1_at:612:361;Dr.4387.1.S1_at:692:337;Dr.4387.1.S1_at:704:545	AF134850;BC066728;BC155774;ENSDART00000012644;ENSDART00000077974;NM_131509	chr6:26284902-26285485	-	ENSDARG00000017624	krt4	Acc:NP_571584];keratin 4 [Source:RefSeq_peptide	58021;794486	ZDB-GENE-000607-83	krt4	GO:0005198
dre00695	dre00695_1	14	Dr.18267.1.S1_at:166:189;Dr.18267.1.S1_at:173:597;Dr.18267.1.S1_at:187:225;Dr.18267.1.S1_at:215:705;Dr.18267.1.S1_at:266:63;Dr.18267.1.S1_at:313:611;Dr.18267.1.S1_at:566:597;Dr.18267.1.S1_at:570:277;Dr.18267.1.S1_at:611:571;Dr.18267.1.S1_at:627:285;Dr.18267.1.S1_at:663:161;Dr.18267.1.S1_at:670:571;Dr.18267.1.S1_at:71:701;Dr.18267.1.S1_at:78:397	AF134851;AY036972;BC056706;BC065844;ENSDART00000032481;NM_130932	chr5:31534423-31534859	+	ENSDARG00000035327	ckm	Acc:NP_571007];creatine kinase, muscle [Source:RefSeq_peptide	30095;573443	ZDB-GENE-980526-109	ckma	GO:0016301;GO:0016740;GO:0016772
dre00696	dre00696_1	15	Dr.11308.1.S1_at:10:539;Dr.11308.1.S1_at:161:195;Dr.11308.1.S1_at:264:27;Dr.11308.1.S1_at:38:499;Dr.11308.1.S1_at:391:543;Dr.11308.1.S1_at:458:595;Dr.11308.1.S1_at:529:515;Dr.11308.1.S1_at:539:27;Dr.11308.1.S1_at:546:555;Dr.11308.1.S1_at:578:33;Dr.11308.1.S1_at:585:103;Dr.11308.1.S1_at:597:153;Dr.11308.1.S1_at:669:571;Dr.11308.1.S1_at:74:241;Dr.11308.1.S1_at:78:57	AF134852;BC049058;BC062854;BC146738;ENSDART00000073462;NM_131580	chr5:985545-987849	-	ENSDARG00000051783	rplp0	60S acidic ribosomal protein P0 (L10E). [Source:Uniprot/SWISSPROT;Acc:Q9PV90]	100006200;58101;796581	ZDB-GENE-000629-1	rplp0	GO:0003735;GO:0005622;GO:0005840;GO:0006414;GO:0030529;GO:0042254
dre00697	dre00697_1	16	Dr.8286.1.S1_at:118:253;Dr.8286.1.S1_at:207:467;Dr.8286.1.S1_at:208:293;Dr.8286.1.S1_at:211:215;Dr.8286.1.S1_at:251:459;Dr.8286.1.S1_at:265:193;Dr.8286.1.S1_at:292:21;Dr.8286.1.S1_at:40:645;Dr.8286.1.S1_at:411:125;Dr.8286.1.S1_at:487:463;Dr.8286.1.S1_at:496:625;Dr.8286.1.S1_at:592:389;Dr.8286.1.S1_at:594:261;Dr.8286.1.S1_at:609:15;Dr.8286.1.S1_at:69:397;Dr.8286.1.S1_at:77:345	AF136454;ENSDART00000047876;NM_131426	chr1:45964408-45964944	-	ENSDARG00000031894	lef1	Acc:NP_571501];lymphocyte enhancer binding factor 1 [Source:RefSeq_peptide	100007534;30701	ZDB-GENE-041010-115;ZDB-GENE-990714-26	lef1;zgc:103482	GO:0001755;GO:0003677;GO:0006355;GO:0021854
dre00698	dre00698_1	3	Dr.18295.1.S1_a_at:129:93;Dr.18295.1.S1_a_at:133:307;Dr.18295.1.S1_a_at:442:37	AF507954;AF507955;AF507956;AF507957;AF507958;BC163927;ENSDART00000005562;ENSDART00000009237;ENSDART00000031408;ENSDART00000056475;ENSDART00000105598;NM_131259	chr12:28811676-28811749	+	ENSDARG00000004415	tcf4	Acc:NP_571334];transcription factor tcf4 [Source:RefSeq_peptide	30510	ZDB-GENE-991110-8	tcf7l2	GO:0003677;GO:0006355
dre00698	dre00698_2	4	Dr.18295.1.S1_a_at:118:469;Dr.18295.1.S1_a_at:212:601;Dr.18295.1.S1_a_at:283:583;Dr.18295.1.S1_a_at:307:609	AF507954;AF507955;AF507956;AF507957;AF507958;BC163927;ENSDART00000009237;ENSDART00000031408;ENSDART00000105598;NM_131259	chr12:28816039-28816172	+	ENSDARG00000004415	tcf4	Acc:NP_571334];transcription factor tcf4 [Source:RefSeq_peptide	30510	ZDB-GENE-991110-8	tcf7l2	GO:0003677;GO:0006355
dre00698	dre00698_3	6	Dr.18295.1.S1_a_at:233:247;Dr.18295.1.S1_a_at:432:299;Dr.18295.1.S1_a_at:481:597;Dr.18295.1.S1_a_at:530:277;Dr.18295.1.S1_a_at:609:367;Dr.18295.1.S1_a_at:71:673	AF507954;AF507955;AF507956;AF507957;AF507958;ENSDART00000009237;ENSDART00000031408;ENSDART00000105598;NM_131259	chr12:28816225-28816465	+	ENSDARG00000004415	tcf4	Acc:NP_571334];transcription factor tcf4 [Source:RefSeq_peptide	30510	ZDB-GENE-991110-8	tcf7l2	GO:0003677;GO:0006355
dre00699	dre00699_1	15	Dr.8108.1.S1_at:174:1;Dr.8108.1.S1_at:230:569;Dr.8108.1.S1_at:231:9;Dr.8108.1.S1_at:266:567;Dr.8108.1.S1_at:350:249;Dr.8108.1.S1_at:399:305;Dr.8108.1.S1_at:421:703;Dr.8108.1.S1_at:461:513;Dr.8108.1.S1_at:463:615;Dr.8108.1.S1_at:547:589;Dr.8108.1.S1_at:628:407;Dr.8108.1.S1_at:678:537;Dr.8108.1.S1_at:691:37;Dr.8108.1.S1_at:703:403;Dr.8108.1.S1_at:85:219	AF136456;AY221031_2;NM_131296	chr8:46855995-46856481	-	ENSDARG00000007369	tcf7l1b	Acc:Q800Q5];Transcription factor 7-like 1-B (HMG box transcription factor 3-B) (TCF-3-B). [Source:Uniprot/SWISSPROT	30556;791737	ZDB-GENE-991110-10	tcf7l1b	GO:0003677;GO:0006350;GO:0006353;GO:0006355;GO:0009880;GO:0021903;GO:0030901;GO:0030902;GO:0031564;GO:0035284
dre00700	dre00700_1	10	Dr.8233.1.S1_at:289:377;Dr.8233.1.S1_at:293:63;Dr.8233.1.S1_at:336:537;Dr.8233.1.S1_at:362:71;Dr.8233.1.S1_at:394:43;Dr.8233.1.S1_at:457:481;Dr.8233.1.S1_at:517:223;Dr.8233.1.S1_at:545:153;Dr.8233.1.S1_at:624:387;Dr.8233.1.S1_at:69:601	AF136946;AF179405;BC051603;ENSDART00000005491;NM_131051	chr15:27180698-27181105	-	ENSDARG00000006120	tbx2b	Acc:Q7ZTU9];T-box transcription factor TBX2b (T-box protein 2b). [Source:Uniprot/SWISSPROT	30253	ZDB-GENE-990726-27	tbx2b	GO:0003677;GO:0003700;GO:0005634;GO:0006350;GO:0006353;GO:0006355;GO:0007155;GO:0007420;GO:0008283;GO:0030903;GO:0031564;GO:0042074;GO:0046548;GO:0046549;GO:0048663
dre00700	dre00700_2	3	Dr.8233.1.S1_at:260:239;Dr.8233.1.S1_at:343:221;Dr.8233.1.S1_at:517:385	AF179405;BC051603;ENSDART00000005491;NM_131051	chr15:27180627-27180711	-	ENSDARG00000006120	tbx2b	Acc:Q7ZTU9];T-box transcription factor TBX2b (T-box protein 2b). [Source:Uniprot/SWISSPROT	30253	ZDB-GENE-990726-27	tbx2b	GO:0003677;GO:0003700;GO:0005634;GO:0006350;GO:0006353;GO:0006355;GO:0007155;GO:0007420;GO:0008283;GO:0030903;GO:0031564;GO:0042074;GO:0046548;GO:0046549;GO:0048663
dre00701	dre00701_1	13	Dr.21011.1.S1_at:110:695;Dr.21011.1.S1_at:112:649;Dr.21011.1.S1_at:137:677;Dr.21011.1.S1_at:223:439;Dr.21011.1.S1_at:34:189;Dr.21011.1.S1_at:37:599;Dr.21011.1.S1_at:449:701;Dr.21011.1.S1_at:50:97;Dr.21011.1.S1_at:513:543;Dr.21011.1.S1_at:572:119;Dr.21011.1.S1_at:658:521;Dr.21011.1.S1_at:65:393;Dr.21011.1.S1_at:6:579	AF137532;ENSDART00000018336	chr19:4687275-4687882	+	ENSDARG00000003251	zbtb22	Acc:Q1LUU5];Zinc finger protein 297. [Source:Uniprot/SPTREMBL	64809	ZDB-GENE-010110-4	zbtb22
dre00704	dre00704_1	16	Dr.21010.1.S1_at:139:259;Dr.21010.1.S1_at:194:233;Dr.21010.1.S1_at:228:241;Dr.21010.1.S1_at:244:579;Dr.21010.1.S1_at:288:257;Dr.21010.1.S1_at:313:501;Dr.21010.1.S1_at:334:79;Dr.21010.1.S1_at:357:31;Dr.21010.1.S1_at:367:423;Dr.21010.1.S1_at:40:603;Dr.21010.1.S1_at:437:195;Dr.21010.1.S1_at:485:633;Dr.21010.1.S1_at:703:527;Dr.21010.1.S1_at:709:615;Dr.21010.1.S1_at:82:365;Dr.21010.1.S1_at:94:175	AF137535;BC077095;BC092951;BC133996;BC150354;ENSDART00000046620;ENSDART00000093181;NM_001044949	chr19:4703830-4707633	-	ENSDARG00000000729	daxx	Acc:NP_001038414];hypothetical protein LOC561006 [Source:RefSeq_peptide	561006	ZDB-GENE-010110-3	daxx	GO:0005515;GO:0005634;GO:0008150;GO:0016564;GO:0016605
dre00704	dre00704_2	11	Dr.8661.1.A1_at:134:7;Dr.8661.1.A1_at:215:627;Dr.8661.1.A1_at:226:593;Dr.8661.1.A1_at:29:229;Dr.8661.1.A1_at:318:649;Dr.8661.1.A1_at:349:691;Dr.8661.1.A1_at:422:23;Dr.8661.1.A1_at:474:173;Dr.8661.1.A1_at:579:39;Dr.8661.1.A1_at:669:267;Dr.8661.1.A1_at:699:391	NM_001044949	chr19:4696744-4697032	-	ENSDARG00000000729	daxx	Acc:NP_001038414];hypothetical protein LOC561006 [Source:RefSeq_peptide	561006	ZDB-GENE-010110-3	daxx	GO:0005515;GO:0005634;GO:0008150;GO:0016564;GO:0016605
dre00705	dre00705_1	12	Dr.8205.1.S1_at:120:665;Dr.8205.1.S1_at:147:9;Dr.8205.1.S1_at:1:315;Dr.8205.1.S1_at:219:575;Dr.8205.1.S1_at:23:687;Dr.8205.1.S1_at:25:65;Dr.8205.1.S1_at:263:483;Dr.8205.1.S1_at:289:485;Dr.8205.1.S1_at:413:3;Dr.8205.1.S1_at:594:207;Dr.8205.1.S1_at:595:651;Dr.8205.1.S1_at:670:689	AF137536;BC093371;BC093373;ENSDART00000001331;NM_001005292	chr19:4859299-4862044	+	ENSDARG00000001169	fabgl	Acc:NP_001005292];FabG (beta-ketoacyl- [Source:RefSeq_peptide	64815	ZDB-GENE-010110-1	hsd17b8	GO:0008152;GO:0016491
dre00706	dre00706_1	3	Dr.8062.1.S1_at:360:59;Dr.8062.1.S1_at:653:189;Dr.8062.1.S1_at:653:87	AF137538;BC095002;BC152022;BC165813;CU458751;ENSDART00000053438;NM_130974	chr19:4722114-4722965	-	ENSDARG00000036803;ENSDARG00000045011	si:ch211-51f10.1;tpsn	Acc:NP_571049];tapasin [Source:RefSeq_peptide	100004134;30163;792064	ZDB-GENE-060503-136;ZDB-GENE-990714-21	si:ch211-51f10.1;tpsn	GO:0005579;GO:0016020;GO:0016021;GO:0019885
dre00707	dre00707_1	8	Dr.8236.1.S1_at:184:93;Dr.8236.1.S1_at:372:225;Dr.8236.1.S1_at:374:285;Dr.8236.1.S1_at:454:383;Dr.8236.1.S1_at:47:701;Dr.8236.1.S1_at:701:151;Dr.8236.1.S1_at:707:121;Dr.8236.1.S1_at:76:317	AF139536;BC162132;BC162139;BC162540;BC162551;ENSDART00000058739;NM_131500	chr16:28426076-28426508	-	ENSDARG00000040159	wnt4b	Acc:NP_001082904];hypothetical protein LOC791993 [Source:RefSeq_peptide	100003389;57928;791993	ZDB-GENE-000411-1	wnt4b	GO:0004871;GO:0005576;GO:0007223;GO:0007275
dre00708	dre00708_1	14	Dr.15424.1.S2_at:107:405;Dr.15424.1.S2_at:135:287;Dr.15424.1.S2_at:143:641;Dr.15424.1.S2_at:14:487;Dr.15424.1.S2_at:245:81;Dr.15424.1.S2_at:311:157;Dr.15424.1.S2_at:332:561;Dr.15424.1.S2_at:364:125;Dr.15424.1.S2_at:394:367;Dr.15424.1.S2_at:464:199;Dr.15424.1.S2_at:480:219;Dr.15424.1.S2_at:522:77;Dr.15424.1.S2_at:564:305;Dr.15424.1.S2_at:656:643	BC044413;BC070012;NM_194378	chr2:17378350-17378758	-	ENSDARG00000039142	arpc5a	Acc:NP_919359];actin related protein 2/3 complex, subunit 5A [Source:RefSeq_peptide	336504;791476	ZDB-GENE-030131-8448	arpc5a	GO:0005856;GO:0030833
dre00708	dre00708_2	15	Dr.5621.1.A1_at:177:697;Dr.5621.1.A1_at:213:221;Dr.5621.1.A1_at:247:295;Dr.5621.1.A1_at:283:169;Dr.5621.1.A1_at:320:15;Dr.5621.1.A1_at:362:181;Dr.5621.1.A1_at:371:521;Dr.5621.1.A1_at:393:493;Dr.5621.1.A1_at:495:405;Dr.5621.1.A1_at:496:465;Dr.5621.1.A1_at:497:35;Dr.5621.1.A1_at:533:129;Dr.5621.1.A1_at:579:595;Dr.5621.1.A1_at:629:341;Dr.5621.1.A1_at:641:7	BC070012;NM_194378	chr2:17376841-17377207	-	ENSDARG00000039142	arpc5a	Acc:NP_919359];actin related protein 2/3 complex, subunit 5A [Source:RefSeq_peptide	336504;791476	ZDB-GENE-030131-8448	arpc5a	GO:0005856;GO:0030833
dre00709	dre00709_1	3	Dr.8295.1.S1_at:123:295;Dr.8295.1.S1_at:230:367;Dr.8295.1.S1_at:676:521	AF139990;BC047805;BC165250;ENSDART00000012241;NM_131355	chr18:13739672-13739718	+	ENSDARG00000014943	kif23	Acc:NP_571430];kinesin family member 23 [Source:RefSeq_peptide	30627	ZDB-GENE-991019-4	kif23	GO:0000166;GO:0000910;GO:0003777;GO:0005524;GO:0005634;GO:0005874;GO:0005875;GO:0007018;GO:0040016
dre00709	dre00709_2	9	Dr.8295.1.S1_at:247:543;Dr.8295.1.S1_at:262:671;Dr.8295.1.S1_at:285:269;Dr.8295.1.S1_at:338:261;Dr.8295.1.S1_at:485:493;Dr.8295.1.S1_at:48:397;Dr.8295.1.S1_at:508:493;Dr.8295.1.S1_at:549:179;Dr.8295.1.S1_at:573:611	AF139990;BC047805;ENSDART00000012241;NM_131355	chr18:13739829-13740283	+	ENSDARG00000014943	kif23	Acc:NP_571430];kinesin family member 23 [Source:RefSeq_peptide	30627	ZDB-GENE-991019-4	kif23	GO:0000166;GO:0000910;GO:0003777;GO:0005524;GO:0005634;GO:0005874;GO:0005875;GO:0007018;GO:0040016
dre00709	dre00709_3	15	Dr.8295.2.A1_at:107:297;Dr.8295.2.A1_at:165:315;Dr.8295.2.A1_at:174:277;Dr.8295.2.A1_at:248:125;Dr.8295.2.A1_at:280:651;Dr.8295.2.A1_at:325:73;Dr.8295.2.A1_at:333:655;Dr.8295.2.A1_at:335:385;Dr.8295.2.A1_at:519:401;Dr.8295.2.A1_at:575:101;Dr.8295.2.A1_at:575:471;Dr.8295.2.A1_at:582:89;Dr.8295.2.A1_at:617:563;Dr.8295.2.A1_at:647:73;Dr.8295.2.A1_at:651:645	BC096779	chr18:13734759-13735205	+	ENSDARG00000014943	kif23	Acc:NP_571430];kinesin family member 23 [Source:RefSeq_peptide	30627	ZDB-GENE-991019-4	kif23	GO:0000166;GO:0000910;GO:0003777;GO:0005524;GO:0005634;GO:0005874;GO:0005875;GO:0007018;GO:0040016
dre00710	dre00710_1	14	Dr.1348.1.S1_at:108:699;Dr.1348.1.S1_at:134:5;Dr.1348.1.S1_at:277:489;Dr.1348.1.S1_at:319:495;Dr.1348.1.S1_at:328:465;Dr.1348.1.S1_at:408:169;Dr.1348.1.S1_at:444:197;Dr.1348.1.S1_at:479:265;Dr.1348.1.S1_at:505:515;Dr.1348.1.S1_at:559:213;Dr.1348.1.S1_at:592:565;Dr.1348.1.S1_at:596:601;Dr.1348.1.S1_at:686:563;Dr.1348.1.S1_at:9:565	AF140608;BC049535;BC064299;ENSDART00000076304;NM_131404	chr10:36876540-36877755	-	ENSDARG00000054155	pcna	Acc:Q9PTP1];Proliferating cell nuclear antigen (PCNA). [Source:Uniprot/SWISSPROT	30678	ZDB-GENE-000210-8	pcna	GO:0003677;GO:0005634;GO:0006275;GO:0006950;GO:0009617;GO:0030337;GO:0043626
dre00711	dre00711_1	14	Dr.813.1.S1_at:137:291;Dr.813.1.S1_at:137:445;Dr.813.1.S1_at:16:243;Dr.813.1.S1_at:200:163;Dr.813.1.S1_at:222:563;Dr.813.1.S1_at:345:501;Dr.813.1.S1_at:352:197;Dr.813.1.S1_at:365:203;Dr.813.1.S1_at:368:659;Dr.813.1.S1_at:370:669;Dr.813.1.S1_at:376:285;Dr.813.1.S1_at:386:627;Dr.813.1.S1_at:470:145;Dr.813.1.S1_at:645:517	AF143488;BC045949;ENSDART00000006778;NM_131370	chr20:36512873-36513363	+	ENSDARG00000007127	acat2	Acc:NP_571445];acetyl-CoA acetyltransferase 2 [Source:RefSeq_peptide	30643	ZDB-GENE-990714-22	acat2	GO:0016740
dre00712	dre00712_1	10	Dr.749.1.S1_at:274:159;Dr.749.1.S1_at:304:527;Dr.749.1.S1_at:364:481;Dr.749.1.S1_at:417:621;Dr.749.1.S1_at:438:303;Dr.749.1.S1_at:476:331;Dr.749.1.S1_at:485:63;Dr.749.1.S1_at:52:557;Dr.749.1.S1_at:578:607;Dr.749.1.S1_at:641:139	AF143493;AF164028;AF164029;AF164030;BC044397;BC066538;BC146641_2;BC164034;ENSDART00000022941;ENSDART00000085854;ENSDART00000101959;NM_131230	chr23:45809681-45810249	-	ENSDARG00000017891	tcp1	Acc:NP_571305];t-complex polypeptide 1 [Source:RefSeq_peptide	100008275;100008509;30477	ZDB-GENE-030131-2180;ZDB-GENE-990714-24	tcp1;wu:fb99a09	GO:0000166;GO:0005515;GO:0005524;GO:0006457;GO:0044267;GO:0051082
dre00712	dre00712_2	3	Dr.749.1.S1_at:17:123;Dr.749.1.S1_at:216:589;Dr.749.1.S1_at:376:501	AF143493;BC044397;BC066538;BC146641_2;ENSDART00000022941;ENSDART00000085854;NM_131230	chr23:45809547-45809652	-	ENSDARG00000017891	tcp1	Acc:NP_571305];t-complex polypeptide 1 [Source:RefSeq_peptide	100008275;100008509;30477	ZDB-GENE-030131-2180;ZDB-GENE-990714-24	tcp1;wu:fb99a09	GO:0000166;GO:0005515;GO:0005524;GO:0006457;GO:0044267;GO:0051082
dre00713	dre00713_1	5	Dr.8214.1.S1_at:213:121;Dr.8214.1.S1_at:264:401;Dr.8214.1.S1_at:455:447;Dr.8214.1.S1_at:59:543;Dr.8214.1.S1_at:692:575	AF144550;BC162349;BC162638;ENSDART00000031499;ENSDART00000045623;NM_131046	chr25:15079664-15079776	+	ENSDARG00000031420	wt1a	Acc:NP_571121];wilms tumor [Source:RefSeq_peptide	30245	ZDB-GENE-980526-558	wt1a	GO:0003676;GO:0003700;GO:0005622;GO:0005634;GO:0006355;GO:0006829;GO:0008270;GO:0030325;GO:0046872;GO:0048793
dre00713	dre00713_2	15	Dr.8214.2.S1_a_at:139:563;Dr.8214.2.S1_a_at:147:687;Dr.8214.2.S1_a_at:199:155;Dr.8214.2.S1_a_at:223:241;Dr.8214.2.S1_a_at:225:163;Dr.8214.2.S1_a_at:230:177;Dr.8214.2.S1_a_at:332:285;Dr.8214.2.S1_a_at:497:81;Dr.8214.2.S1_a_at:49:507;Dr.8214.2.S1_a_at:508:87;Dr.8214.2.S1_a_at:519:477;Dr.8214.2.S1_a_at:555:385;Dr.8214.2.S1_a_at:597:65;Dr.8214.2.S1_a_at:654:31;Dr.8214.2.S1_a_at:666:499	AF144550;BC162349;BC162638;ENSDART00000031499;ENSDART00000045623;NM_131046;X85734	chr25:15073432-15073753	+	ENSDARG00000031420	wt1a	Acc:NP_571121];wilms tumor [Source:RefSeq_peptide	30245	ZDB-GENE-980526-558	wt1a	GO:0003676;GO:0003700;GO:0005622;GO:0005634;GO:0006355;GO:0006829;GO:0008270;GO:0030325;GO:0046872;GO:0048793
dre00713	dre00713_3	4	Dr.8214.2.A1_at:136:427;Dr.8214.2.A1_at:207:55;Dr.8214.2.A1_at:247:143;Dr.8214.2.A1_at:460:45	AF144550;BC162349;BC162638;ENSDART00000031499;ENSDART00000045623;NM_131046;X85734	chr25:15073440-15073537	-	ENSDARG00000031420	wt1a	Acc:NP_571121];wilms tumor [Source:RefSeq_peptide	30245	ZDB-GENE-980526-558	wt1a	GO:0003676;GO:0003700;GO:0005622;GO:0005634;GO:0006355;GO:0006829;GO:0008270;GO:0030325;GO:0046872;GO:0048793
dre00713	dre00713_4	6	Dr.8214.1.S1_at:127:35;Dr.8214.1.S1_at:225:699;Dr.8214.1.S1_at:579:103;Dr.8214.1.S1_at:588:397;Dr.8214.1.S1_at:617:561;Dr.8214.1.S1_at:9:101	AF144550;BC162349;BC162638;ENSDART00000031499;NM_131046	chr25:15079789-15079928	+	ENSDARG00000031420	wt1a	Acc:NP_571121];wilms tumor [Source:RefSeq_peptide	30245	ZDB-GENE-980526-558	wt1a	GO:0003676;GO:0003700;GO:0005622;GO:0005634;GO:0006355;GO:0006829;GO:0008270;GO:0030325;GO:0046872;GO:0048793
dre00713	dre00713_5	7	Dr.8214.2.A1_at:212:291;Dr.8214.2.A1_at:217:251;Dr.8214.2.A1_at:220:573;Dr.8214.2.A1_at:440:59;Dr.8214.2.A1_at:463:61;Dr.8214.2.A1_at:524:435;Dr.8214.2.A1_at:83:259	X85734	chr25:15072961-15073154	-	ENSDARG00000031420	wt1a	Acc:NP_571121];wilms tumor [Source:RefSeq_peptide	30245	ZDB-GENE-980526-558	wt1a	GO:0003676;GO:0003700;GO:0005622;GO:0005634;GO:0006355;GO:0006829;GO:0008270;GO:0030325;GO:0046872;GO:0048793
dre00714	dre00714_1	7	Dr.8276.1.S1_at:156:541;Dr.8276.1.S1_at:177:59;Dr.8276.1.S1_at:549:47;Dr.8276.1.S1_at:672:595;Dr.8276.1.S1_at:675:609;Dr.8276.1.S1_at:689:557;Dr.8276.1.S1_at:692:543	AF144689;AF144690;BC044135;ENSDART00000023959;ENSDART00000067298;ENSDART00000104516;ENSDART00000104523;NM_131577	chr25:8458517-8461968	-	ENSDARG00000006791	arntl1a	Acc:NP_571652];aryl hydrocarbon receptor nuclear translocator-like 1a [Source:RefSeq_peptide	58098;799112	ZDB-GENE-000509-1	arntl1a	GO:0003677;GO:0003700;GO:0004871;GO:0005515;GO:0005634;GO:0005667;GO:0006355;GO:0007165;GO:0007623;GO:0009416;GO:0009648;GO:0030528;GO:0045449;GO:0045941;GO:0046982
[truncated: 9,560 more rows]
