# Supplementary material for: Integrating multiple genome annotation databases improves the interpretation of microarray gene expression data
Source: BMC Genomics. 2010 Jan 20;11:50. doi: 10.1186/1471-2164-11-50 (PMC2827411; doi:10.1186/1471-2164-11-50)
Supplement: Additional file 3 — Probe sequence and CDF R libraries of probe remapping using UCSC database, and annotation of the remapped probe sets [file 1471-2164-11-50-S3.ZIP › README.txt]

dre_ucsc_jyin.cdf: cdf file of probe remapping using UCSC database
dre_ucsc_jyin_probe_tab: probe sequence file of probe remapping using UCSC database
dreucscjyin_anno.xls: probe set annotation
dreucscjyincdf_1.16.0.tar.gz: linux library of cdf
dreucscjyincdf_1.16.0.zip: windows binary library of cdf
dreucscjyinprobe_1.0.0.tar.gz: linux library of probe sequence
dreucscjyinprobe_1.0.0.zip: windows binary library of probe sequence
