# Supplementary material for: Integrating multiple genome annotation databases improves the interpretation of microarray gene expression data
Source: BMC Genomics. 2010 Jan 20;11:50. doi: 10.1186/1471-2164-11-50 (PMC2827411; doi:10.1186/1471-2164-11-50)
Supplement: Additional file 4 — Perl scripts mapping probes, and clustering gene transcripts [file 1471-2164-11-50-S4.ZIP]

Archive with 4 entries (4 files):
- ClusterTx_091210.pl
- MapProbe_091203.pl
- ProbeCDFfiles_091211.pl
- README.txt
