# Supplementary material for: Integrating multiple genome annotation databases improves the interpretation of microarray gene expression data
Source: BMC Genomics. 2010 Jan 20;11:50. doi: 10.1186/1471-2164-11-50 (PMC2827411; doi:10.1186/1471-2164-11-50)
Supplement: Additional file 4 — Perl scripts mapping probes, and clustering gene transcripts [file 1471-2164-11-50-S4.ZIP › ClusterTx_091210.pl]

#!/usr/bin/perl -w
use strict;
use Getopt::Long;

#ClusterTx_091210.pl	version: 1.0.1
#	Contact: jun.yin\@ucd.ie

if(!(@ARGV)) {
	print STDERR "

ClusterTx_091210.pl	version: 1.0.1
	Contact: jun.yin\@ucd.ie

INPUT FILE
	--sourcefile	Transcripts coordinate file [genecoord_0805.txt]

OUTPUT FILE
	--resultfile	Transcripts clustering result [genelink_0805_exlink.txt]
	
OTHER PARAMETERS
	--method	Transcripts clustering methods [exlink]
				Other methods can be itbd, exbd, overlap, and uselink
	--ollength	Overlaping length limit, only used if method=overlap [0.8]
	--linkfile	Predefined transcript clustering file, only used if method=uselink [all_edi_zfin.txt]
	--olfile	Overlaping genes [olgenes_0805_exlink.txt]
	--newcoord	New sequence coordinate file if duplicate transcript ID found in sourcefile [genecoord_new.txt]

EXAMPLE

perl ClusterTx_091210.pl --sourcefile genecoord_0805.txt --resultfile genelink_0805_exlink.txt --method exlink

";
exit();
}


my $seqcoordfile="genecoord_0805.txt";
my $genelinkfile="genelink_0805_exlink.txt";
my $overlapfile="olgenes_0805_exlink.txt";
my $linkfile="all_edi_zfin.txt";
my $method="exlink";#overlap itbd exbd exlink uselink itbd2
my $newseqcoordfile="genecoord_new.txt";


my $overlap_length_limit=0.80;
my $overlap_length_limit_itbd2=0.90;
my $gene_length_limit_itbd2=100;

GetOptions(
	"sourcefile=s" => \$seqcoordfile,
	"resultfile=s" => \$genelinkfile,
	"olfile=s"=>\$overlapfile,
	"method=s"=>\$method,
	"ollength=f"=>\$overlap_length_limit,
	"linkfile=s"=>\$linkfile,
	"itbdollength=f"=>\$overlap_length_limit_itbd2,
	"newcoord=s"=>\$newseqcoordfile,
);


my %chrinfo;
my %index2tx;
my %index2start;
my %index2end;
my %index2cds;
my %index2str;
my %index2length;
my %txs;
my %groups;
my %extralink;

my %txlinks;
my %fakelinks;

my %tx2group;
my %olgroups;
my %usetxlinks;

my $numgrouptx;

open(LOG,">log.txt");
open(NCOOR,">$newseqcoordfile");


#Read the chr info
#-----------------------------------------------------
open(IN,$seqcoordfile) || die $!;
my $index=0;
while(<IN>) {
	tr/\r\n\"//d;
	my @array=split/\t/;
	my @exonstart=split(",",$array[9]);
	my @exonend=split(",",$array[10]);
	my $seqlength;
	#Record length
	for(my $num=0;$num<@exonstart;$num++) {
		$seqlength+=$exonend[$num]-$exonstart[$num];
	}
	$index2length{$index}=$seqlength;
	
	push @{$chrinfo{$array[2]}{$exonstart[0]}},$index;
	$index2start{$index}=[@exonstart];
	$index2end{$index}=[@exonend];
	if (defined $txs{$array[1]}) {
		$txs{$array[1]}++;
		$array[1]=$array[1]."_".$txs{$array[1]}; #multiple tx-chr match
	}
	$txs{$array[1]}++;
	$index2tx{$index}=$array[1];
	$index2str{$index}=$array[3];
	$index2cds{$index}=[@array[6,7]];
	print NCOOR join("\t",@array),"\n";
	$index++;
}
close IN;


#Use the ZFIN tx2gene file or Ensembl tx2gene file
if($method eq "uselink") {
	open(LINK,$linkfile) || die $!;
	my $gnum=0;
	my %genes;
	while(<LINK>) {
		tr/\r\n//d;
		my @array=split/\t/;
		if(defined $txs{$array[0]} && !($array[1]=~/;/)) {
			#only use txs in the coord file. Delete txs with mul genes
			unless(defined $genes{$array[1]}) {
				$groups{$gnum}{$array[0]}++;
				$tx2group{$array[0]}=$gnum;
				$genes{$array[1]}=$gnum;
			   $gnum++;
			}
			else {
				$groups{$genes{$array[1]}}{$array[0]}++;
				$tx2group{$array[0]}=$genes{$array[1]};
			}
		}	
	}
	close LINK;
	#add the dup seqs
	foreach my $tx (sort keys %txs) {
		my $newtx;
		if($tx=~/(\w+)\_\d{1,2}$/) {
			$newtx=$1;
			if(defined $tx2group{$newtx}) {
				$tx2group{$tx}=$tx2group{$newtx};
				$groups{$tx2group{$newtx}}{$tx}++;
			}
		}
	}	
	foreach my $group (sort keys %groups) {
		foreach my $tx1 (sort keys %{$groups{$group}}) {
			foreach my $tx2 (sort keys %{$groups{$group}}) {
				$usetxlinks{$tx1}{$tx2}++;
			}
		}
	}
}


my ($astart,$aend,$bstart,$bend);
my $overlap_length;
#link the txs
foreach my $chrname (sort keys %chrinfo) {
	#print STDERR $chrname,"\n";
	my @excoords=sort {$a<=>$b} keys %{$chrinfo{$chrname}};
	for(my $exstartnum=0;$exstartnum<@excoords;$exstartnum++) {
		my $exstart=$excoords[$exstartnum];
		my $subend=$index2end{(sort {$index2end{$b}[-1]<=>$index2end{$a}[-1]} @{$chrinfo{$chrname}{$exstart}})[0]}[-1];#the biggest exon end coord in the first exonstart
		#print LOG "Subend:$subend\n"; 
		for (my $gnum=0;$gnum<@{$chrinfo{$chrname}{$exstart}};$gnum++) {
			my $indexnum=$chrinfo{$chrname}{$exstart}[$gnum];
			#$txlinks{$index2tx{$indexnum}}{$index2tx{$indexnum}}++;#find the gene which cannot be clustered into any group
			
			my $exstartnum2=$exstartnum;
			my $questart=$excoords[$exstartnum2];#The start of the second exon-start
		
			#by exon #as long as ex_ts<ex_te
			while($questart<=$subend) {
				#by index
				#print LOG "Questart:$questart\n";
				for(my $gnum2=0;$gnum2<@{$chrinfo{$chrname}{$questart}};$gnum2++) {
					my $newindexnum=$chrinfo{$chrname}{$questart}[$gnum2];
					
					my $linknum=0;#overlap of exons
					my $reallinknum=0;#real link by intron boundary or overlap

					$overlap_length=0;
					
					#the same strand!!!
					next unless $index2str{$indexnum} eq $index2str{$newindexnum};
					
					if($method eq "itbd") {
						for(my $anum=0;$anum<@{$index2end{$indexnum}};$anum++) {
							for(my $bnum=0;$bnum<@{$index2end{$newindexnum}};$bnum++) {								 
								#(bs<as && be>as) ||(bs>as && be<ae) ||(bs<ae && be<ae)
								# !((bs<as && be<as) || (bs>ae && be>ae))
								$astart=$index2start{$indexnum}[$anum];
								$aend=$index2end{$indexnum}[$anum];
								$bstart=$index2start{$newindexnum}[$bnum];
								$bend=$index2end{$newindexnum}[$bnum];					
							
								unless(($bstart<$astart && $bend<$astart)||($bstart>$aend && $bend>$aend)) {
									if($astart==$bstart ||$bend==$aend)  {
										$reallinknum++;
									}
									$linknum++;
								}
								last if  $linknum>0 && $reallinknum>0;
							}
							last if  $linknum>0 && $reallinknum>0;
						}
					}
					elsif($method eq "exbd") {
						for(my $anum=0;$anum<@{$index2end{$indexnum}};$anum++) {
							for(my $bnum=0;$bnum<@{$index2end{$newindexnum}};$bnum++) {								 
								#(bs<as && be>as) ||(bs>as && be<ae) ||(bs<ae && be<ae)
								# !((bs<as && be<as) || (bs>ae && be>ae))
								$astart=$index2start{$indexnum}[$anum];
								$aend=$index2end{$indexnum}[$anum];
								$bstart=$index2start{$newindexnum}[$bnum];
								$bend=$index2end{$newindexnum}[$bnum];					
							
								unless(($bstart<$astart && $bend<$astart)||($bstart>$aend && $bend>$aend)) {
										#only use the gaps inside the cds, which are true intron boundary
										
									if($astart==$bstart && $aend==$bend) {
										$reallinknum++;
									}
									$linknum++;
								}
								last if  $linknum>0 && $reallinknum>0;
							}
							last if  $linknum>0 && $reallinknum>0;
						}
					}					
					elsif($method eq "overlap") {			
					
						for(my $anum=0;$anum<@{$index2end{$indexnum}};$anum++) {
							$astart=$index2start{$indexnum}[$anum];
							$aend=$index2end{$indexnum}[$anum];						
							for(my $bnum=0;$bnum<@{$index2end{$newindexnum}};$bnum++) {								 
								#(bs<as && be>as) ||(bs>as && be<ae) ||(bs<ae && be<ae)
								# !((bs<as && be<as) || (bs>ae && be>ae))
								$bstart=$index2start{$newindexnum}[$bnum];
								$bend=$index2end{$newindexnum}[$bnum];
								
								unless(($bstart<$astart && $bend<$astart) || ($bstart>$aend && $bend>$aend)) {
									if($astart<=$bstart&&$aend>=$bstart && $aend<=$bend) {
										$overlap_length+=$aend-$bstart;
									}
									elsif($astart>=$bstart&&$aend<=$bend) {
										$overlap_length+=$aend-$astart; #edit 0821
									}
									elsif($astart<=$bend && $astart>=$bstart && $aend>=$bend) {
										$overlap_length+=$bend-$astart;
									}
									elsif($astart<=$bstart && $aend>=$bend) {
										$overlap_length+=$bend-$bstart;
									}
									else {
										print LOG "COORD error: $astart,$aend,$bstart,$bend\n";
										print STDERR "COORD error!\n";
									}
									$linknum++;
								}
							}
						}
						
						#whether it is above the overlapping threshold
						if($overlap_length/$index2length{$indexnum}>=$overlap_length_limit ||$overlap_length/$index2length{$newindexnum}>=$overlap_length_limit) {
							$reallinknum++;
						}
					}
					elsif($method eq "exlink") {
						#overlap of coding exon
						for(my $anum=0;$anum<@{$index2end{$indexnum}};$anum++) {
							for(my $bnum=0;$bnum<@{$index2end{$newindexnum}};$bnum++) {								 
								#(bs<as && be>as) ||(bs>as && be<ae) ||(bs<ae && be<ae)
								# !((bs<as && be<as) || (bs>ae && be>ae))
								
								#fake coord
								$astart=$index2start{$indexnum}[$anum];
								$aend=$index2end{$indexnum}[$anum];
								$bstart=$index2start{$newindexnum}[$bnum];
								$bend=$index2end{$newindexnum}[$bnum];									
								
								unless(($bstart<$astart && $bend<$astart)||($bstart>$aend && $bend>$aend)) {
									$linknum++; #if the fake coords have links, add the linknum

									if(($astart<$index2cds{$indexnum}[0] && $aend<$index2cds{$indexnum}[0])|| ($astart>$index2cds{$indexnum}[1] && $aend>$index2cds{$indexnum}[1])) {
										next;
									}
									else {
										if($astart<$index2cds{$indexnum}[0]) {
											$astart=$index2cds{$indexnum}[0];
										}
										if($aend>$index2cds{$indexnum}[1]) {
											$aend=$index2cds{$indexnum}[1];
										}
									}
									if(($bstart<$index2cds{$newindexnum}[0] && $bend<$index2cds{$newindexnum}[0])|| ($bstart>$index2cds{$newindexnum}[1] && $bend>$index2cds{$newindexnum}[1])) {
										next;
									}
									else {
										if($bstart<$index2cds{$newindexnum}[0]) {
											$bstart=$index2cds{$newindexnum}[0];
										}
										if($bend>$index2cds{$newindexnum}[1]) {
											$bend=$index2cds{$newindexnum}[1];
										}
									}						
									unless(($bstart<$astart && $bend<$astart)||($bstart>$aend && $bend>$aend)) {
										#Real coord of the exons
										$reallinknum++;
									}
								}
								last if  $linknum>0 && $reallinknum>0;
							}
							last if  $linknum>0 && $reallinknum>0;
						}
					}
					elsif($method eq "uselink") {
						for(my $anum=0;$anum<@{$index2end{$indexnum}};$anum++) {
							if(defined $tx2group{$index2tx{$indexnum}}) {
								$astart=$index2start{$indexnum}[$anum];
								$aend=$index2end{$indexnum}[$anum];						
								for(my $bnum=0;$bnum<@{$index2end{$newindexnum}};$bnum++) {								 
									#(bs<as && be>as) ||(bs>as && be<ae) ||(bs<ae && be<ae)
									# !((bs<as && be<as) || (bs>ae && be>ae))
									if(defined $tx2group{$index2tx{$newindexnum}}) {
										$bstart=$index2start{$newindexnum}[$bnum];
										$bend=$index2end{$newindexnum}[$bnum];
										
										unless(($bstart<$astart && $bend<$astart) || ($bstart>$aend && $bend>$aend)) {
											unless(defined $usetxlinks{$index2tx{$indexnum}}{$index2tx{$newindexnum}}) {
												$fakelinks{$index2tx{$indexnum}}{$index2tx{$newindexnum}}++;
												print LOG "#\t",$index2tx{$indexnum},"\t",$index2tx{$newindexnum},"\n";
											}
										}
									}
								}
							}
						}
					}
					elsif($method eq "itbd3") {
						#my $reallinka=0;#itbd
						#my $reallinkb=0;#>100bp
						#first find the itbd link
	
						for(my $anum=0;$anum<@{$index2end{$indexnum}};$anum++) {
							$astart=$index2start{$indexnum}[$anum];
							$aend=$index2end{$indexnum}[$anum];
							for(my $bnum=0;$bnum<@{$index2end{$newindexnum}};$bnum++) {								 
								#(bs<as && be>as) ||(bs>as && be<ae) ||(bs<ae && be<ae)
								# !((bs<as && be<as) || (bs>ae && be>ae))

								$bstart=$index2start{$newindexnum}[$bnum];
								$bend=$index2end{$newindexnum}[$bnum];
								unless(($bstart<$astart && $bend<$astart)||($bstart>$aend && $bend>$aend)) {
									if(($astart>=$index2cds{$indexnum}[0] && $astart<= $index2cds{$indexnum}[1]) && ($bstart>= $index2cds{$newindexnum}[0] && $bstart<= $index2cds{$newindexnum}[1])
									 	&& $astart==$bstart) {
										$reallinknum++;
									}
									elsif ( ($aend>=$index2cds{$indexnum}[0] && $aend<= $index2cds{$indexnum}[1]) && ($bend>= $index2cds{$newindexnum}[0] && $bend<= $index2cds{$newindexnum}[1])
									 && $bend==$aend) {
										$reallinknum++;
									}
									$linknum++;
								}
								last if  $linknum>0 && $reallinknum>0;
							}
							last if  $linknum>0 && $reallinknum>0;
						}
						
						#record the overlap perc
						for(my $anum=0;$anum<@{$index2end{$indexnum}};$anum++) {
							$astart=$index2start{$indexnum}[$anum];
							$aend=$index2end{$indexnum}[$anum];						
							for(my $bnum=0;$bnum<@{$index2end{$newindexnum}};$bnum++) {								 
								#(bs<as && be>as) ||(bs>as && be<ae) ||(bs<ae && be<ae)
								# !((bs<as && be<as) || (bs>ae && be>ae))
								$bstart=$index2start{$newindexnum}[$bnum];
								$bend=$index2end{$newindexnum}[$bnum];
								
								unless(($bstart<$astart && $bend<$astart) || ($bstart>$aend && $bend>$aend)) {
									if($astart<=$bstart&&$aend>=$bstart && $aend<=$bend) {
										$overlap_length+=$aend-$bstart;
									}
									elsif($astart>=$bstart&&$aend<=$bend) {
										$overlap_length+=$aend-$astart; #edit 0821
									}
									elsif($astart<=$bend && $astart>=$bstart && $aend>=$bend) {
										$overlap_length+=$bend-$astart;
									}
									elsif($astart<=$bstart && $aend>=$bend) {
										$overlap_length+=$bend-$bstart;
									}
									else {
										print LOG "COORD error: $astart,$aend,$bstart,$bend\n";
										print STDERR "COORD error!\n";
									}
								}
							}
						}
						#overlap >= 90%
						if($overlap_length/$index2length{$indexnum}>=$overlap_length_limit ||$overlap_length/$index2length{$newindexnum}>=$overlap_length_limit) {
							$reallinknum++;  #big change here, prevent the short connection by itbd
						}
					}										
					elsif($method eq "itbd2") {
						#my $reallinka=0;#itbd
						#my $reallinkb=0;#>100bp
						#first find the itbd link
	
						for(my $anum=0;$anum<@{$index2end{$indexnum}};$anum++) {
							$astart=$index2start{$indexnum}[$anum];
							$aend=$index2end{$indexnum}[$anum];
							for(my $bnum=0;$bnum<@{$index2end{$newindexnum}};$bnum++) {								 
								#(bs<as && be>as) ||(bs>as && be<ae) ||(bs<ae && be<ae)
								# !((bs<as && be<as) || (bs>ae && be>ae))

								$bstart=$index2start{$newindexnum}[$bnum];
								$bend=$index2end{$newindexnum}[$bnum];
								unless(($bstart<$astart && $bend<$astart)||($bstart>$aend && $bend>$aend)) {
									if($astart==$bstart ||$bend==$aend)  {
										$reallinknum++;
									}
									$linknum++;
								}
								last if  $linknum>0 && $reallinknum>0;
							}
							last if  $linknum>0 && $reallinknum>0;
						}
						
						#record the overlap perc
						for(my $anum=0;$anum<@{$index2end{$indexnum}};$anum++) {
							$astart=$index2start{$indexnum}[$anum];
							$aend=$index2end{$indexnum}[$anum];						
							for(my $bnum=0;$bnum<@{$index2end{$newindexnum}};$bnum++) {								 
								#(bs<as && be>as) ||(bs>as && be<ae) ||(bs<ae && be<ae)
								# !((bs<as && be<as) || (bs>ae && be>ae))
								$bstart=$index2start{$newindexnum}[$bnum];
								$bend=$index2end{$newindexnum}[$bnum];
								
								unless(($bstart<$astart && $bend<$astart) || ($bstart>$aend && $bend>$aend)) {
									if($astart<=$bstart&&$aend>=$bstart && $aend<=$bend) {
										$overlap_length+=$aend-$bstart;
									}
									elsif($astart>=$bstart&&$aend<=$bend) {
										$overlap_length+=$aend-$astart; #edit 0821
									}
									elsif($astart<=$bend && $astart>=$bstart && $aend>=$bend) {
										$overlap_length+=$bend-$astart;
									}
									elsif($astart<=$bstart && $aend>=$bend) {
										$overlap_length+=$bend-$bstart;
									}
									else {
										print LOG "COORD error: $astart,$aend,$bstart,$bend\n";
										print STDERR "COORD error!\n";
									}
								}
							}
						}
						#overlap >= 90%
						if($overlap_length/$index2length{$indexnum}>=$overlap_length_limit ||$overlap_length/$index2length{$newindexnum}>=$overlap_length_limit) {
							$reallinknum++;  #big change here, prevent the short connection by itbd
						}
						elsif($overlap_length<$gene_length_limit_itbd2) {
							$reallinknum=0;
						}
					}				
					next if $method eq "uselink";# uselink has already decided the real/fake link	
					
					if($linknum>0 && $reallinknum>0) {
						$txlinks{$index2tx{$indexnum}}{$index2tx{$newindexnum}}++;
						#print LOG $index2tx{$indexnum},"\t",$index2tx{$newindexnum},"\n";
					}
					elsif($linknum>0 && $reallinknum==0) {
						$fakelinks{$index2tx{$indexnum}}{$index2tx{$newindexnum}}++;
						#print LOG "#\t",$index2tx{$indexnum},"\t",$index2tx{$newindexnum},"\n";
						if($overlap_length>0) {
							#print LOG "$overlap_length,$index2length{$indexnum},$index2length{$newindexnum}\n";
						}
					}
				}
				$exstartnum2++;
				last unless $exstartnum2<@excoords;
				$questart=$excoords[$exstartnum2];
			}
		}
	}
}


#Single linkage cluster
#---------------------------------
my @txlinkarray;	
foreach my $tx (sort keys %txlinks) {
	foreach my $tx2 (sort keys %{$txlinks{$tx}}) {
		#print STDERR "$tx,$tx2\n";
		push @txlinkarray, $tx, $tx2;
		
	}
}
#slcluster
my @group2tx=slcluster(@txlinkarray);
#print LOG join("\n",@group2tx);
for(my $num=0;$num<@group2tx;$num+=2) {
	$groups{$group2tx[$num]}{$group2tx[$num+1]}++;
}

#print join(";",sort keys %del_group),"\n";

open(OUT,">$genelinkfile") || die $!;
foreach my $group (sort {$a<=>$b} keys %groups) {
	my $groupid=formid($group);
	print OUT $groupid,"\t",join(";",sort keys %{$groups{$group}}),"\n";
	foreach my $tx (sort keys %{$groups{$group}}) {
		$tx2group{$tx}=$groupid;
	}
	$numgrouptx+=keys %{$groups{$group}};
}
close OUT;


foreach my $tx0 (sort keys %fakelinks) {
	foreach my $tx1 (sort keys %{$fakelinks{$tx0}}) {
		if(defined $tx2group{$tx0} && defined $tx2group{$tx1} && !($tx2group{$tx0} eq $tx2group{$tx1})) {
			$olgroups{$tx2group{$tx0}}{$tx2group{$tx1}}++;
		}
	}
}

open(OUT,">$overlapfile") || die $!;
foreach my $group0 (sort keys %olgroups) {
	foreach my $group1 (sort keys %{$olgroups{$group0}}) {
		print OUT $group0, "\t", $group1,"\n";
	}
}
close OUT;
	


my $numtx=keys %txs;
#print STDERR "LineNo:$index\tGroupTxNo:$numgrouptx\tLineNo2:$numtx\n";
print LOG "LineNo:$index\tGroupTxNo:$numgrouptx\tLineNo2:$numtx\n";

exit();


sub formid {
	my ($num)=@_;
	my $id="dre".0 x (5-length($num)).$num;
	return $id;
}


sub slcluster {
	#The input is an array of linkage of id. Dont need to link the id to itself. (id1 id2 id1 id3 ....)
	#The output is an array of groupid->id. (groupid1 id1 groupid1 id2....)
	
	my @linkarray=@_;
	my %linkhash;
	my %id_hash;
	my %grouptmp;
	my %del_group;
	my @index2id;
	
	
	#rebuild the hash	
	for(my $num=0;$num<@linkarray;$num+=2) {
		$linkhash{$linkarray[$num]}{$linkarray[$num+1]}++;
		$linkhash{$linkarray[$num]}{$linkarray[$num]}++;  #needed by the loop
		$linkhash{$linkarray[$num+1]}{$linkarray[$num+1]}++; #needed by the loop
	}
	
	my $group_num=0; #temporary group id
	my $tmp_group_num;
	foreach my $id (sort keys %linkhash) {
		my %id_tmp;
		#ÏÈÕÒ³ö´Ë×éÖÐµÄidºÍsub_id¶ÔÓ¦¶àÉÙ×é,ÒòÎªidÒ²ÊÇsub_idÖ®Ò»£¬ËùÒÔ¿ÉÒÔÖ»¿¼ÂÇsub_id			
		foreach my $sub_id (sort keys %{$linkhash{$id}}) {
			if(defined $id_hash{$sub_id}) {								
				$id_tmp{$id_hash{$sub_id}}++;
			}
		}
		if (keys %id_tmp) {
			my @delarray=sort {$a<=>$b} keys %id_tmp;
			my $groupid=shift @delarray; #È¡×îÐ¡µÄgroup id
			foreach my $sub_id (sort keys %{$linkhash{$id}}) {
				$grouptmp{$groupid}{$sub_id}++; #½«ËùÓÐµÄid·Åµ½×îÐ¡µÄgroup idÖÐ
				$id_hash{$sub_id}=$groupid;
			}
			foreach my $old_group (@delarray) {
				$del_group{$old_group}++; #É¾³ýÆäËûµÄgroup id£¬²¢½«ÕâÐ©groupÖÐµÄid·Åµ½×îÐ¡idµÄgroupÖÐ
				foreach my $old_id (keys %{$grouptmp{$old_group}}) {
					$grouptmp{$groupid}{$old_id}++;
					$id_hash{$old_id}=$groupid;
				}
			}
		}
		else {
			$group_num++;
			foreach my $sub_id (sort keys %{$linkhash{$id}}) {
				$grouptmp{$group_num}{$sub_id}++;
				$id_hash{$sub_id}=$group_num;
			}
		}
	}
	my $gid=1; #final group id
	foreach my $group (sort {$a<=>$b} keys %grouptmp) {
		unless (defined $del_group{$group}) {
			foreach my $id (sort keys %{$grouptmp{$group}}) {
				push @index2id,$gid,$id;
			}
			$gid++;
		}
	}
	return @index2id;
}
