# Supplementary material for: Integrating multiple genome annotation databases improves the interpretation of microarray gene expression data
Source: BMC Genomics. 2010 Jan 20;11:50. doi: 10.1186/1471-2164-11-50 (PMC2827411; doi:10.1186/1471-2164-11-50)
Supplement: Additional file 4 — Perl scripts mapping probes, and clustering gene transcripts [file 1471-2164-11-50-S4.ZIP › MapProbe_091203.pl]

#!/usr/bin/perl -w
use strict;
use Getopt::Long;

#MapProbe_091201.pl	version: 1.0.1
#	Contact: jun.yin\@ucd.ie


#Usage of the program
#----------------------------------------------------------------------
if(!(@ARGV)) {
	print STDERR "
	
MapProbe_091201.pl	version: 1.0.1
	Contact: jun.yin\@ucd.ie
	
INPUT FILE
	--dnaalignfile	Probe alignment with DNA using Exonerate [Dre_probe_dna_ex0410.txt]
	--rnaalignfile	Probe alignment with RNA using Exonerate [Dre_probe_rna_ex1113.txt]
	--probefile	Probe FastA file [Zebrafish_probe_fasta]
	--coordfile	Transcripts coordinate file [genecoord_0701_new.txt]
	--genefile	Annotation of Transcripts to Genes [genelink_0701.txt]
	
OUTPUT FILE
	--psresult	Probe set result [ZebraJun_probeset.xls]
	--proberesult	Attributes of the probes [ZebraJun_probe_attr.xls]
	--logfile	Program Log [AnnoPipeline.log]
	
OTHER PARAMETERS
	--method	Probe grouping method, transcript level(default) [tx] or gene level [gene]
	--pmscore	Probe alignment perfect match score [125]
	--linkgenecol	The column of genes in genefile [0]
	--linktxcol	The column of transcripts in genefile [1]
	--xexon	Whether to use cross-exon probes [T]
	--multichr	Whether to include probes matching multiple chromosome sites [F]
	
EXAMPLE

perl MapProbe_091201.pl --method tx --genefile genelink_0701.txt --coordfile genecoord_new.txt --dnaalignfile Dre_probe_dna_ex0410.txt --rnaalignfile Dre_probe_rna_ex091125.txt --psresult ZebraJun_probeset.xls --proberesult ZebraJun_probe_attr.xls --logfile AnnoPipeline.log
	
";
	exit();
}
	


#Default setting
#----------------------------------------------------------------------
#Input file
my $dna_ex_file="Dre_probe_dna_ex0410.txt";
my $rna_ex_file="Dre_probe_rna_ex1113.txt";
my $probefile="Zebrafish_probe_fasta";#probe file from Affy
my $coordfile="genecoord_0701_new.txt";
my $genefile="genelink_0701.txt";
#OUtput file
my $gene_result_file="ZebraJun_probeset.xls";
my $probe_result_file="ZebraJun_probe_attr.xls";
my $logfile="AnnoPipeline.log";
#Other parameters

my $method="tx"; #probe grouping method
my $pgroupnum=3; #minimal number of probes per group
#Probes>=pmatch will be used
my $pmatch=125; #lowest score used
#my $mmatch=116;#highest score for mis-hyb
my $linkgenecol=0;
my $linktxcol=1;
my $xexon="T";
my $mchr="F";
#--------------------------------------------------------------------------


GetOptions(
	"dnaalignfile=s" => \$dna_ex_file,
	"rnaalignfile=s" => \$rna_ex_file,
	"xexon=s" => \$xexon,
	"multichr=s" => \$mchr,
	"probefile=s"=> \$probefile,
	"coordfile=s"=> \$coordfile,
	"genefile=s"=> \$genefile,
	"method=s"=> \$method,
	"pmscore=i"=>\$pmatch,
	"linkgenecol=i"=> \$linkgenecol,
	"linktxcol=i"=> \$linktxcol,
	"psresult=s"=> \$gene_result_file,
	"proberesult=s"=> \$probe_result_file,
	"logfile=s"=> \$logfile,
);

#Error message
#--------------------------------------------------------------------------

if(!(-r $dna_ex_file && -r $probefile && -r $coordfile && -r $genefile)) {
	print STDERR "File Read Error!\n";
	exit();
}
elsif(! ($method eq "gene" || $method eq "tx")) {
	print STDERR "Unrecognized method $method!\n";
	exit();
}
elsif( $xexon eq "T" && !(-r $rna_ex_file )) {
	print STDERR "File Read Error: $rna_ex_file !\n";
}
#--------------------------------------------------------------------------
	

open(LOG,">$logfile") || die $!;

my %chrinfo;
my %chr2tx;
my %exonstart;
my %exonend;
my %ens_link;
my %badprobes_rna;
my %badprobes;
my %mmprobes; #<-----no use at the moment
my %probe_gene_anno;
my %probe_dna_anno;
my %probe_rna_anno;
my %probe_rna_anno_ex;
my %probe_rna_anno_all;
my %probe_exon_anno;
my %probe_xexon;
my %probe_dna_str;
my %probe_dna_str_ex;
my %tx2str;
my %badprobes_dna;
my %probe_comments;#MultiChr NohitChr MultiGene NoGene NoExon RevComp NoGroup
my %probe_genes;#Match probes to gene level
my $probe_txs; #match probes to tx level
my %gene2txcomb;#gene 2 tx combination/tx-level probe set
my %txcomb2gene;
my %probegroups;
my %probegroupstr;
my %finalprobegroup;
my %genestrs;
my %lost_tx;
my %cross_genes;
my %lost_contigs;

my $errnum0;#Multichr
my $errnum1;#NohitChr
my $errnum2;
my $errnum3;
my $errnum4;#Multichr
my $errnum5;
my $errnum6;
my $errnum7;


#Read the links between Trans and Gene
#----------------------------------------------------
open(IN2,$genefile) || die $!; #Xref file
my %genes1;
while(<IN2>) {
	tr/\r\n//d;
	my @array=split/\t/;
	foreach my $mrna (split(";",$array[$linktxcol])) {
		$ens_link{$mrna}=$array[$linkgenecol];
	}
	#$ens_link{$array[2]}=$array[6]; #links between EnsTrans and EnsGene
	#$genes1{$array[4]}++;#All the genes in the database
}
close IN2;

#Read the chr info
#-----------------------------------------------------
open(IN,$coordfile) || die $!;
while(<IN>) {
	tr/\r\n//d;
	my @array=split/\t/;
	#only use the tx included in the ens_link
	if(defined $ens_link{$array[1]}) {
		push @{$chrinfo{$array[2]}},$array[4],$array[5];
		push @{$chr2tx{$array[2]}{$array[4]}},$array[1];
		$exonstart{$array[1]}=[split(",",$array[9])];
		$exonend{$array[1]}=[split(",",$array[10])];
		$tx2str{$array[1]}=$array[3];
	}
}
close IN;


#Read probe file
#------------------------------

#my %probeseqs=readfasta($probefile);
open(IN,$probefile) || die $!;
while(<IN>) {
	#Change here for different chips
	tr/\r\n//d;
	if($_=~/^>probe:\w+:([\w\-\.]+):(\d+):(\d+);/) {
		my $probe_name=join(":",($1,$2,$3));
		$probe_comments{$probe_name}=[(0,0,0,0,0,0,0,0)];#MultiChr NohitChr MultiGene NoGene NoExon RevComp NoGroup Xexon Good
	}
}
close IN;

#Read the exonerate probe-rna file,in order to find possible cross-exon probe
#--------------------------------------- 
if($xexon eq "T") {
	open(IN,$rna_ex_file) || die $!;
	
	while(<IN>) {
		tr/\r\n//d;
		next unless $_=~/^vulgar/;
		my @array=split/ /;
		#only use the tx included in the gene file
		if(defined $ens_link{$array[5]}) {
			if($array[9]>=$pmatch) {
				#only perfect match is used
				$probe_rna_anno_ex{$array[1]}{$array[5]}++;
				$probe_dna_str_ex{$array[1]}=dnastr($array[8],$tx2str{$array[5]});
			}
		}
	}
	close IN;
}


#Read the exonerate probe-dna file,find the link between probe and dna
#--------------------------------------- 
open(IN,$dna_ex_file) || die $!;

while(<IN>) {
	tr/\r\n//d;
	next unless $_=~/^vulgar/;
	my @array=split/ /;
	my $matchsite;
	if($array[9]>=$pmatch) {
		$probe_dna_str{$array[1]}{$array[8]}++;
		if($array[8] eq "+") {
			$matchsite=$array[5].":".$array[6]."-".$array[7];
		}
		else {
			$matchsite=$array[5].":".$array[7]."-".$array[6];
		}
		$probe_dna_anno{$array[1]}{$matchsite}++;
	}
}
close IN;

#look for the probes with multiple hits & single mm hit & no hit to the genome DNA
#Give the chr specific probes
#----------------------------------------------------
foreach my $probe (sort keys %probe_comments) {
	if(defined $probe_dna_anno{$probe}) {
		if(keys %{$probe_dna_anno{$probe}}>1) { 
			#multiple hits
			#Major edit here to include multichr probes 091125
			$probe_comments{$probe}[0]=1;
			unless($mchr eq "T") {
				$badprobes{$probe}++;
			}
		}
	}
	else {
		if($xexon eq "T") {
			unless(defined $probe_rna_anno_ex{$probe}) {
				#no hit to DNA&RNA
				$badprobes{$probe}++;
				$probe_comments{$probe}[1]=1;
			}
			else {
				$probe_xexon{$probe}++;
				$probe_comments{$probe}[6]=1;	
			}
		}
		else {
			#if no xexon, all probes without dnaanno are NoChr
			$badprobes{$probe}++;
			$probe_comments{$probe}[1]=1;		
		}
	}
}


#Compare the hit to the chr info
#All probes passed the previous filters are specific to Chr now
#----------------------------------------------------

foreach my $probe (sort keys %probe_comments) {
	unless (defined $badprobes{$probe}) {
		unless (defined $probe_xexon{$probe}) {
			#my $matchgene=0;
			#Major edit here to include multichr probes 091125
			foreach my $matchsite (keys %{$probe_dna_anno{$probe}}) {
				my ($chrname,$chrstart,$chrend);
				if($matchsite=~/(\w+)\:(\d+)\-(\d+)/) {
					($chrname,$chrstart,$chrend)=($1,$2,$3);
				}
				else {
					print STDERR "$matchsite\n";
					#print LOG "$matchsite\n";
				}
				if(defined $chrinfo{$chrname}) {
					for(my $chrpos=0;$chrpos<@{$chrinfo{$chrname}};$chrpos+=2) {
						#Match the gene region, fully included
						if($chrstart>=$chrinfo{$chrname}[$chrpos] && $chrend<=$chrinfo{$chrname}[$chrpos+1]) {
							foreach my $tx (@{$chr2tx{$chrname}{$chrinfo{$chrname}[$chrpos]}}) {
								$probe_rna_anno_all{$probe}{$tx}++;#match the probe to the whole gene region
								for(my $expos=0;$expos<@{$exonstart{$tx}};$expos++) {
									#match the exon region
									if($chrstart>=$exonstart{$tx}[$expos] && $chrend<=$exonend{$tx}[$expos]){
										$probe_exon_anno{$probe}++;
										$probe_rna_anno{$probe}{$tx}++;#match the probe to tx
										#$matchgene++;
									}
								}
							}
						}
					}
				}
				else {
					#Contigs not included in the ensGene
					$lost_contigs{$chrname}++;
				}
			}
			#unless($matchgene) {
			#	$badprobes{$probe}++;
			#	$probe_comments{$probe}[3]=1;	#No Gene.the difference between ens and ens&ref&genbank		
			#}
		}
		else {
			#deal with cross-exon probes
			foreach my $tx (sort keys %{$probe_rna_anno_ex{$probe}}) {
				$probe_rna_anno_all{$probe}{$tx}++;
				$probe_rna_anno{$probe}{$tx}++;
				$probe_exon_anno{$probe}++;
				$probe_dna_str{$probe}{$probe_dna_str_ex{$probe}}++;
			}
		}
	}
}

#print LOG join("\n",sort keys %lost_contigs),"\n";

#Find the probes match to the intron region or no Gene
#-----------------------------------------------------
foreach my $probe (sort keys %probe_comments) {
	unless (defined $badprobes{$probe}) {
		if(defined $probe_rna_anno_all{$probe}) {
			unless(defined $probe_exon_anno{$probe}) {
				#Match to tx, but not exon
				$badprobes{$probe}++;
				$probe_comments{$probe}[4]=1;
			}
		}
		else {
			#match to chr, but not tx
			$badprobes{$probe}++;
			$probe_comments{$probe}[3]=1; #No Gene
		}
	}
}			

#Find the links between Probe and Gene
#Filter the probe matched to MultiGene
#-------------------------------------------------
foreach my $probe (sort keys %probe_comments) {
	unless (defined $badprobes{$probe}) {
		foreach my $transcript (sort keys %{$probe_rna_anno{$probe}}){
			if(defined $ens_link{$transcript}) {
				$probe_genes{$probe}{$ens_link{$transcript}}++;
			}
			else {
				$lost_tx{$transcript}++;
			}				
		}
		if(keys %{$probe_genes{$probe}}>1) {
			#Probe matchs multiple genes
			$cross_genes{join(";",sort keys %{$probe_genes{$probe}})}++;
			$badprobes{$probe}++;
			$probe_comments{$probe}[2]=1;
		}
		elsif(keys %{$probe_genes{$probe}}==0) {
			#Not often, when tx has no gene link
			$badprobes{$probe}++;
			$probe_comments{$probe}[3]=1;
		}
		else {
			if($method eq "gene") {
				$probegroups{(keys %{$probe_genes{$probe}})[0]}{$probe}++; #probes without multiple hits to chr or gene
				$probegroupstr{(keys %{$probe_genes{$probe}})[0]}{(keys %{$probe_dna_str{$probe}})[0]}++;
			}
			else {
				my $txsym=join(";",sort keys %{$probe_rna_anno{$probe}});
				$probegroups{$txsym}{$probe}++;#match to tx combination
				$txcomb2gene{$txsym}=(keys %{$probe_genes{$probe}})[0]; #tx 2 gene
				$gene2txcomb{(keys %{$probe_genes{$probe}})[0]}{$txsym}++;
				$probegroupstr{$txsym}{(keys %{$probe_dna_str{$probe}})[0]}++;
			}
		}
	}
}

#print LOG join("\n",sort keys %lost_tx),"\n";
#print LOG join("\n",sort keys %cross_genes),"\n";

#Check the chr direction
#----------------------------------
foreach my $group (sort keys %probegroups) {
	my $str_direction; #Max hit direction to the DNA
	if(keys %{$probegroupstr{$group}}>1) {
		$str_direction=$probegroupstr{$group}{"+"}>=$probegroupstr{$group}{"-"}?"+":"-";
	}
	else {
		$str_direction=(keys %{$probegroupstr{$group}})[0];
	}
	
	#The max hit direction
	#----------------------------
	if($probegroupstr{$group}{$str_direction}>=$pgroupnum) {
		$genestrs{$group}{$str_direction}++;
		foreach my $probe (sort keys %{$probegroups{$group}}) {
			if((keys %{$probe_dna_str{$probe}})[0] eq $str_direction) {
				$finalprobegroup{$group}{$probe}=1; #best str eq 1
			}
		}
	}
	else {
		#NOt enough probes to form a probe set
		foreach my $probe (sort keys %{$probegroups{$group}}) {
			$badprobes{$probe}++;
			$probe_comments{$probe}[5]=1;
		}
		next; #dont need to check the other directions
	}
	#the othe direction #edi 1120
	#----------------------------
	if(defined $probegroupstr{$group}{complementstr($str_direction)}) {
		if($probegroupstr{$group}{complementstr($str_direction)}>=$pgroupnum) {
			$genestrs{$group}{complementstr($str_direction)}++;
			foreach my $probe (sort keys %{$probegroups{$group}}) {
				if((keys %{$probe_dna_str{$probe}})[0] eq complementstr($str_direction)) {
					$finalprobegroup{$group}{$probe}=2; #second best eq 2
				}
			}
		}
		else {
			#NOt enough probes to form a probe set
			foreach my $probe (sort keys %{$probegroups{$group}}) {
				$badprobes{$probe}++;
				$probe_comments{$probe}[5]=1;
			}
		}	
	}	
}

#Print OUT
#----------------------------------
open(OUT, ">$gene_result_file") || die $!;
print OUT "Gene\tSize\tProbes\tTranscripts\tGenomeLocation\tChromosomeStrand\n";
if($method eq "gene") {
	foreach my $group (sort keys %finalprobegroup) {
		if(keys %{$genestrs{$group}}==1) {
			my $size=keys %{$finalprobegroup{$group}};
			print OUT $group,"_1\t",$size,"\t",join(";",sort keys %{$finalprobegroup{$group}}),"\t";
			
			#Get probe set annotation information
			my %txs;
			my @coords;
			foreach my $probe (sort keys %{$finalprobegroup{$group}}) {
				foreach my $tx (keys %{$probe_rna_anno{$probe}}) {
					$txs{$tx}++;
				}
				if(defined $probe_dna_anno{$probe} && keys %{$probe_dna_anno{$probe}} ==1) {
					push @coords,(keys %{$probe_dna_anno{$probe}})[0];
				}
			}
			print OUT join(";",sort keys %txs),"\t";
			print OUT getcoord(@coords),"\t";
			print OUT (keys %{$probe_dna_str{(keys %{$finalprobegroup{$group}})[0]}})[0],"\n";
			
		}
		else {
			#genes having probes matching both directions
			my @strA;
			my @strB;
			my @coords1;
			my @coords2;

			foreach my $probe (sort keys %{$finalprobegroup{$group}}) {
				if($finalprobegroup{$group}{$probe}==1) {
					push @strA,$probe;
					if(defined $probe_dna_anno{$probe} && keys %{$probe_dna_anno{$probe}} ==1) {
						push @coords1,(keys %{$probe_dna_anno{$probe}})[0];
					}
				}
				else {
					push @strB,$probe;
					if(defined $probe_dna_anno{$probe} && keys %{$probe_dna_anno{$probe}} ==1) {
						push @coords2,(keys %{$probe_dna_anno{$probe}})[0];
					}					
				}
			}
			print OUT $group,"_1\t",scalar(@strA),"\t",join(";",@strA),"\t";
			print OUT getcoord(@coords1),"\t";
			print OUT (keys %{$probe_dna_str{$strA[0]}})[0],"\n";			
			
			print OUT $group,"_2\t",scalar(@strB),"\t",join(";",@strB),"\t";
			print OUT getcoord(@coords2),"\t";
			print OUT (keys %{$probe_dna_str{$strB[0]}})[0],"\n";
		}
	}
}
else {
	foreach my $gene (sort keys %gene2txcomb) {
		my $num=1;
		foreach my $txcomb (sort keys %{$gene2txcomb{$gene}}) {
			if(defined $finalprobegroup{$txcomb}) {
				if(keys %{$genestrs{$txcomb}}==1) {
					my $size=keys %{$finalprobegroup{$txcomb}};
					print OUT $gene,"_",$num,"\t",$size,"\t",join(";",sort keys %{$finalprobegroup{$txcomb}}),"\t",$txcomb,"\t";
					
					#Get probe set annotation information
					#Not including MultiChr probes in computing coordinates
					my @coords;
					foreach my $probe (sort keys %{$finalprobegroup{$txcomb}}) {
						if(defined $probe_dna_anno{$probe} && keys %{$probe_dna_anno{$probe}} ==1) {
							push @coords,(keys %{$probe_dna_anno{$probe}})[0];
						}
					}
					print OUT getcoord(@coords),"\t";
					print OUT (keys %{$probe_dna_str{(keys %{$finalprobegroup{$txcomb}})[0]}})[0],"\n";					
					$num++;
				}
				else {
					#genes having probes matching both directions
					my @strA;
					my @strB;
					my @coords1;
					my @coords2;
					#Get probe set annotation information
					foreach my $probe (sort keys %{$finalprobegroup{$txcomb}}) {
						if($finalprobegroup{$txcomb}{$probe}==1) {
							push @strA,$probe;
							if(defined $probe_dna_anno{$probe} && keys %{$probe_dna_anno{$probe}} ==1) {
								push @coords1,(keys %{$probe_dna_anno{$probe}})[0];
							}
						}
						else {
							push @strB,$probe;
							if(defined $probe_dna_anno{$probe} && keys %{$probe_dna_anno{$probe}} ==1) {
								push @coords2,(keys %{$probe_dna_anno{$probe}})[0];
							}							
						}
					}
					print OUT $gene,"_",$num,"\t",scalar(@strA),"\t",join(";",@strA),"\t",$txcomb,"\t";
					print OUT getcoord(@coords1),"\t";
					print OUT (keys %{$probe_dna_str{$strA[0]}})[0],"\n";
					$num++;
					
					print OUT $gene,"_",$num,"\t",scalar(@strB),"\t",join(";",@strB),"\t",$txcomb,"\t";
					print OUT getcoord(@coords2),"\t";
					print OUT (keys %{$probe_dna_str{$strB[0]}})[0],"\n";
					$num++; 						
				}				
			}
		}
	}
}
close OUT;

open(OUT,">$probe_result_file") || die $!;
print OUT "Probe\tchr_loc\tchr_str\tEnsTx\tEnsgene\tMultiChr\tNohitChr\tMultiGene\tNoGene\tNoExon\tRevComp\tNoGroup\tXexon\tAvailability\n";

foreach my $probe (sort keys %probe_comments) {
	$probe_comments{$probe}[7]=defined $badprobes{$probe}?0:1;
	print OUT $probe,"\t";
	#print OUT join("\t",@{$probe_fas_attr{$probe}}),"\t";#Probe x y ip sense seq\
	print OUT defined $probe_dna_anno{$probe}?join(";",sort keys %{$probe_dna_anno{$probe}})."\t":" \t"; #chr_loc
	print OUT defined $probe_dna_str{$probe}?join(";",sort keys %{$probe_dna_str{$probe}})."\t":" \t"; #chr_str
	print OUT defined $probe_rna_anno{$probe}?join(";",sort keys %{$probe_rna_anno{$probe}})."\t":" \t"; #EnsTrans
	print OUT defined $probe_genes{$probe}?join(";",sort keys %{$probe_genes{$probe}})."\t":" \t";#EnsGene
	print OUT defined $probe_comments{$probe}?join("\t",@{$probe_comments{$probe}})."\n":" \n"; #Comments

	addcomment(@{$probe_comments{$probe}});
}
close OUT;

my $numall=keys %probe_comments;
print LOG "MultiChr:$errnum0\nNohitChr:$errnum1\nMultiGene:$errnum2\nNoGene:$errnum3\nNoExon:$errnum4\nNoGroup:$errnum5\nXexon:$errnum6\nAvail:$errnum7\nAll:$numall\n";

close LOG;

exit();

sub addcomment {
	my @array=@_;
	$errnum0+=$array[0];
	$errnum1+=$array[1];
	$errnum2+=$array[2];
	$errnum3+=$array[3];
	$errnum4+=$array[4];
	$errnum5+=$array[5];
	$errnum6+=$array[6];
	$errnum7+=$array[7];
}

sub dnastr {
	my ($str1,$str2)=@_;
	#str1 is probe, str2 is rna
	if($str1 eq "+") {
		return $str2;
	}
	else {
		if($str2 eq "+") {
			return "-";
		}
		else {
			return "+";
		}
	}
}

sub complementstr {
	my ($str)=@_;
	if($str eq "+") {
		return "-";
	}
	else {
		return "+";
	}
}

sub getcoord {
	my @coords=@_;
	if(@coords) {
		my ($min,$max,$chr);
		if($coords[0]=~/^(\w+)\:(\d+)\-(\d+)/) {
			($min,$max,$chr)=($2,$3,$1);
		}
		else {
			print STDERR $coords[0],"\n";
		}
		foreach my $coord (@coords) {
			if($coord=~/^(\w+)\:(\d+)\-(\d+)/) {
				if($1 ne $chr) {
					print STDERR $coord,"\n";
				}
				else {
					if($min>$2) {
						$min=$2;
					}
					if($max<$3) {
						$max=$3;
					}
				}
			}
		}
		return $chr.":"."$min-$max";
	}
	else{
		return " ";
	}
}
