# Supplementary material for: Integrating multiple genome annotation databases improves the interpretation of microarray gene expression data
Source: BMC Genomics. 2010 Jan 20;11:50. doi: 10.1186/1471-2164-11-50 (PMC2827411; doi:10.1186/1471-2164-11-50)
Supplement: Additional file 4 — Perl scripts mapping probes, and clustering gene transcripts [file 1471-2164-11-50-S4.ZIP › ProbeCDFfiles_091211.pl]

#!/usr/bin/perl -w
use strict;
use Getopt::Long;

#ProbeCDFfiles_091211.pl	version: 1.0.1
#	Contact: jun.yin\@ucd.ie
#Usage of the program
#----------------------------------------------------------------------
if(!(@ARGV)) {
	print STDERR "

ProbeCDFfiles_091211.pl	version: 1.0.1
	Contact: jun.yin\@ucd.ie
	
INPUT FILE
	--oldprobe	Old probe fasta file [Zebrafish_probe_fasta]
	--oldcdf	Old CDF file [Zebrafish.cdf]
	--control	Control probes [control_probes.txt]
	--psfile	Probe remapping result from MapProbe_091201.pl [ZebraJun_probeset.xls]

OUTPUT FILE	
	--newprobe	New probe fasta file [dre_ucsc_jyin_probe_tab]
	--newcdf	New CDF file [dre_ucsc_jyin.cdf]

EXAMPLE

perl ProbeCDFfiles_091211.pl --oldprobe Zebrafish_probe_fasta --oldcdf Zebrafish.cdf --control control_probes.txt --psfile ZebraJun_probeset.xls --newprobe dre_ucsc_jyin_probe_tab --newcdf dre_ucsc_jyin.cdf

";
	exit();
}


#Input file
my $probefile="Zebrafish_probe_fasta";#probe file from Affy
my $oldcdf="Zebrafish.cdf";#cdf file from Affy
my $controlfile="control_probes.txt"; #control probe list
my $gene_result_file="ZebraJun_probeset.xls";

#OUtput file
my $newprobefile="dre_ucsc_jyin_probe_tab";
my $newcdffile="dre_ucsc_jyin.cdf";

GetOptions(
	"oldprobe=s" => \$probefile,
	"newprobe=s"=>\$newprobefile,
	"oldcdf=s"=> \$oldcdf,
	"newcdf=s"=> \$newcdffile,
	"control=s"=>\$controlfile,
	"psfile=s"=>\$gene_result_file,
);


my %probe_fas_attr;
my %probe_rna_anno;
my %probe_rna_str;
my %ens_link;
my %badprobes_rna;
my %badprobes;
my %probe_gene_anno;
my %probe_dna_anno;
my %probe_dna_str;
my %badprobes_dna;
my %probe_comments;#MultiChr MultiGene NohitChr NohitGene RevComp NoGroup
my %probe_genes;
my %probegenegroup0;
my %probegenegroup; #gene-probe
my %genegroupstr;
my %controlgenes;
my %controlprobes;
my %probepm2mm; #link from pm to mm
my %probe_cdf_attr;
my %probe_mm_link;

#Settings
my $qcnum=0;
my $allgroupnum;
my $startline1=0;#Start of QC
my $startline2=0;#Start of Unit


#Read new probeset file
#--------------------------------

open(IN,$gene_result_file) || die $!;
while(<IN>) {
	tr/\r\n//d;
	next if $_=~/^Gene\tSize/;
	my @array=split/\t/;
	my @probes=split(/;/,$array[2]);
	foreach my $probe (@probes) {
		$probegenegroup{$array[0]}{$probe}++;
	}
}
close IN;
#Read control probes
#-------------------------------

open(IN,$controlfile) || die $!;

while(<IN>) {
	tr/\r\n//d;
	my @array=split/\t/;
	$controlgenes{$array[0]}++;
}
close IN;

$allgroupnum=(keys %probegenegroup) + (keys %controlgenes); # Number of probe units in the chip

#Read probe file
#------------------------------

my %probeseqs=readfasta($probefile);

foreach my $probe (sort keys %probeseqs) {
	#Change here for different chips
	if($probe=~/^probe:\w+:([\w\-\.]+):(\d+):(\d+); Interrogation_Position=(\d+); (\w+);/) {
		my $probe_name=join(":",($1,$2,$3));
		$probe_fas_attr{$probe_name}=[($2,$3,$4,$probeseqs{$probe},$5)]; #x y ip seq str
	}
	else {
		print STDERR $probe,"\n";
	}
}

#Read cdf file
#------------------------------
open(IN,$oldcdf)|| die $!;
my @cdfcontents=<IN>;
close IN;
#Find the start line

my $linenum=0;
my $unitstart=0;
my $rowsnum;
my $colsnum;
foreach my $content (@cdfcontents) {
	$content=~tr/\r\n//d;
	$linenum++;
	if($content=~/^Rows=(\d+)/) {
		$rowsnum=$1;
	}
	elsif($content=~/^Cols=(\d+)/) {
		$colsnum=$1;
	}	
	elsif($content=~/^\[QC\d+\]/) {
		if($startline1==0) {
			$startline1=$linenum;
		}
		$qcnum++;
	}
	elsif($content=~/^\[Unit\d+\]/ && $unitstart==0) {
		$unitstart=1;
		$startline2=$linenum;
	}
	elsif($unitstart==1 && $content=~/^Cell\d+=(.+)/) {
		my @probeinfo=split("\t",$1);
		my $probename=join(":",@probeinfo[4,0,1]);
		my $probenamepair=join(":",@probeinfo[4,5]);
		if(defined $controlgenes{$probeinfo[4]} && defined $probe_fas_attr{$probename}) {
			$controlprobes{$probeinfo[4]}{$probename}++; #Find probes for control genes
		}
		$probe_cdf_attr{$probename}=[@probeinfo];
		$probe_mm_link{$probenamepair}{$probename}++;
	}		
}
#Remember all the probe infor


#find the pm-mm pair
#-----------------------------------
foreach my $probenamepair (sort keys %probe_mm_link) {
	my @probepairs=keys %{$probe_mm_link{$probenamepair}};
	if(defined $probe_fas_attr{$probepairs[0]}) {
		$probepm2mm{$probepairs[0]}=$probepairs[1];
	}
	else {
		$probepm2mm{$probepairs[1]}=$probepairs[0];
	}
}


#--------------------------------

#Title for probe_tab
open(OUT1,">$newprobefile") || die $!;
open(OUT2,">$newcdffile") || die $!;

print OUT1 "Probe Set Name	Probe X	Probe Y	Probe Interrogation Position	Probe Sequence	Target Strandedness\n";


#Header of CDF
print OUT2 <<"CODE";
[CDF]
Version=GC3.0

[Chip]
Name=Zebrafish
Rows=$rowsnum
Cols=$colsnum
NumberOfUnits=$allgroupnum
MaxUnit=$allgroupnum
NumQCUnits=$qcnum
ChipReference=

CODE

print OUT2 join("\n",@cdfcontents[$startline1-1..$startline2-2]),"\n";


#Print out control genes
#----------------------------------
my $unitnum=1;
foreach my $gene (sort keys %controlprobes) {
	foreach my $probe (sort keys %{$controlprobes{$gene}}) {
		print OUT1 $gene,"\t",join("\t",@{$probe_fas_attr{$probe}}),"\n"; #print to probe_tab
	}
	printtocdf($gene);
}
#Print out all other genes

foreach my $gene (sort keys %probegenegroup) {
	foreach my $probe (sort keys %{$probegenegroup{$gene}}) {
		print OUT1 $gene,"\t",join("\t",@{$probe_fas_attr{$probe}}),"\n"; #print to probe_tab
	}
	printtocdf($gene);
}

print OUT2 "\n";

close OUT1;
close OUT2;


#----------------------------
sub readfasta {
	my ($file)=@_;
	my $name;
	my %hash;
	open(FILE,$file) || die $!;
	while(<FILE>) {
		tr/\r\n//d;
		if($_=~/^>(.*)/) {
			$name=$1;
		}
		else {
			$hash{$name}.=uc $_;
		}
	}
	close FILE;
	return %hash;
}

sub printtocdf {
	my ($gene)=@_;
	my @probelist;
	if(defined $controlprobes{$gene}) {
		@probelist=sort keys %{$controlprobes{$gene}};
		
	}
	else {
		@probelist=sort keys %{$probegenegroup{$gene}}
	}
	my $numatoms=@probelist;
	my $numcels=$numatoms*2;
	my $endpos=$numatoms-1;
		
	print OUT2 <<"CODE"; #print to cdf
[Unit$unitnum]
Name=NONE
Direction=2
NumAtoms=$numatoms
NumCells=$numcels
UnitNumber=$unitnum
UnitType=3
NumberBlocks=1

[Unit$unitnum\_Block1]
Name=$gene
BlockNumber=1
NumAtoms=$numatoms
NumCells=$numcels
StartPosition=0
StopPosition=$endpos
CellHeader=X	Y	PROBE	FEAT	QUAL	EXPOS	POS	CBASE	PBASE	TBASE	ATOM	INDEX	CODONIND	CODON	REGIONTYPE	REGION
CODE
	
	my $cellnum=1;
	foreach my $probe (@probelist) {
		print OUT2 "Cell",$cellnum++,"=",join("\t",@{$probe_cdf_attr{$probe}}[0..3]),"\t",$gene,"\t",join("\t",@{$probe_cdf_attr{$probe}}[5..14]),"\n";
		my $mmprobe=$probepm2mm{$probe};
		print OUT2 "Cell",$cellnum++,"=",join("\t",@{$probe_cdf_attr{$mmprobe}}[0..3]),"\t",$gene,"\t",join("\t",@{$probe_cdf_attr{$mmprobe}}[5..14]),"\n";
	}
	print OUT2 "\n\n";
	$unitnum++;
}
