# Supplementary material for: Integrating multiple genome annotation databases improves the interpretation of microarray gene expression data
Source: BMC Genomics. 2010 Jan 20;11:50. doi: 10.1186/1471-2164-11-50 (PMC2827411; doi:10.1186/1471-2164-11-50)
Supplement: Additional file 4 — Perl scripts mapping probes, and clustering gene transcripts [file 1471-2164-11-50-S4.ZIP › README.txt]

Additional File 3

ClusterTx_091210.pl is used to cluster transcripts to genes.
System requirement: Perl 5.6, Perl package Getopt::Long
Input file:	The sample input file can be downloaded from UCSC genome browser.
	E.g. http://hgdownload.cse.ucsc.edu/goldenPath/danRer5/database/ensGene.txt.gz
Output file: Transcript clustering results
Parameters: As indicated in Linux bash or Windows command.exe by simply typing 
	>perl ClusterTx_091210.pl

MapProbe_091203.pl is used to remap Affymetrix probe sets
System requirement: Perl 5.6, Perl package Getopt::Long
Input file: This script requests four compulsory input files, including:
	--dnaalignfile	Probe alignment with DNA using Exonerate
		The example command line using exonerate: [exonerate --querytype dna --targettype dna -q Dre_probe.fas -t dre_dna_all.fas --dnahspthreshold 116 --fsmmemory 256 --dnawordlen 14 --dnawordlimit 11 --showalignment FALSE]
	--rnaalignfile	Probe alignment with RNA using Exonerate (if --xexon is true)
	--probefile	Probe FastA file (can be download from NetAffx, e.g. Zebrafish_probe_fasta in http://www.affymetrix.com/Auth/support/downloads/library_files/zebrafish_libraryfile.zip)
	--coordfile	Transcripts coordinate file [genecoord_0701_new.txt]
Output file:
	--psresult	Probe set result [ZebraJun_probeset.xls]
	--proberesult	Attributes of the probes [ZebraJun_probe_attr.xls]
Parameters: As indicated in Linux bash or Windows command.exe by simply typing 
	>perl MapProbe_091203.pl

ProbeCDFfiles_091211.pl is used to make probe fasta file and CDF file
System requirement: Perl 5.6, Perl package Getopt::Long
INPUT FILE
	--oldprobe	Old probe fasta file [Zebrafish_probe_fasta] (can be download from NetAffx, e.g. Zebrafish_probe_fasta in http://www.affymetrix.com/Auth/support/downloads/library_files/zebrafish_libraryfile.zip)
	--oldcdf	Old CDF file [Zebrafish.cdf] (can be download from NetAffx, e.g. Zebrafish.cdf in http://www.affymetrix.com/Auth/support/downloads/library_files/zebrafish_libraryfile.zip)
	--control	Control probes [control_probes.txt] (list of control probes on the Affymetrix microarray)
	--psfile	Probe remapping result from MapProbe_091201.pl [ZebraJun_probeset.xls]

OUTPUT FILE	
	--newprobe	New probe fasta file [dre_ucsc_jyin_probe_tab]
	--newcdf	New CDF file [dre_ucsc_jyin.cdf]
Parameters: As indicated in Linux bash or Windows command.exe by simply typing 
	>perl ProbeCDFfiles_091211.pl


After the probe fasta file and CDF file are created, they can be installed in R using Bioconductor package
of makecdfenv and matchprobes.

For example:

library(makecdfenv)
make.cdf.package("dre_ucsc_jyin.cdf",species="Zebrafish",unlink=T)

library(matchprobes)
makeProbePackage("dreucscjyin",datafile="dre_ucsc_jyin_probe_tab",species="Zebrafish",maintainer="Jun Yin <jun.yin@ucd.ie>",version="1.0.0",check=F,force=T)

The R packages can be installed using command of:
R CMD INSTALL dreucscjyincdf
