# Supplementary material for: Integrating multiple genome annotation databases improves the interpretation of microarray gene expression data
Source: BMC Genomics. 2010 Jan 20;11:50. doi: 10.1186/1471-2164-11-50 (PMC2827411; doi:10.1186/1471-2164-11-50)
Supplement: Additional file 5 — Gene annotation of UCSC transcripts by clustering transcripts overlapping in coding exons [file 1471-2164-11-50-S5.XLS]

Gene	Txs	EnsGene	EnsSymbol	EnsDesc	ENTREZ	ZFINgene	ZFINSymbol	GO
dre00001	AB000218;AB040435;AF268043;BC055553;BC067192;BC153626;ENSDART00000063357;NM_131513	ENSDARG00000051923;ENSDARG00000057930	ccnb1	Acc:NP_571588];cyclin B1 [Source:RefSeq_peptide	100008271;58025	ZDB-GENE-000406-10	ccnb1	GO:0005634
dre00002	AB004881;AF030281;BC059425;ENSDART00000077157;NM_131363	ENSDARG00000054879	six3b	Acc:NP_571438];sine oculis homeobox homolog 3b [Source:RefSeq_peptide	30636	ZDB-GENE-990415-128	six3b	GO:0003677;GO:0003700;GO:0005634;GO:0006355;GO:0007420;GO:0043565;GO:0045449
dre00003	AB005147;BC095001;BC129275;ENSDART00000025606;ENSDART00000105382;ENSDART00000105384;NM_131057;Y12007	ENSDARG00000014373	vasa	Acc:NP_571132];vasa homolog [Source:RefSeq_peptide	30263	ZDB-GENE-990415-272	vasa	GO:0000166;GO:0003676;GO:0004386;GO:0005524;GO:0008026;GO:0008406;GO:0016787;GO:0045167
dre00004	AB006084;BC162543;ENSDART00000032141;NM_131007	ENSDARG00000025465	spon2a	Acc:NP_571082];spondin 2a, extracellular matrix protein [Source:RefSeq_peptide	30201	ZDB-GENE-990415-160	spon2a	GO:0003674;GO:0005578;GO:0007155;GO:0007275
dre00005	AB006085;BC078279;BC121778;BC165308;ENSDART00000010148;ENSDART00000040383;ENSDART00000054588;ENSDART00000054590;NM_131008	ENSDARG00000002732	spon2b	Acc:NP_571083];spondin 2b, extracellular matrix protein [Source:RefSeq_peptide	30202;556714	ZDB-GENE-990415-161	spon2b	GO:0003674;GO:0005578;GO:0007155;GO:0007275
dre00006	AB006086;BC162586;ENSDART00000016983;ENSDART00000099376;NM_131515	ENSDARG00000010029;ENSDARG00000068648	spon1a	Acc:NM_131515];Acc:Q1LUZ8];Spondin 1a (Fragment). [Source:Uniprot/SPTREMBL;spondin 1a (spon1a), mRNA [Source:RefSeq_dna	58027	ZDB-GENE-000427-9	spon1a
dre00007	AB006087;BC162653;ENSDART00000031828;NM_131517	ENSDARG00000023694	spon1b	Acc:NP_571592];spondin 1b [Source:RefSeq_peptide	58029	ZDB-GENE-000427-10	spon1b	GO:0005576;GO:0007155;GO:0007275;GO:0008083
dre00008	AB006104;BC133877;BC163865;BC163872;ENSDART00000080810;NM_131384	ENSDARG00000058011	arx	Acc:O42115];Aristaless-related homeobox protein (ARX). [Source:Uniprot/SWISSPROT	30657;572891	ZDB-GENE-990415-15	arx	GO:0003677;GO:0003700;GO:0005634;GO:0006350;GO:0006353;GO:0006355;GO:0007275;GO:0031564;GO:0043565;GO:0045449
dre00009	AB006322;AF006641;BC117640;ENSDART00000002309;NM_131015	ENSDARG00000017121	mafb	Acc:NP_571090];v-maf musculoaponeurotic fibrosarcoma oncogene family, protein B [Source:RefSeq_peptide	30210	ZDB-GENE-980526-515	mafba	GO:0003677;GO:0003700;GO:0005634;GO:0006355;GO:0009880;GO:0009952;GO:0043565;GO:0046983
dre00010	AB006323;BC154647;ENSDART00000073429	ENSDARG00000051752	maf	Acc:Q98UK4];C-Maf. [Source:Uniprot/SPTREMBL	795628	ZDB-GENE-010605-2	maf
dre00011	AB006324;BC133072;BC162337;BC162611;ENSDART00000064833;NM_001082940	ENSDARG00000044155	mafl	Acc:NP_001076409];hypothetical protein LOC100000492 [Source:RefSeq_peptide	100000492;114468	ZDB-GENE-010605-3	mafl	GO:0003677;GO:0003700;GO:0005634;GO:0006355;GO:0043565;GO:0046983
dre00012	AB010103;AF098202;BC122095;BC165258;ENSDART00000060018;NM_130979	ENSDARG00000040955	dharma	Acc:NP_571054];dharma [Source:RefSeq_peptide	30170	ZDB-GENE-990415-22	dharma	GO:0003677;GO:0003700;GO:0005634;GO:0006355;GO:0007368;GO:0009880;GO:0035050;GO:0043565;GO:0045449;GO:0045743
dre00013	AB011680;AB080736;AF076918;BC045467;BC048876;BC066414;BC164038;ENSDART00000006619;ENSDART00000024062;ENSDART00000098898;ENSDART00000098901;ENSDART00000098904;NM_131427;NM_200259	ENSDARG00000008454	rbpms2	Acc:Q9YGX5];Cytoplasmic polyadenylation element-binding protein 1 (CPE-binding protein 1) (CPE-BP1) (CPEB-1) (Protein Zorba) (Zebrafish orb-type a) (ZOR-1) (Orb/CPEB-related RNA-binding protein). [Source:Uniprot/SWISSPROT	30702;393229	ZDB-GENE-040426-741;ZDB-GENE-990927-1	rbpms2;zorba	GO:0000166;GO:0003676;GO:0003723;GO:0005575;GO:0007310
dre00014	AB011681;BC163653;BC163656;ENSDART00000067516;ENSDART00000075074;ENSDART00000104746;ENSDART00000104752;ENSDART00000104755;NM_131725	ENSDARG00000045932;ENSDARG00000053117	LOC573829;NP_571800.1	Acc:NP_571800];ZOR-2 [Source:RefSeq_peptide	573829;79079	ZDB-GENE-080723-42;ZDB-GENE-080723-43	zgc:194449;zgc:194452
dre00015	AB011826;BC115245;BC163471;ENSDART00000026768;ENSDART00000101020;ENSDART00000101022;NM_131621	ENSDARG00000019728	bmpr1a	Acc:NP_571696];bone morphogenetic protein receptor, type 1a [Source:RefSeq_peptide	58145	ZDB-GENE-000502-1	bmpr1a	GO:0004672;GO:0004674;GO:0004675;GO:0004702;GO:0004872;GO:0005024;GO:0005524;GO:0006468;GO:0007178;GO:0016020;GO:0016301
dre00016	AB016799;BC162144;ENSDART00000047724;NM_131709	ENSDARG00000013207	zfhx1	Acc:NP_571784];zinc finger homeobox 1 [Source:RefSeq_peptide	114425	ZDB-GENE-010621-1	zfhx1	GO:0003676;GO:0003677;GO:0003700;GO:0005622;GO:0005634;GO:0006355;GO:0008270;GO:0043565;GO:0045449
dre00017	AB017117;BC056307;BC067606;BC158207;BC163928;BC163939;ENSDART00000105532;NM_194264	ENSDARG00000071403	oaz1	Acc:Q9YI98];Ornithine decarboxylase antizyme 1 (ODC antizyme, short form) (ODC-Az- S). [Source:Uniprot/SWISSPROT	259192	ZDB-GENE-020731-4	oaz1	GO:0004857;GO:0008073
dre00018	AB017118;BC056833;ENSDART00000007748;NM_194432	ENSDARG00000016476	oaz2	Acc:Q9YI97];Ornithine decarboxylase antizyme 2 (ODC antizyme, long form) (ODC-Az- L). [Source:Uniprot/SWISSPROT	259193;792122	ZDB-GENE-020731-5	oaz2	GO:0004857;GO:0008073
dre00019	AB018191;BC076423;ENSDART00000052603;NM_131524	ENSDARG00000036214	dazl	Acc:Q9YGW7];Deleted in azoospermia-like (DAZ-like protein) (zDazl). [Source:Uniprot/SWISSPROT	58039	ZDB-GENE-000405-6	dazl	GO:0000166;GO:0003676;GO:0003723;GO:0005737;GO:0007283;GO:0008494;GO:0030154;GO:0048477
dre00020	AB020758;BC081625;ENSDART00000027129;NM_131457	ENSDARG00000005600;ENSDARG00000031219	BMPR1B;bmpr1b	Acc:NM_131457];Acc:O00238];Bone morphogenetic protein receptor type-1B precursor (EC 2.7.11.30) (CDw293 antigen). [Source:Uniprot/SWISSPROT;bone morphogenetic protein receptor, type 1b (bmpr1b), mRNA [Source:RefSeq_dna	30742	ZDB-GENE-991208-8	bmpr1b
dre00021	AB020758;BC081625;ENSDART00000043930;NM_131457	ENSDARG00000031219	bmpr1b	Acc:NM_131457];bone morphogenetic protein receptor, type 1b (bmpr1b), mRNA [Source:RefSeq_dna	30742	ZDB-GENE-991208-8	bmpr1b
dre00022	AB022162;BC066481;ENSDART00000043117;ENSDART00000101540;NM_131521	ENSDARG00000033551	fbxw4	Acc:NP_571596];F-box and WD-40 domain protein 4 [Source:RefSeq_peptide	58035	ZDB-GENE-000516-1	fbxw4
dre00023	AB022286;AF109780;BC062823;BC097094;BC162550;BC164342;ENSDART00000103650;NM_131839;NM_131842					ZDB-GENE-010605-4	mafbb
dre00024	AB023488;AF116852;BC124128;BC165086;ENSDART00000066477;NM_131003	ENSDARG00000045219	dkk1	Acc:NP_571078];dickkopf 1 [Source:RefSeq_peptide	30197	ZDB-GENE-990708-5	dkk1	GO:0005576;GO:0007275;GO:0007398;GO:0017147;GO:0030178;GO:0030900;GO:0030903
dre00025	AB025312;BC098524;ENSDART00000067797;ENSDART00000097951;NM_131212	ENSDARG00000046115	RHO	Acc:P08100];Rhodopsin (Opsin-2). [Source:Uniprot/SWISSPROT		ZDB-GENE-991229-12	exorh
dre00026	AB026158;AY500820;BC081576;BC109450;ENSDART00000016501;ENSDART00000102909;ENSDART00000102913;NM_001001835;NM_001009890	ENSDARG00000018485	cyp2j26	Acc:NP_001009890];cytochrome P450, family 2, subfamily V, polypeptide 2 [Source:RefSeq_peptide	414933;494153;792107	ZDB-GENE-040912-139	cyp2j26	GO:0004497;GO:0005506;GO:0005579;GO:0006118;GO:0006783;GO:0006826;GO:0006879;GO:0016020;GO:0016491;GO:0016712;GO:0020037;GO:0046872
dre00027	AB026979;BC122397;ENSDART00000005592;ENSDART00000020867;ENSDART00000023982;ENSDART00000033250;ENSDART00000084891;NM_001076657;NM_130968	ENSDARG00000005479	zgc:153720	Acc:Q9W7R4];Teneurin-3 (Ten-3) (Tenascin-M3) (Ten-m3) (Protein Odd Oz/ten-m homolog 3). [Source:Uniprot/SWISSPROT	30155;767719;794550	ZDB-GENE-060929-982;ZDB-GENE-990714-19	odz3;zgc:153720	GO:0003674;GO:0004308;GO:0005575;GO:0005579;GO:0005975;GO:0008150;GO:0016020;GO:0016021
dre00028	AB026980;ENSDART00000002791;ENSDART00000045312;NM_130969	ENSDARG00000034264	odz4	Acc:Q804R1];Odd Oz/ten-m homolog 4 (Fragment). [Source:Uniprot/SPTREMBL	792640	ZDB-GENE-990714-20	odz4
dre00029	AB030897;BC044128;BC056825;BC059417;BC164402;ENSDART00000037109;ENSDART00000040362;ENSDART00000063162;ENSDART00000099706;ENSDART00000099708;NM_131722;NM_199650	ENSDARG00000000857	mapk14a	Acc:Q9DGE2];Mitogen-activated protein kinase 14a (EC 2.7.11.24) (Mitogen-activated protein kinase p38a) (MAP kinase p38a) (zp38a). [Source:Uniprot/SWISSPROT	323679;573310;65237	ZDB-GENE-010202-2;ZDB-GENE-030131-2399	mapk14a;srpk1	GO:0000166;GO:0004672;GO:0004674;GO:0004707;GO:0005524;GO:0005575;GO:0006468;GO:0006950;GO:0007243;GO:0008339;GO:0016301;GO:0016740;GO:0040016
dre00030	AB030898;AY391436;BC063029;BC063937;ENSDART00000030921;ENSDART00000040147;ENSDART00000104590;NM_178223	ENSDARG00000028721	mapk14b	Acc:Q9DGE1];Mitogen-activated protein kinase 14b (EC 2.7.11.24) (Mitogen-activated protein kinase p38b) (MAP kinase p38b) (zp38b). [Source:Uniprot/SWISSPROT	266756;792480	ZDB-GENE-021007-1	mapk14b	GO:0000166;GO:0004672;GO:0004674;GO:0004707;GO:0005524;GO:0006468;GO:0016301;GO:0016740
dre00031	AB030899;BC044129;BC071285;BC165822;ENSDART00000021857;ENSDART00000105517;NM_131724	ENSDARG00000005567	map2k3	Acc:Q6IQW6];Map2k3 protein. [Source:Uniprot/SPTREMBL		ZDB-GENE-010202-3	map2k6
dre00032	AB030900;BC095795;BC164591;ENSDART00000022471;ENSDART00000086510;NM_131721	ENSDARG00000009870	mapk8	Acc:Q9DGD9];Mitogen-activated protein kinase 8 (EC 2.7.11.24) (Stress-activated protein kinase JNK1) (c-Jun N-terminal kinase 1). [Source:Uniprot/SWISSPROT	562720;65236	ZDB-GENE-010202-1	mapk8	GO:0000166;GO:0004672;GO:0004674;GO:0004707;GO:0005524;GO:0006468;GO:0016301;GO:0016740
dre00033	AB030901;BC092671;BC116561;BC133870;EF433293;ENSDART00000058834;ENSDART00000093037;NM_205736	ENSDARG00000063583	zgc:136500	Acc:NP_991299];MKK4 [Source:RefSeq_peptide	100004207;100008385;403052;797075	ZDB-GENE-060512-98	map2k4	GO:0004672;GO:0004674;GO:0005524;GO:0005575;GO:0006468
dre00034	AB030902;AY922319;BC045505;BC066401;BC097073;BC163960;ENSDART00000103746;NM_201507	ENSDARG00000070573	mapk3	Acc:NP_958915];mitogen-activated protein kinase 3 [Source:RefSeq_peptide	100002744;399480	ZDB-GENE-040121-1	mapk3	GO:0000166;GO:0004672;GO:0004674;GO:0004707;GO:0005524;GO:0006468;GO:0016301;GO:0016740
dre00035	AB030903;AY922320;BC050169;BC065868;ENSDART00000030213;ENSDART00000078046;NM_182888	ENSDARG00000027552	mapk1	Acc:NP_878308];mitogen-activated protein kinase 1 [Source:RefSeq_peptide	360144	ZDB-GENE-030722-2	mapk1	GO:0000166;GO:0004672;GO:0004674;GO:0004707;GO:0005524;GO:0006468;GO:0016301;GO:0016740
dre00036	AB032262;BC099991;ENSDART00000033369;NM_131503	ENSDARG00000026534	axin1	Acc:P57094];Axin-1 (Axis inhibition protein 1). [Source:Uniprot/SWISSPROT	57931	ZDB-GENE-000403-1	axin1	GO:0001654;GO:0004871;GO:0005622;GO:0007275;GO:0030178;GO:0031101
dre00037	AB032263;AF387812;AJ854187;BC045281;BC095606;BC163863;ENSDART00000019803;ENSDART00000020575;ENSDART00000074371;NM_131561	ENSDARG00000014147	axin2	Acc:P57095];Axin-2 (Axis inhibition protein 2). [Source:Uniprot/SWISSPROT	58080	ZDB-GENE-000403-2	axin2	GO:0004871;GO:0005622;GO:0007275
dre00038	AB032264;AJ223501;BC056332;BC065952;ENSDART00000024935;NM_131390	ENSDARG00000015681	gsk3a	Acc:NP_571465];glycogen synthase kinase 3 alpha [Source:RefSeq_peptide	30664	ZDB-GENE-990714-3	gsk3a	GO:0000166;GO:0004672;GO:0004674;GO:0005524;GO:0006468;GO:0016301;GO:0016740
dre00039	AB032265;AJ223502;BC162371;ENSDART00000018228;NM_131381	ENSDARG00000017803	gsk3b	Acc:NP_571456];glycogen synthase kinase 3 beta [Source:RefSeq_peptide	30654	ZDB-GENE-990714-4	gsk3b	GO:0000166;GO:0004672;GO:0004674;GO:0005524;GO:0006468;GO:0016301;GO:0016740
dre00040	AB032415;BC045280;ENSDART00000079583;NM_131714	ENSDARG00000057007	ctbp1	Acc:NP_571789];C-terminal binding protein 1 [Source:RefSeq_peptide	65229	ZDB-GENE-010130-1	ctbp1	GO:0006564;GO:0008152;GO:0016616;GO:0051287
dre00041	AB032416;AY878349;AY878350;BC045361;BC056327;BC066374;BC066380;BC155842;BC164785;ENSDART00000012546;ENSDART00000017337;ENSDART00000049236;ENSDART00000103422;ENSDART00000103426;NM_131715	ENSDARG00000044062	ctbp2	Acc:NP_571790];C-terminal binding protein 2 [Source:RefSeq_peptide	566638;65230	ZDB-GENE-010130-2	ctbp2	GO:0006564;GO:0007416;GO:0008152;GO:0016616;GO:0043010;GO:0051287
dre00042	AB032725;BC060923;ENSDART00000008410;ENSDART00000039629;ENSDART00000093310;NM_131494	ENSDARG00000034668	tnrc4	Acc:NP_571569];trinucleotide repeat containing 4 [Source:RefSeq_peptide	57922	ZDB-GENE-000501-2	tnrc4	GO:0000166;GO:0003676
dre00043	AB032726;BC049453;ENSDART00000018448;ENSDART00000041055;ENSDART00000100481;NM_131613	ENSDARG00000005315	cugbp1	Acc:NP_571688];CUG triplet repeat, RNA-binding protein 1 [Source:RefSeq_peptide	58137	ZDB-GENE-000501-1	cugbp1	GO:0000166;GO:0003676;GO:0003723;GO:0005737;GO:0045495
dre00044	AB032727;AY046958;BC152193;BC162327;BC162332;ENSDART00000101724;NM_205580	ENSDARG00000069744	mos	Acc:NP_991143];v-mos Moloney murine sarcoma viral oncogene homolog [Source:RefSeq_peptide	402817;794541;795055;795517;796615	ZDB-GENE-040428-3	mos	GO:0000166;GO:0004672;GO:0004674;GO:0005524;GO:0006468;GO:0016301;GO:0016740
dre00045	AB034245;BC127384;ENSDART00000100922;ENSDART00000100925;NM_131560	ENSDARG00000069382	mxtx1	Acc:NP_571635];mix-type homeobox gene 1 [Source:RefSeq_peptide	58079	ZDB-GENE-000710-7	mxtx1	GO:0001757;GO:0003677;GO:0003700;GO:0005634;GO:0006355;GO:0030335;GO:0035050;GO:0043565;GO:0045449;GO:0045941
dre00046	AB034246;BC094996;BC115163;BC162217;BC162223;ENSDART00000006505;NM_001079816	ENSDARG00000015906	mxtx2	Acc:NP_001073284];mix-type homeobox gene 2 like [Source:RefSeq_peptide	58078;678585	ZDB-GENE-000710-6	mxtx2	GO:0003677;GO:0003700;GO:0005634;GO:0006350;GO:0006353;GO:0006355;GO:0031564;GO:0042074;GO:0043565;GO:0045449
dre00047	AB035276;AB035277;BC128815;ENSDART00000002223;ENSDART00000097731;NM_131586	ENSDARG00000021150	valop	Acc:NP_571661];vertebrate ancient long opsin [Source:RefSeq_peptide	58109;793356	ZDB-GENE-000427-4	valopa	GO:0001584;GO:0004871;GO:0004872;GO:0005579;GO:0007165;GO:0007186;GO:0007601;GO:0007602;GO:0016020;GO:0016021
dre00048	AB035930;BC116527;BC121755;BC139514;ENSDART00000058572;ENSDART00000058578;NM_001017358	ENSDARG00000070081	zgc:162040	Acc:Q5R328];R-spondin-3 precursor (Roof plate-specific spondin-3) (Cabriolet). [Source:Uniprot/SWISSPROT	100007702;321236	ZDB-GENE-030131-9814	zgc:162040	GO:0005506;GO:0005786;GO:0006118;GO:0008201;GO:0009055;GO:0009968
dre00049	AB036516;BC163297;ENSDART00000013465;NM_153666	ENSDARG00000011785	tbx24	Acc:NP_705952];T-box 24 [Source:RefSeq_peptide	192294;554858	ZDB-GENE-020416-5	tbx24	GO:0001756;GO:0003700;GO:0005524;GO:0005634;GO:0006355;GO:0009952;GO:0015986;GO:0016469;GO:0021523;GO:0046933;GO:0046961
dre00050	AB036784;BC044343;BC097098;BC163955;ENSDART00000019155;NM_130922	ENSDARG00000020298	btg2	Acc:NP_570997];B-cell translocation gene 2 [Source:RefSeq_peptide	30079	ZDB-GENE-000210-15	btg2
dre00051	AB037185;AF268283;AF349412;AJ275910;AY307096;BC162466;ENSDART00000024518;ENSDART00000087844;EU079275;EU079276;NM_152959	ENSDARG00000004111	esr1	Acc:P57717];Estrogen receptor (ER) (Estradiol receptor) (ER-alpha). [Source:Uniprot/SWISSPROT	259252	ZDB-GENE-020806-5	esr1	GO:0003677;GO:0003700;GO:0003707;GO:0004872;GO:0004879;GO:0004887;GO:0005496;GO:0005634;GO:0006350;GO:0006353;GO:0006355;GO:0006829;GO:0008270;GO:0008289;GO:0031564;GO:0043565;GO:0046872
dre00052	AB037939;AF188833;BC162110;BC162125;ENSDART00000006018;NM_131551	ENSDARG00000017078	mespa	Acc:NP_571626];mesoderm posterior a [Source:RefSeq_peptide	58069	ZDB-GENE-000406-8	mespa	GO:0001707;GO:0005634;GO:0030528;GO:0045449
dre00053	AB037940;BC163795;BC163806;ENSDART00000045385;NM_131552	ENSDARG00000030347	mespb	Acc:NP_571627];mesoderm posterior b [Source:RefSeq_peptide	58070	ZDB-GENE-000406-9	mespb	GO:0001756;GO:0003700;GO:0005634;GO:0009952;GO:0030528;GO:0045449
dre00054	AB038320;BC059585;ENSDART00000073847;NM_131493	ENSDARG00000052073	blcap	Acc:NP_571568];bladder cancer associated protein [Source:RefSeq_peptide	57918	ZDB-GENE-000330-7	blcap	GO:0003674;GO:0005575;GO:0008150
dre00055	AB040044;BC055604;BC165282;ENSDART00000011201;NM_131508	ENSDARG00000017844	copz1	Acc:NP_571583];coatomer protein complex, subunit zeta 1 [Source:RefSeq_peptide	57970	ZDB-GENE-000406-6	copz1	GO:0006810;GO:0006886;GO:0030662
dre00056	AB040045;BC074068;BC164980;ENSDART00000002177;ENSDART00000078615;ENSDART00000103974;NM_131507	ENSDARG00000006786	copz2	Acc:NP_571582];zeta2-cop [Source:RefSeq_peptide	57969;791517	ZDB-GENE-000406-5	copz2	GO:0006810;GO:0006886;GO:0030662
dre00057	AB040435;AF268043;BC045492;BC067192;BC153626;ENSDART00000056220	ENSDARG00000051923;ENSDARG00000057930	ccnb1	Acc:NP_571588];cyclin B1 [Source:RefSeq_peptide	100008271;58025	ZDB-GENE-000406-10	ccnb1	GO:0005634
dre00058	AB040707;BC162571;ENSDART00000060317;ENSDART00000100003;ENSDART00000100008;ENSDART00000100009;ENSDART00000100010;ENSDART00000100016;ENSDART00000100020;NM_131780;U96451;Y12467	ENSDARG00000069006	gro1	Acc:O13168];Groucho 1 protein (Fragment). [Source:Uniprot/SWISSPROT	100007463;83411	ZDB-GENE-990415-85	gro1	GO:0005634;GO:0045449
dre00059	AB040708;BC079528;BC164650;ENSDART00000080805;ENSDART00000102502;NM_131783	ENSDARG00000058004	six2.1	Acc:NP_571858];sine oculis homeobox homolog 2.1 [Source:RefSeq_peptide	83415	ZDB-GENE-010412-1	six2.1	GO:0003677;GO:0003700;GO:0005634;GO:0006355;GO:0043565;GO:0045449
dre00060	AB040709;AF030283;BC066428;ENSDART00000048110;NM_131717	ENSDARG00000031983	six4.1	Acc:NP_571792];sine oculis homeobox homolog 4.1 [Source:RefSeq_peptide	65232	ZDB-GENE-010201-1	six4.1	GO:0003677;GO:0003700;GO:0005634;GO:0006350;GO:0006353;GO:0006355;GO:0031564;GO:0043565;GO:0045449
dre00061	AB041734;BC044353;BC098888;BC165644;ENSDART00000027989;ENSDART00000097730;ENSDART00000097732;NM_131757	ENSDARG00000015707	dvl3	Acc:NP_571832];dishevelled, dsh homolog 3 [Source:RefSeq_peptide	100004098;80972	ZDB-GENE-010319-1	dvl3	GO:0004871;GO:0005515;GO:0005622;GO:0007242;GO:0007275;GO:0042074
dre00062	AB041824;AF281076;BC085677;BC165848;ENSDART00000104005;ENSDART00000104006;NM_131636	ENSDARG00000070677;ENSDARG00000070678	fezf2	Acc:NP_571711];FEZ family zinc finger 2 [Source:RefSeq_peptide	60634	ZDB-GENE-001103-3	fezf2	GO:0003676;GO:0005622;GO:0006829;GO:0007399;GO:0008270;GO:0016564;GO:0030900;GO:0046872
dre00063	AB041824;AF281076;BC085677;BC165848;ENSDART00000103994;ENSDART00000103997;NM_131636	ENSDARG00000070677;ENSDARG00000070678	fezf2	Acc:NP_571711];FEZ family zinc finger 2 [Source:RefSeq_peptide	60634	ZDB-GENE-001103-3	fezf2	GO:0003676;GO:0005622;GO:0006829;GO:0007399;GO:0008270;GO:0016564;GO:0030900;GO:0046872
dre00064	AB042028;AF180891;BC092705;BC164287;ENSDART00000015732;ENSDART00000103576;NM_131619	ENSDARG00000017441	mylz3	Acc:NP_571694];myosin, light polypeptide 3, skeletal muscle [Source:RefSeq_peptide	58143	ZDB-GENE-000322-6	mylz3	GO:0005509
dre00065	AB042248;BC124762;BC134838;BC163354;ENSDART00000034401;ENSDART00000067281;ENSDART00000067282;NM_001077297;NM_131789	ENSDARG00000045768	cry1a	Acc:NP_001070765];hypothetical protein LOC768154 [Source:RefSeq_peptide	100003956;768154;83777	ZDB-GENE-010426-2	cry1a	GO:0003674;GO:0003913;GO:0005575;GO:0005667;GO:0006281;GO:0008150;GO:0009416;GO:0016564
dre00066	AB042249;BC044558;ENSDART00000008871;ENSDART00000059595;NM_131790	ENSDARG00000011583	cry1b	Acc:NP_571865];cryptochrome 1b [Source:RefSeq_peptide	554836	ZDB-GENE-010426-3	cry1b	GO:0003913;GO:0006281;GO:0016564
dre00067	AB042250;BC095305;ENSDART00000079331;ENSDART00000100222;NM_131791	ENSDARG00000069074	cry2a	Acc:NP_571866];cryptochrome 2a [Source:RefSeq_peptide	573209;83779	ZDB-GENE-010426-4	cry2a	GO:0003913;GO:0006281;GO:0009266;GO:0009416
dre00068	AB042251;BC096780;BC164795;ENSDART00000056707;NM_131792	ENSDARG00000038832	cry2b	Acc:NP_571867];cryptochrome 2b [Source:RefSeq_peptide	83780	ZDB-GENE-010426-5	cry2b	GO:0003913;GO:0005215;GO:0006281;GO:0006810;GO:0016020;GO:0016564
dre00069	AB042252;BC046088;ENSDART00000028606;NM_131786	ENSDARG00000024049	cry3	Acc:NP_571861];cryptochrome 3 [Source:RefSeq_peptide	798607;83774	ZDB-GENE-010426-6	cry3	GO:0003913;GO:0005667;GO:0006281;GO:0009266;GO:0009416;GO:0016564
dre00070	AB042253;BC044385;BC097079;BC164413;ENSDART00000027969;ENSDART00000082365;ENSDART00000082372;ENSDART00000105870;ENSDART00000105873;NM_131787	ENSDARG00000011890	cry4	Acc:NP_571862];cryptochrome 4 [Source:RefSeq_peptide	83775	ZDB-GENE-010426-7	cry4	GO:0003913;GO:0006281;GO:0016491;GO:0046914
dre00071	AB042254;BC044204;ENSDART00000023831;NM_131788	ENSDARG00000019498	cry5	Acc:NP_571863];cryptochrome 5 [Source:RefSeq_peptide	83776	ZDB-GENE-010426-8	cry5	GO:0003913;GO:0003914;GO:0006281;GO:0009416;GO:0016829
dre00072	AB043787;AF391125;ENSDART00000055968;NM_131603	ENSDARG00000025921	RUNX1	Acc:Q01196];Runt-related transcription factor 1 (Core-binding factor, alpha 2 subunit) (CBF-alpha 2) (Acute myeloid leukemia 1 protein) (Oncogene AML-1) (Polyomavirus enhancer-binding protein 2 alpha B subunit) (PEBP2-alpha B) (PEA2-alpha B) (SL3-3 enhancer factor 1 [Source:Uniprot/SWISSPROT		ZDB-GENE-000605-1	runx1
dre00073	AB043787;AF391125;NM_131603					ZDB-GENE-000605-1	runx1
dre00074	AB043788;AB043789;AB043790;AF104037;AF510734;BC163552;BC163560;ENSDART00000026410;ENSDART00000074750;NM_131604	ENSDARG00000052826	runx3	Acc:NP_571679];runt-related transcription factor 3 [Source:RefSeq_peptide	560172;58127	ZDB-GENE-000605-2	runx3	GO:0003677;GO:0003700;GO:0005524;GO:0005634;GO:0006355;GO:0030097;GO:0051216
dre00075	AB043789	ENSDARG00000052826	runx3	Acc:NP_571679];runt-related transcription factor 3 [Source:RefSeq_peptide	560172;58127	ZDB-GENE-000605-2	runx3	GO:0003677;GO:0003700;GO:0005524;GO:0005634;GO:0006355;GO:0030097;GO:0051216
dre00076	AB045623;BC134897;ENSDART00000018660;ENSDART00000100705;NM_131718	ENSDARG00000004695	six4.2	Acc:NP_571793];sine oculis homeobox homolog 4.2 [Source:RefSeq_peptide	65233	ZDB-GENE-010201-2	six4.2	GO:0003677;GO:0003700;GO:0005634;GO:0006350;GO:0006353;GO:0006355;GO:0031564;GO:0043565;GO:0045449
dre00077	AB045624;ENSDART00000098922;NM_131720	ENSDARG00000068111;ENSDARG00000068406	six4.3	Acc:NP_571795];sine oculis homeobox homolog 4.3 [Source:RefSeq_peptide	65235;799743	ZDB-GENE-010201-3	six4.3	GO:0003677;GO:0003700;GO:0005634;GO:0006350;GO:0006353;GO:0006355;GO:0031564;GO:0043565;GO:0045449
dre00078	AB045624;ENSDART00000078061;NM_131720	ENSDARG00000068111;ENSDARG00000068406	six4.3	Acc:NP_571795];sine oculis homeobox homolog 4.3 [Source:RefSeq_peptide	65235;799743	ZDB-GENE-010201-3	six4.3	GO:0003677;GO:0003700;GO:0005634;GO:0006350;GO:0006353;GO:0006355;GO:0031564;GO:0043565;GO:0045449
dre00079	AB046866;BC054693;ENSDART00000056865;NM_131594	ENSDARG00000038954;ENSDARG00000070595	icat	Acc:NP_571669];beta-catenin-interacting protein [Source:RefSeq_peptide	58117	ZDB-GENE-000906-3	icat	GO:0007275;GO:0008013
dre00080	AB047003;BC078310;ENSDART00000005593;ENSDART00000103252;NM_131877	ENSDARG00000017905	casp3	Acc:NP_571952];caspase 3, apoptosis-related cysteine protease [Source:RefSeq_peptide	140621	ZDB-GENE-011210-1	casp3a	GO:0004866;GO:0006508;GO:0008233;GO:0016787;GO:0030693;GO:0042221;GO:0043065
dre00081	AB049457;BC071520;ENSDART00000101328;NM_131632	ENSDARG00000069552	atoh7	Acc:Q8AW52];Protein atonal homolog 7 (Helix-loop-helix protein zATH-5) (Protein atonal homolog 5) (Protein lakritz). [Source:Uniprot/SWISSPROT	58216	ZDB-GENE-000926-1	atoh7	GO:0001654;GO:0005634;GO:0030528;GO:0045165;GO:0045449;GO:0050769
dre00082	AB050496;AF321194;BC065686;DQ021474;DQ021475;DQ021476;ENSDART00000015119;ENSDART00000017443;ENSDART00000077926;ENSDART00000100395;ENSDART00000100403;ENSDART00000100416;NM_194401	ENSDARG00000002131	cugbp2	Acc:NP_919382];CUG triplet repeat, RNA binding protein 2 [Source:RefSeq_peptide	373117	ZDB-GENE-030826-35	cugbp2	GO:0000166;GO:0003676;GO:0003723;GO:0030529
dre00083	AB051678;AB055674;BC080233;ENSDART00000031164;ENSDART00000103229;ENSDART00000103233;NM_131854	ENSDARG00000032485	efna3	Acc:NP_571929];ephrin A3 [Source:RefSeq_peptide	117506	ZDB-GENE-011108-1	efna3	GO:0005579;GO:0016020
dre00084	AB052637;BC076281;ENSDART00000008761;NM_001002517	ENSDARG00000016238	zgc:92811	Acc:NP_001002517];hypothetical protein LOC436790 [Source:RefSeq_peptide	436790	ZDB-GENE-040718-223	zgc:92811	GO:0003674;GO:0005575;GO:0008150
dre00085	AB055662
dre00086	AB055663
dre00087	AB055664					ZDB-GENE-030131-9814	zgc:162040
dre00088	AB055665;ENSDART00000043658;ENSDART00000101526	ENSDARG00000029894	slc2a5	Acc:A2CEX0];Novel protein. [Source:Uniprot/SPTREMBL	394245	ZDB-GENE-040112-3	slc2a5
dre00089	AB055666;BC068380;ENSDART00000064902;ENSDART00000078986	ENSDARG00000056483	zgc:110158	Acc:NP_001018403];hypothetical protein LOC553590 [Source:RefSeq_peptide	553590	ZDB-GENE-030131-469	ssbp4	GO:0003677;GO:0003697;GO:0005634;GO:0008150;GO:0030528
dre00090	AB055666					ZDB-GENE-030131-469	ssbp4
dre00091	AB055667;ENSDART00000080609;NM_001128328	ENSDARG00000057855	si:ch211-114c12.1	Acc:A2BEP0];Novel protein similar to vertebrate mitochondrial ribosomal protein S31 (MRPS31). [Source:Uniprot/SPTREMBL	100004594;407642	ZDB-GENE-030131-3715	mrps31
dre00092	AB055668;BC055624;ENSDART00000052349;NM_199689	ENSDARG00000036061	ogfod1	2-oxoglutarate and iron-dependent oxygenase domain containing 1 [Source:RefSeq_peptide;Acc:NP_955983]	324573	ZDB-GENE-030131-3294	ogfod1	GO:0005575;GO:0016706;GO:0019538
dre00093	AB055669;BC152288
dre00094	AB055669
dre00095	AB055670
dre00096	AB055671;AB201383;BC078218;BC091456;BC114321;BC122425;BC164976;ENSDART00000020792;ENSDART00000099126;NM_001039497	ENSDARG00000003757	cnpy1	Acc:NP_001034586];Canopy1 [Source:RefSeq_peptide	402819	ZDB-GENE-060315-3	cnpy1	GO:0005783;GO:0008543;GO:0030917
dre00097	AB055672;AY050560;BC085455;BC164265;ENSDART00000056996;ENSDART00000099901;ENSDART00000099904;NM_131858	ENSDARG00000039041	sfrp5	Acc:NP_571933];secreted frizzled-related protein 5 [Source:RefSeq_peptide	117510	ZDB-GENE-011108-2	sfrp5	GO:0001654;GO:0030900
dre00098	AB055673;AY398307;BC044200;BC064895;BC164526;ENSDART00000018523;NM_199218	ENSDARG00000005191	ahcy	Acc:NP_954688];S-adenosylhomocysteine hydrolase [Source:RefSeq_peptide	100008489;100008490;387530	ZDB-GENE-031219-6	ahcy	GO:0004013;GO:0006730;GO:0016787
dre00099	AB055675;AF237712;BC055621;BC164937;ENSDART00000026180;NM_131605	ENSDARG00000007697	FABP7 (2 of 2)	Acc:O15540];Fatty acid-binding protein, brain (B-FABP) (Fatty acid-binding protein 7) (Brain lipid-binding protein) (BLBP) (Mammary-derived growth inhibitor related). [Source:Uniprot/SWISSPROT		ZDB-GENE-000627-1	fabp7a
dre00100	AB055675;AF237712;BC055621;NM_131605					ZDB-GENE-000627-1	fabp7a
dre00101	AB055676;AB274023;AF030560;AF034264;AF051365;BC086718;BC165018;ENSDART00000025583;NM_131281	ENSDARG00000003399	fgf8	Acc:NP_571356];fibroblast growth factor 8 [Source:RefSeq_peptide	30538	ZDB-GENE-990415-72	fgf8a	GO:0001708;GO:0001756;GO:0005615;GO:0005764;GO:0007368;GO:0007420;GO:0007422;GO:0007492;GO:0007498;GO:0007517;GO:0008083;GO:0009880;GO:0009887;GO:0009952;GO:0009953;GO:0021588;GO:0021703;GO:0030177;GO:0030182;GO:0030335;GO:0030901;GO:0030902;GO:0030903;GO:0030916;GO:0030917;GO:0031076;GO:0035050;GO:0042664;GO:0043049;GO:0048263;GO:0048339;GO:0048665;GO:0048709;GO:0048839;GO:0051146;GO:0051216
dre00102	AB055678;AB103158;BC163713;ENSDART00000016230;ENSDART00000079699;NM_001004495	ENSDARG00000019328	plxna4	Acc:Q6BEA0];Plexin-A4 precursor. [Source:Uniprot/SWISSPROT	325938	ZDB-GENE-030131-4663	plxna4	GO:0001763;GO:0004872;GO:0005579;GO:0005786;GO:0007275;GO:0007411;GO:0007414;GO:0009968;GO:0016020;GO:0016021
dre00103	AB055679;BC055593;BC165164;ENSDART00000077188;NM_199974	ENSDARG00000054907	cox7a2l	Acc:NP_956268];cytochrome c oxidase subunit VIIa polypeptide 2 like [Source:RefSeq_peptide	100004279;335751	ZDB-GENE-030131-7691	cox7a2l	GO:0004129;GO:0005746;GO:0006118;GO:0009055
dre00104	AB055680;AY687384;BC109407;BC124130;ENSDART00000104461	ENSDARG00000070902;ENSDARG00000070903	met	Acc:NP_001007125];Acc:Q90ZG4];D249 protein (Fragment). [Source:Uniprot/SPTREMBL;met proto-oncogene (hepatocyte growth factor receptor) [Source:RefSeq_peptide	492292	ZDB-GENE-041014-1	met	GO:0004672;GO:0004713;GO:0004872;GO:0005509;GO:0005524;GO:0006468;GO:0007275;GO:0016020;GO:0016301
dre00105	AB055680;AY687384;BC109407;BC124130;ENSDART00000104456;NM_001007124	ENSDARG00000070902;ENSDARG00000070903	met	Acc:NP_001007125];Acc:Q90ZG4];D249 protein (Fragment). [Source:Uniprot/SPTREMBL;met proto-oncogene (hepatocyte growth factor receptor) [Source:RefSeq_peptide	492292	ZDB-GENE-041014-1	met	GO:0004672;GO:0004713;GO:0004872;GO:0005509;GO:0005524;GO:0006468;GO:0007275;GO:0016020;GO:0016301
dre00106	AB055681;BC091659;BC165581;ENSDART00000060205;NM_001013505	ENSDARG00000041088	zgc:110766	Acc:NP_001013523];hypothetical protein LOC541378 [Source:RefSeq_peptide	541378	ZDB-GENE-050320-73	zgc:110766	GO:0000166;GO:0003746;GO:0003924;GO:0005525;GO:0005622;GO:0006414
dre00107	AB055682;BC150242;BC163869;ENSDART00000075184;ENSDART00000104763;NM_001128671	ENSDARG00000071031	snx1		100001115;337386	ZDB-GENE-060302-3	snx1
dre00108	AB055812;AY738746;BC076197;ENSDART00000041349;NM_001003428	ENSDARG00000030411	crygn2	Acc:NP_001003428];crystallin, gamma N2 [Source:RefSeq_peptide	445034	ZDB-GENE-040801-16	crygn2	GO:0003674;GO:0005575;GO:0008150
dre00109	AB055813;AY554264;BC117628;BC129133;BC163448;BC163450;ENSDART00000066175;NM_001045330	ENSDARG00000045012	silva	Acc:NP_001038795];hypothetical protein LOC724054 [Source:RefSeq_peptide	321239;724054	ZDB-GENE-030131-9818	silva	GO:0003674;GO:0005575;GO:0048066;GO:0048069
dre00110	AB057355;BC162564;BC167440;EF581835;ENSDART00000010632;NM_001099445	ENSDARG00000011876	ednra	Acc:A5JV23];Endothelin type-A receptor 2. [Source:Uniprot/SPTREMBL	100000179;114550	ZDB-GENE-010906-2	ednra	GO:0001584;GO:0004871;GO:0004872;GO:0004962;GO:0005579;GO:0007165;GO:0007186;GO:0016020;GO:0016021
dre00111	AB059623;AB071601;BC093114;BC116554;BC164970;ENSDART00000039267;NM_213634	ENSDARG00000027088	ptgds	Acc:NP_998799];prostaglandin D2 synthase [Source:RefSeq_peptide	336492	ZDB-GENE-030131-8436	ptgds	GO:0001972;GO:0005215;GO:0005488;GO:0006629;GO:0006810
dre00112	AB062116;BC153474;BC160648;ENSDART00000031650;ENSDART00000078671;NM_001109851;NM_001127518;NM_131397	ENSDARG00000021924;ENSDARG00000055723	hsp70	Acc:NP_571472];Acc:Q6PH56];Hsp70 protein. [Source:Uniprot/SPTREMBL;heat shock cognate 70-kd protein [Source:RefSeq_peptide	100001456;30671;560210;791520	ZDB-GENE-071004-115;ZDB-GENE-990415-91	hsp70;zgc:174006	GO:0000166;GO:0005524;GO:0009408;GO:0009410;GO:0046686;GO:0048593
dre00113	AB062116;BC154432;ENSDART00000045767;NM_001113589	ENSDARG00000021924;ENSDARG00000029688	hsp70	Acc:O42360];Acc:Q6PH56];Heat shock cognate 70 kDa protein (Fragment). [Source:Uniprot/SPTREMBL;Hsp70 protein. [Source:Uniprot/SPTREMBL	100001456;560210	ZDB-GENE-050321-1;ZDB-GENE-990415-91	hsp70;hsp70l
dre00114	AB062117;AF159134;AF159135;AF391099;BC134898;ENSDART00000024593;ENSDART00000061264;ENSDART00000082353;NM_131600	ENSDARG00000008818	hsf1	Acc:NP_571675];heat shock transcription factor 1 [Source:RefSeq_peptide	58123	ZDB-GENE-000616-16	hsf1	GO:0002088;GO:0003677;GO:0003700;GO:0005634;GO:0006350;GO:0006353;GO:0006355;GO:0009408;GO:0031564;GO:0043565
dre00115	AB064939;BC099980;BC162562;ENSDART00000058496;NM_205707	ENSDARG00000002971	NP_991270.1	Acc:NP_991270];polyhomeotic Ph1 homolog [Source:RefSeq_peptide	403008;792425	ZDB-GENE-081022-39	zgc:193796
dre00116	AB064940;AB064941;AY398396;BC044345;BC065351;BC076431;BC107963;ENSDART00000026885;ENSDART00000054362;ENSDART00000079212;NM_152958	ENSDARG00000056695	phc2	Acc:Q8QHL5];Polyhomeotic-like protein 2. [Source:Uniprot/SWISSPROT	171465	ZDB-GENE-020312-1	phc2	GO:0003677;GO:0005634;GO:0006829;GO:0008270;GO:0046872
dre00117	AB067731;BC162069;BC162454;ENSDART00000030709;NM_178302	ENSDARG00000025899	pnx	Acc:NP_840087];posterior neuron-specific homeobox [Source:RefSeq_peptide	352939;791806	ZDB-GENE-030328-42	pnx	GO:0003677;GO:0003700;GO:0005634;GO:0006355;GO:0043565;GO:0045449
dre00118	AB067732;BC076418;ENSDART00000005933;ENSDART00000085846;NM_212830	ENSDARG00000006350	nkx1.2la	Acc:NP_997995];NK1 transcription factor related 2-like,a [Source:RefSeq_peptide	405755	ZDB-GENE-040615-1	nkx1.2la	GO:0003677;GO:0003700;GO:0005634;GO:0006355;GO:0043565;GO:0045449
dre00119	AB067733;BC115217;ENSDART00000105901;NM_212836	ENSDARG00000071571	cdx1a	Acc:NP_998001];caudal type homeo box transcription factor 1 a [Source:RefSeq_peptide	405762	ZDB-GENE-050510-1	cdx1a	GO:0001756;GO:0003677;GO:0003700;GO:0005634;GO:0006355;GO:0009948;GO:0021903;GO:0030097;GO:0043565;GO:0045449
dre00120	AB069857;AF290981;BC047796;BC063932;BC097034;BC165342;ENSDART00000017510;ENSDART00000103358;NM_131801	ENSDARG00000007377	ODC1	Acc:P11926];Ornithine decarboxylase (EC 4.1.1.17) (ODC). [Source:Uniprot/SWISSPROT		ZDB-GENE-010816-1	odc1
dre00121	AB069858;BC061960;ENSDART00000052079;NM_001007159	ENSDARG00000035869	azin1	Acc:NP_001007160];antizyme inhibitor 1 [Source:RefSeq_peptide	317764	ZDB-GENE-030121-1	azin1	GO:0003824;GO:0006596
dre00122	AB070208;BC162972;BC162998;ENSDART00000060295;NM_178305	ENSDARG00000041133	rapsn	Acc:NP_840090];receptor-associated protein of the synapse, 43kD [Source:RefSeq_peptide	100004609;352942	ZDB-GENE-030313-1	rapsn	GO:0004872;GO:0005488;GO:0005515;GO:0008270
dre00123	AB071895;AF362749;AY027650;BC097087;ENSDART00000060597;NM_131851	ENSDARG00000041341	sox32	Acc:NP_571926];SRY-box containing gene 32 [Source:RefSeq_peptide	116990	ZDB-GENE-011026-1	sox32	GO:0001706;GO:0003677;GO:0003700;GO:0005634;GO:0006355;GO:0007368;GO:0007492;GO:0007493;GO:0007498;GO:0035050;GO:0045893
dre00124	AB072424;AF427524;ENSDART00000025746;ENSDART00000055678;ENSDART00000097139	ENSDARG00000038188	RELN	Acc:P78509];Reelin precursor (EC 3.4.21.-). [Source:Uniprot/SWISSPROT		ZDB-GENE-020822-1;ZDB-GENE-040427-1	reln;relnl
dre00125	AB074153;BC049423;ENSDART00000009402;ENSDART00000066765;ENSDART00000106069;NM_194366	ENSDARG00000006010	bmi1	Acc:NP_919347];B lymphoma Mo-MLV insertion region 1 [Source:RefSeq_peptide	321505	ZDB-GENE-030131-224	bmi1	GO:0005515;GO:0006829;GO:0008270;GO:0046872
dre00126	AB074154;BC052140;BC085553;BC164860;ENSDART00000066053;NM_194373	ENSDARG00000044938	cbx2	Acc:NP_919354];chromobox homolog 2 [Source:RefSeq_peptide	327291;573395	ZDB-GENE-030131-5502	cbx2	GO:0000785;GO:0003682;GO:0005634;GO:0006333
dre00127	AB074763;BC163738;BC163747;ENSDART00000027364;NM_214775	ENSDARG00000021184	a2bp1l	Acc:NP_999940];ataxin 2-binding protein 1-like [Source:RefSeq_peptide	407613	ZDB-GENE-040923-2	a2bp1l	GO:0000166;GO:0003676
dre00128	AB075028;AF422807;BC059413;ENSDART00000015333;NM_152964	ENSDARG00000002933	gbx2	Acc:NP_694496];gastrulation brain homeo box 2 [Source:RefSeq_peptide	245948	ZDB-GENE-020509-2	gbx2	GO:0003677;GO:0003700;GO:0003913;GO:0005634;GO:0006281;GO:0006350;GO:0006353;GO:0006355;GO:0031564;GO:0043565;GO:0045449
dre00129	AB075929;AB075930;AB075931;AB075932;AB075933;AB075934;AB075935;AB075936;AB075937;AB075938;AB075939;AB075940;AB075941;AB075942;AB075943;AB075944;AB075945;AB160956;AB160957;AB160958;AB160959;AB160960;AY583487;AY583488;BC162233;BC162545;BC162555;BC162593;BC163284;BC163287;BC163290;BC163307;BC163309;BC163425;BC163430;BC163539;BC163541;ENSDART00000016582;ENSDART00000055723;ENSDART00000081809;ENSDART00…	ENSDARG00000005808;ENSDARG00000037691;ENSDARG00000037695;ENSDARG00000037700;ENSDARG00000037705;ENSDARG00000058875;ENSDARG00000058909;ENSDARG00000071896;ENSDARG00000071904;ENSDARG00000071905	pcdh2aa1;pcdh2aa15;pcdh2aa3;pcdh2ab1;pcdh2ab2;pcdh2ab3;pcdh2ab5;pcdh2ab6;pcdh2ab8	Acc:NP_001008483];Acc:NP_001008484];Acc:NP_001009585];Acc:NP_001009586];Acc:NP_001009587];Acc:NP_001009588];Acc:NP_001009592];Acc:NP_001009593];Acc:NP_001009595];protocadherin 2 alpha a 1 [Source:RefSeq_peptide;protocadherin 2 alpha a 15 [Source:RefSeq_peptide;protocadherin 2 alpha a 3 [Source:RefSeq_peptide;protocadherin 2 alpha b 1 [Source:RefSeq_peptide;protocadherin 2 alpha b 3 [Source:RefSeq…	493588;493589;493590;493591;493592;493593;493594;493596;493597;493600;493601;573324;791896	ZDB-GENE-041118-1;ZDB-GENE-041118-10;ZDB-GENE-041118-11;ZDB-GENE-041118-12;ZDB-GENE-041118-13;ZDB-GENE-041118-14;ZDB-GENE-041118-15;ZDB-GENE-041118-2;ZDB-GENE-041118-3;ZDB-GENE-041118-4;ZDB-GENE-041118-5;ZDB-GENE-041118-6;ZDB-GENE-041118-7;ZDB-GENE-041118-8;ZDB-GENE-041118-9	pcdh2aa1;pcdh2aa15;pcdh2aa3;pcdh2ab1;pcdh2ab10;pcdh2ab11;pcdh2ab12;pcdh2ab2;pcdh2ab3;pcdh2ab5;pcdh2ab6;pcdh2ab7;pcdh2ab8;pcdh2ab9;pcdh2ac	GO:0004872;GO:0005262;GO:0005509;GO:0006816;GO:0007156;GO:0016020;GO:0019855
dre00130	AB075929;BC163539;BC163541;ENSDART00000106704;NM_001009588	ENSDARG00000071904	pcdh2ab1	Acc:NP_001009588];protocadherin 2 alpha b 1 [Source:RefSeq_peptide	493589;573324	ZDB-GENE-041118-1	pcdh2ab1	GO:0004872;GO:0005262;GO:0005509;GO:0006816;GO:0007156;GO:0016020;GO:0019855
dre00131	AB075930;AB075931;AB075932;AB075933;AB075937;AB075938;AB075939;AY583487;AY583488;BC162233;BC162545;BC163284;BC163307;BC163309;BC163425;BC163430;ENSDART00000054889;ENSDART00000054891;ENSDART00000106705;NM_001008483;NM_001008484;NM_001009589;NM_001009590;NM_001009592;NM_001009596	ENSDARG00000037691;ENSDARG00000037705;ENSDARG00000071905	pcdh2ab2;pcdh2ab3;pcdh2ab5	Acc:NP_001008483];Acc:NP_001008484];Acc:NP_001009592];protocadherin 2 alpha b 3 [Source:RefSeq_peptide;protocadherin 2 alpha b 5 [Source:RefSeq_peptide;protocadherin 2 alpha b2 [Source:RefSeq_peptide	493588;493590;493591	ZDB-GENE-041118-10;ZDB-GENE-041118-2;ZDB-GENE-041118-3;ZDB-GENE-041118-4;ZDB-GENE-041118-8;ZDB-GENE-041118-9	pcdh2ab10;pcdh2ab11;pcdh2ab2;pcdh2ab3;pcdh2ab5;pcdh2ab9	GO:0004872;GO:0005262;GO:0005509;GO:0006816;GO:0007156;GO:0016020;GO:0019855
dre00132	AB075934;AB075935;AB075939;AB075943;BC163287;BC163290;ENSDART00000081870;ENSDART00000081874;NM_001009590;NM_001009593;NM_001009594	ENSDARG00000058909	pcdh2ab6	Acc:NP_001009593];protocadherin 2 alpha b 6 [Source:RefSeq_peptide	493592;493593;791896	ZDB-GENE-041118-10;ZDB-GENE-041118-5;ZDB-GENE-041118-6	pcdh2ab11;pcdh2ab6;pcdh2ab7	GO:0004872;GO:0005262;GO:0005509;GO:0006816;GO:0007156;GO:0016020;GO:0019855
dre00133	AB075936;AB075938;AB075939;AB075940;BC162233;BC162545;BC162593;ENSDART00000050160;ENSDART00000106706;ENSDART00000106707;NM_001009589;NM_001009590;NM_001009591;NM_001009595	ENSDARG00000005808	pcdh2ab8	Acc:NP_001009595];protocadherin 2 alpha b 8 [Source:RefSeq_peptide	493594;493600	ZDB-GENE-041118-10;ZDB-GENE-041118-11;ZDB-GENE-041118-7;ZDB-GENE-041118-9	pcdh2ab10;pcdh2ab11;pcdh2ab12;pcdh2ab8	GO:0004872;GO:0005262;GO:0005509;GO:0006816;GO:0007156;GO:0016020;GO:0019855
dre00134	AB075943
dre00135	AB078927;AF057713;AF210727;AY398333;BC094977;BC165188;ENSDART00000038200;ENSDART00000101695;ENSDART00000101699;NM_131879	ENSDARG00000026039	cyp1a	Acc:NP_571954];cytochrome P450, family 1, subfamily A [Source:RefSeq_peptide	140634	ZDB-GENE-011219-1	cyp1a	GO:0004497;GO:0005506;GO:0005579;GO:0006118;GO:0006725;GO:0006783;GO:0006826;GO:0006879;GO:0009410;GO:0016020;GO:0016491;GO:0016712;GO:0020037;GO:0042221;GO:0046872
dre00136	AB080735;BC163027;BC163034;NM_212865					ZDB-GENE-040628-1	rbm24
dre00137	AB080735;BC163027;BC163034;NM_212865					ZDB-GENE-040628-1	rbm24
dre00138	AB081314;BC045852;BC152659;ENSDART00000062854;NM_182889	ENSDARG00000042824	nfe2l2	Acc:NP_878309];nuclear factor (erythroid-derived 2)-like 2 [Source:RefSeq_peptide	360149	ZDB-GENE-030723-2	nfe2l2	GO:0003677;GO:0003700;GO:0005634;GO:0005667;GO:0006355;GO:0043565;GO:0045893;GO:0046982;GO:0046983
dre00139	AB081315;BC094989;BC117613;ENSDART00000045763;NM_182864	ENSDARG00000016132	keap1	Acc:NP_878284];kelch-like ECH-associated protein 1 [Source:RefSeq_peptide	321837	ZDB-GENE-030131-556	keap1a	GO:0005515
dre00140	AB082517;BC162293;BC162308;ENSDART00000062328;NM_183074	ENSDARG00000042503	ved	Acc:NP_898897];ventrally expressed dharma/bozozok antagonist [Source:RefSeq_peptide	368201	ZDB-GENE-030813-1	ved	GO:0003677;GO:0003700;GO:0005634;GO:0006350;GO:0006353;GO:0006355;GO:0009953;GO:0030528;GO:0031564;GO:0043565;GO:0045449
dre00141	AB084105;AB094118;AJ309303;BC134807;CU458909;ENSDART00000007408;ENSDART00000080914;ENSDART00000080916;NM_178303	ENSDARG00000058115	fgfr2	Acc:NM_178303];fibroblast growth factor receptor 2 (fgfr2), mRNA [Source:RefSeq_dna	352940	ZDB-GENE-030323-1	fgfr2
dre00142	AB084105;AB094118;AJ309303;BC134807;CU458909;NM_178303	ENSDARG00000058115	fgfr2	Acc:NM_178303];fibroblast growth factor receptor 2 (fgfr2), mRNA [Source:RefSeq_dna	352940	ZDB-GENE-030323-1	fgfr2
dre00143	AB084105;AB094118;AJ309303;NM_178303	ENSDARG00000058115	fgfr2	Acc:NM_178303];fibroblast growth factor receptor 2 (fgfr2), mRNA [Source:RefSeq_dna	352940	ZDB-GENE-030323-1	fgfr2
dre00144	AB085188;BC134890;ENSDART00000048985;NM_212831	ENSDARG00000031095	veph	Acc:NP_997996];ventricular zone expressed PH domain protein [Source:RefSeq_peptide	405756	ZDB-GENE-041014-375	veph	GO:0007420;GO:0042471
dre00145	AB085761;AY871211;BC049439;ENSDART00000014252;ENSDART00000099499;NM_178304	ENSDARG00000018508	zdhhc5	Acc:NP_840089];zinc finger, DHHC domain containing 5 [Source:RefSeq_peptide	352941	ZDB-GENE-030407-3	zdhhc5	GO:0008270
dre00146	AB086407;BC095296;ENSDART00000105933;NM_182862	ENSDARG00000071586	tgfbi	Acc:NP_878282];transforming growth factor, beta-induced [Source:RefSeq_peptide	321421;796310;798278	ZDB-GENE-030131-73	tgfbi	GO:0007155
dre00147	AB086625;BC070019;ENSDART00000052444;ENSDART00000105493;ENSDART00000105494;NM_182885	ENSDARG00000036121	pcdh10b	Acc:NP_878305];protocadherin 10b [Source:RefSeq_peptide	360138	ZDB-GENE-030721-4	pcdh10b	GO:0001756;GO:0005262;GO:0005509;GO:0006816;GO:0007156;GO:0016020;GO:0019855;GO:0048339
dre00148	AB086654;BC061709;BC065344;BC155319;ENSDART00000027034;ENSDART00000105525;NM_200842	ENSDARG00000010018	zgc:65890	Acc:Q6P104];Quaking protein B (Quaking-related protein). [Source:Uniprot/SWISSPROT	393815	ZDB-GENE-040426-1462	zgc:65890	GO:0003676;GO:0003723;GO:0005575;GO:0006810;GO:0030154
dre00149	AB086818;BC117639;ENSDART00000004553;ENSDART00000077691;ENSDART00000099948;NM_153654	ENSDARG00000055349	zgc:136733	Acc:NP_705940];hypothetical protein LOC386959 [Source:RefSeq_peptide	386959	ZDB-GENE-031118-112	pknox2	GO:0003677;GO:0003700;GO:0005634;GO:0006350;GO:0006353;GO:0006355;GO:0031564;GO:0043565;GO:0045449
dre00150	AB087185;BC163409;BC163411;ENSDART00000050037;NM_173287	ENSDARG00000038508	chrnb3b	Acc:NP_775394];cholinergic receptor, nicotinic, beta polypeptide 3b [Source:RefSeq_peptide	317643;794670	ZDB-GENE-030102-4	chrnb3b	GO:0004872;GO:0004889;GO:0005216;GO:0005230;GO:0006810;GO:0006811;GO:0016020;GO:0016021;GO:0030594;GO:0045211
dre00151	AB087255;BC163256;ENSDART00000014806;NM_178299	ENSDARG00000016536	npas2	Acc:NP_840084];neuronal PAS domain protein 2 [Source:RefSeq_peptide	352934	ZDB-GENE-030408-3	npas2	GO:0003690;GO:0003700;GO:0004871;GO:0005634;GO:0005667;GO:0006355;GO:0007165;GO:0007623;GO:0009416;GO:0009648;GO:0030528;GO:0045449
dre00152	AB087256;BC162682;ENSDART00000012552;ENSDART00000103116;ENSDART00000103119;NM_178295	ENSDARG00000003631	clock3	Acc:NP_840080];clock homolog 3 [Source:RefSeq_peptide	352927	ZDB-GENE-030408-2	clock3	GO:0003700;GO:0004871;GO:0005634;GO:0005667;GO:0006355;GO:0007165;GO:0007623;GO:0009416;GO:0009648;GO:0030528;GO:0045449
dre00153	AB087257;BC097065;BC134895;ENSDART00000051823;ENSDART00000098259;NM_178300	ENSDARG00000035732	arntl1b	Acc:NP_840085];aryl hydrocarbon receptor nuclear translocator-like 1b [Source:RefSeq_peptide	352935	ZDB-GENE-030408-1	arntl1b	GO:0003677;GO:0003700;GO:0004871;GO:0005634;GO:0005667;GO:0006355;GO:0007165;GO:0009648;GO:0030528;GO:0045449
dre00154	AB088776;AY064213;AY351910;BC093101;BC115224;BC163888;ENSDART00000106638;ENSDART00000106639;ENSDART00000106642;NM_001040326;NM_181497	ENSDARG00000071865	nrp1a	Acc:Q8QFX6];Neuropilin-1a precursor (znrp1). [Source:Uniprot/SWISSPROT	100005652;353246;678573	ZDB-GENE-030519-2	nrp1a	GO:0001525;GO:0001570;GO:0001755;GO:0004872;GO:0005021;GO:0005579;GO:0005786;GO:0007155;GO:0007399;GO:0007411;GO:0007413;GO:0007508;GO:0008045;GO:0009968;GO:0016020;GO:0016021;GO:0030154;GO:0030947;GO:0045765;GO:0048010;GO:0048538;GO:0051216
dre00155	AB089140;BC115151;ENSDART00000063152;NM_212829	ENSDARG00000043011	d4st1	Acc:Q805E5];Carbohydrate sulfotransferase D4ST1 (EC 2.8.2.-) (Dermatan 4- sulfotransferase 1) (D4ST-1) (zD4ST-1). [Source:Uniprot/SWISSPROT	404732	ZDB-GENE-040401-3	d4st1	GO:0005579;GO:0016020;GO:0016021;GO:0016740
dre00156	AB091000;AF544025;BC094986;BC165003;ENSDART00000048581;NM_182870	ENSDARG00000030932	fgf10	Acc:NP_878290];fibroblast growth factor 10 [Source:RefSeq_peptide	359830;795390	ZDB-GENE-030715-1	fgf10a	GO:0008083;GO:0035118
dre00157	AB093587;AY189978;BC094990;BC116572;ENSDART00000030667;NM_181663	ENSDARG00000022987	szl	Acc:NP_858049];sizzled [Source:RefSeq_peptide	353294	ZDB-GENE-030530-1	szl	GO:0005515;GO:0009953;GO:0030514;GO:0048263;GO:0050821
dre00158	AB093588;AB128865;AJ544821;AJ544822;AY135716;BC162493;EF014960;ENSDART00000029823;ENSDART00000029849;NM_207640	ENSDARG00000025607	ifn	Acc:NP_997523];interferon [Source:RefSeq_peptide	360134	ZDB-GENE-030721-3	ifn1	GO:0005125;GO:0005126;GO:0005576;GO:0005615;GO:0006952;GO:0009615;GO:0043330;GO:0046685;GO:0050691;GO:0051607
dre00159	AB093594;AY576993;BC050488;BC067384;BC094969;ENSDART00000023779;NM_201481	ENSDARG00000020008	vcp	Acc:NP_958889];valosin containing protein [Source:RefSeq_peptide	327197	ZDB-GENE-030131-5408	vcp	GO:0000166;GO:0005524;GO:0006810;GO:0016787;GO:0017111
dre00160	AB094785;AB118157;BC062837;ENSDART00000029347;NM_200100	ENSDARG00000022303	hig1	Acc:NP_956394];hypoxia induced gene 1 [Source:RefSeq_peptide	373084;795248	ZDB-GENE-030826-15	hig1
dre00161	AB095292;AB098700;AB098701;AB100685;AB104854;AB116254;BC045925;BC054662;ENSDART00000012875;ENSDART00000098916;NM_131439	ENSDARG00000009875;ENSDARG00000031638	raf1	Acc:NP_571514];Acc:Q7ZZW3];Serine threonine protein kinase raf1 (Fragment). [Source:Uniprot/SPTREMBL;v-raf-1 murine leukemia viral oncogene homolog 1 [Source:RefSeq_peptide	30716	ZDB-GENE-990415-41	raf1	GO:0000166;GO:0004672;GO:0005057;GO:0005524;GO:0006468;GO:0006829;GO:0007165;GO:0007242;GO:0008270;GO:0016301;GO:0016740
dre00162	AB095292;AB098700;AB098701;AB100685;AB104854;AB116254;BC045925;BC054662;ENSDART00000044242;ENSDART00000098194;NM_131439;X81128	ENSDARG00000009875;ENSDARG00000031638	raf1	Acc:NP_571514];Acc:Q7ZZW3];Serine threonine protein kinase raf1 (Fragment). [Source:Uniprot/SPTREMBL;v-raf-1 murine leukemia viral oncogene homolog 1 [Source:RefSeq_peptide	30716	ZDB-GENE-990415-41	raf1	GO:0000166;GO:0004672;GO:0005057;GO:0005524;GO:0006468;GO:0006829;GO:0007165;GO:0007242;GO:0008270;GO:0016301;GO:0016740
dre00163	AB095747;AB104885;AB114633;BC063746;BC097028;ENSDART00000022654;ENSDART00000080307;ENSDART00000105708;ENSDART00000105711;NM_205753	ENSDARG00000020000	sh3bp4	Acc:Q1LVQ2];SH3 domain-binding protein 4. [Source:Uniprot/SWISSPROT	403082	ZDB-GENE-040303-3	sh3bp4	GO:0006897
dre00164	AB096100;BC059195;BC165852;ENSDART00000027616;NM_001014289	ENSDARG00000020377	eif4g2a	Acc:NP_001014311];eukaryotic translation initiation factor 4, gamma 2a [Source:RefSeq_peptide	100007853;323453	ZDB-GENE-030131-2173	eif4g2a	GO:0003723;GO:0003743;GO:0005575;GO:0006446
dre00165	AB096101;BC109409;BC127398;BC151830;ENSDART00000079758;NM_001013443	ENSDARG00000057167	eif4g2b	Acc:NP_001013461];eukaryotic translation initiation factor 4, gamma 2b [Source:RefSeq_peptide	334618	ZDB-GENE-030131-6550	eif4g2b	GO:0003723;GO:0003743;GO:0006446
dre00166	AB096104;BC085517;BC118678;BC134893;ENSDART00000059448;ENSDART00000059451;ENSDART00000059453;NM_182881	ENSDARG00000040614	sol	Acc:NP_878301];solo [Source:RefSeq_peptide	360133	ZDB-GENE-030801-1	sestd1
dre00167	AB097217;BC124140;BC164169;ENSDART00000042963;NM_212824	ENSDARG00000034375	chst11	Acc:Q7T3S3];Carbohydrate sulfotransferase 11 (EC 2.8.2.5) (Chondroitin 4-O- sulfotransferase 1) (Chondroitin 4-sulfotransferase 1) (C4ST-1) (zC4ST-1). [Source:Uniprot/SWISSPROT	404232	ZDB-GENE-040315-1	chst11	GO:0005579;GO:0016020;GO:0016021;GO:0016740;GO:0047756
dre00168	AB097825;BC099984;CU468751;ENSDART00000058831;NM_194392	ENSDARG00000040216	tpbgl	Acc:NP_919373];trophoblast glycoprotein-like [Source:RefSeq_peptide	373095	ZDB-GENE-030827-4	tpbgl	GO:0005515;GO:0008150
dre00169	AB097826;AY193833;BC115272;BC124066;BC129494;BC139863;ENSDART00000003314;ENSDART00000100539	ENSDARG00000002403	nusap1	Acc:A5D6S5];Hypothetical protein (Fragment). [Source:Uniprot/SPTREMBL	567446	ZDB-GENE-030827-5	nusap1	GO:0005730;GO:0005876;GO:0008017;GO:0008150
dre00170	AB097827;AY338748;BC094980;BC116567;ENSDART00000024283;ENSDART00000103691;NM_194371	ENSDARG00000010124	sp5l	Acc:NP_919352];Sp5 transcription factor-like [Source:RefSeq_peptide	324261	ZDB-GENE-030131-2981	sp5l	GO:0001707;GO:0003676;GO:0005622;GO:0006829;GO:0007498;GO:0008270;GO:0009952;GO:0016055;GO:0030902;GO:0030903;GO:0035121;GO:0045449;GO:0046872;GO:0048332
dre00171	AB097828;BC092919;BC164077;ENSDART00000004071;NM_194390	ENSDARG00000008333	znfl2a	Acc:NP_919371];zinc finger-like gene 2 [Source:RefSeq_peptide	373087	ZDB-GENE-030828-7	znfl2a	GO:0003676;GO:0005622;GO:0005634;GO:0006350;GO:0006353;GO:0006355;GO:0006829;GO:0008270;GO:0031564;GO:0046872
dre00172	AB097829;BC081649;BC154217;ENSDART00000081763;NM_001110127	ENSDARG00000058818	rbm38	Acc:NP_919356];RNA-binding region containing protein 1 [Source:RefSeq_peptide	100006248;333991	ZDB-GENE-030131-5923	rbm38	GO:0000166;GO:0003676
dre00173	AB097830;AB158461;BC062387;BC065599;ENSDART00000023040;NM_194400	ENSDARG00000019335	hes6	Acc:NP_919381];hairy and enhancer of split 6 [Source:RefSeq_peptide	373116	ZDB-GENE-030828-5	hes6	GO:0001756;GO:0003677;GO:0005634;GO:0006355;GO:0016564;GO:0017053;GO:0030528;GO:0045449;GO:0045892;GO:0046982
dre00174	AB097831;AY193827;BC091653;ENSDART00000057053;NM_205587	ENSDARG00000039070	si:dkey-119m7.4	Acc:NP_991150];hypothetical protein LOC560629 isoform 2 [Source:RefSeq_peptide	100008335;560629	ZDB-GENE-081007-2	im:7138239
dre00175	AB097832;BC162739;ENSDART00000055260;NM_194389	ENSDARG00000037914	znfl1	Acc:NP_919370];zinc finger-like gene 1 [Source:RefSeq_peptide	100000560;100002534;100005804;373086;792757;793437;794956;795031;795244;796596;797066;797638;797704;797710;797777;798847;799877	ZDB-GENE-030828-6	znfl1	GO:0003676;GO:0008270
dre00176	AB098074;AB110096;AB110445;AF422806;AY272050;BC047835;BC077133;ENSDART00000040405;ENSDART00000090972;ENSDART00000100974;NM_182865	ENSDARG00000006766	snd1	Acc:Q7ZT42];Staphylococcal nuclease domain-containing protein 1 (p100 co- activator) (100 kDa coactivator) (4SNc-Tudor domain protein). [Source:Uniprot/SWISSPROT	324404	ZDB-GENE-030131-3124	snd1	GO:0003676;GO:0004518;GO:0005737
dre00177	AB099697;AB175671;AY217729;AY706754;BC162304;ENSDART00000066780;ENSDART00000082369;NM_001005603	ENSDARG00000045413	gcm2	Acc:NP_001005603];glial cells missing homolog 2 [Source:RefSeq_peptide	449615	ZDB-GENE-050127-1	gcm2	GO:0003677;GO:0003700;GO:0005634;GO:0006355;GO:0009887
dre00178	AB100034;BC153877;BC155564;NM_001111176	ENSDARG00000040815	zgc:56201	Acc:Q58A48];Tsukushi precursor (Z-TSK) (Leucine-rich repeat-containing protein 54). [Source:Uniprot/SWISSPROT	325958	ZDB-GENE-030131-4683;ZDB-GENE-030131-5478	zgc:165539;zgc:56201	GO:0005515;GO:0005786;GO:0009968
dre00179	AB100034;BC047843;CU468770;ENSDART00000059826;NM_199733	ENSDARG00000040815	zgc:56201	Acc:Q58A48];Tsukushi precursor (Z-TSK) (Leucine-rich repeat-containing protein 54). [Source:Uniprot/SWISSPROT	325958	ZDB-GENE-030131-4683	zgc:56201	GO:0005515;GO:0005786;GO:0009968
dre00180	AB100171;BC163345;BC163362;ENSDART00000057885;ENSDART00000102029;NM_182856	ENSDARG00000039615	fgf17a	Acc:Q805B2];Fibroblast growth factor 17a precursor (FGF-17a). [Source:Uniprot/SWISSPROT	65089;791451	ZDB-GENE-010122-1	fgf8b	GO:0005104;GO:0005786;GO:0007389;GO:0007399;GO:0008083;GO:0008283;GO:0008543;GO:0009968;GO:0030154;GO:0030917
dre00181	AB106357;AB106358;AY551927;BC162536;BC163603;ENSDART00000049695;ENSDART00000065542;ENSDART00000083424;NM_001001501	ENSDARG00000000943	dzip1	Acc:Q7T019];Zinc finger protein Dzip1 (DAZ-interacting protein 1 homolog) (Iguana protein). [Source:Uniprot/SWISSPROT	402875	ZDB-GENE-040526-1	dzip1	GO:0003676;GO:0005622;GO:0005737;GO:0006607;GO:0006829;GO:0007368;GO:0008270;GO:0008589;GO:0035050;GO:0046872
dre00182	AB108827;BC050520;ENSDART00000047728;NM_206888	ENSDARG00000030759	melk	Acc:NP_996771];maternal embryonic leucine zipper kinase [Source:RefSeq_peptide	100006590;30724	ZDB-GENE-990603-5	melk	GO:0000166;GO:0004672;GO:0004674;GO:0005524;GO:0006468;GO:0008016;GO:0016301;GO:0016740;GO:0048821
dre00183	AB110416;BC162222;ENSDART00000052992;NM_001128770;NM_212969	ENSDARG00000036471	cha	Acc:NP_998134];charon [Source:RefSeq_peptide	406203;791454	ZDB-GENE-040421-2	cha	GO:0001706;GO:0001707;GO:0005515;GO:0007368;GO:0009968;GO:0010084;GO:0035050
dre00184	AB110459;BC090828;BC165356;ENSDART00000043292;NM_212805	ENSDARG00000033352	smtnl	Acc:NP_997970];smoothelin, like [Source:RefSeq_peptide	399690;558339;798166	ZDB-GENE-040212-1	smtnl	GO:0003779;GO:0043009
dre00185	AB112073;AY515850;DQ015975;ENSDART00000060949;ENSDART00000100188;NM_001039460	ENSDARG00000041572	zfpm1	Acc:P60622];Zinc finger protein FOG1 (Friend of Gata1) (Zinc finger protein multitype 1) (Fragment). [Source:Uniprot/SWISSPROT	407655	ZDB-GENE-050419-238	zfpm1	GO:0001947;GO:0003676;GO:0003677;GO:0005515;GO:0005622;GO:0006350;GO:0006353;GO:0006355;GO:0006829;GO:0008270;GO:0031564;GO:0046872
dre00186	AB113301;ENSDART00000051666	ENSDARG00000005786	ppm1f	Acc:A2BE49];Novel protein similar to vertebrate protein phosphatase 1F (PP2C domain containing) (PPM1F). [Source:Uniprot/SPTREMBL	553757;558228	ZDB-GENE-051128-2	ppm1f	GO:0003824;GO:0004722;GO:0006470;GO:0008287;GO:0016301
dre00187	AB113302;BC162507;ENSDART00000063551;NM_001020518	ENSDARG00000026499	ppm1e	Acc:NP_001018354];Ca/calmodulin-dependent protein kinase phosphatase-N [Source:RefSeq_peptide	100008317;553417	ZDB-GENE-070326-2	ppm1e	GO:0005634;GO:0016311
dre00188	AB113402;AB115748;AB118027;AB125104;AB125105;BC162198;ENSDART00000023894;ENSDART00000048391;ENSDART00000081175;ENSDART00000102222;NM_205744	ENSDARG00000017661	braf	Acc:NP_991307];v-raf murine sarcoma viral oncogene homolog B1 [Source:RefSeq_peptide	403065	ZDB-GENE-040805-1	braf	GO:0000166;GO:0004672;GO:0004674;GO:0004713;GO:0005057;GO:0005524;GO:0006468;GO:0006829;GO:0007165;GO:0007242;GO:0008270;GO:0016301;GO:0016740
dre00189	AB115748					ZDB-GENE-040805-1	braf
dre00190	AB117960;AB242330;AY316135;BC092845;BC155138;ENSDART00000075617;NM_001001811	ENSDARG00000053569	sox3	Acc:Q6EJB7];Transcription factor Sox-3. [Source:Uniprot/SWISSPROT	30529;556845	ZDB-GENE-980526-333	sox3	GO:0003677;GO:0003700;GO:0006350;GO:0006353;GO:0006355;GO:0031564;GO:0051091
dre00191	AB119257;BC162605;ENSDART00000012522;ENSDART00000099132;NM_214688	ENSDARG00000009401	vcanb	Acc:NP_999853];versican b [Source:RefSeq_peptide	323465;792018	ZDB-GENE-030131-2185	vcanb	GO:0001501;GO:0001957;GO:0005509;GO:0005529;GO:0005540;GO:0005575;GO:0007155
dre00192	AB119258;BC091887;ENSDART00000005288	ENSDARG00000035891	agc1	Acc:Q75ZI2];Aggrecan (Fragment). [Source:Uniprot/SPTREMBL	497505	ZDB-GENE-050208-221	agc1	GO:0005529;GO:0005575;GO:0008150
dre00193	AB120005;AB121665;AB121972;BC088382;ENSDART00000076687;ENSDART00000076696;ENSDART00000098560;NM_205743	ENSDARG00000054533	zgc:92074	Acc:NP_991306];serine/threonine protein kinase ARAF [Source:RefSeq_peptide	403063	ZDB-GENE-050102-2	zgc:92074	GO:0000166;GO:0004672;GO:0004674;GO:0005057;GO:0005524;GO:0005575;GO:0006468;GO:0006829;GO:0007165;GO:0007242;GO:0008270;GO:0016301;GO:0016740
dre00194	AB120372;BC090405;ENSDART00000015391;NM_207064	ENSDARG00000019342	chrnd	Acc:NP_996947];cholinergic receptor, nicotinic, delta polypeptide [Source:RefSeq_peptide	404273	ZDB-GENE-030131-6665	chrnd	GO:0004872;GO:0004889;GO:0005216;GO:0005230;GO:0005886;GO:0005892;GO:0006810;GO:0006811;GO:0015464;GO:0016020;GO:0016021;GO:0030239;GO:0030594;GO:0045211
dre00195	AB120759;BC098514;ENSDART00000035992;NM_205686	ENSDARG00000002396	cry-dash	Acc:Q4KML2];Cryptochrome DASH (Protein CRY-DASH) (zCRY-DASH). [Source:Uniprot/SWISSPROT	402986	ZDB-GENE-040617-2	cry-dash	GO:0000719;GO:0003684;GO:0003904;GO:0003913;GO:0006281;GO:0018298;GO:0050660
dre00196	AB121758;BC129149;ENSDART00000002085;ENSDART00000046713;NM_213548	ENSDARG00000012697	nkx1.2lb	Acc:NP_998713];NK1 transcription factor related 2-like,b [Source:RefSeq_peptide	407077	ZDB-GENE-040615-2	nkx1.2lb	GO:0003677;GO:0003700;GO:0005634;GO:0006355;GO:0043565;GO:0045449
dre00197	AB122017;BC162067;BC162078;ENSDART00000049007;NM_213547	ENSDARG00000028786	NP_998712.1	Acc:NP_998712];chondroitin 4-sulfotransferase-2 [Source:RefSeq_peptide	407076	ZDB-GENE-081022-11;ZDB-GENE-081022-13	zgc:193508;zgc:193523
dre00198	AB122025;AF395831;AY196176;AY196177;BC162312;BC162336;ENSDART00000101714;NM_212807	ENSDARG00000069737	pou4f2	Acc:NP_997972];POU domain, class 4, transcription factor 2 [Source:RefSeq_peptide	100003202;402816	ZDB-GENE-040401-1	pou4f2	GO:0003677;GO:0003700;GO:0005634;GO:0006355;GO:0007420;GO:0043565;GO:0045449
dre00199	AB124553;AY681353;BC076449;BC134025;ENSDART00000058980;NM_001045087	ENSDARG00000040306	otomp	Acc:NP_001038552];otolith matrix protein [Source:RefSeq_peptide	565818	ZDB-GENE-040709-1	otomp	GO:0005576;GO:0006826;GO:0006879;GO:0008199
dre00200	AB124554;ENSDART00000019236;NM_001099741	ENSDARG00000001771	otol1	Acc:Q60HI2];Otolin-1 (Fragment). [Source:Uniprot/SPTREMBL	557056	ZDB-GENE-050707-1	otol1a	GO:0005737;GO:0006817;GO:0030574
dre00201	AB125219;AY616134;BC162621;ENSDART00000079832;NM_214795	ENSDARG00000057239	tph2	Acc:NP_999960];tryptophan hydroxylase 2 (tryptophan 5-monooxygenase) [Source:RefSeq_peptide	407712	ZDB-GENE-040624-4	tph2	GO:0004497;GO:0004510;GO:0005506;GO:0005575;GO:0008152;GO:0009072;GO:0016597;GO:0042427
dre00202	AB126260;BC162757;ENSDART00000098357;NM_001001591	ENSDARG00000068143	slc39a6	Acc:NP_001001591];solute carrier family 39 (zinc transporter), member 6 [Source:RefSeq_peptide	324303;795940	ZDB-GENE-030131-3023	slc39a6	GO:0001837;GO:0005385;GO:0005887;GO:0006829;GO:0016020;GO:0030001;GO:0042074;GO:0046873
dre00203	AB126325;BC125907;BC162274;ENSDART00000017098;ENSDART00000087066;ENSDART00000087071;NM_001077786;NM_203421	ENSDARG00000061219	postn	Acc:NP_981966];periostin [Source:RefSeq_peptide	337176;777739;791950;791951	ZDB-GENE-030131-9120	postn	GO:0003674;GO:0005575;GO:0007155;GO:0008150;GO:0016203
dre00204	AB127939;CU458953;ENSDART00000021074;ENSDART00000047499;ENSDART00000103372;NM_001083813	ENSDARG00000016736	bcan	Acc:NP_001077282];brevican [Source:RefSeq_peptide	334113	ZDB-GENE-030131-6045	bcan
dre00205	AB127940;ENSDART00000097691	ENSDARG00000067820				ZDB-GENE-051230-1	ncanl
dre00206	AB128034;BC054678;BC066483;ENSDART00000037426;NM_201001	ENSDARG00000025383	arl2bp	ADP-ribosylation factor-like protein 2-binding protein (ARF-like 2- binding protein). [Source:Uniprot/SWISSPROT;Acc:Q7SYL1]	393976	ZDB-GENE-040426-1604	arl2bp
dre00207	AB154207;BC162459;ENSDART00000077647;ENSDART00000077656;NM_001004123	ENSDARG00000055302;ENSDARG00000055309	grid2	Acc:Q68Y21];Acc:Q7T142];Glutamate receptor delta-2 subunit precursor (GluR delta-2). [Source:Uniprot/SWISSPROT;Novel protein similar to human ionotropic glutamate receptor delta 2 (GRID2) (Fragment). [Source:Uniprot/SPTREMBL	448841	ZDB-GENE-040913-1	grid2	GO:0004872;GO:0004970;GO:0005216;GO:0005234;GO:0005579;GO:0005786;GO:0005887;GO:0006810;GO:0006811;GO:0009968;GO:0016020;GO:0016021;GO:0035235
dre00208	AB158361;ENSDART00000034387;NM_212864	ENSDARG00000024211	ifng1-2	Acc:NP_998029];interferon, gamma [Source:RefSeq_peptide	405790	ZDB-GENE-040629-1	ifng1-2	GO:0005133;GO:0005576;GO:0006955;GO:0009615
dre00209	AB159648;AY551077;AY894989;BC162932;BC162952;ENSDART00000076420;ENSDART00000098825;ENSDART00000098826;NM_001025167	ENSDARG00000068365	lmx1b.1	Acc:NP_001020338];LIM homeobox transcription factor 1, beta 1 [Source:RefSeq_peptide	100004860;554360	ZDB-GENE-050114-2;ZDB-GENE-050414-1	lmx1b;lmx1b.1	GO:0003677;GO:0003700;GO:0005634;GO:0006355;GO:0006829;GO:0008270;GO:0030917;GO:0043565;GO:0045449;GO:0046872
dre00210	AB160956;AB160957;BC162555;ENSDART00000048285;NM_001009585	ENSDARG00000037695	pcdh2aa1	Acc:NP_001009585];protocadherin 2 alpha a 1 [Source:RefSeq_peptide	493596	ZDB-GENE-041118-13	pcdh2aa1	GO:0005262;GO:0005509;GO:0006816;GO:0007156;GO:0016020;GO:0019855
dre00211	AB160958;AB160959;ENSDART00000106699	ENSDARG00000071896;ENSDARG00000071898	pcdh2aa3	Acc:NP_001009587];protocadherin 2 alpha a 3 [Source:RefSeq_peptide	493597	ZDB-GENE-041118-14	pcdh2aa3	GO:0005262;GO:0005509;GO:0006816;GO:0007156;GO:0016020;GO:0019855
dre00212	AB160958;AB160959;ENSDART00000054897;NM_001009587	ENSDARG00000071896	pcdh2aa3	Acc:NP_001009587];protocadherin 2 alpha a 3 [Source:RefSeq_peptide	493597	ZDB-GENE-041118-14	pcdh2aa3	GO:0005262;GO:0005509;GO:0006816;GO:0007156;GO:0016020;GO:0019855
dre00213	AB160960;ENSDART00000081888	ENSDARG00000037700;ENSDARG00000071902	pcdh2aa15	Acc:NP_001009586];protocadherin 2 alpha a 15 [Source:RefSeq_peptide	493601	ZDB-GENE-041118-15	pcdh2aa15	GO:0005262;GO:0005509;GO:0006816;GO:0007156;GO:0016020;GO:0019855
dre00214	AB160960;ENSDART00000054902;NM_001009586	ENSDARG00000037700	pcdh2aa15	Acc:NP_001009586];protocadherin 2 alpha a 15 [Source:RefSeq_peptide	493601	ZDB-GENE-041118-15	pcdh2aa15	GO:0005262;GO:0005509;GO:0006816;GO:0007156;GO:0016020;GO:0019855
dre00215	AB160961;AB160962;AB160963;AB160964;AB160965;AB160966;AB160967;AB160968;AB160969;AB160970;AB160971;AB160972;AB160973;AB160974;AB160975;AB160976;AY576933;AY576935;AY576936;AY576943;AY576944;AY576946;AY576949;AY576953;AY576954;AY576955;AY576956;AY576957;AY576958;AY576959;AY576960;AY576961;AY576962;AY576963;AY576965;AY576966;AY576967;AY576971;AY576972;BC066125;BC107998;BC152488;BC162450;BC162461;BC1…	ENSDARG00000043951;ENSDARG00000057514;ENSDARG00000057519;ENSDARG00000062608;ENSDARG00000067674;ENSDARG00000067675;ENSDARG00000069223	LOC100005215;pcdh1g1;pcdh1g2;pcdh1g3;pcdh1g32;pcdh1g9;pcdh1gb2	Acc:NP_001012676];Acc:NP_001018640];Acc:NP_001018871];Acc:NP_001018872];Acc:NP_001019280];Acc:NP_001019297];protocadherin 1 gamma 1 [Source:RefSeq_peptide;protocadherin 1 gamma 2 [Source:RefSeq_peptide;protocadherin 1 gamma 3 [Source:RefSeq_peptide;protocadherin 1 gamma 30 [Source:RefSeq_peptide;protocadherin 1 gamma 9 [Source:RefSeq_peptide;protocadherin 1 gamma b 2 [Source:RefSeq_peptide	100003505;100003684;100003738;100004234;100004292;100004522;100004570;100004615;100004820;100004981;100005020;100005072;100005168;100005215;100008326;323975;503571;503572;503573;553983;553986;553987;553997;554005;554012;554013;554014;554015;554016	ZDB-GENE-030131-2695;ZDB-GENE-041118-16;ZDB-GENE-041118-17;ZDB-GENE-041118-18;ZDB-GENE-041118-19;ZDB-GENE-050608-1;ZDB-GENE-050608-2;ZDB-GENE-050608-3;ZDB-GENE-050609-13;ZDB-GENE-050609-21;ZDB-GENE-050609-22;ZDB-GENE-050609-23;ZDB-GENE-050609-24;ZDB-GENE-050609-25;ZDB-GENE-050609-5;ZDB-GENE-050609-7;ZDB-GENE-071004-76	pcdh1g1;pcdh1g11;pcdh1g18;pcdh1g2;pcdh1g22;pcdh1g26;pcdh1g29;pcdh1g3;pcdh1g30;pcdh1g31;pcdh1g32;pcdh1g9;pcdh1gb2;pcdh1gb9;pcdh1gc5;pcdh1gc6;zgc:162322	GO:0004190;GO:0005262;GO:0005509;GO:0005515;GO:0006508;GO:0006816;GO:0007156;GO:0016020;GO:0019855
dre00216	AB167077;BC110086;ENSDART00000056663;ENSDART00000090910;NM_001037576	ENSDARG00000038799	zgc:123199	Acc:NP_001032665];hypothetical protein LOC641578 [Source:RefSeq_peptide	641578	ZDB-GENE-051127-49	syn2b	GO:0003824;GO:0005524;GO:0007269;GO:0008021
dre00217	AB167077;BC075998;NM_001002597	ENSDARG00000045945	syn2	Acc:NP_001002597];synapsin II [Source:RefSeq_peptide	436870	ZDB-GENE-040718-341	syn2a	GO:0003824;GO:0005524;GO:0007269;GO:0008021
dre00218	AB167511;BC142597;BC163127;ENSDART00000017654;NM_001007790	ENSDARG00000008877	hapln1a	Acc:NP_001007791];hyaluronan and proteoglycan link protein 1 [Source:RefSeq_peptide	493635	ZDB-GENE-050302-175	hapln1a	GO:0004553;GO:0005540;GO:0005975;GO:0007155
dre00219	AB167540;BC163141;BC163157;ENSDART00000022410;NM_001002045	ENSDARG00000018109	mafg1	Acc:NP_001002045];v-maf musculoaponeurotic fibrosarcoma oncogene family, protein g (avian), 1 [Source:RefSeq_peptide	405877;415134	ZDB-GENE-040624-7	mafg1	GO:0003677;GO:0003700;GO:0005634;GO:0005667;GO:0006355;GO:0043565;GO:0045893;GO:0046982;GO:0046983
dre00220	AB167541;BC067680;ENSDART00000046179;NM_212941	ENSDARG00000018109;ENSDARG00000030791	mafg1	Acc:NP_001002045];Acc:O15525];Transcription factor MafG (V-maf musculoaponeurotic fibrosarcoma oncogene homolog G) (hMAF). [Source:Uniprot/SWISSPROT;v-maf musculoaponeurotic fibrosarcoma oncogene family, protein g (avian), 1 [Source:RefSeq_peptide	405877;415134	ZDB-GENE-040426-2403;ZDB-GENE-040624-7	mafg1;mafg2	GO:0003677;GO:0003700;GO:0005634;GO:0005667;GO:0006355;GO:0043565;GO:0045893;GO:0046982;GO:0046983
dre00221	AB167542;BC096990;ENSDART00000049887;NM_001002044	ENSDARG00000033709	mafk	Acc:NP_001002044];v-maf musculoaponeurotic fibrosarcoma oncogene homolog K [Source:RefSeq_peptide	415133	ZDB-GENE-040624-9	mafk	GO:0003677;GO:0003700;GO:0005634;GO:0005667;GO:0006351;GO:0006355;GO:0043565;GO:0045893;GO:0046982;GO:0046983
dre00222	AB167543;BC053121;ENSDART00000044860;NM_200336	ENSDARG00000028957	maff	Acc:NP_956630];v-maf musculoaponeurotic fibrosarcoma oncogene homolog f [Source:RefSeq_peptide	393307	ZDB-GENE-040426-1280	maff	GO:0003677;GO:0003700;GO:0005634;GO:0005667;GO:0006355;GO:0043565;GO:0045893;GO:0046982;GO:0046983
dre00223	AB175327;ENSDART00000099373	ENSDARG00000068645	A2CEN2_DANRE	Acc:A2CEN2];Tol2 transposon-derived gene trap locus 4A (Fragment). [Source:Uniprot/SPTREMBL		ZDB-GENE-040723-4	t2gtl4a
dre00224	AB175328					ZDB-GENE-041024-9	prrc1
dre00225	AB175329					ZDB-GENE-040723-6	t2gtl56
dre00226	AB175330;BC078408;BC163972;ENSDART00000013434;NM_001007291	ENSDARG00000013063	oxct1	3-oxoacid CoA transferase 1 [Source:RefSeq_peptide;Acc:NP_001007292]	100001232;442923	ZDB-GENE-040723-3	oxct1a	GO:0008152;GO:0008410;GO:0016740
dre00227	AB175331					ZDB-GENE-040723-2	gna12l
dre00228	AB175332					ZDB-GENE-040723-8	nrip1a
dre00229	AB175333					ZDB-GENE-980526-532	hoxc3a
dre00230	AB175333					ZDB-GENE-980526-532	hoxc3a
dre00231	AB175334;AB235417;BC091836;ENSDART00000081841;ENSDART00000092257	ENSDARG00000058892;ENSDARG00000063257	A2BE85_DANRE;LOC793343	Acc:A2BE85];Novel protein similar to vertebrate centrosomal protein 170kDa (CEP170) (Fragment). [Source:Uniprot/SPTREMBL	556542;566358;566541;793343	ZDB-GENE-050309-106	cep170l
dre00232	AB175620;BC139601;BC162603;BC162606;ENSDART00000032268;NM_001098188	ENSDARG00000022670	he2	Acc:NP_001091658];hypothetical protein LOC792176 [Source:RefSeq_peptide	407075;792176	ZDB-GENE-040518-1	he2	GO:0006508;GO:0008237;GO:0008270;GO:0008533
dre00233	AB175621;BC133961;ENSDART00000018432;ENSDART00000080335;NM_213635	ENSDARG00000019122	he1	Acc:NP_998800];hatching enzyme 1 [Source:RefSeq_peptide	407971;792177	ZDB-GENE-021211-3	he1a	GO:0006508;GO:0008237;GO:0008270;GO:0008533
dre00234	AB175679;AY275669;BC095580;BC163919;ENSDART00000067292;NM_212950	ENSDARG00000045775	pth1	Acc:NP_998115];parathyroid hormone 1 [Source:RefSeq_peptide	405886	ZDB-GENE-040623-1	pth1a	GO:0005179;GO:0005576;GO:0007595
dre00235	AB178533;AY737278;BC085636;ENSDART00000043932;NM_001007029	ENSDARG00000020574	atp2a1	ATPase, Ca++ transporting, cardiac muscle, fast twitch 1 [Source:RefSeq_peptide;Acc:NP_001007030]	260440	ZDB-GENE-020905-1	atp2a1	GO:0003824;GO:0005388;GO:0005524;GO:0006810;GO:0006812;GO:0006816;GO:0006874;GO:0006937;GO:0008152;GO:0009612;GO:0015662;GO:0015992;GO:0016020;GO:0016021;GO:0016820;GO:0045932
dre00236	AB178827;BC090546;BC124089;BC162854;BC162880;ENSDART00000058793;NM_001037704	ENSDARG00000040192	zgc:112953	Acc:NP_001032793];hypothetical protein LOC571299 [Source:RefSeq_peptide	571299	ZDB-GENE-050320-129	zgc:112953	GO:0003674;GO:0005575;GO:0008150
dre00237	AB180735;BC095819;BC165896;ENSDART00000005382;NM_001012386	ENSDARG00000013576	gadd45bl	Acc:NP_001012386];growth arrest and DNA-damage-inducible, beta like [Source:RefSeq_peptide	497646	ZDB-GENE-050223-1	gadd45bl	GO:0001756
dre00238	AB180736;AY714220;BC059472;BC095628;BC164931;ENSDART00000036939;NM_213031	ENSDARG00000027744	gadd45b	Acc:NP_998196];growth arrest and DNA-damage-inducible, beta [Source:RefSeq_peptide	406304	ZDB-GENE-040426-1971	gadd45b	GO:0001756;GO:0046686;GO:0051597
dre00239	AB180839;AB303425;AF489105;BC092818;BC164837;ENSDART00000028232;ENSDART00000054094;ENSDART00000105309;NM_212828	ENSDARG00000027491	uros	Acc:NP_997993];uroporphyrinogen III synthase [Source:RefSeq_peptide	404731	ZDB-GENE-040323-2	uros	GO:0004852;GO:0006779;GO:0006783
dre00240	AB180840;BC109427;BC154348;ENSDART00000030714;NM_001039979	ENSDARG00000025200	zgc:123252	Acc:NP_001035068];hypothetical protein LOC664750 [Source:RefSeq_peptide	100007841;664750	ZDB-GENE-051120-90	ppox	GO:0004729;GO:0005575;GO:0006118;GO:0006779;GO:0016491
dre00241	AB180841;BC124459;ENSDART00000089172;NM_001040094	ENSDARG00000062025	cpox	Acc:NP_001035183];coproporphyrinogen oxidase [Source:RefSeq_peptide	321294	ZDB-GENE-030131-9884	cpox	GO:0004109;GO:0006779;GO:0042541
dre00242	AB180939;BC108004;ENSDART00000040275;NM_001012387	ENSDARG00000031438	kcnj11l	Acc:NP_001012387];potassium inwardly-rectifying channel, subfamily J, member 11, like [Source:RefSeq_peptide	497647	ZDB-GENE-050222-2	kcnj11l	GO:0005242;GO:0005267;GO:0005622;GO:0005886;GO:0006810;GO:0006813;GO:0016020;GO:0016021;GO:0019870;GO:0030955
dre00243	AB180940;AB231938;BC163553;ENSDART00000073586	ENSDARG00000051879	abcc8	Acc:Q2HX27];Sulfonylurea receptor subunit 1 (Fragment). [Source:Uniprot/SPTREMBL		ZDB-GENE-050517-22	abcc8	GO:0004872;GO:0005524;GO:0006810;GO:0016021;GO:0042626
dre00244	AB181236;BC095219;ENSDART00000048675;NM_001002306	ENSDARG00000020015	mrps33	Acc:NP_001002306];mitochondrial ribosomal protein S33 [Source:RefSeq_peptide	432383	ZDB-GENE-040715-6	mrps33
dre00245	AB182999;BC114233;BC163218;ENSDART00000078284;NM_001020782	ENSDARG00000055883	zgc:136628	Acc:NP_001035131];hypothetical protein LOC677745 [Source:RefSeq_peptide	553953;570499;677745	ZDB-GENE-060331-93	dmc1	GO:0000166;GO:0003677;GO:0005524;GO:0005622;GO:0005634;GO:0006259;GO:0007131;GO:0008094;GO:0017111
dre00246	AB183001;ENSDART00000056761;NM_001007107	ENSDARG00000038878	il12a	Acc:NP_001007108];interleukin 12a [Source:RefSeq_peptide	445410	ZDB-GENE-060724-1	il12a	GO:0005143;GO:0005576;GO:0006955;GO:0008083
dre00247	AB183002;BC121764;BC164577;ENSDART00000047524;NM_001007108	ENSDARG00000033727	zgc:152789	Acc:NP_001007109];interleukin 12B [Source:RefSeq_peptide	445373	ZDB-GENE-050525-3	il12ba	GO:0003674;GO:0005575;GO:0008150
dre00248	AB183385;BC142603;ENSDART00000013868;ENSDART00000042358;ENSDART00000104479;ENSDART00000104481;NM_001098755	ENSDARG00000016480	slc17a7	Acc:NP_001092225];hypothetical protein LOC795293 [Source:RefSeq_peptide	494491;795293	ZDB-GENE-050105-5	slc17a7	GO:0003674;GO:0005575;GO:0008150
dre00249	AB183386;BC107514;BC162508;ENSDART00000052490;ENSDART00000099890;ENSDART00000099894;NM_001005321;NM_001005398;NM_001128821	ENSDARG00000036150;ENSDARG00000041150	slc17a6	Acc:NP_001005398];solute carrier family 17 (sodium-dependent inorganic phosphate cotransporter), member 6 isoform 2 [Source:RefSeq_peptide	368650	ZDB-GENE-030616-554	slc17a6	GO:0005215;GO:0005579;GO:0006810;GO:0016020;GO:0016021
dre00250	AB183386;BC107514;BC162508;ENSDART00000099869;ENSDART00000099871;ENSDART00000099872;NM_001005321;NM_001005398;NM_001128821	ENSDARG00000036150;ENSDARG00000041150	slc17a6	Acc:NP_001005398];solute carrier family 17 (sodium-dependent inorganic phosphate cotransporter), member 6 isoform 2 [Source:RefSeq_peptide	368650	ZDB-GENE-030616-554	slc17a6	GO:0005215;GO:0005579;GO:0006810;GO:0016020;GO:0016021
dre00251	AB183387;ENSDART00000003494;NM_001009982	ENSDARG00000001127	slc17a6l	Acc:NP_001009982];solute carrier family 17 (sodium-dependent inorganic phosphate cotransporter), member 6 like [Source:RefSeq_peptide	494492;794587	ZDB-GENE-050105-4	slc17a6l	GO:0005215;GO:0005579;GO:0006810;GO:0016020;GO:0016021
dre00252	AB183388;DQ005477;DQ005478;DQ005479;ENSDART00000050309;ENSDART00000077462;ENSDART00000098818;ENSDART00000098819;NM_001030073	ENSDARG00000018534	slc6a9	Acc:NP_001025244];solute carrier family 6 (neurotransmitter transporter, glycine), member 9 [Source:RefSeq_peptide	494490	ZDB-GENE-050105-3	slc6a9	GO:0005283;GO:0005328;GO:0005887;GO:0006836;GO:0007626;GO:0015187;GO:0015816;GO:0016020
dre00253	AB183389;BC107611;BC162099;ENSDART00000047257;ENSDART00000102209;NM_001009557	ENSDARG00000015880;ENSDARG00000067964	slc6a5	Acc:NP_001009557];solute carrier family 6 (neurotransmitter transporter, glycine), member 5 [Source:RefSeq_peptide	494450;572813	ZDB-GENE-050105-2	slc6a5	GO:0005328;GO:0005887;GO:0006810;GO:0006836;GO:0008152;GO:0015293;GO:0016020;GO:0016021;GO:0016855
dre00254	AB183389;BC107611;BC162099;ENSDART00000088955;ENSDART00000097982	ENSDARG00000015880;ENSDARG00000067964	slc6a5	Acc:NP_001009557];solute carrier family 6 (neurotransmitter transporter, glycine), member 5 [Source:RefSeq_peptide	494450;572813	ZDB-GENE-050105-2	slc6a5	GO:0005328;GO:0005887;GO:0006810;GO:0006836;GO:0008152;GO:0015293;GO:0016020;GO:0016021;GO:0016855
dre00255	AB183390;AF017266;AF042374;BC047851;ENSDART00000003008;NM_194419	ENSDARG00000010744;ENSDARG00000027419	GAD1 (1 of 2);gad1	Acc:O93276];Acc:Q99259];Glutamate decarboxylase (EC 4.1.1.15) (Fragment). [Source:Uniprot/SPTREMBL;Glutamate decarboxylase 1 (EC 4.1.1.15) (Glutamate decarboxylase 67 kDa isoform) (GAD-67) (67 kDa glutamic acid decarboxylase). [Source:Uniprot/SWISSPROT	100006588	ZDB-GENE-030909-3	gad1
dre00256	AB183467;BC116495;BC164826;ENSDART00000017569;NM_001024447	ENSDARG00000013598	tnfb	Acc:NP_001019618];tumor necrosis factor (TNF superfamily, member 2) [Source:RefSeq_peptide	554167	ZDB-GENE-050601-2	tnfb	GO:0005164;GO:0006955;GO:0016020
dre00257	AB183468;ENSDART00000009127;NM_001024821	ENSDARG00000020483	lta	Acc:NP_001019992];lymphotoxin alpha (TNF superfamily, member 1) [Source:RefSeq_peptide	554305	ZDB-GENE-050601-3	lta	GO:0005164;GO:0006955;GO:0016020
dre00258	AB183515;BC162870;ENSDART00000051866;ENSDART00000082018;NM_001012246	ENSDARG00000035748	fgf19	Acc:NP_001012246];fibroblast growth factor 19 [Source:RefSeq_peptide	368245	ZDB-GENE-030729-32	fgf19	GO:0005575;GO:0007420;GO:0008083;GO:0008284;GO:0043010;GO:0048665;GO:0048709;GO:0050769
dre00259	AB186400;BC114236;BC162235;ENSDART00000065842;NM_001040049	ENSDARG00000044797	cd8a	Acc:NP_001035138];hypothetical protein LOC677754 [Source:RefSeq_peptide	544661;569008;677754	ZDB-GENE-060210-2	cd8a	GO:0003674;GO:0005575;GO:0008150
dre00260	AB187270;BC107953;DQ022744;ENSDART00000039454;NM_001012375;NM_001128531	ENSDARG00000024043	numbl	Acc:NP_001012375];numb homolog [Source:RefSeq_peptide	497616	ZDB-GENE-051113-340	numbl	GO:0003674;GO:0005737;GO:0007368;GO:0045746
dre00261	AB188114;BC056326;BC065954;ENSDART00000025031;NM_201285	ENSDARG00000005559	pou4f1	Acc:NP_958442];POU domain, class 4, transcription factor 1 [Source:RefSeq_peptide	58057	ZDB-GENE-000523-2	pou4f1	GO:0003677;GO:0003700;GO:0005634;GO:0006355;GO:0043565;GO:0045449
dre00262	AB188254;BC093258;BC163023;BC163060;BC163073;ENSDART00000054807;ENSDART00000079556;NM_001017710;NM_001037243	ENSDARG00000056979	lhx9	Acc:NP_001017710];LIM homeobox 9 [Source:RefSeq_peptide	550405;572797;792179	ZDB-GENE-050417-210	lhx9	GO:0003677;GO:0003700;GO:0005634;GO:0006355;GO:0006829;GO:0008270;GO:0043565;GO:0045449;GO:0046872
dre00263	AB188255;BC127381;BC162549;BC164490;DQ146407;ENSDART00000033846;NM_001040010	ENSDARG00000031222	lhx2	Acc:NP_001035099];LIM homeobox protein 2b [Source:RefSeq_peptide	570470;570576;791744	ZDB-GENE-051220-1	lhx2	GO:0003677;GO:0003700;GO:0005634;GO:0006355;GO:0006829;GO:0007411;GO:0007420;GO:0007634;GO:0008270;GO:0021537;GO:0030900;GO:0031290;GO:0043010;GO:0043565;GO:0045449;GO:0046872
dre00264	AB188388;ENSDART00000021013;ENSDART00000074212;ENSDART00000099151;ENSDART00000099152;NM_001007175	ENSDARG00000000861	scrib	Acc:NP_001007176];scribbled homolog [Source:RefSeq_peptide	368473;566364	ZDB-GENE-030616-572	scrib	GO:0001764;GO:0005515;GO:0016020
dre00265	AB188810;BC095373;ENSDART00000078395;ENSDART00000078396;ENSDART00000078430;NM_001024388	ENSDARG00000055991	zgc:110690	Acc:NP_001019559];hypothetical protein LOC338290 [Source:RefSeq_peptide	338290;794309	ZDB-GENE-050522-491	hmbsb	GO:0004418;GO:0005575;GO:0006779;GO:0048037
dre00266	AB191208;AJ605775;ENSDART00000002922;ENSDART00000086173	ENSDARG00000002385	atm	Acc:Q59IS5];Ataxia telangiectasia mutated (Fragment). [Source:Uniprot/SPTREMBL	100000707;100008500;798620	ZDB-GENE-040809-1	atm	GO:0000077;GO:0004428;GO:0005575;GO:0006974;GO:0016301;GO:0016773
dre00267	AB191484;BC055156;ENSDART00000018764;NM_200984	ENSDARG00000008133	foxl1	Acc:NP_957278];forkhead box L1 [Source:RefSeq_peptide	393959	ZDB-GENE-040426-1181	foxl1	GO:0003677;GO:0003700;GO:0005634;GO:0006350;GO:0006353;GO:0006355;GO:0007420;GO:0016481;GO:0031564;GO:0035138;GO:0043010;GO:0043565;GO:0051216
dre00268	AB193139;BC163153;BC163155;EF547661;ENSDART00000052627;NM_001082949	ENSDARG00000036227	NP_001076418.1	Acc:NP_001076418];hypothetical protein LOC100002108 [Source:RefSeq_peptide	100002108	ZDB-GENE-070424-226	npvfl
dre00269	AB193140;BC094983;NM_183346	ENSDARG00000045016	npffl	Acc:NP_899189];neuropeptide FF-amide peptide precursor like [Source:RefSeq_peptide	368264	ZDB-GENE-030806-1	npffl	GO:0005184;GO:0007218
dre00270	AB193140;AY092774;BC094983;ENSDART00000066179;NM_183346	ENSDARG00000045016	npffl	Acc:NP_899189];neuropeptide FF-amide peptide precursor like [Source:RefSeq_peptide	368264	ZDB-GENE-030806-1	npffl	GO:0005184;GO:0007218
dre00271	AB193290;BC090908;ENSDART00000013638;NM_001013520	ENSDARG00000014522	cdh6	Acc:NP_001013538];cadherin 6 [Source:RefSeq_peptide	541393	ZDB-GENE-050320-92	cdh6	GO:0005262;GO:0005509;GO:0006816;GO:0007156;GO:0016020;GO:0016021;GO:0019855;GO:0048793
dre00272	AB193554;AY741664;DQ438942;NM_001014813	ENSDARG00000037362	scube2	Acc:Q5G872];Signal peptide, CUB and EGF-like domain-containing protein 2 precursor (Protein You). [Source:Uniprot/SWISSPROT	503728	ZDB-GENE-050302-80	scube2	GO:0001756;GO:0005262;GO:0005509;GO:0005576;GO:0005615;GO:0005786;GO:0006816;GO:0007224;GO:0007517;GO:0009897;GO:0009968;GO:0009986;GO:0019855;GO:0030141;GO:0030514;GO:0051146
dre00273	AB193554;AY741664;DQ438942;ENSDART00000054366;NM_001014813	ENSDARG00000037362	scube2	Acc:Q5G872];Signal peptide, CUB and EGF-like domain-containing protein 2 precursor (Protein You). [Source:Uniprot/SWISSPROT	503728	ZDB-GENE-050302-80	scube2	GO:0001756;GO:0005262;GO:0005509;GO:0005576;GO:0005615;GO:0005786;GO:0006816;GO:0007224;GO:0007517;GO:0009897;GO:0009968;GO:0009986;GO:0019855;GO:0030141;GO:0030514;GO:0051146
dre00274	AB193555;BC085534;BC165325;ENSDART00000019991;NM_001007344	ENSDARG00000010596	slc7a6os	Acc:Q5U3I2];Protein SLC7A6OS (Solute carrier family 7 member 6 opposite strand transcript homolog). [Source:Uniprot/SWISSPROT	492472	ZDB-GENE-041114-32	slc7a6os	GO:0003674;GO:0005575;GO:0008150
dre00275	AB193556;ENSDART00000076615;NM_001020474	ENSDARG00000054423	slc7a6	Acc:NP_001018310];solute carrier family 7 (cationic amino acid transporter, y+ system), member 6 [Source:RefSeq_peptide	57957	ZDB-GENE-000607-21	slc7a6	GO:0006810;GO:0006865;GO:0016020
dre00276	AB193557;ENSDART00000033921;NM_001020481	ENSDARG00000027222	wu:fc49b10	Acc:NP_001018317];hypothetical protein LOC324948 [Source:RefSeq_peptide	324948	ZDB-GENE-030131-3671	wu:fc49b10	GO:0004872;GO:0004930;GO:0007218;GO:0016020
dre00277	AB193558;BC076471;BC163970;ENSDART00000054368;NM_001002327	ENSDARG00000037363	st5	Acc:NP_001002327];suppression of tumorigenicity 5 [Source:RefSeq_peptide	323827	ZDB-GENE-030131-2547	st5
dre00278	AB194124;BC044412;ENSDART00000018423;NM_201484	ENSDARG00000023323	ywhaqb	Acc:NP_958892];tyrosine 3-monooxygenase/tryptophan 5-monooxygenase activation protein, theta polypeptide b [Source:RefSeq_peptide	335195	ZDB-GENE-030131-7135	ywhaqb	GO:0004497;GO:0019904
dre00279	AB194125;AY583021;AY583022;AY583024;AY583025;AY583028;AY583029;AY583030;AY583031;AY583034;AY583043;AY583044;AY583045;AY583046;AY583047;AY583051;AY583052;AY583053;AY583054;AY583055;AY583056;AY583057;AY583058;BC109466;BC162093;BC162335;BC162338;BC162447;BC162458;BC162470;BC162537;BC162541;BC162556;BC162560;BC163311;ENSDART00000013830;ENSDART00000081912;ENSDART00000106688;ENSDART00000106689;ENSDART0…	ENSDARG00000010684;ENSDARG00000058935;ENSDARG00000058941;ENSDARG00000071888;ENSDARG00000071889;ENSDARG00000071890;ENSDARG00000071891;ENSDARG00000071892;ENSDARG00000071893;ENSDARG00000071894;ENSDARG00000071895	LOC799817;pcdh2g1;pcdh2g2;pcdh2g20;pcdh2g3;pcdh2g4;pcdh2g5;pcdh2g7;pcdh2g8	Acc:NP_001019345];Acc:NP_001019347];Acc:NP_001019348];Acc:NP_001019349];Acc:NP_001019350];Acc:NP_001019351];Acc:NP_001019352];Acc:Q5W7K5];Protocadherin-gamma. [Source:Uniprot/SPTREMBL;protocadherin 2 gamma 1 [Source:RefSeq_peptide;protocadherin 2 gamma 3 [Source:RefSeq_peptide;protocadherin 2 gamma 4 [Source:RefSeq_peptide;protocadherin 2 gamma 5 [Source:RefSeq_peptide;protocadherin 2 gamma 6 [So…	554047;554048;554051;554052;554053;554054;554055;554056;554058;799817	ZDB-GENE-030131-3588;ZDB-GENE-050610-1;ZDB-GENE-050610-10;ZDB-GENE-050610-11;ZDB-GENE-050610-19;ZDB-GENE-050610-20;ZDB-GENE-050610-21;ZDB-GENE-050610-25;ZDB-GENE-050610-26;ZDB-GENE-050610-27;ZDB-GENE-050610-28;ZDB-GENE-050610-29;ZDB-GENE-050610-3;ZDB-GENE-050610-30;ZDB-GENE-050610-31;ZDB-GENE-050610-6;ZDB-GENE-050610-7;ZDB-GENE-080724-4	pcdh2g1;pcdh2g10;pcdh2g12;pcdh2g13;pcdh2g16;pcdh2g17;pcdh2g2;pcdh2g20;pcdh2g28;pcdh2g29;pcdh2g3;pcdh2g4;pcdh2g5;pcdh2g6;pcdh2g7;pcdh2g8;pcdh2g9;zgc:193751	GO:0005262;GO:0005509;GO:0006816;GO:0007156;GO:0016020;GO:0019855
dre00280	AB194125;AY583021;AY583022;AY583024;AY583025;AY583028;AY583029;AY583030;AY583031;AY583034;AY583043;AY583044;AY583045;AY583046;AY583047;AY583051;AY583052;AY583053;AY583054;AY583055;AY583056;AY583057;AY583058;BC162093;BC162447;BC162458;BC162470;BC162537;BC162541;BC162556;BC162560;BC163311;NM_001024173;NM_001024174;NM_001024175;NM_001024176;NM_001024177;NM_001024178;NM_001024179;NM_001024180;NM_0010…	ENSDARG00000058935;ENSDARG00000071889;ENSDARG00000071890;ENSDARG00000071891;ENSDARG00000071892;ENSDARG00000071893;ENSDARG00000071894;ENSDARG00000071895	pcdh2g1;pcdh2g2;pcdh2g20;pcdh2g3;pcdh2g4;pcdh2g5;pcdh2g7;pcdh2g8	Acc:NP_001019345];Acc:NP_001019347];Acc:NP_001019348];Acc:NP_001019349];Acc:NP_001019350];Acc:NP_001019351];Acc:NP_001019352];Acc:Q5W7K5];Protocadherin-gamma. [Source:Uniprot/SPTREMBL;protocadherin 2 gamma 1 [Source:RefSeq_peptide;protocadherin 2 gamma 3 [Source:RefSeq_peptide;protocadherin 2 gamma 4 [Source:RefSeq_peptide;protocadherin 2 gamma 5 [Source:RefSeq_peptide;protocadherin 2 gamma 6 [So…	554047;554048;554051;554052;554053;554054;554055;554056;554058	ZDB-GENE-030131-3588;ZDB-GENE-050610-1;ZDB-GENE-050610-10;ZDB-GENE-050610-11;ZDB-GENE-050610-19;ZDB-GENE-050610-20;ZDB-GENE-050610-21;ZDB-GENE-050610-25;ZDB-GENE-050610-26;ZDB-GENE-050610-27;ZDB-GENE-050610-28;ZDB-GENE-050610-29;ZDB-GENE-050610-3;ZDB-GENE-050610-30;ZDB-GENE-050610-31;ZDB-GENE-050610-6;ZDB-GENE-050610-7;ZDB-GENE-080724-4	pcdh2g1;pcdh2g10;pcdh2g12;pcdh2g13;pcdh2g16;pcdh2g17;pcdh2g2;pcdh2g20;pcdh2g28;pcdh2g29;pcdh2g3;pcdh2g4;pcdh2g5;pcdh2g6;pcdh2g7;pcdh2g8;pcdh2g9;zgc:193751	GO:0005262;GO:0005509;GO:0006816;GO:0007156;GO:0016020;GO:0019855
dre00281	AB194127;AF285098;BC083467;BC162358;BC162376;ENSDART00000018837;NM_131734	ENSDARG00000005039	gstp1	Acc:NP_571809];glutathione S-transferase pi [Source:RefSeq_peptide	79381	ZDB-GENE-020806-4	gstp1	GO:0004364;GO:0008152;GO:0016740
dre00282	AB194128;BC163150;BC163154;ENSDART00000079972;NM_001020513	ENSDARG00000057338	gstp2	Acc:NP_001018349];glutathione S-transferase pi 2 [Source:RefSeq_peptide	553169	ZDB-GENE-050601-1	gstp2	GO:0004364;GO:0008152;GO:0016740
dre00283	AB194243;AB194244;AB196454;BC108058;BC162086;BC162237;BC162243;ENSDART00000011030;ENSDART00000062666;NM_001009558;NM_001018118	ENSDARG00000007743	il15l	Acc:NP_001009558];interleukin 15, like [Source:RefSeq_peptide	494451;553172;553173;791937	ZDB-GENE-041111-173	il15l	GO:0003674;GO:0005575;GO:0008150
dre00284	AB194413;ENSDART00000027793;NM_001007763	ENSDARG00000012829	asah2	Acc:Q5W7F1];Neutral ceramidase (EC 3.5.1.23) (NCDase) (N-CDase) (Acylsphingosine deacylase 2) (N-acylsphingosine amidohydrolase 2) (znCD). [Source:Uniprot/SWISSPROT	493602	ZDB-GENE-041112-1	asah2	GO:0000139;GO:0005579;GO:0005789;GO:0005886;GO:0005887;GO:0006672;GO:0016020;GO:0016021;GO:0016324;GO:0016787;GO:0017040
dre00285	AB194698;BC059588;ENSDART00000005842;NM_200760	ENSDARG00000017542	fgf1	Acc:Q6PBT8];Putative heparin-binding growth factor 1 (HBGF-1) (Fibroblast growth factor 1) (FGF-1) (Acidic fibroblast growth factor) (aFGF). [Source:Uniprot/SWISSPROT	393733	ZDB-GENE-040426-1729	fgf1	GO:0001525;GO:0005575;GO:0008083;GO:0008201;GO:0008283;GO:0030097;GO:0030154
dre00286	AB194699;BC162921;BC162923;ENSDART00000051256;NM_001009561	ENSDARG00000035377	fgf5	Acc:NP_001009561];fibroblast growth factor 5 [Source:RefSeq_peptide	494454	ZDB-GENE-050201-6	fgf5	GO:0008083
dre00287	AB194700;BC163035;BC163047;ENSDART00000067390;NM_001009563	ENSDARG00000045856	fgf6b	Acc:NP_001009563];fibroblast growth factor 6b [Source:RefSeq_peptide	494455;799337	ZDB-GENE-050201-5	fgf6b	GO:0008083
dre00288	AB194727;BC162865;BC162898;ENSDART00000082498;NM_001007761	ENSDARG00000059387	NP_001007762.1	Acc:NP_001007762];fibroblast growth factor 7 [Source:RefSeq_peptide	493181	ZDB-GENE-080122-1	fgf7
dre00289	AB194728;AY753222;BC162690;BC162711;ENSDART00000067388;NM_001009564	ENSDARG00000045854	fgf23	Acc:NP_001009564];fibroblast growth factor 23 [Source:RefSeq_peptide	100000248;494456	ZDB-GENE-050201-4	fgf23	GO:0005575;GO:0008083;GO:0030500;GO:0030643
dre00290	AB195467;AY243514;ENSDART00000040711;ENSDART00000084816;ENSDART00000106697;ENSDART00000106698;NM_001013264	ENSDARG00000030903	fgf18	Acc:Q7T2N7];Fibroblast growth factor 18 (Fragment). [Source:Uniprot/SPTREMBL	797455	ZDB-GENE-030714-1	fgf18a
dre00291	AB195468;BC163126;BC163136;ENSDART00000064545;ENSDART00000100602;ENSDART00000100603;NM_001012379	ENSDARG00000043962	fgf18l	Acc:NP_001012379];fibroblast growth factor 18, like [Source:RefSeq_peptide	497639	ZDB-GENE-050221-4	fgf18b	GO:0008083
dre00292	AB195560;BC078269;ENSDART00000074685;ENSDART00000074697;ENSDART00000105620;NM_001003587	ENSDARG00000052769	glrbb	Acc:NP_001003587];glycine receptor, beta b [Source:RefSeq_peptide	445193;795314	ZDB-GENE-040801-106	glrbb	GO:0004872;GO:0005230;GO:0006810;GO:0006811;GO:0006821;GO:0016020;GO:0016021;GO:0016249;GO:0016934;GO:0030594;GO:0045211
dre00293	AB195617;BC162946;ENSDART00000101530;NM_001012380	ENSDARG00000069662	fgf11	Acc:NP_001012380];fibroblast growth factor 11 [Source:RefSeq_peptide	497640	ZDB-GENE-050221-5	fgf11	GO:0008083
dre00294	AB195618;BC124640;BC165435;ENSDART00000028390;NM_001077782	ENSDARG00000027957	fgf12	Acc:NP_001071250];fibroblast growth factor 12 [Source:RefSeq_peptide	777735	ZDB-GENE-050221-6	fgf12	GO:0003674;GO:0005575;GO:0008150
dre00295	AB195619;BC085439;BC165259;ENSDART00000010982;ENSDART00000017259;ENSDART00000052949;NM_001007399	ENSDARG00000035056	fgf13	Acc:NP_001007400];fibroblast growth factor 13 [Source:RefSeq_peptide	492758	ZDB-GENE-041114-101	fgf13	GO:0005575;GO:0008083
dre00296	AB195620;BC162852;BC162900;ENSDART00000060051;NM_001012382	ENSDARG00000040982	fgf14	Acc:NP_001012382];fibroblast growth factor 14 [Source:RefSeq_peptide	497642	ZDB-GENE-060506-1	fgf14	GO:0008083
dre00297	AB196165;BC163237;ENSDART00000059307;NM_001030219	ENSDARG00000040523	smpd2	Acc:NP_001025390];sphingomyelin phosphodiesterase 2, neutral [Source:RefSeq_peptide	567548;792314	ZDB-GENE-051014-1	smpd2	GO:0004767;GO:0042221
dre00298	AB196914;AF135438;BC162467;ENSDART00000080397;ENSDART00000080545;ENSDART00000104726;NM_131386	ENSDARG00000057830	dnmt3	Acc:NP_571461];DNA (cytosine-5-)-methyltransferase 3 [Source:RefSeq_peptide	30659	ZDB-GENE-990712-11	dnmt3	GO:0003677;GO:0005634;GO:0006306;GO:0008168;GO:0008270;GO:0016740
dre00299	AB196915;BC124098;ENSDART00000053418;ENSDART00000104702;NM_001025450	ENSDARG00000036791	dnmt4	Acc:NP_001020621];DNA (cytosine-5-)-methyltransferase 4 [Source:RefSeq_peptide	317744	ZDB-GENE-050314-1	dnmt4	GO:0003677;GO:0006306;GO:0008168;GO:0008270;GO:0016740
dre00300	AB196916;BC115084;BC124105;ENSDART00000046889;ENSDART00000104741;NM_001020479	ENSDARG00000057863	dnmt5	Acc:NP_001018315];DNA methyltransferase dnmt5 [Source:RefSeq_peptide	323723;678559	ZDB-GENE-050314-2	dnmt5	GO:0003677;GO:0005515;GO:0006306;GO:0008168;GO:0008270;GO:0016740
dre00301	AB196917;BC162582;ENSDART00000005239;NM_001018140	ENSDARG00000015566	dnmt6	Acc:NP_001018150];DNA (cytosine-5-)-methyltransferase 6 [Source:RefSeq_peptide	553189	ZDB-GENE-050314-3	dnmt6	GO:0003677;GO:0006306;GO:0008168;GO:0008270;GO:0016740
dre00302	AB196918;BC163546;ENSDART00000046460;ENSDART00000085361;ENSDART00000099831;NM_001020476	ENSDARG00000052402	dnmt7	Acc:NP_001018312];DNA methyltransferase [Source:RefSeq_peptide	321084	ZDB-GENE-050314-4	dnmt7	GO:0003677;GO:0005509;GO:0006306;GO:0008168;GO:0008270;GO:0016740
dre00303	AB196919;BC162629;ENSDART00000031712;ENSDART00000100320;NM_001018134	ENSDARG00000005394	dnmt8	Acc:NP_001018144];DNA (cytosine-5-)-methyltransferase 8 [Source:RefSeq_peptide	100007848;553187;560552;798272	ZDB-GENE-050314-5	dnmt8	GO:0003677;GO:0006306;GO:0008168;GO:0008270;GO:0016740
dre00304	AB196920;BC114322;ENSDART00000048633;NM_001018143	ENSDARG00000034518	trdmt1	Acc:NP_001018153];DNA methyltransferase 2 [Source:RefSeq_peptide	449878	ZDB-GENE-041008-138	trdmt1	GO:0003677;GO:0005575;GO:0006306;GO:0008168;GO:0016740
dre00305	AB197678;AB199648;BC163625;BC163635;ENSDART00000004013;ENSDART00000098836;NM_001012484;NM_001126478	ENSDARG00000068369	angptl2	Acc:NP_001012502];angiopoietin-like 2 [Source:RefSeq_peptide	100005940;503514	ZDB-GENE-050624-1	angptl2	GO:0001525;GO:0004812;GO:0005102;GO:0005524;GO:0006412;GO:0007165;GO:0017101
dre00306	AB197679;BC162418;BC162719;ENSDART00000067599;ENSDART00000097141;ENSDART00000097142;NM_001030230	ENSDARG00000024030	NP_001025401.1	Acc:NP_001025401];hypothetical protein LOC569092 [Source:RefSeq_peptide	569092	ZDB-GENE-080721-14;ZDB-GENE-080721-15	zgc:194138;zgc:194145
dre00307	AB199329;AY233269;AY365192;ENSDART00000019187;ENSDART00000079644;NM_183340	ENSDARG00000017953	tp73	Acc:NP_899183];tumor protein p73 [Source:RefSeq_peptide	368221;797122	ZDB-GENE-030814-2	tp73	GO:0003677;GO:0003700;GO:0005634;GO:0005667;GO:0006355
dre00308	AB199647;BC151871;BC163080;BC163101;ENSDART00000020999;ENSDART00000104100;NM_001014820	ENSDARG00000012071	angptl1	Acc:NP_001014820];angiopoietin-like 1 [Source:RefSeq_peptide	544656	ZDB-GENE-040724-269	angptl1	GO:0001525;GO:0005102;GO:0007165
dre00309	AB199649;ENSDART00000018044;ENSDART00000098141;ENSDART00000098142;NM_001014821	ENSDARG00000020265	angptl6	Acc:NP_001014821];angiopoietin-like 6 [Source:RefSeq_peptide	561927;791804	ZDB-GENE-030131-9735	angptl6	GO:0005102;GO:0007165
dre00310	AB200899;AB289804;BC162412;ENSDART00000079284;ENSDART00000104214;NM_001039525	ENSDARG00000056739	tas1r1	Acc:NP_001034614];taste receptor, type 1, member 1 [Source:RefSeq_peptide	654781	ZDB-GENE-060208-2	tas1r1	GO:0004872
dre00311	AB200900;AB289805;ENSDART00000075125;NM_001039831	ENSDARG00000053135	NP_001034920.1	Acc:NP_001034920];taste receptor, type 1, member 2a [Source:RefSeq_peptide	664691	ZDB-GENE-070917-1	tas1r2.1
dre00312	AB200901;AB289806;ENSDART00000082509;NM_001083856	ENSDARG00000059397	Q2MHL0_DANRE	Acc:Q2MHL0];Taste receptor, type 1, member 2b (Fragment). [Source:Uniprot/SPTREMBL		ZDB-GENE-070917-2	tas1r2.2
dre00313	AB200902;ENSDART00000021369;ENSDART00000102769;ENSDART00000102772;ENSDART00000102773;NM_001039628	ENSDARG00000006341	NP_001034717.1	Acc:NP_001034717];taste receptor, type 1, member 3 [Source:RefSeq_peptide	562318;571457	ZDB-GENE-070917-3	tas1r3
dre00314	AB200903;BC163688;BC163703;NM_001039830					ZDB-GENE-070917-4	tas2r200.1
dre00315	AB200904;BC163240;BC163241;NM_001020505					ZDB-GENE-050510-4	tas2r200.2
dre00316	AB201384;BC121730;BC163941;ENSDART00000056065;NM_001039826	ENSDARG00000007207	tmem4	Acc:NP_001034915];transmembrane protein 4 [Source:RefSeq_peptide	664684	ZDB-GENE-060315-4	cnpy2	GO:0005783;GO:0016021
dre00317	AB201385;BC083297;BC133981;ENSDART00000040116;ENSDART00000103560;NM_001039805	ENSDARG00000070512	tnrc5	Acc:NP_001034894];trinucleotide repeat containing 5 [Source:RefSeq_peptide	550136	ZDB-GENE-050411-12	tnrc5	GO:0003674;GO:0005575;GO:0008150
dre00318	AB201386;BC121734;BC152092;BC165037;ENSDART00000078192;NM_001039513	ENSDARG00000055797	cnpy4	Acc:NP_001034602];canopy4 [Source:RefSeq_peptide	568776;799639	ZDB-GENE-060315-5	cnpy4
dre00319	AB201764;BC163741;BC163752;ENSDART00000061928;NM_001040407	ENSDARG00000042233	fgf16	Acc:NP_001035497];fibroblast growth factor 16 [Source:RefSeq_peptide	692065	ZDB-GENE-060427-3	fgf16	GO:0008083;GO:0008283;GO:0035138
dre00320	AB205103;ENSDART00000007735;NM_001032729	ENSDARG00000006044	si:dkey-185l3.2	Acc:NP_001027901];si:dkey-185l3.2 [Source:RefSeq_peptide	100001941;557218	ZDB-GENE-041001-163	ust	GO:0016740
dre00321	AB207804;BC124439;ENSDART00000010325;NM_001114348	ENSDARG00000010270	fezf1	Acc:Q25C93];Zinc finger protein (Fezf1 protein). [Source:Uniprot/SPTREMBL		ZDB-GENE-060929-970	fezf1	GO:0003676;GO:0005622;GO:0008150;GO:0008270
dre00322	AB208638;AB208639;BC076363;ENSDART00000075960;NM_001002533	ENSDARG00000053855	rab11fip4	Acc:NP_001002533];RAB11 family interacting protein 4 (class II) [Source:RefSeq_peptide	436806	ZDB-GENE-040718-266	rab11fip4a	GO:0000166;GO:0003700;GO:0005509;GO:0005524;GO:0005634;GO:0006355;GO:0016491;GO:0043565;GO:0046914;GO:0046983;GO:0048592
dre00323	AB209932;BC162750;ENSDART00000103511;NM_001045324	ENSDARG00000070492	fgf21	Acc:NP_001038789];fibroblast growth factor 21 [Source:RefSeq_peptide	724048	ZDB-GENE-060623-2	fgf21	GO:0005575;GO:0008083;GO:0030099
dre00324	AB212073;AB212074;BC093159;CU458858;CU458860;ENSDART00000049171;ENSDART00000098788;ENSDART00000098791;ENSDART00000098802;NM_001017682	ENSDARG00000011533	A3KPS3_DANRE	Acc:A3KPS4];Novel protein similar to human and mouse sema domain, transmembrane domain (TM), and cytoplasmic domain, (Semaphorin) 6D (SEMA6D). [Source:Uniprot/SPTREMBL		ZDB-GENE-040426-1933;ZDB-GENE-050417-171	sema6d;sema6dl
dre00325	AB212219;BC162410;BC162427;ENSDART00000076247;NM_001039108	ENSDARG00000054103	ripply1	Acc:NP_001034197];ripply1 [Source:RefSeq_peptide	654446	ZDB-GENE-060113-1	ripply1	GO:0001757;GO:0005634;GO:0009880
dre00326	AB212220;BC162794;BC162809;ENSDART00000103631;NM_001039109	ENSDARG00000059320;ENSDARG00000070535	RIPPLY1 (1 of 2);ripply2	Acc:NP_001034198];Acc:Q0D2K3];Protein ripply1. [Source:Uniprot/SWISSPROT;ripply2 [Source:RefSeq_peptide	654447	ZDB-GENE-060113-2	ripply2
dre00327	AB212221;BC124088;BC165483;ENSDART00000053702;NM_001039110	ENSDARG00000036974	ripply3	Acc:NP_001034199];ripply3 [Source:RefSeq_peptide	654448	ZDB-GENE-060113-3	ripply3
dre00328	AB212759;AY652763;BC066738;ENSDART00000026017;NM_212679	ENSDARG00000004060	bhlhb2	Acc:NP_997844];basic helix-loop-helix domain containing, class B, 2 [Source:RefSeq_peptide	324413	ZDB-GENE-030131-3133	bhlhb2	GO:0003677;GO:0005634;GO:0006355;GO:0016564;GO:0030528;GO:0045449
dre00329	AB212760;BC131854;BC163162;BC163191;ENSDART00000061106;NM_001039107	ENSDARG00000041691	bhlhb3l	Acc:NP_001034196];basic helix-loop-helix domain containing, class B, 3 like [Source:RefSeq_peptide	563771	ZDB-GENE-050419-146	bhlhb3l	GO:0003677;GO:0005634;GO:0006355;GO:0016564;GO:0030528;GO:0045449
dre00330	AB212993;AY900002;BC163571;BC163572;ENSDART00000081743;NM_001034181	ENSDARG00000058803	grk1a	Acc:NP_001029353];G protein-coupled receptor kinase 1 a [Source:RefSeq_peptide	564152	ZDB-GENE-050823-1	grk1a	GO:0000166;GO:0004672;GO:0004674;GO:0004703;GO:0004871;GO:0004872;GO:0005524;GO:0006468;GO:0007165;GO:0016301;GO:0016740;GO:0050254
dre00331	AB212994;AY900003;BC093257;ENSDART00000002730;NM_001017711	ENSDARG00000011184	grk1b	Acc:NP_001017711];G protein-coupled receptor kinase 1 b [Source:RefSeq_peptide	550406;792375	ZDB-GENE-050417-211	grk1b	GO:0000166;GO:0004672;GO:0004674;GO:0004703;GO:0004871;GO:0004872;GO:0005524;GO:0005575;GO:0006468;GO:0007165;GO:0016301;GO:0016740;GO:0050254
dre00332	AB212995;AY900004;BC163587;ENSDART00000011273;ENSDART00000100287;NM_001031841	ENSDARG00000020602	grk7a	Acc:NP_001027011];G-protein-coupled receptor kinase 7a [Source:RefSeq_peptide	566120	ZDB-GENE-050824-1	grk7a	GO:0000166;GO:0004672;GO:0004674;GO:0004703;GO:0004871;GO:0004872;GO:0005524;GO:0006468;GO:0007165;GO:0007603;GO:0009881;GO:0016301;GO:0016740;GO:0050254
dre00333	AB212996;AY050508;AY900005;BC162212;BC162221;ENSDART00000077898;NM_001033090	ENSDARG00000055534	grk7b	Acc:NP_001028262];G protein-coupled receptor kinase 7b [Source:RefSeq_peptide	373871;564282	ZDB-GENE-030904-3	grk7b	GO:0000166;GO:0004672;GO:0004674;GO:0004703;GO:0004871;GO:0004872;GO:0005524;GO:0006468;GO:0007165;GO:0016301;GO:0016740;GO:0050254
dre00334	AB214517;AB214518;AB214519;BC139572;ENSDART00000062518;NM_001045060	ENSDARG00000042620	tfa	Acc:NP_001038525];Rho-class glutathione S-transferase [Source:RefSeq_peptide	564619	ZDB-GENE-980526-35	tfa
dre00335	AB218424;BC095861;BC164545;DQ017615;EF436284;EF436285;EF567112;ENSDART00000054264;ENSDART00000106108;ENSDART00000106110;NM_001020711	ENSDARG00000025032	zgc:113038	Acc:NP_001018547];hypothetical protein LOC553740 [Source:RefSeq_peptide	553740	ZDB-GENE-050522-503	nr3c1	GO:0003677;GO:0003700;GO:0003707;GO:0004872;GO:0004879;GO:0004883;GO:0005496;GO:0005634;GO:0006350;GO:0006353;GO:0006355;GO:0006829;GO:0008270;GO:0031564;GO:0043565;GO:0046872
dre00336	AB219579;ENSDART00000080020;NM_001082955	ENSDARG00000057371	NP_001076424.1	Acc:NP_001076424];hypothetical protein LOC100004224 [Source:RefSeq_peptide	100004224	ZDB-GENE-071121-1	il34
dre00337	AB231586;BC115041;BC162613;ENSDART00000058796;ENSDART00000105390;NM_001031842;NM_001040338	ENSDARG00000040198	fstl5	Acc:NP_001027012];follistatin-like 5 [Source:RefSeq_peptide	566192;678589	ZDB-GENE-060421-2960;ZDB-GENE-070127-1	fstl5;zgc:136225	GO:0005262;GO:0005509;GO:0005575;GO:0006816;GO:0008150;GO:0019855
dre00338	AB231586;BC115041;BC162613;NM_001031842;NM_001040338	ENSDARG00000040198	fstl5	Acc:NP_001027012];follistatin-like 5 [Source:RefSeq_peptide	566192;678589	ZDB-GENE-060421-2960;ZDB-GENE-070127-1	fstl5;zgc:136225	GO:0005262;GO:0005509;GO:0005575;GO:0006816;GO:0008150;GO:0019855
dre00339	AB231587;BC162553;NM_001031843	ENSDARG00000044319	fstl4	Acc:NP_001027013];follistatin-like [Source:RefSeq_peptide	571664	ZDB-GENE-070127-3	fstl4	GO:0005262;GO:0005509;GO:0006816;GO:0019855
dre00340	AB231587;BC162553;ENSDART00000065083;NM_001031843	ENSDARG00000044319	fstl4	Acc:NP_001027013];follistatin-like [Source:RefSeq_peptide	571664	ZDB-GENE-070127-3	fstl4	GO:0005262;GO:0005509;GO:0006816;GO:0019855
dre00341	AB231936;BC163413;BC163434;ENSDART00000067031;NM_001030153	ENSDARG00000045589	kcnj8	Acc:NP_001025324];potassium inwardly-rectifying channel, subfamily J, member 8 [Source:RefSeq_peptide	561090	ZDB-GENE-060308-1	kcnj8	GO:0005242;GO:0005267;GO:0006810;GO:0006813;GO:0015272;GO:0016020;GO:0016021;GO:0019870;GO:0030955
dre00342	AB231937;BC163584;ENSDART00000013990;ENSDART00000079987;NM_001030154	ENSDARG00000015985	abcc9	ATP-binding cassette, sub-family C (CFTR/MRP), member 9 [Source:RefSeq_peptide;Acc:NP_001025325]	561160	ZDB-GENE-050517-23	abcc9	GO:0000166;GO:0004872;GO:0005524;GO:0006810;GO:0006813;GO:0008281;GO:0016020;GO:0016021;GO:0016887;GO:0017111;GO:0042626
dre00343	AB231939;BC163173;BC163174;ENSDART00000073588;NM_001039827	ENSDARG00000051880	kcnj11	Acc:NP_001034916];potassium inwardly-rectifying channel, subfamily J, member 11 [Source:RefSeq_peptide	664687	ZDB-GENE-060308-2	kcnj11	GO:0005242;GO:0006813;GO:0015272;GO:0016020
dre00344	AB235997;ENSDART00000075469;NM_131243	ENSDARG00000036281;ENSDARG00000068183	C3 (7 of 8);c3b	C3a anaphylatoxin; Complement C3 alpha chain; Complement C3b alpha' chain; Complement C3c alpha' chain fragment 1; Complement [Source:Uniprot/SWISSPROT;Acc:NP_571318];Acc:P01024];Complement C3 precursor (C3 and PZP-like alpha-2-macroglobulin domain- containing protein 1) [Contains: Complement C3 beta chain;complement component c3b [Source:RefSeq_peptide	100003251;100007111;30491	ZDB-GENE-990415-36	c3b	GO:0004866;GO:0005576;GO:0006954;GO:0006956
dre00345	AB235997;AF047414;ENSDART00000019644;ENSDART00000052683;NM_131243	ENSDARG00000036281	c3b	Acc:NP_571318];complement component c3b [Source:RefSeq_peptide	100003251;100007111;30491	ZDB-GENE-990415-36	c3b	GO:0004866;GO:0005576;GO:0006954;GO:0006956
dre00346	AB235998;AF047415;BC083439;BC159199;ENSDART00000052688;NM_001037236	ENSDARG00000052207	c3c	Acc:NP_001032313];hypothetical protein LOC565074 [Source:RefSeq_peptide	565074	ZDB-GENE-990415-37	c3c	GO:0004866;GO:0005576;GO:0006954;GO:0006956
dre00347	AB236894;BC092975;ENSDART00000075175;NM_001017873	ENSDARG00000053180	fibin	Acc:NP_001017873];hypothetical protein LOC550571 [Source:RefSeq_peptide	550571;556344;791672	ZDB-GENE-050417-423	fibin	GO:0003674;GO:0005794;GO:0035118
dre00348	AB239771;BC163535;DQ424857;NM_001040037	ENSDARG00000028071	bmp1a	Acc:NM_001040037];bone morphogenetic protein 1a (bmp1a), mRNA [Source:RefSeq_dna	572452	ZDB-GENE-060818-1	bmp1a
dre00349	AB239771;BC163535;DQ424857;ENSDART00000033284;NM_001040037	ENSDARG00000028071	bmp1a	Acc:NM_001040037];bone morphogenetic protein 1a (bmp1a), mRNA [Source:RefSeq_dna	572452	ZDB-GENE-060818-1	bmp1a
dre00350	AB239772;ENSDART00000057483;ENSDART00000059795;ENSDART00000099137;NM_001039812	ENSDARG00000028053	bmp1b	Acc:NP_001034901];bone morphogenetic protein 1b [Source:RefSeq_peptide	559877	ZDB-GENE-060818-2	bmp1b	GO:0005509;GO:0006508;GO:0008237;GO:0008270;GO:0008533
dre00351	AB242327;BC076326;BC096992;BC164138;ENSDART00000102021;NM_001002483	ENSDARG00000069866	sox1a	Acc:Q6DGL6];Transcription factor Sox-1a. [Source:Uniprot/SWISSPROT	436756	ZDB-GENE-040718-186	sox1a	GO:0003677;GO:0003700;GO:0005667;GO:0006350;GO:0006353;GO:0006355;GO:0031564;GO:0051091
dre00352	AB242328;BC128786;BC154495;ENSDART00000010894;NM_001037662	ENSDARG00000008131	sox1b	Acc:Q2Z1R2];Transcription factor Sox-1b. [Source:Uniprot/SWISSPROT	562710	ZDB-GENE-060322-5	sox1b	GO:0003677;GO:0003700;GO:0005667;GO:0006350;GO:0006353;GO:0006355;GO:0031564;GO:0051091
dre00353	AB242329;BC056743;BC065656;ENSDART00000104493;NM_213118	ENSDARG00000070913	sox2	Acc:Q6P0E1];Transcription factor Sox-2. [Source:Uniprot/SWISSPROT	378723	ZDB-GENE-030909-1	sox2	GO:0003677;GO:0003700;GO:0005667;GO:0006350;GO:0006353;GO:0006355;GO:0031564;GO:0048592;GO:0051091
dre00354	AB242331;BC078221;ENSDART00000013309;NM_130908;X79821	ENSDARG00000010770	sox19a	Acc:NP_570983];SRY-box containing gene 19 [Source:RefSeq_peptide	30038	ZDB-GENE-980526-102	sox19a
dre00355	AB242332;AJ404687;BC056835;ENSDART00000086049;ENSDART00000104038;NM_131702	ENSDARG00000040266;ENSDARG00000060801	sox19b	Acc:Q9DDD7];Transcription factor Sox-19b (Protein sox-31). [Source:Uniprot/SWISSPROT	64812	ZDB-GENE-010111-1	sox19b	GO:0003677;GO:0003700;GO:0005667;GO:0006350;GO:0006353;GO:0006355;GO:0031564;GO:0051091
dre00356	AB242332;AJ404687;BC056835;ENSDART00000058910;ENSDART00000101075;NM_131702	ENSDARG00000040266;ENSDARG00000060801	sox19b	Acc:Q9DDD7];Transcription factor Sox-19b (Protein sox-31). [Source:Uniprot/SWISSPROT	64812	ZDB-GENE-010111-1	sox19b	GO:0003677;GO:0003700;GO:0005667;GO:0006350;GO:0006353;GO:0006355;GO:0031564;GO:0051091
dre00357	AB245404;EF641126;EF690279;NM_001113489					ZDB-GENE-080128-1	kiss1
dre00358	AB245440;NM_001127334	ENSDARG00000063197	A1IH00_DANRE	Acc:A1IH00];Cis-Golgi matrix protein GM130. [Source:Uniprot/SPTREMBL
dre00359	AB245440;ENSDART00000092087;NM_001127334	ENSDARG00000063197	A1IH00_DANRE	Acc:A1IH00];Cis-Golgi matrix protein GM130. [Source:Uniprot/SPTREMBL
dre00360	AB245441;BC061453;ENSDART00000019858;ENSDART00000098578;NM_200838	ENSDARG00000008979	zgc:63688	Acc:NP_957132];hypothetical protein LOC393811 [Source:RefSeq_peptide	393811	ZDB-GENE-040426-1237	zgc:63688	GO:0003674;GO:0005575;GO:0008150
dre00361	AB246774;NM_001080577	ENSDARG00000019726	celsr2	Acc:NP_001074046];similar to Cadherin EGF LAG seven-pass G-type receptor 2 (Multiple epidermal growth factor-like domains 3) [Source:RefSeq_peptide	560426	ZDB-GENE-070122-2	celsr2	GO:0004872;GO:0004930;GO:0005509;GO:0005886;GO:0007218;GO:0008104;GO:0016020;GO:0016337;GO:0021754
dre00362	AB246774;ENSDART00000003091;ENSDART00000082453;ENSDART00000106651;NM_001080577	ENSDARG00000019726	celsr2	Acc:NP_001074046];similar to Cadherin EGF LAG seven-pass G-type receptor 2 (Multiple epidermal growth factor-like domains 3) [Source:RefSeq_peptide	560426	ZDB-GENE-070122-2	celsr2	GO:0004872;GO:0004930;GO:0005509;GO:0005886;GO:0007218;GO:0008104;GO:0016020;GO:0016337;GO:0021754
dre00363	AB246775;ENSDART00000031027;ENSDART00000078334	ENSDARG00000055825	celsr3	Acc:A0JBX2];Cadherin EGF LAG seven-pass G-type receptor 3 (Fragment). [Source:Uniprot/SPTREMBL		ZDB-GENE-070122-3	celsr3	GO:0004872
dre00364	AB246776;BC161660;BC163439;BC163452;DQ200953;ENSDART00000033953;ENSDART00000090549;NM_001042761	ENSDARG00000021664	fzd3	Acc:NP_001036226];frizzled homolog 3 [Source:RefSeq_peptide	565921	ZDB-GENE-990415-225	fzd3	GO:0004872;GO:0004926;GO:0004930;GO:0007166;GO:0016020;GO:0016021;GO:0021754
dre00365	AB246777;BC154488;BC163423;BC163436;NM_001080601	ENSDARG00000058692	fzd3l	Acc:NM_001080601];frizzled homolog 3-like (fzd3l), mRNA [Source:RefSeq_dna	567746	ZDB-GENE-070122-1	fzd3l
dre00366	AB246777;BC154488;BC163423;BC163436;NM_001080601	ENSDARG00000058692	fzd3l	Acc:NM_001080601];frizzled homolog 3-like (fzd3l), mRNA [Source:RefSeq_dna	567746	ZDB-GENE-070122-1	fzd3l
dre00367	AB246777;BC154488;BC163423;BC163436;ENSDART00000081609;ENSDART00000081616;ENSDART00000103429;NM_001080601	ENSDARG00000058692	fzd3l	Acc:NM_001080601];frizzled homolog 3-like (fzd3l), mRNA [Source:RefSeq_dna	567746	ZDB-GENE-070122-1	fzd3l
dre00368	AB247454;NM_001102571					ZDB-GENE-070705-417	ryr1b
dre00369	AB247454;ENSDART00000014749;NM_001102571	ENSDARG00000011422				ZDB-GENE-070705-417	ryr1b
dre00370	AB247454;ENSDART00000078489;NM_001102571	ENSDARG00000056067				ZDB-GENE-070705-417	ryr1b
dre00371	AB247645;ENSDART00000037922;ENSDART00000101330	ENSDARG00000043646	Q2MGT8_DANRE	Acc:Q2MGT8];Sodium-and chloride-dependent creatine transporter 1 (Fragment). [Source:Uniprot/SPTREMBL	567544	ZDB-GENE-071024-2	slc6a8
dre00372	AB247646;ENSDART00000041560;ENSDART00000100995;ENSDART00000100998;EU532205;NM_001123009	ENSDARG00000015536	Q2MGT7_DANRE	Acc:Q2MGT7];Sox-lz (Fragment). [Source:Uniprot/SPTREMBL	567154
dre00373	AB247647;ENSDART00000075577	ENSDARG00000053535	Q2MGT6_DANRE	Acc:Q2MGT6];LIM domain only 7 (Fragment). [Source:Uniprot/SPTREMBL	558333	ZDB-GENE-060825-242	zgc:152922
dre00374	AB247648;ENSDART00000078172	ENSDARG00000056247	Q2MGT5_DANRE	Acc:Q2MGT5];HG21B (Fragment). [Source:Uniprot/SPTREMBL	100004869;792755	ZDB-GENE-050208-85	im:7138263
dre00375	AB250382;AF031378;BC084686;BC097093;BC164854;ENSDART00000002698;ENSDART00000015773;ENSDART00000101602;NM_131316	ENSDARG00000010137	ldb4	Acc:O73715];LIM domain-binding protein 4 (zLdb4). [Source:Uniprot/SWISSPROT	30576;30579	ZDB-GENE-990415-138	ldb1a	GO:0003712;GO:0005634;GO:0007275
dre00376	AB254028;BC162959;BC162995;ENSDART00000078508;NM_001040095	ENSDARG00000056074	fgf22	Acc:NP_001035184];fibroblast growth factor 22 [Source:RefSeq_peptide	100005852;556999	ZDB-GENE-050208-380	fgf22	GO:0008083
dre00377	AB254029;ENSDART00000097220;NM_001045858	ENSDARG00000067548	fgf10b	Acc:NP_001039323];fibroblast growth factor 10b [Source:RefSeq_peptide	751792	ZDB-GENE-060828-1	fgf10b	GO:0008083
dre00378	AB255050;ENSDART00000090727	ENSDARG00000062632	XR_029628.1	Acc:XR_029628];similar to Dual oxidase 1 (LOC565097), mRNA [Source:RefSeq_dna
dre00379	AB256952;BC162740;ENSDART00000100546;NM_001043319	ENSDARG00000069216	c6ast1	Acc:NP_001036784];astacin like metallo-protease [Source:RefSeq_peptide	751088	ZDB-GENE-070621-1	c6ast1
dre00380	AB259559;BC122224;BC164256;ENSDART00000083449;NM_001045422	ENSDARG00000059774	dub	Acc:NP_001038887];duboraya [Source:RefSeq_peptide	566846;751710	ZDB-GENE-060825-81	dub	GO:0003674;GO:0005575;GO:0007368;GO:0042384
dre00381	AB262186;NM_001110010					ZDB-GENE-061007-1	plxna1
dre00382	AB262186;NM_001110010					ZDB-GENE-061007-1	plxna1
dre00383	AB262187;BC163880;EF538743;ENSDART00000044000;NM_001098489	ENSDARG00000007172	plxna3	Acc:NP_001091959];hypothetical protein LOC567422 [Source:RefSeq_peptide	567422	ZDB-GENE-070613-1	plxna3	GO:0008045;GO:0048755
dre00384	AB264293;BC067189;ENSDART00000042322;NM_214739	ENSDARG00000033609	zgc:77094	Acc:NP_999904];microtubule-associated protein 1-light chain 3A [Source:RefSeq_peptide	406466	ZDB-GENE-040426-2232	map1lc3a	GO:0003674;GO:0005575;GO:0008150
dre00385	AB264294;BC049313;BC065438;BC155206;NM_199604	ENSDARG00000020048	map1lc3b	Acc:NM_199604];microtubule-associated protein 1 light chain 3 beta (map1lc3b), mRNA [Source:RefSeq_dna	322425	ZDB-GENE-030131-1145	map1lc3b
dre00386	AB264294;BC049313;BC065438;BC155206;ENSDART00000003240;NM_199604	ENSDARG00000020048	map1lc3b	Acc:NM_199604];microtubule-associated protein 1 light chain 3 beta (map1lc3b), mRNA [Source:RefSeq_dna	322425	ZDB-GENE-030131-1145	map1lc3b
dre00387	AB264295;AY398373;BC049489;ENSDART00000065590;NM_200298	ENSDARG00000044638	zgc:56565	Acc:NP_956592];microtubule-associated protein 1-light chain 3C [Source:RefSeq_peptide	393268	ZDB-GENE-040426-1080	zgc:56565
dre00388	AB266175;AB266176;AB266177;AB266178;AB266179;BC163926;BC168500;ENSDART00000008756;ENSDART00000043855;ENSDART00000045111;ENSDART00000078206;NM_001081693	ENSDARG00000034093	NP_001075162.1	Acc:NP_001075162];doublecortin like protein kinase_5 [Source:RefSeq_peptide	562441;572548;797467	ZDB-GENE-050420-170	dclk2
dre00389	AB267907;ENSDART00000036084;NM_001105587	ENSDARG00000021358	si:rp71-34g2.1	Acc:Q6ZM37];Novel protein (Fragment). [Source:Uniprot/SPTREMBL	561635	ZDB-GENE-030131-3497	mylk3	GO:0000166;GO:0004672;GO:0004674;GO:0005524;GO:0006468;GO:0016301;GO:0016740
dre00390	AB267908;BC163913;ENSDART00000046903;NM_001105682	ENSDARG00000034801	LOC569510		569510	ZDB-GENE-030131-8207	mylk
dre00391	AB267909;BC128662;ENSDART00000089120;NM_001080015	ENSDARG00000062002	zgc:154063	Acc:NP_001073484];activity-dependent neuroprotector [Source:RefSeq_peptide	564637	ZDB-GENE-061215-112;ZDB-GENE-080616-2	mylk2;zgc:154063	GO:0003674;GO:0005575;GO:0008150
dre00392	AB267909;ENSDART00000048628;NM_001110520	ENSDARG00000031698				ZDB-GENE-080616-2	mylk2
dre00393	AB269787;ENSDART00000008317;NM_001083575	ENSDARG00000019428	eomesb	Acc:NP_001077044];eomesodermin homolog b [Source:RefSeq_peptide	799447	ZDB-GENE-070318-1	eomesb
dre00394	AB271018;ENSDART00000063777;NM_001045549	ENSDARG00000043443	kcnj13	Acc:NP_001039014];potassium inwardly-rectifying channel, subfamily J, member 13 [Source:RefSeq_peptide	555691	ZDB-GENE-070129-1	kcnj13	GO:0005242;GO:0006813;GO:0016020;GO:0043473;GO:0051876;GO:0051877
dre00395	AB271119;BC155079;NM_001113477					ZDB-GENE-080508-1	keap1b
dre00396	AB271233;ENSDART00000051369;NM_001079833	ENSDARG00000035435	lif	Acc:NP_001073302];leukemia inhibitory factor [Source:RefSeq_peptide	555717	ZDB-GENE-060526-368	m17
dre00397	AB272578;AB372222;ENSDART00000047248;ENSDART00000100209	ENSDARG00000028793	LOC563460		563460;792394	ZDB-GENE-080320-1	nlk2
dre00398	AB274833;ENSDART00000016465;NM_001103197	ENSDARG00000017927	LOC100005880		100005880	ZDB-GENE-050616-5	cx36.7
dre00399	AB274962;ENSDART00000037269;ENSDART00000065804	ENSDARG00000027041	Q0E9Q8_DANRE	Acc:Q0E9Q8];Protocadherin-17 (Fragment). [Source:Uniprot/SPTREMBL	561336
dre00400	AB286669;BC045966;BC055619;ENSDART00000015417;NM_001083577	ENSDARG00000008947	rtf1	Acc:NP_001077046];Rtf1, Paf1/RNA polymerase II complex component, homolog [Source:RefSeq_peptide	100000471	ZDB-GENE-030131-6778	rtf1
dre00401	AB286670;ENSDART00000021317;NM_001083583	ENSDARG00000009170	NP_001077052.1	Acc:NP_001077052];RNA polymerase-associated protein Ctr9 homolog [Source:RefSeq_peptide	100036549;570086	ZDB-GENE-030131-3782	ctr9
dre00402	AB286865;AF398238;BC066492;ENSDART00000014573;ENSDART00000048028;NM_207082	ENSDARG00000029066	rhcg	Acc:Q8JI14];Ammonium transporter Rh type C (Rh family type C glycoprotein) (Rhesus blood group family type C glycoprotein) (Rh type C glycoprotein). [Source:Uniprot/SWISSPROT	100001690;404614;792274	ZDB-GENE-040426-2595	rhcgl2	GO:0003674;GO:0008150;GO:0016020
dre00403	AB286866;BC153321;ENSDART00000004727;NM_001102618;NM_001109843	ENSDARG00000007080	LOC563826		563826	ZDB-GENE-060209-2	rhcgl1
dre00404	AB286867;BC139524;ENSDART00000053518;ENSDART00000053521;NM_001089577	ENSDARG00000003203	zgc:162132	Acc:NP_001083046];hypothetical protein LOC100038797 [Source:RefSeq_peptide	100038797;566803	ZDB-GENE-070424-81	rhcg	GO:0003674;GO:0005575;GO:0008150
dre00405	AB290031;BC091880;BC092797;DQ666026;ENSDART00000024210;ENSDART00000075189;NM_001077211	ENSDARG00000053196	frap1	Acc:NP_001070679];FK506 binding protein 12-rapamycin associated protein 1 [Source:RefSeq_peptide	324254	ZDB-GENE-030131-2974	frap1	GO:0016773
dre00406	AB290319;AB290320;BC055239;ENSDART00000038684;ENSDART00000046764;ENSDART00000103234;NM_001102475;NM_200489	ENSDARG00000026629	zgc:63772	Acc:Q1LVF8];Novel protein similar to vertebrate GDP-mannose 4,6-dehydratase (GMDS) (Zgc:63772). [Source:Uniprot/SPTREMBL		ZDB-GENE-050419-45	gmds	GO:0003824;GO:0005622;GO:0008152;GO:0008446;GO:0016491;GO:0019673;GO:0044237;GO:0050662
dre00407	AB291553;BC163017;BC163018;ENSDART00000042985;ENSDART00000056361;ENSDART00000056363;ENSDART00000098717;NM_001083854	ENSDARG00000033594	NP_001077323.1	Acc:NP_001077323];hypothetical protein LOC571967 [Source:RefSeq_peptide	571967	ZDB-GENE-080228-2	indo
dre00408	AB292672;NM_001114628
dre00409	AB292795;ENSDART00000003954;NM_001101803	ENSDARG00000018530	LOC557648		557648	ZDB-GENE-071018-1	mapkapk2b
dre00410	AB297803;ENSDART00000074362;ENSDART00000074364;NM_001115099	ENSDARG00000052494		Acc:Q9HCL0];Protocadherin-18 precursor. [Source:Uniprot/SWISSPROT		ZDB-GENE-080804-1	pcdh18b
dre00411	AB298722;BC049029;DQ639953;ENSDART00000105427;NM_001043321	ENSDARG00000071336	NP_001036786.1	Acc:NP_001036786];macrophage migration inhibitory factor [Source:RefSeq_peptide	751093	ZDB-GENE-080708-1	mif
dre00412	AB298802;DQ017624;ENSDART00000032289;NM_001110167	ENSDARG00000031768	Q1L682_DANRE	Acc:Q1L682];RORalpha-B (Fragment). [Source:Uniprot/SPTREMBL		ZDB-GENE-060306-2	roraa
dre00413	AB303423;BC071533;BC152008;ENSDART00000007810;ENSDART00000045049;ENSDART00000102944;NM_001002092;NM_001109722	ENSDARG00000002981;ENSDARG00000070268	LOC792207;zgc:86915	Acc:NP_001002092];hypothetical protein LOC415182 [Source:RefSeq_peptide	415182;792207;792208	ZDB-GENE-040625-72;ZDB-GENE-071004-48	zgc:171947;zgc:86915	GO:0004497;GO:0005506;GO:0005579;GO:0006118;GO:0006783;GO:0006826;GO:0006879;GO:0016020;GO:0016491;GO:0016712;GO:0020037;GO:0046872
dre00414	AB303424;BC139607;NM_001089525					ZDB-GENE-070410-85	zgc:162603
dre00415	AB303426;BC076421;ENSDART00000036369;NM_001002736	ENSDARG00000026635	asb1	Acc:NP_001002736];hypothetical protein LOC437009 [Source:RefSeq_peptide	437009;554673	ZDB-GENE-040718-234	asb1	GO:0003674;GO:0005575;GO:0007242
dre00416	AB303427;AF487540;BC097049;ENSDART00000043126;NM_194411	ENSDARG00000033713	ripk2	Acc:NP_919392];receptor-interacting serine-threonine kinase 2 [Source:RefSeq_peptide	373874	ZDB-GENE-030902-3	ripk2	GO:0000166;GO:0004672;GO:0004674;GO:0004872;GO:0005515;GO:0005524;GO:0005622;GO:0006468;GO:0016301;GO:0016740;GO:0042981
dre00417	AB303427;AF487540;BC097049;NM_194411	ENSDARG00000033713	ripk2	Acc:NP_919392];receptor-interacting serine-threonine kinase 2 [Source:RefSeq_peptide	373874	ZDB-GENE-030902-3	ripk2	GO:0000166;GO:0004672;GO:0004674;GO:0004872;GO:0005515;GO:0005524;GO:0005622;GO:0006468;GO:0016301;GO:0016740;GO:0042981
dre00418	AB303428;AY825025;AY825026;AY825027;BC163229;ENSDART00000056474;ENSDART00000099497;NM_001012389	ENSDARG00000038672	TCF7	Acc:P36402];Transcription factor 7 (T-cell-specific transcription factor 1) (TCF- 1) (T-cell factor 1). [Source:Uniprot/SWISSPROT		ZDB-GENE-050222-4	tcf7
dre00419	AB303429;BC134933;ENSDART00000087002;NM_001110463	ENSDARG00000061191	A5A8K2_DANRE	Acc:A5A8K2];CK2-interacting protein-1 (Fragment). [Source:Uniprot/SPTREMBL		ZDB-GENE-060503-433	plekho1
dre00420	AB307684;BC083401;ENSDART00000065045;NM_001007060	ENSDARG00000044304	zgc:103484	Acc:NP_001007061];hypothetical protein LOC474330 [Source:RefSeq_peptide	474330	ZDB-GENE-041024-9	prrc1	GO:0003674;GO:0005575;GO:0008150
dre00421	AB308476;BC096934;ENSDART00000079549;NM_001025458	ENSDARG00000056985	tpte	Acc:NP_001020629];transmembrane phosphatase with tensin homology [Source:RefSeq_peptide	327292	ZDB-GENE-030131-5503	tpte	GO:0004721;GO:0005216;GO:0006470;GO:0006810;GO:0006811;GO:0008138;GO:0016020;GO:0016021;GO:0016787
dre00422	AB331747
dre00423	AB331748;AB331751;AB331777;NM_001115103					ZDB-GENE-080204-88;ZDB-GENE-080215-6	zgc:173545;zgc:174864
dre00424	AB331749;AB331780					ZDB-GENE-070912-60	si:ch211-138a11.1
dre00425	AB331750;NM_001113639
dre00426	AB331752;BC162182;BC162208;ENSDART00000103864;NM_001115056;NM_001128808	ENSDARG00000070609	LOC568326		568326	ZDB-GENE-081022-33;ZDB-GENE-081022-38	zgc:193706;zgc:193743
dre00427	AB331752;BC162182;BC162208;ENSDART00000103203;NM_001115056;NM_001128808	ENSDARG00000070378	LOC568326		568326	ZDB-GENE-081022-33;ZDB-GENE-081022-38	zgc:193706;zgc:193743
dre00428	AB331753;AB331754;ENSDART00000067215;NM_001129894	ENSDARG00000045724	LOC100000034		100000034;799962
dre00429	AB331755;NM_001113595
dre00430	AB331756;NM_001115062
dre00431	AB331757
dre00432	AB331758					ZDB-GENE-070912-287	hbl4
dre00433	AB331759;NM_001115061
dre00434	AB331760;ENSDART00000067795;NM_001115049	ENSDARG00000046114	LOC556621		556621
dre00435	AB331761;NM_001115054
dre00436	AB331761
dre00437	AB331762;BC150345;ENSDART00000061427;ENSDART00000061432;NM_001082888;NM_001102625	ENSDARG00000041917	si:dkeyp-59a8.3	Acc:NP_001076357];hypothetical protein LOC793030 [Source:RefSeq_peptide	793030	ZDB-GENE-041014-163;ZDB-GENE-070822-10	si:dkeyp-59a8.3;zgc:171266	GO:0005576;GO:0006955;GO:0008009
dre00438	AB331763;ENSDART00000061311;NM_001082896	ENSDARG00000041835	si:dkey-217m5.3	Acc:NP_001076365];hypothetical protein LOC794050 [Source:RefSeq_peptide	794050	ZDB-GENE-041014-320	si:dkey-217m5.3	GO:0005576;GO:0006955;GO:0008009
dre00439	AB331764;NM_001115067
dre00440	AB331765;NM_001115068
dre00441	AB331766;NM_001113651
dre00442	AB331767;BC122440;BC133887;ENSDART00000104405	ENSDARG00000070873	LOC795788		795788
dre00443	AB331768;NM_001115102
dre00444	AB331769;NM_001128268
dre00445	AB331769;NM_001128268
dre00446	AB331770;BC122386;ENSDART00000081265;ENSDART00000099611;NM_001082906	ENSDARG00000058389	NP_001076375.1	Acc:NP_001076375];hypothetical protein LOC794891 [Source:RefSeq_peptide	794891
dre00447	AB331771;NM_001115055
dre00448	AB331772;NM_001115069
dre00449	AB331773;NM_001115060
dre00450	AB331774;AB331775;NM_001115100;NM_001115101
dre00451	AB331778;NM_001128278
dre00452	AB331780
dre00453	AB354735;BC081640;BC155308;ENSDART00000044738;ENSDART00000104609;ENSDART00000104611;NM_001005588	ENSDARG00000007247	zgc:92294	Acc:Q642H7];Synembryn-A (Protein Ric-8A). [Source:Uniprot/SWISSPROT	449546	ZDB-GENE-040927-18	zgc:92294	GO:0005488;GO:0005575;GO:0008150
dre00454	AB354736;AY648760;BC095830;BC116516;BC139641;ENSDART00000019818;ENSDART00000099780;NM_001005293	ENSDARG00000005972	synbl	Acc:Q6DRJ9];Synembryn-B (Protein Ric-8B) (Synembryn-like). [Source:Uniprot/SWISSPROT	334503	ZDB-GENE-030131-6435	synbl	GO:0005488
dre00455	AB355649;AY102011;BC162501;ENSDART00000031752;NM_205712	ENSDARG00000026395	rfx4	Acc:NP_991275];regulatory factor X, 4 [Source:RefSeq_peptide	403016	ZDB-GENE-040909-2	rfx4	GO:0003677;GO:0005506;GO:0006118;GO:0006350;GO:0006353;GO:0006355;GO:0009055;GO:0020037;GO:0031564
dre00456	AB355788;ENSDART00000036015	ENSDARG00000023797	LOC798565		566057;793055;798565	ZDB-GENE-020108-2	ryr1a
dre00457	AB355789					ZDB-GENE-071001-1	ryr2a
dre00458	AB355790;ENSDART00000026272	ENSDARG00000003706	LOC568506		568506	ZDB-GENE-061226-3	ryr2b
dre00459	AB355791;ENSDART00000046553	ENSDARG00000042531	si:ch211-189g6.1	Acc:Q5RGQ4];Novel protein similar to vertebrate ryanodine receptor 3 (RYR3) (Fragment). [Source:Uniprot/SPTREMBL	561350	ZDB-GENE-041001-165	ryr3	GO:0004872;GO:0005216;GO:0005219;GO:0005262;GO:0005509;GO:0006810;GO:0006811;GO:0006816;GO:0006874;GO:0016020;GO:0016021
dre00460	AB361066;BC124788;BC155730;BC165400;ENSDART00000083558;NM_001077615	ENSDARG00000059811	zgc:153995	Acc:NP_001071083];hypothetical protein LOC567592 [Source:RefSeq_peptide	567592;796162	ZDB-GENE-061110-22	zgc:153995	GO:0003674;GO:0005575;GO:0008150
dre00461	AB361067;ENSDART00000103860;NM_001122750	ENSDARG00000070608	SMPD3 (1 of 2)	Acc:Q9NY59];Sphingomyelin phosphodiesterase 3 (EC 3.1.4.12) (Neutral sphingomyelinase 2) (Neutral sphingomyelinase II) (nSMase2) (nSMase- 2). [Source:Uniprot/SWISSPROT
dre00462	AB361067;ENSDART00000103202;NM_001122750	ENSDARG00000070376	SMPD3 (2 of 2)	Acc:Q9NY59];Sphingomyelin phosphodiesterase 3 (EC 3.1.4.12) (Neutral sphingomyelinase 2) (Neutral sphingomyelinase II) (nSMase2) (nSMase- 2). [Source:Uniprot/SWISSPROT
dre00463	AB370231;AB370232;BC142816;ENSDART00000085142;NM_001128201	ENSDARG00000060434
dre00464	AB375404;BC090412
dre00465	AB375405
dre00466	AB427148;AB427149;BC129402;ENSDART00000014964;ENSDART00000104673;ENSDART00000104674;ENSDART00000104676;NM_001080658;NM_001135043	ENSDARG00000017446	zgc:158713	Acc:NP_001074127];hypothetical protein LOC791176 [Source:RefSeq_peptide	791176	ZDB-GENE-070112-1872	camk1d	GO:0003674;GO:0005575;GO:0008150
dre00467	AF001299;BC162280;BC162303;ENSDART00000021159;NM_131207	ENSDARG00000007944	lhx1b	Acc:NP_571282];LIM homeobox 1b [Source:RefSeq_peptide	30454	ZDB-GENE-980526-116	lhx1b	GO:0003677;GO:0003700;GO:0005634;GO:0006355;GO:0006829;GO:0008270;GO:0043565;GO:0045449;GO:0046872
dre00468	AF001907;BC060890;ENSDART00000106166;NM_131225	ENSDARG00000071684	rx1	Acc:O42356];Retinal homeobox protein Rx1. [Source:Uniprot/SWISSPROT	30472;567374	ZDB-GENE-990415-236	rx1	GO:0003677;GO:0003700;GO:0005634;GO:0006350;GO:0006353;GO:0006355;GO:0007275;GO:0031564;GO:0043565;GO:0045449
dre00469	AF001908;ENSDART00000059003;NM_131226	ENSDARG00000040321	rx2	Acc:O42357];Retinal homeobox protein Rx2. [Source:Uniprot/SWISSPROT	30473	ZDB-GENE-990415-237	rx2	GO:0003677;GO:0003700;GO:0005634;GO:0006350;GO:0006353;GO:0006355;GO:0007275;GO:0031564;GO:0043565;GO:0045449
dre00470	AF001908;BC095004;NM_131226	ENSDARG00000040321	rx2	Acc:O42357];Retinal homeobox protein Rx2. [Source:Uniprot/SWISSPROT	30473	ZDB-GENE-990415-237	rx2	GO:0003677;GO:0003700;GO:0005634;GO:0006350;GO:0006353;GO:0006355;GO:0007275;GO:0031564;GO:0043565;GO:0045449
dre00471	AF001909;BC163788;BC163791;ENSDART00000074833;NM_131227	ENSDARG00000052893	rx3	Acc:O42358];Retinal homeobox protein Rx3. [Source:Uniprot/SWISSPROT	30474	ZDB-GENE-990415-238	rx3	GO:0001654;GO:0001708;GO:0003677;GO:0003700;GO:0005634;GO:0006350;GO:0006353;GO:0006355;GO:0007275;GO:0030900;GO:0031564;GO:0043565;GO:0045449;GO:0048596
dre00472	AF002018;AF002717;BC114259;CU638812;ENSDART00000027806;NM_131029	ENSDARG00000033733	ntn1a	Acc:NP_571104];netrin 1a [Source:RefSeq_peptide	30227	ZDB-GENE-990415-169	ntn1a	GO:0001525;GO:0001569;GO:0005578;GO:0016525
dre00473	AF002218;AF003699;AF056327;BC097089;ENSDART00000079692;NM_130966	ENSDARG00000057096	ndr1	Acc:NP_571041];nodal-related 1 [Source:RefSeq_peptide	30153;573837;799352	ZDB-GENE-990415-256	ndr1	GO:0005576;GO:0008083;GO:0009950;GO:0009953;GO:0040007;GO:0045743
dre00474	AF002219;ENSDART00000058969;NM_139133;U87758	ENSDARG00000040299	LOC100006124		100006124	ZDB-GENE-990415-181	ndr2
dre00475	AF003943;BC055668;BC065887;BC076049;BC079529;BC096893;BC124753;ENSDART00000027784;ENSDART00000040598;NM_001025173;NM_199607	ENSDARG00000017490;ENSDARG00000029822	cel.1;cel.2	Acc:NP_001020344];Acc:NP_955901];carboxyl ester lipase [Source:RefSeq_peptide;carboxyl ester lipase, like [Source:RefSeq_peptide	322481;573994;792128	ZDB-GENE-030131-1201;ZDB-GENE-050626-67;ZDB-GENE-061110-10;ZDB-GENE-990415-26	cel.1;cel.2;celip;cell	GO:0004091;GO:0004104;GO:0005575;GO:0008150;GO:0016787
dre00476	AF004521;AF183906;AF183907;AF226620;BC116580;BC163004;BC163008;ENSDART00000060605;NM_131154	ENSDARG00000041348	cyp19a1a	Acc:O42145];Cytochrome P450 19A1a (EC 1.14.14.1) (Aromatase) (CYPXIX) (Estrogen synthetase) (P-450AROM). [Source:Uniprot/SWISSPROT	30390;692321	ZDB-GENE-990415-43	cyp19a1a	GO:0004497;GO:0005506;GO:0005579;GO:0006118;GO:0006783;GO:0006826;GO:0006879;GO:0016020;GO:0016491;GO:0020037;GO:0046872;GO:0050381
dre00477	AF006488;BC076414;CU458990;ENSDART00000019259;ENSDART00000097687;NM_130958	ENSDARG00000004232	dlb	Acc:O57409];Delta-like protein B precursor (DeltaB protein). [Source:Uniprot/SWISSPROT	30141	ZDB-GENE-080226-4;ZDB-GENE-980526-114	dlb;sc:d0400	GO:0005262;GO:0005509;GO:0005579;GO:0005786;GO:0006816;GO:0007154;GO:0007219;GO:0007275;GO:0007399;GO:0009968;GO:0016020;GO:0016021;GO:0019855;GO:0030154
dre00478	AF006831;BC098515;BC115156;BC159220;ENSDART00000077197;NM_205581	ENSDARG00000054911	tmsb	Acc:Q9W7M8];Thymosin beta. [Source:Uniprot/SWISSPROT	100002634;402820	ZDB-GENE-050307-5	tmsb	GO:0003779;GO:0005737;GO:0005856;GO:0007010
dre00479	AF007414;BC071286;ENSDART00000059732;NM_131245	ENSDARG00000040764	id1	Acc:NP_571320];inhibitor of DNA binding 1 [Source:RefSeq_peptide	30493	ZDB-GENE-990415-96	id1	GO:0005634;GO:0030528;GO:0045449
dre00480	AF007949;BC163588;ENSDART00000077627;NM_181662	ENSDARG00000055305	ret1	Acc:NP_858048];receptor tyrosine kinase [Source:RefSeq_peptide	30512	ZDB-GENE-980526-307	ret1	GO:0004672;GO:0004713;GO:0004872;GO:0005509;GO:0005524;GO:0005786;GO:0006468;GO:0007156;GO:0009968;GO:0016020;GO:0016301;GO:0048484
dre00481	AF010255;AF356346;BC092706;BC096975;BC165351;ENSDART00000040435;ENSDART00000077854;ENSDART00000100360;ENSDART00000100363;ENSDART00000100373;NM_131364	ENSDARG00000033443	mdm2	Acc:O42354];E3 ubiquitin-protein ligase Mdm2 (EC 6.3.2.-) (p53-binding protein Mdm2) (Double minute 2 protein). [Source:Uniprot/SWISSPROT	30637	ZDB-GENE-990415-153	mdm2	GO:0005515;GO:0005622;GO:0005634;GO:0006829;GO:0008270;GO:0016874;GO:0046872
dre00482	AF012746;AM055962;BC163852;ENSDART00000014270;ENSDART00000100024;ENSDART00000100030;NM_131588;NM_131753	ENSDARG00000005160				ZDB-GENE-000329-13;ZDB-GENE-070806-52	or103-1;or103-5
dre00483	AF012747;ENSDART00000019701;NM_203469	ENSDARG00000003090	or13.4	Acc:NP_982294];odorant receptor, family 13, member 4 [Source:RefSeq_peptide	58121;791955	ZDB-GENE-000329-12	or103-4	GO:0001584;GO:0004871;GO:0004872;GO:0004984;GO:0005579;GO:0007165;GO:0007186;GO:0007608;GO:0016020;GO:0016021
dre00484	AF012748;BC162098;BC162104;ENSDART00000047108;NM_131582	ENSDARG00000034274	or2.1	Acc:NP_571657];odorant receptor, family 2, member 1 [Source:RefSeq_peptide	58104	ZDB-GENE-000329-15	or111-7	GO:0001584;GO:0004871;GO:0004872;GO:0004984;GO:0005579;GO:0007165;GO:0007186;GO:0007608;GO:0016020;GO:0016021
dre00485	AF012749;BC162074;BC162085;ENSDART00000009390;NM_131592	ENSDARG00000025658	or2.2	Acc:NP_571667];odorant receptor, family 2, member 2 [Source:RefSeq_peptide	58115	ZDB-GENE-000329-14	or111-5	GO:0001584;GO:0004871;GO:0004872;GO:0004984;GO:0005579;GO:0007165;GO:0007186;GO:0007608;GO:0016020;GO:0016021
dre00486	AF012750;BC092703;BC107994;ENSDART00000040478;NM_131748	ENSDARG00000028961	or2.3	Acc:NP_571823];odorant receptor, family 2, member 3 [Source:RefSeq_peptide	80366	ZDB-GENE-010308-17	or111-3	GO:0001584;GO:0004871;GO:0004872;GO:0004984;GO:0005579;GO:0007165;GO:0007186;GO:0007608;GO:0016020;GO:0016021
dre00487	AF012751;BC092702;BC162064;BC162072;BC163319;BC163331;ENSDART00000060122;ENSDART00000060124;ENSDART00000100068;ENSDART00000100071;NM_001128772;NM_131593;NM_131749	ENSDARG00000041030	or2.6	Acc:NP_571668];odorant receptor, family 2, member 6 [Source:RefSeq_peptide	58116;791954;80367	ZDB-GENE-000329-16;ZDB-GENE-010308-19	or111-1;or111-2	GO:0001584;GO:0004871;GO:0004872;GO:0004984;GO:0005579;GO:0007165;GO:0007186;GO:0007608;GO:0016020;GO:0016021
dre00488	AF012752;BC086731;BC108027;BC162387;BC162400;BC164128;ENSDART00000060111;ENSDART00000060112;ENSDART00000100047;ENSDART00000100049;ENSDART00000100055;NM_131581;NM_131744;NM_131745	ENSDARG00000041019	or2.8	Acc:NP_571819];odorant receptor, family 2, member 8 [Source:RefSeq_peptide	58103;80362;80363	ZDB-GENE-000329-10;ZDB-GENE-010308-10;ZDB-GENE-010308-11	or111-10;or111-11;or111-9	GO:0001584;GO:0004871;GO:0004872;GO:0004984;GO:0005579;GO:0007165;GO:0007186;GO:0007608;GO:0016020;GO:0016021
dre00489	AF013751;BC162604;ENSDART00000046163;NM_131042	ENSDARG00000029738	fbln1	Acc:O42182];Fibulin-1 precursor. [Source:Uniprot/SWISSPROT	100008446;30240	ZDB-GENE-990415-73	fbln1	GO:0005262;GO:0005509;GO:0005576;GO:0005786;GO:0006816;GO:0007275;GO:0007507;GO:0009968;GO:0019855
dre00490	AF013751;BC162604;NM_131042	ENSDARG00000029738	fbln1	Acc:O42182];Fibulin-1 precursor. [Source:Uniprot/SWISSPROT	100008446;30240	ZDB-GENE-990415-73	fbln1	GO:0005262;GO:0005509;GO:0005576;GO:0005786;GO:0006816;GO:0007275;GO:0007507;GO:0009968;GO:0019855
dre00491	AF013752;ENSDART00000097594	ENSDARG00000029738;ENSDARG00000067760	fbln1	Acc:O42182];Fibulin-1 precursor. [Source:Uniprot/SWISSPROT	100008446;30240	ZDB-GENE-990415-73	fbln1	GO:0005262;GO:0005509;GO:0005576;GO:0005786;GO:0006816;GO:0007275;GO:0007507;GO:0009968;GO:0019855
dre00492	AF014366;BC076069;ENSDART00000014350;NM_131277	ENSDARG00000010192	pax3	Acc:NP_571352];paired box gene 3 [Source:RefSeq_peptide	30532	ZDB-GENE-980526-52	pax3a	GO:0003677;GO:0003700;GO:0005634;GO:0006355;GO:0007275;GO:0043565;GO:0045449
dre00493	AF014367;AF014368;AF014369;AF014370;BC163492;BC163502;BC163523;BC163580;ENSDART00000097138;NM_131324;NM_131325;NM_131326;NM_131332	ENSDARG00000005173;ENSDARG00000070818	pax7	Acc:NM_131324];Acc:NP_571401];paired box gene 7 (pax7), transcript variant 4, mRNA [Source:RefSeq_dna;paired box gene 7 isoform 3 [Source:RefSeq_peptide	100005458;30587;566533	ZDB-GENE-990415-201	pax7a	GO:0003677;GO:0003700;GO:0005634;GO:0006350;GO:0006353;GO:0006355;GO:0007275;GO:0031564;GO:0043565;GO:0045449
dre00494	AF014367;AF014368;AF014369;AF014370;BC163492;BC163502;BC163523;BC163580;ENSDART00000102680;NM_131324;NM_131325;NM_131326;NM_131332	ENSDARG00000005173;ENSDARG00000020821;ENSDARG00000070818	LOC100006670;pax7	Acc:NM_131324];Acc:NP_571401];paired box gene 7 (pax7), transcript variant 4, mRNA [Source:RefSeq_dna;paired box gene 7 isoform 3 [Source:RefSeq_peptide	100000043;100005458;100006670;100007847;30587;566533	ZDB-GENE-990415-201	pax7a	GO:0003677;GO:0003700;GO:0005634;GO:0006350;GO:0006353;GO:0006355;GO:0007275;GO:0031564;GO:0043565;GO:0045449
dre00495	AF014926;AY034061;BC163522;ENSDART00000062417;ENSDART00000062420;NM_131463	ENSDARG00000042556	nr5a2	Acc:NP_571538];nuclear receptor subfamily 5, group A, member 2 [Source:RefSeq_peptide	30749	ZDB-GENE-990415-79	nr5a2	GO:0003677;GO:0003700;GO:0003707;GO:0004872;GO:0004879;GO:0005634;GO:0006350;GO:0006353;GO:0006355;GO:0006829;GO:0008270;GO:0031564;GO:0043565;GO:0046872
dre00496	AF016244;AF059661;BC162258;BC162588;NM_001110349;NM_131408					ZDB-GENE-990415-273	vegfaa
dre00497	AF016326;BC162382;ENSDART00000003993;ENSDART00000052874;NM_131104	ENSDARG00000017565	itk	Acc:NP_571179];IL2-inducible T-cell kinase [Source:RefSeq_peptide	30323;573009;798906	ZDB-GENE-990415-261	itk	GO:0000166;GO:0004672;GO:0004713;GO:0005524;GO:0006468;GO:0006829;GO:0007242;GO:0008270;GO:0016301;GO:0016740;GO:0046872
dre00498	AF017265;BC093260;ENSDART00000021609;ENSDART00000038956;NM_001017708	ENSDARG00000015537	gad2	Acc:NP_001017708];hypothetical protein LOC550403 [Source:RefSeq_peptide	550403	ZDB-GENE-030909-9	gad2	GO:0004351;GO:0005575;GO:0009449;GO:0016829;GO:0016831;GO:0019752;GO:0042136
dre00499	AF017370;BC096859;BC165775;ENSDART00000092963;ENSDART00000097613;NM_131556	ENSDARG00000063550	fgd	Acc:NP_571631];faciogenital dysplasia [Source:RefSeq_peptide	58075;791736	ZDB-GENE-000517-1	fgd	GO:0005089;GO:0005622;GO:0005856;GO:0006829;GO:0008270;GO:0035023;GO:0046872
dre00500	AF017370;BC096859;NM_131556	ENSDARG00000063550	fgd	Acc:NP_571631];faciogenital dysplasia [Source:RefSeq_peptide	58075;791736	ZDB-GENE-000517-1	fgd	GO:0005089;GO:0005622;GO:0005856;GO:0006829;GO:0008270;GO:0035023;GO:0046872
dre00501	AF017420;BC163393;CU638800;ENSDART00000039482;NM_130998	ENSDARG00000022531	ntn1b	Acc:NP_571073];netrin 1b [Source:RefSeq_peptide	30192	ZDB-GENE-990415-168	ntn1b	GO:0005578
dre00502	AF019626;AF540956;AJ318758;AY258034;BC094979;ENSDART00000100385;ENSDART00000100386;NM_131019	ENSDARG00000069133	mstn	Acc:O42222];Growth/differentiation factor 8 precursor (GDF-8) (Myostatin). [Source:Uniprot/SWISSPROT	30215;798441	ZDB-GENE-990415-165	mstn	GO:0005125;GO:0005576;GO:0005615;GO:0005786;GO:0007179;GO:0007517;GO:0008083;GO:0009968;GO:0040007;GO:0045843;GO:0045926;GO:0045967
dre00503	AF021344;BC162462;CU458897;ENSDART00000040431;NM_131432	ENSDARG00000005356	dtk	Acc:NP_571507];developmental receptor tyrosine kinase [Source:RefSeq_peptide	30709	ZDB-GENE-990714-13	dtk	GO:0004672;GO:0004713;GO:0004872;GO:0005524;GO:0006468;GO:0016301
dre00504	AF024535;AF036149;BC056575;BC066427;ENSDART00000078563;NM_131041;U94588	ENSDARG00000056130	neurog1	Acc:O42606];Neurogenin-1 (Neurogenic differentiation factor 3) (NeuroD3) (Neurogenin-related protein 1). [Source:Uniprot/SWISSPROT	30239	ZDB-GENE-990415-174	neurog1	GO:0003677;GO:0005515;GO:0005634;GO:0006350;GO:0006353;GO:0006355;GO:0007399;GO:0007422;GO:0021884;GO:0030154;GO:0030528;GO:0031564;GO:0045449;GO:0048699;GO:0048935;GO:0050768
dre00505	AF024536;BC117598;ENSDART00000077642;NM_131091	ENSDARG00000055294	atoh1a	Acc:NP_571166];atonal homolog 1a [Source:RefSeq_peptide	30303	ZDB-GENE-990415-17	atoh1a	GO:0005634;GO:0030528;GO:0042491;GO:0042668;GO:0045449;GO:0048839;GO:0048884
dre00506	AF024598;BC095599;ENSDART00000032627;NM_131054;U89709	ENSDARG00000028306	prph	Acc:NP_571129];plasticin [Source:RefSeq_peptide	30259	ZDB-GENE-990415-207	prph	GO:0005198;GO:0005882;GO:0042246
dre00507	AF025305;BC045879;BC067566;BC150230;BC154531;BC165823;ENSDART00000055194;NM_181601	ENSDARG00000037870	bactin2	Acc:Q7ZVF9];Actin, cytoplasmic 2 (Beta-actin-2). [Source:Uniprot/SWISSPROT	100038800;57935;641320	ZDB-GENE-000329-3	bactin2	GO:0000166;GO:0003674;GO:0005515;GO:0005524;GO:0005575;GO:0005856;GO:0008150
dre00508	AF025306;BC060893;ENSDART00000058627;NM_131223	ENSDARG00000040087	epb4.1l4	Acc:O57457];Band 4.1-like protein 4 (Protein Nbl4). [Source:Uniprot/SWISSPROT	30470	ZDB-GENE-990415-20	epb4.1l4	GO:0005516;GO:0005856
dre00509	AF025330;AY423038;BC049459;BC092910;BC150407;NM_131444	ENSDARG00000041619	gnb2l1	Acc:O42248];Guanine nucleotide-binding protein subunit beta 2-like 1 (Receptor of activated protein kinase C) (RACK). [Source:Uniprot/SWISSPROT	30722	ZDB-GENE-990415-89	gnb2l1
dre00510	AF025330;AY423038;BC049459;BC092910;BC150407;ENSDART00000061001;NM_131444	ENSDARG00000041619	gnb2l1	Acc:O42248];Guanine nucleotide-binding protein subunit beta 2-like 1 (Receptor of activated protein kinase C) (RACK). [Source:Uniprot/SWISSPROT	30722	ZDB-GENE-990415-89	gnb2l1
dre00511	AF025348;BC059574;ENSDART00000078763;NM_131333	ENSDARG00000056292	vsx1	Acc:O42250];Visual system homeobox 1 (Transcription factor VSX1). [Source:Uniprot/SWISSPROT	30598	ZDB-GENE-990415-205	vsx1	GO:0003677;GO:0003700;GO:0005634;GO:0006350;GO:0006353;GO:0006355;GO:0007601;GO:0031564;GO:0043565;GO:0045449
dre00512	AF027596;BC163547;BC163569;ENSDART00000054472;NM_131010	ENSDARG00000037429	tll1	Acc:O57460];Dorsal-ventral patterning tolloid-like protein 1 precursor (EC 3.4.24.-) (Mini fin protein). [Source:Uniprot/SWISSPROT	100006547;474335	ZDB-GENE-041020-1	tll1	GO:0001568;GO:0001707;GO:0001885;GO:0004866;GO:0005262;GO:0005509;GO:0005576;GO:0005786;GO:0006508;GO:0006816;GO:0006829;GO:0008191;GO:0008233;GO:0008237;GO:0008270;GO:0008533;GO:0009953;GO:0009968;GO:0016787;GO:0019855;GO:0030513;GO:0035124;GO:0035162;GO:0045045;GO:0046872;GO:0048264
dre00513	AF028723;BC056546;DQ089805;DQ089806;ENSDART00000051539;NM_131811	ENSDARG00000035553	cx27.5	Acc:NP_571886];connexin 27.5 [Source:RefSeq_peptide	114405	ZDB-GENE-010619-2	cx27.5	GO:0005922;GO:0007154;GO:0016021
dre00514	AF028724;BC077156;BC164610;ENSDART00000103163;NM_001007288	ENSDARG00000070362	cx30.9	Acc:NP_001007289];connexin 30.9 [Source:RefSeq_peptide	402821;793875	ZDB-GENE-050616-2	cx30.9	GO:0005922;GO:0007154;GO:0016021
dre00515	AF028731;AF052602;ENSDART00000074777;NM_131018	ENSDARG00000052866	hd	Acc:NP_571093];huntingtin [Source:RefSeq_peptide	30214	ZDB-GENE-990415-131	htt	GO:0005488;GO:0005634;GO:0005737
dre00516	AF029250;BC153471;ENSDART00000066715;NM_194388	ENSDARG00000045367	tuba1	Acc:NP_919369];tubulin, alpha 1 [Source:RefSeq_peptide	373080	ZDB-GENE-030822-1	tuba1	GO:0003924;GO:0005198;GO:0005525;GO:0005874;GO:0007017;GO:0007018;GO:0043234;GO:0051258
dre00517	AF030031;BC075742;CU458989;DQ993185;ENSDART00000012104;ENSDART00000100724;NM_130954	ENSDARG00000010791	dla	Acc:Q6DI48];Delta-like protein A precursor (DeltaA protein). [Source:Uniprot/SWISSPROT	30131	ZDB-GENE-980526-29	dla	GO:0005262;GO:0005509;GO:0005515;GO:0005579;GO:0005786;GO:0006816;GO:0007154;GO:0007219;GO:0007275;GO:0007399;GO:0009880;GO:0009968;GO:0016020;GO:0016021;GO:0019855;GO:0030154
dre00518	AF030280;BC059414;ENSDART00000080808;NM_131362	ENSDARG00000058008	six3a	Acc:NP_571437];sine oculis homeobox homolog 3a [Source:RefSeq_peptide	30635	ZDB-GENE-990415-127	six3a	GO:0003677;GO:0003700;GO:0005634;GO:0006355;GO:0007420;GO:0043565;GO:0045449
dre00519	AF030282;BC064701;ENSDART00000091555;ENSDART00000102620;NM_131354	ENSDARG00000070107	six7	Acc:NP_571429];sine oculis homeobox homolog 7 [Source:RefSeq_peptide	30625	ZDB-GENE-990825-28	six7	GO:0003677;GO:0003700;GO:0005634;GO:0006355;GO:0043565;GO:0045449
dre00520	AF030284;BC095020;BC164106;ENSDART00000022441;NM_131158	ENSDARG00000017832	dbx1a	Acc:NP_571233];developing brain homeobox 1a [Source:RefSeq_peptide	30394	ZDB-GENE-000128-8	dbx1a	GO:0003677;GO:0003700;GO:0005634;GO:0006355;GO:0043565;GO:0045449
dre00521	AF030285;BC162275;BC162291;ENSDART00000015681;NM_131178	ENSDARG00000001859	dbx1b	Acc:NP_571253];developing brain homeobox 1b [Source:RefSeq_peptide	30416	ZDB-GENE-000128-11	dbx1b	GO:0003677;GO:0003700;GO:0005634;GO:0006355;GO:0043565;GO:0045449
dre00522	AF030286;BC165905;NM_131179	ENSDARG00000039510	dbx2	Acc:NP_571254];developing brain homeobox 2 [Source:RefSeq_peptide	30417	ZDB-GENE-000128-13	dbx2	GO:0003677;GO:0003700;GO:0005634;GO:0006355;GO:0043565;GO:0045449
dre00523	AF030286;BC091853;BC165905;ENSDART00000057730;NM_131179	ENSDARG00000039510	dbx2	Acc:NP_571254];developing brain homeobox 2 [Source:RefSeq_peptide	30417	ZDB-GENE-000128-13	dbx2	GO:0003677;GO:0003700;GO:0005634;GO:0006355;GO:0043565;GO:0045449
dre00524	AF030519;BC098520;BC125661;ENSDART00000064142;ENSDART00000102387;ENSDART00000102389;ENSDART00000102392;ENSDART00000102399;NM_001039974;NM_001077762;NM_131438	ENSDARG00000043682	1-Oct	Acc:NP_001071230];hypothetical protein LOC777714 [Source:RefSeq_peptide	30715;777714;791427	ZDB-GENE-050706-44;ZDB-GENE-061110-46;ZDB-GENE-990415-185	oct1;zgc:109809;zgc:136531	GO:0003674;GO:0003677;GO:0003700;GO:0005575;GO:0005634;GO:0006355;GO:0008150;GO:0043565;GO:0045449
dre00525	AF031375;BC078225;BC093137;BC110113;NM_131313	ENSDARG00000010137	ldb4	Acc:O73715];LIM domain-binding protein 4 (zLdb4). [Source:Uniprot/SWISSPROT	30576;30579	ZDB-GENE-990415-135;ZDB-GENE-990415-138	ldb1a;ldb1b	GO:0003712;GO:0005634;GO:0007275
dre00526	AF031376;BC076070;ENSDART00000012307;ENSDART00000074079;NM_131314	ENSDARG00000019579	ldb2	Acc:NP_571389];LIM-domain binding factor 2 [Source:RefSeq_peptide	30577	ZDB-GENE-990415-136	ldb2	GO:0003712;GO:0005634;GO:0007275
dre00527	AF031376;BC076070;ENSDART00000054372;NM_131314	ENSDARG00000019579;ENSDARG00000052412	LDB2 (1 of 3);ldb2	Acc:NP_571389];Acc:O43679];LIM domain-binding protein 2 (Carboxyl-terminal LIM domain-binding protein 1) (CLIM-1) (LIM domain-binding factor CLIM1). [Source:Uniprot/SWISSPROT;LIM-domain binding factor 2 [Source:RefSeq_peptide	30577	ZDB-GENE-990415-136	ldb2	GO:0003712;GO:0005634;GO:0007275
dre00528	AF031377;BC090063;BC164481;ENSDART00000043556;NM_131315	ENSDARG00000034896	ldb2l	Acc:NP_571390];LIM-domain binding factor 2 like [Source:RefSeq_peptide	30578;560174	ZDB-GENE-990415-137	ldb2b	GO:0003712;GO:0005634;GO:0007275
dre00529	AF032390;BC066288;BC162883;BC162902;ENSDART00000001486;ENSDART00000104838;NM_131392	ENSDARG00000001303	psmb8	Acc:NP_571467];proteasome (prosome, macropain) subunit, beta type, 8 [Source:RefSeq_peptide	30666;792066	ZDB-GENE-990415-141	psmb8	GO:0004175;GO:0004298;GO:0004866;GO:0005829;GO:0005839;GO:0006511;GO:0008233;GO:0016787;GO:0043234
dre00530	AF032391;AF155578;BC071478;BC153589;ENSDART00000056554;ENSDART00000106818;NM_131151	ENSDARG00000038723	psmb5	Acc:NP_571226];proteasome (prosome, macropain) subunit, beta type, 5 [Source:RefSeq_peptide	30387	ZDB-GENE-990415-215	psmb5	GO:0004175;GO:0004298;GO:0004866;GO:0005829;GO:0005839;GO:0006511;GO:0008233;GO:0016787;GO:0043234
dre00531	AF032392;BC092699;BC165062;ENSDART00000024082;NM_131152	ENSDARG00000002240	psmb6	Acc:NP_571227];proteasome (prosome, macropain) subunit, beta type, 6 [Source:RefSeq_peptide	100008309;30388;792820	ZDB-GENE-990415-216	psmb6	GO:0004175;GO:0004298;GO:0004866;GO:0005829;GO:0005839;GO:0006511;GO:0008233;GO:0016787;GO:0043234
dre00532	AF032393;AF155579;BC078384;BC165916;ENSDART00000000698;ENSDART00000104829;NM_131391	ENSDARG00000000656	psmb9a	Acc:NP_571466];proteasome (prosome, macropain) subunit, beta type, 9a [Source:RefSeq_peptide	30665	ZDB-GENE-990415-140	psmb9a	GO:0004175;GO:0004298;GO:0004866;GO:0005829;GO:0005839;GO:0006511;GO:0008233;GO:0016787;GO:0043234
dre00533	AF032394;BC163447;BC163453;ENSDART00000031380;NM_001006594	ENSDARG00000036787	abcb3l1	ATP-binding cassette, sub-family B (MDR/TAP), member 3 like 1 [Source:RefSeq_peptide;Acc:NP_001006594]	368771	ZDB-GENE-030616-245;ZDB-GENE-990415-260	abcb3;abcb3l1	GO:0000166;GO:0005507;GO:0005524;GO:0006810;GO:0016021;GO:0016887;GO:0017111;GO:0042626;GO:0046686;GO:0051597
dre00534	AF032395;BC045866;BC097199;BC152231;BC163902;BC163905;ENSDART00000035967;EU126946;EU126947;NM_131200	ENSDARG00000022280	brd2	Acc:Q1LWX7];Bromodomain-containing 2. [Source:Uniprot/SPTREMBL	30445	ZDB-GENE-990415-248	brd2a	GO:0003674;GO:0005575
dre00535	AF034606;BC162594;ENSDART00000045110;NM_130973	ENSDARG00000006110	chd	Acc:O57472];Chordin precursor (Protein chordino). [Source:Uniprot/SWISSPROT	30161	ZDB-GENE-990415-33	chd	GO:0005786;GO:0007368;GO:0009953;GO:0009968;GO:0010159;GO:0030514;GO:0035050;GO:0035143;GO:0035162;GO:0048264;GO:0060030
dre00536	AF035481;BC049297;ENSDART00000047272;ENSDART00000061261;NM_131038	ENSDARG00000041799	cx43	Acc:O57474];Gap junction alpha-1 protein (Connexin-43) (Cx43) (Short fin protein). [Source:Uniprot/SWISSPROT	30236	ZDB-GENE-991105-4	cx43	GO:0005579;GO:0005922;GO:0007154;GO:0016020;GO:0016021;GO:0030154;GO:0035050;GO:0035143;GO:0035162
dre00537	AF036148;BC056603;BC066437;ENSDART00000011837;NM_130978	ENSDARG00000019566	neurod	Acc:O42202];Neurogenic differentiation factor 1 (NeuroD1) (NeuroD). [Source:Uniprot/SWISSPROT	30169	ZDB-GENE-990415-172	neurod	GO:0003677;GO:0005634;GO:0006350;GO:0006353;GO:0006355;GO:0007399;GO:0030154;GO:0030528;GO:0031564;GO:0045449
dre00538	AF036325;BC078192;ENSDART00000014696;NM_131443	ENSDARG00000002779	pdx1	Acc:NP_571518];pancreatic and duodenal homeobox 1 [Source:RefSeq_peptide	30721	ZDB-GENE-990415-122	pdx1	GO:0003677;GO:0003700;GO:0005634;GO:0006350;GO:0006353;GO:0006355;GO:0031564;GO:0043565;GO:0045449
dre00539	AF036326;AJ237750;BC095013;BC165526;ENSDART00000051222;NM_131056	ENSDARG00000035350	ins	Insulin A chain]. [Source:Uniprot/SWISSPROT;Acc:O73727];Insulin precursor [Contains: Insulin B chain	30262	ZDB-GENE-980526-110	ins	GO:0005179;GO:0005576;GO:0005786;GO:0009968
dre00540	AF036958;AF095456;AF331968;BC058510;BC093133;BC095596;BC097082;BC097083;BC124100;BC125823;BC127387;BC127567;BC127568;BC129271;BC150473;BC152067;BC153382;BC153501;BC154239;BC164731;ENSDART00000008439;ENSDART00000024598;ENSDART00000047101;ENSDART00000056088;ENSDART00000056089;ENSDART00000056090;ENSDART00000074085;ENSDART00000099360;ENSDART00000099451;ENSDART00000099465;NM_001039883;NM_131330;NM_131…	ENSDARG00000038434;ENSDARG00000038435;ENSDARG00000041895	cad;zgc:111913;zp2.2	Acc:NP_001009884];Acc:NP_571405];Acc:NP_571903];carbamoyl-phosphate synthetase 2, aspartate transcarbamylase, and dihydroorotase [Source:RefSeq_peptide;zona pellucida glycoprotein 2 [Source:RefSeq_peptide;zona pellucida glycoprotein 2.3 [Source:RefSeq_peptide	114438;114439;114440;266992;30593;664700	ZDB-GENE-010622-1;ZDB-GENE-010622-2;ZDB-GENE-021030-4;ZDB-GENE-050417-129;ZDB-GENE-050626-76;ZDB-GENE-070820-21;ZDB-GENE-991129-5	cad;zgc:111913;zgc:114014;zgc:174142;zp2;zp2.2;zp2.3	GO:0003674;GO:0003824;GO:0004070;GO:0004086;GO:0005524;GO:0005575;GO:0005737;GO:0005783;GO:0006207;GO:0006520;GO:0006526;GO:0006541;GO:0006807;GO:0008150;GO:0008152;GO:0009058;GO:0016597;GO:0016743;GO:0016787;GO:0016812;GO:0016874;GO:0019856
dre00541	AF038425;AF292028;BC162313;BC162317;ENSDART00000017977;ENSDART00000097735;NM_131345	ENSDARG00000014986	acvr1	ACVR1 activin A receptor, type I [Source:RefSeq_peptide;Acc:NP_571420]	30615	ZDB-GENE-990415-9	acvr1	GO:0001944;GO:0004672;GO:0004674;GO:0004675;GO:0004872;GO:0005024;GO:0005524;GO:0005737;GO:0005887;GO:0005938;GO:0006468;GO:0007368;GO:0007420;GO:0009952;GO:0009953;GO:0016020;GO:0016301;GO:0021556;GO:0030509;GO:0030510;GO:0035050;GO:0035124;GO:0035162;GO:0042475;GO:0042476;GO:0046588;GO:0048264;GO:0048332;GO:0051216;GO:0060030
dre00542	AF038873;AF045432;BC068324;EF488003;EF488004;ENSDART00000036541;ENSDART00000083063;NM_213237	ENSDARG00000019930	tal1	Acc:NP_998402];T-cell acute lymphocytic leukemia 1 [Source:RefSeq_peptide	30766	ZDB-GENE-980526-501	tal1	GO:0001525;GO:0001568;GO:0003700;GO:0005634;GO:0030097;GO:0030218;GO:0030528;GO:0030878;GO:0035162;GO:0045449;GO:0045603
dre00543	AF039410;AF060696;AF117390;BC067377;ENSDART00000056305;NM_131553	ENSDARG00000038569	fzd8b	Acc:NP_571628];frizzled homolog 8b [Source:RefSeq_peptide	58072	ZDB-GENE-000328-4	fzd8b	GO:0004926;GO:0004930;GO:0007166;GO:0016020
dre00544	AF039411;AF117388;BC076546;BC165721;ENSDART00000098737;NM_130917;NM_131136	ENSDARG00000068306	fzd10	Acc:NP_571211];frizzled 10 [Source:RefSeq_peptide	30366	ZDB-GENE-990415-220	fzd10	GO:0004926;GO:0004930;GO:0007166;GO:0016020
dre00545	AF039411;AF117388;BC076546;BC165721;ENSDART00000098520;NM_130917;NM_131136	ENSDARG00000068213;ENSDARG00000068306	fzd10	Acc:NP_571211];Acc:Q90WM3];Frizzled homolog 10. [Source:Uniprot/SPTREMBL;frizzled 10 [Source:RefSeq_peptide	30366	ZDB-GENE-990415-220	fzd10	GO:0004926;GO:0004930;GO:0007166;GO:0016020
dre00546	AF039412;AF060697;AF117389;BC056273;BC063227;ENSDART00000066835;NM_130918	ENSDARG00000045444	fzd8a	Acc:NP_571629];frizzled homolog 8a [Source:RefSeq_peptide	58073	ZDB-GENE-000328-3	fzd8a	GO:0004926;GO:0004930;GO:0007166;GO:0016020;GO:0016055
dre00547	AF039952;BC044354;BC058318;BC065961;BC070001;BC165334;ENSDART00000061593;ENSDART00000102679;NM_131150;U43898;Y07906	ENSDARG00000042032	pou12	Acc:P56224];POU domain protein 12 (POU domain protein zp-12) (Class III POU domain protein taichi) (Brain-specific homeobox/POU domain protein 1.1) (Brn- 1.1). [Source:Uniprot/SWISSPROT	30386	ZDB-GENE-980526-220	pou12	GO:0003677;GO:0003700;GO:0005634;GO:0006350;GO:0006353;GO:0006355;GO:0031564;GO:0043565;GO:0045449
dre00548	AF041440;AF041441;BC095007;BC152111;BC152235;BC165306;ENSDART00000042441;ENSDART00000046615;ENSDART00000101023;NM_131092	ENSDARG00000035095	oep	Acc:NP_571167];one-eyed pinhead [Source:RefSeq_peptide	30304	ZDB-GENE-990415-198	oep	GO:0001706;GO:0001756;GO:0007368;GO:0007498;GO:0008354;GO:0009897;GO:0030325;GO:0030903;GO:0042661;GO:0048339;GO:0050930
dre00549	AF042108;AF068772;BC065359;BC090756;ENSDART00000020084;L35587;NM_131310	ENSDARG00000029150	hsp90ab1	Acc:O57521];Heat shock protein HSP 90-beta. [Source:Uniprot/SWISSPROT	30573	ZDB-GENE-990415-95	hsp90ab1	GO:0000166;GO:0005524;GO:0006457;GO:0051082
dre00550	AF042191;ENSDART00000011948;ENSDART00000092839;ENSDART00000093250;ENSDART00000097336;NM_131209	ENSDARG00000006467	pcdh8	Acc:NP_571284];protocadherin 8 [Source:RefSeq_peptide	30456	ZDB-GENE-980526-242	pcdh8	GO:0005262;GO:0005509;GO:0006816;GO:0007156;GO:0016020;GO:0019855
dre00551	AF043902;BC066445;ENSDART00000076443;NM_212571	ENSDARG00000054274	pcdh10a	Acc:NP_997736];protocadherin 10a [Source:RefSeq_peptide	100008522;259186	ZDB-GENE-020731-1	pcdh10a	GO:0005262;GO:0005509;GO:0006816;GO:0007156;GO:0016020;GO:0019855
dre00552	AF043903;AY576976;AY576977;AY576978;AY576979;AY576982;AY583468;BC162531;BC162534;BC162561;ENSDART00000064543;ENSDART00000081235;ENSDART00000084928;ENSDART00000100572;ENSDART00000100573;ENSDART00000100579;ENSDART00000100580;ENSDART00000100582;ENSDART00000100591;ENSDART00000100595;ENSDART00000100596;ENSDART00000100597;ENSDART00000100600;ENSDART00000100601;NM_001024097;NM_001024099;NM_001024101	ENSDARG00000043959;ENSDARG00000069234;ENSDARG00000069238;ENSDARG00000069239	pcdh1a3;pcdh1a4;pcdh1a6	Acc:NP_001019268];Acc:NP_001019270];Acc:NP_001019272];protocadherin 1 alpha 3 [Source:RefSeq_peptide;protocadherin 1 alpha 4 [Source:RefSeq_peptide;protocadherin 1 alpha 6 [Source:RefSeq_peptide	100006818;100006842;100006892;100006990;100007008;100007089;100007115;497126;497127;497129	ZDB-GENE-020731-2;ZDB-GENE-050202-3;ZDB-GENE-050202-4;ZDB-GENE-050203-2	pcdh1a3;pcdh1a4;pcdh1a6;pcdha	GO:0005262;GO:0005509;GO:0006816;GO:0007156;GO:0016020;GO:0019855
dre00553	AF043904;ENSDART00000011710	ENSDARG00000014552	pcdhb	Acc:O93302];Protocadherin extracellular domain (Fragment). [Source:Uniprot/SPTREMBL	259185	ZDB-GENE-020731-3	pcdhb	GO:0005262;GO:0005509;GO:0006816;GO:0007156;GO:0016020;GO:0019855
dre00554	AF044977;AF077225;BC095003;BC165213;ENSDART00000007090;NM_131058	ENSDARG00000007329	tbx16	Acc:NP_571133];T-box gene 16 [Source:RefSeq_peptide	30264	ZDB-GENE-990615-5	tbx16	GO:0003700;GO:0005634;GO:0006355;GO:0007368;GO:0007498;GO:0030218;GO:0035050;GO:0048389
dre00555	AF047412;BC076051;ENSDART00000003508;ENSDART00000077621;NM_131241	ENSDARG00000005616	bfb	Acc:NP_571316];complement component bfb [Source:RefSeq_peptide	30489;792395	ZDB-GENE-990415-34	bfb
dre00556	AF047413;BC055564;BC153477;ENSDART00000024624	ENSDARG00000012694	sb:cb26	Acc:Q7SXK0];Sb:cb26 protein (Fragment). [Source:Uniprot/SPTREMBL	100003961	ZDB-GENE-030131-9749;ZDB-GENE-990415-35	c3a;sb:cb26	GO:0004866
dre00557	AF052245;BC162383;BC162391;ENSDART00000010813;NM_131299	ENSDARG00000012788	foxa3	Acc:NP_571374];forkhead box A3 [Source:RefSeq_peptide	30559	ZDB-GENE-980526-423	foxa3	GO:0003700;GO:0005634;GO:0006355;GO:0007420;GO:0021999;GO:0043565
dre00558	AF052246;BC056754;BC066395;ENSDART00000067006;NM_131285	ENSDARG00000045569	foxb1.2	Acc:NP_571360];forkhead box B1.2 [Source:RefSeq_peptide	30542	ZDB-GENE-990616-47	foxb1.2	GO:0003677;GO:0003700;GO:0005634;GO:0006350;GO:0006353;GO:0006355;GO:0031564;GO:0043565
dre00559	AF052247;BC080222;ENSDART00000052827;ENSDART00000052860;ENSDART00000052861;NM_131282	ENSDARG00000036385	foxa	Acc:NP_571357];forkhead box A sequence [Source:RefSeq_peptide	100002808;30539	ZDB-GENE-990415-76	foxa	GO:0000166;GO:0003677;GO:0003700;GO:0005524;GO:0005634;GO:0006350;GO:0006353;GO:0006355;GO:0031564;GO:0043565
dre00560	AF052248;AF052651;BC078426;ENSDART00000075721;NM_131283	ENSDARG00000053650	foxb1.1	Acc:NP_571358];forkhead box B1.1 [Source:RefSeq_peptide	30540;796098;799571	ZDB-GENE-990415-77	foxb1.1	GO:0003700;GO:0005634;GO:0006355;GO:0007420;GO:0043565
dre00561	AF052249;BC095603;ENSDART00000017695;NM_131290	ENSDARG00000021032	foxd3	Acc:NP_571365];forkhead box D3 [Source:RefSeq_peptide	30548	ZDB-GENE-980526-143	foxd3	GO:0001755;GO:0003677;GO:0003700;GO:0005634;GO:0006350;GO:0006353;GO:0006355;GO:0007422;GO:0014032;GO:0016563;GO:0031564;GO:0043565;GO:0048484;GO:0048485;GO:0048937;GO:0050931;GO:0050935;GO:0051216
dre00562	AF052250;AY247950;BC056569;BC065668;ENSDART00000022920;NM_131284	ENSDARG00000019150	foxa1	Acc:NM_131284];forkhead box A1 (foxa1), mRNA [Source:RefSeq_dna	30541	ZDB-GENE-990415-78	foxa1
dre00563	AF052251;BC097095;ENSDART00000062303;NM_131270	ENSDARG00000042485	foxd5	Acc:NP_571345];forkhead box D5 [Source:RefSeq_peptide	30524	ZDB-GENE-980605-4	foxd5	GO:0003700;GO:0005634;GO:0006355;GO:0043565
dre00564	AF052252;BC075922;ENSDART00000080950;NM_131271					ZDB-GENE-980605-6	foxd1
dre00565	AF052435;AF127981;BC066379;BC115246;ENSDART00000016546;ENSDART00000075576;NM_130933	ENSDARG00000015567	zic1	Acc:NP_571008];zic family member 1 (odd-paired homolog, Drosophila) [Source:RefSeq_peptide	30096	ZDB-GENE-000208-4	zic1	GO:0003676;GO:0005622;GO:0006829;GO:0007420;GO:0008270;GO:0046872
dre00566	AF053632;BC163579;ENSDART00000055681;NM_131461	ENSDARG00000028663	tie2	Acc:O73791];Tyrosine-protein kinase receptor Tie-2 precursor (EC 2.7.10.1). [Source:Uniprot/SWISSPROT	30747	ZDB-GENE-990415-56	tie2	GO:0000166;GO:0004672;GO:0004713;GO:0004872;GO:0005524;GO:0005579;GO:0005786;GO:0006468;GO:0009968;GO:0016020;GO:0016021;GO:0016301;GO:0016740
dre00567	AF053633;ENSDART00000003701;ENSDART00000102382	ENSDARG00000004105	tie1	Acc:O73792];Tyrosine-protein kinase receptor Tie-1 (EC 2.7.10.1) (Fragment). [Source:Uniprot/SWISSPROT		ZDB-GENE-990415-55	tie1	GO:0004672;GO:0004713;GO:0004872;GO:0005524;GO:0005579;GO:0006468;GO:0016020;GO:0016021;GO:0016301;GO:0016740
dre00568	AF057040;BC045846;BC063950;BC165331;ENSDART00000054987;NM_131031	ENSDARG00000037746	bactin1	Acc:Q7ZVI7];Actin, cytoplasmic 1 (Beta-actin-1). [Source:Uniprot/SWISSPROT	57934	ZDB-GENE-000329-1	bactin1	GO:0000166;GO:0005515;GO:0005524;GO:0005856
dre00569	AF060117;BC117641;ENSDART00000061782;ENSDART00000100667;NM_130935	ENSDARG00000042151	skia	Acc:NP_571010];nuclear oncoprotein skia [Source:RefSeq_peptide	30101	ZDB-GENE-990715-9	skia	GO:0005634
dre00570	AF060118;BC065946;ENSDART00000027575;ENSDART00000103549;NM_130938	ENSDARG00000008034	skib	Acc:NP_571013];nuclear oncoprotein skib [Source:RefSeq_peptide	30113;573053	ZDB-GENE-990715-10	skib	GO:0005634;GO:0009573;GO:0015977;GO:0016984
dre00571	AF060499;BC124482;ENSDART00000058587;NM_131442	ENSDARG00000040059	gbp	Acc:NP_571517];glycogen synthase kinase binding protein [Source:RefSeq_peptide	30719	ZDB-GENE-990714-7	gbp	GO:0016301
dre00572	AF061252;BC076068;ENSDART00000066224;ENSDART00000067248;ENSDART00000067522;NM_131641	ENSDARG00000045045;ENSDARG00000045936	pax6b	Acc:NP_571716];Acc:P26630];Paired box protein Pax[Zf-a] (Pax-6). [Source:Uniprot/SWISSPROT;paired box gene 6b [Source:RefSeq_peptide	30567;566915;60639	ZDB-GENE-001031-1	pax6b	GO:0003677;GO:0003700;GO:0005634;GO:0006350;GO:0006353;GO:0006355;GO:0007275;GO:0009952;GO:0030900;GO:0030902;GO:0031564;GO:0043565;GO:0045449
dre00573	AF062643;BC045836;BC075737;ENSDART00000081985;NM_131539	ENSDARG00000059001	pim1	Acc:Q9YHZ5];Serine/threonine-protein kinase Pim-1 (EC 2.7.11.1). [Source:Uniprot/SWISSPROT	58054	ZDB-GENE-000831-6	pim1	GO:0000166;GO:0004672;GO:0004674;GO:0005524;GO:0006468;GO:0016301;GO:0016740;GO:0030097
dre00574	AF063018;AY032595;BC095584;BC164571;ENSDART00000077476;NM_131405	ENSDARG00000055158	prox1	Acc:NP_571480];prospero-related homeobox gene 1 [Source:RefSeq_peptide	100004788;30679;799659	ZDB-GENE-980526-397	prox1	GO:0003677;GO:0005634;GO:0007275;GO:0030239;GO:0030528;GO:0043433;GO:0045449
dre00575	AF063446;BC163711;ENSDART00000049830;ENSDART00000105762;NM_131264	ENSDARG00000021833	ahr2	Acc:NP_571339];aryl hydrocarbon receptor 2 [Source:RefSeq_peptide	30517	ZDB-GENE-990714-16	ahr2	GO:0003677;GO:0004871;GO:0004872;GO:0005634;GO:0005737;GO:0006355;GO:0007165;GO:0009410;GO:0009636;GO:0030528;GO:0042221;GO:0043565;GO:0045449;GO:0045941;GO:0045944
dre00576	AF064799;BC162590;CU458883;ENSDART00000000486;ENSDART00000103792;ENSDART00000103800;NM_131446	ENSDARG00000000472	cntn2	Acc:NP_571521];contactin 2 [Source:RefSeq_peptide	30726;573353	ZDB-GENE-990630-12	cntn2	GO:0005579;GO:0007417;GO:0016020;GO:0045773
dre00577	AF064828;AF114262;BC162481;ENSDART00000062982;ENSDART00000083112;ENSDART00000101820;ENSDART00000101821;NM_131085	ENSDARG00000042904	foxo5	Acc:NP_571160];forkhead box O5 [Source:RefSeq_peptide	30296	ZDB-GENE-990708-6	foxo5	GO:0003677;GO:0003700;GO:0005634;GO:0006350;GO:0006353;GO:0006355;GO:0031564;GO:0043565
dre00578	AF067201;BC045838;BC067188;BC165309;ENSDART00000059886;NM_131246	ENSDARG00000040856	ldha	Acc:Q9PVK5];L-lactate dehydrogenase A chain (EC 1.1.1.27) (LDH-A). [Source:Uniprot/SWISSPROT	30496;792262;797111	ZDB-GENE-991026-5	ldha	GO:0001666;GO:0004459;GO:0005737;GO:0006096;GO:0006100;GO:0016491;GO:0019642
dre00579	AF067202;BC044190;BC068981;ENSDART00000010777;NM_131247	ENSDARG00000019644	ldhb	Acc:Q9PVK4];L-lactate dehydrogenase B chain (EC 1.1.1.27) (LDH-B). [Source:Uniprot/SWISSPROT	30497	ZDB-GENE-991026-6	ldhb	GO:0004459;GO:0005737;GO:0006096;GO:0006100;GO:0016491;GO:0019642
dre00580	AF067204;BC092710;ENSDART00000104204;NM_131067	ENSDARG00000070769	foxg1	Acc:NP_571142];forkhead box G1 [Source:RefSeq_peptide	30274	ZDB-GENE-990415-267	foxg1	GO:0003677;GO:0003700;GO:0005634;GO:0006350;GO:0006353;GO:0006355;GO:0031564;GO:0043565
dre00581	AF067429;BC162630;ENSDART00000013590;NM_130956	ENSDARG00000004256	wnt11	Acc:O73864];Protein Wnt-11 precursor. [Source:Uniprot/SWISSPROT	30139;791595	ZDB-GENE-990603-12	wnt11	GO:0000132;GO:0004871;GO:0005576;GO:0005786;GO:0005886;GO:0007223;GO:0007275;GO:0007417;GO:0007507;GO:0008104;GO:0009968;GO:0016055;GO:0016337;GO:0016477;GO:0030100;GO:0042074;GO:0045045;GO:0048048;GO:0060027
dre00582	AF067530;AF067531;AF067532;AF067533;AF067534;AF067535;AF067536;AF067537;AF067538;AF067539;AF067540;AF067541;BC066690;ENSDART00000076986;ENSDART00000076998;NM_131184;X63961	ENSDARG00000028148	pax2a	Acc:Q90268];Paired box protein Pax-2a (Pax[Zf-b]) (No isthmus protein). [Source:Uniprot/SWISSPROT	30425	ZDB-GENE-990415-8	pax2a	GO:0001708;GO:0003677;GO:0003700;GO:0005634;GO:0006350;GO:0006353;GO:0006355;GO:0007275;GO:0007399;GO:0007422;GO:0009880;GO:0009952;GO:0021588;GO:0030154;GO:0030878;GO:0030901;GO:0030902;GO:0030917;GO:0031564;GO:0043049;GO:0048793
dre00583	AF068773;BC075757;ENSDART00000004756;L35586;NM_131328	ENSDARG00000010478	hsp90a	Acc:Q90474];Heat shock protein HSP 90-alpha. [Source:Uniprot/SWISSPROT	30591	ZDB-GENE-990415-94	hsp90a.1	GO:0000166;GO:0005524;GO:0006457;GO:0051082
dre00584	AF069500;BC044131;BC097042;BC164219;D38263;ENSDART00000019975;ENSDART00000025989;ENSDART00000105492;NM_131210	ENSDARG00000044422	acvr2b	Acc:NP_571285];activin receptor IIb [Source:RefSeq_peptide	100002340;30457	ZDB-GENE-980526-549	acvr2b	GO:0001501;GO:0001755;GO:0004672;GO:0004674;GO:0004675;GO:0004702;GO:0004872;GO:0005024;GO:0005524;GO:0006468;GO:0007178;GO:0016020;GO:0030902;GO:0051216
dre00585	AF069994;BC053115;ENSDART00000003745;ENSDART00000098136;NM_131872	ENSDARG00000010008	vim	Acc:NP_571947];vimentin [Source:RefSeq_peptide	140599	ZDB-GENE-011212-3	vim	GO:0005198;GO:0005882
dre00586	AF071245;BC076469;DQ060532;ENSDART00000052633;NM_131534	ENSDARG00000036231	hoxa3a	Acc:Q8AWZ2];Homeobox protein Hox-A3a. [Source:Uniprot/SWISSPROT	58049	ZDB-GENE-000823-3	hoxa3a	GO:0003677;GO:0003700;GO:0005634;GO:0006350;GO:0006353;GO:0006355;GO:0031564;GO:0043565;GO:0045449
dre00587	AF071496;BC076366;BC164107;ENSDART00000081249;NM_131100	ENSDARG00000058379	otpb	Acc:Q6DGH9];Homeobox protein orthopedia. [Source:Uniprot/SWISSPROT	30316	ZDB-GENE-990708-7	otpb	GO:0003677;GO:0003700;GO:0005634;GO:0006355;GO:0007275;GO:0021884;GO:0043565;GO:0045449
dre00588	AF071568;BC065967;ENSDART00000007226;NM_131116;Y13949	ENSDARG00000000175	hoxb2a	Acc:O42367];Homeobox protein Hox-B2a (Hox-B2). [Source:Uniprot/SWISSPROT	30338	ZDB-GENE-990415-103	hoxb2a	GO:0003677;GO:0003700;GO:0005634;GO:0006350;GO:0006353;GO:0006355;GO:0031564;GO:0043565;GO:0045449
dre00589	AF072451;BC045279;BC164030;ENSDART00000041370;ENSDART00000044519;ENSDART00000102871;NM_131810	ENSDARG00000034207	cx44.2	Acc:NP_571885];connexin 44.2 [Source:RefSeq_peptide	114404;570888;570944;570961	ZDB-GENE-010619-1	cx44.2	GO:0005922;GO:0007154;GO:0016021
dre00590	AF072456;BC076076;BC114256;D49971;ENSDART00000060734;ENSDART00000100482;NM_131360;U82232	ENSDARG00000041430	bmp2b	Acc:NP_571435];bone morphogenetic protein 2b [Source:RefSeq_peptide	30632	ZDB-GENE-980526-474	bmp2b	GO:0001710;GO:0005576;GO:0008083;GO:0009953;GO:0030903;GO:0040007;GO:0042074;GO:0042664;GO:0045168;GO:0048264;GO:0055015;GO:0060030
dre00591	AF072547;BC162214;ENSDART00000013135;ENSDART00000043210;NM_131640	ENSDARG00000032578	pax2b	Acc:NP_571715];paired box gene 2b [Source:RefSeq_peptide	60638	ZDB-GENE-001030-4	pax2b	GO:0005634;GO:0007275
dre00592	AF072548;ENSDART00000054387;ENSDART00000054395	ENSDARG00000037383	pax5	Acc:O93371];Transcription factor (Fragment). [Source:Uniprot/SPTREMBL	794326	ZDB-GENE-001030-2	pax5	GO:0003677;GO:0005634;GO:0006350;GO:0006353;GO:0006355;GO:0007275;GO:0031564
dre00593	AF072549;ENSDART00000029014;ENSDART00000076992;ENSDART00000077004	ENSDARG00000015879	pax8	Acc:O93372];Transcription factor (Fragment). [Source:Uniprot/SPTREMBL		ZDB-GENE-001030-3	pax8	GO:0003677;GO:0005634;GO:0006350;GO:0006353;GO:0006355;GO:0007275;GO:0031564;GO:0043049
dre00594	AF072657;BC162504;ENSDART00000014822;NM_131418	ENSDARG00000042525	coe2	Acc:O93375];Transcription factor COE2. [Source:Uniprot/SWISSPROT	30692	ZDB-GENE-990715-11	coe2	GO:0003677;GO:0005634;GO:0006350;GO:0006353;GO:0006355;GO:0006829;GO:0008270;GO:0030528;GO:0031564;GO:0045449;GO:0046872
dre00595	AF073289;BC078280;BC155168;CU458994;ENSDART00000056252;NM_001083865;NM_131049	ENSDARG00000052997	stap2	Acc:Q9YHX4];Semaphorin-4E precursor (Semaphorin-7) (Semaphorin Z7) (Sema-Z7). [Source:Uniprot/SWISSPROT	100005848;30251;327172;796377	ZDB-GENE-030131-5383;ZDB-GENE-990715-7	sema4e;stap2a	GO:0003674;GO:0004872;GO:0005575;GO:0005579;GO:0005786;GO:0007242;GO:0007275;GO:0009968;GO:0016020;GO:0016021
dre00596	AF073290;AY860954;BC162689;CU638804;ENSDART00000062515;ENSDART00000083339;ENSDART00000099335;ENSDART00000099341;NM_131050	ENSDARG00000042616	sema3h	Acc:NP_571125];semaphorin 3h [Source:RefSeq_peptide	30252;794074	ZDB-GENE-990715-8	sema3h	GO:0005579;GO:0007275;GO:0016020;GO:0016021
dre00597	AF073883;BC125912;BC165469;ENSDART00000020004;NM_131371	ENSDARG00000004616	mtmr2	Acc:NP_571446];myotubularin related protein 2 [Source:RefSeq_peptide	30644	ZDB-GENE-990715-14	mtmr2	GO:0004437;GO:0004721;GO:0006470;GO:0016787;GO:0046839
dre00598	AF075384;BC163630;BC163639;ENSDART00000040410;ENSDART00000044624;NM_131149	ENSDARG00000030621	th	Acc:Q6ZM47];Tyrosine hydroxylase (Fragment). [Source:Uniprot/SPTREMBL	100006766;30384	ZDB-GENE-990621-5	th	GO:0004497;GO:0004511;GO:0005506;GO:0009072;GO:0042423
dre00599	AF075385;BC162442;BC163055;ENSDART00000016547;ENSDART00000101088;ENSDART00000101089;NM_001109694	ENSDARG00000069446	dbh	Acc:Q9W7K6];Dopamine beta hydroxylase (Fragment). [Source:Uniprot/SPTREMBL	100001983;30505	ZDB-GENE-990621-3	dbh	GO:0004497;GO:0004500;GO:0005507;GO:0006584
dre00600	AF080622;BC162138;BC162142;ENSDART00000010786;NM_130952	ENSDARG00000015072	dmrt2	Acc:NP_571027];doublesex and mab-3 related transcription factor 2 [Source:RefSeq_peptide	30129	ZDB-GENE-990621-7	dmrt2a	GO:0003677;GO:0003700;GO:0005634;GO:0006355;GO:0007548
dre00601	AF081127;AF081128;BC162574;ENSDART00000010521;ENSDART00000061038;ENSDART00000080935;ENSDART00000102231;NM_131520	ENSDARG00000019815	fn1	Acc:NP_571595];fibronectin 1 [Source:RefSeq_peptide	100005302;100005469;100005524;100007890;58034	ZDB-GENE-000426-1	fn1	GO:0001756;GO:0001757;GO:0005576;GO:0016337;GO:0035050;GO:0045198
dre00602	AF081462;BC045520;BC163956;ENSDART00000008823;ENSDART00000075465;NM_131188	ENSDARG00000053254	mylz2	Acc:NP_571263];myosin, light polypeptide 2, skeletal muscle [Source:RefSeq_peptide	30429;572658	ZDB-GENE-990712-15	mylz2	GO:0005262;GO:0005509;GO:0006816;GO:0019855
dre00603	AF082662;AY325265;BC095024;BC142787;BC150357;BC152121;BC162276;BC162830;BC164948;ENSDART00000036602;ENSDART00000074159;ENSDART00000101730;ENSDART00000101736;NM_001080093;NM_001097585;NM_001103130;NM_131759;NM_198073	ENSDARG00000069747;ENSDARG00000069753	hbbe1;si:busm1-118j2.5	Acc:NP_571834];hemoglobin beta embryonic-1 [Source:RefSeq_peptide	100000407;335781;573653;793447;81538	ZDB-GENE-030131-7722;ZDB-GENE-030616-7	hbbe1;si:busm1-118j2.5	GO:0005488;GO:0005506;GO:0005833;GO:0006783;GO:0006810;GO:0006826;GO:0006879;GO:0015671;GO:0019825;GO:0020037;GO:0046872
dre00604	AF083382;BC163261;CU458856;ENSDART00000061886;ENSDART00000091954;ENSDART00000101087;ENSDART00000101090;NM_131061	ENSDARG00000042210	sema3ab	Acc:Q9W686];Semaphorin-3ab precursor (Semaphorin-1B) (Semaphorin Z1B) (Sema-Z1B). [Source:Uniprot/SWISSPROT	30267	ZDB-GENE-991209-6	sema3ab	GO:0001569;GO:0001763;GO:0004872;GO:0005786;GO:0007275;GO:0007399;GO:0008045;GO:0009968;GO:0016020;GO:0030154;GO:0048755
dre00605	AF083557;BC060942;ENSDART00000028099;NM_131191;Y17256	ENSDARG00000018494	smn1	Acc:Q9W6S8];Survival motor neuron protein 1. [Source:Uniprot/SWISSPROT	30432	ZDB-GENE-990715-16	smn1	GO:0000245;GO:0003676;GO:0003723;GO:0005634;GO:0005737;GO:0006397;GO:0007409;GO:0048676
dre00606	AF084461;BC065653;ENSDART00000034240;ENSDART00000105017;ENSDART00000105024;NM_131107	ENSDARG00000036830;ENSDARG00000036832	cyt1;cyt1l	Acc:NP_001076351];Acc:NP_571182];type I cytokeratin, enveloping layer [Source:RefSeq_peptide;type I cytokeratin, enveloping layer, like [Source:RefSeq_peptide	30327;792062	ZDB-GENE-061026-4;ZDB-GENE-991008-6	cyt1;cyt1l	GO:0005198
dre00607	AF084948;BC078241;BC152095;DQ317968;ENSDART00000051054;ENSDART00000051065;NM_131037	ENSDARG00000052846	fst	Acc:Q9YHV4];Follistatin precursor (FS) (Activin-binding protein). [Source:Uniprot/SWISSPROT	100004116;30235;796225	ZDB-GENE-990714-11	fsta	GO:0003674;GO:0005576;GO:0005786;GO:0009953;GO:0009968;GO:0009994;GO:0048263
dre00608	AF084949;BC162864;BC162904;ENSDART00000075568;NM_130982	ENSDARG00000053528	nog3	Acc:Q9YHV3];Noggin-3 precursor. [Source:Uniprot/SWISSPROT	30173;792825;793088;793722;794235	ZDB-GENE-990714-8	nog3	GO:0003674;GO:0005786;GO:0009953;GO:0009968;GO:0030154;GO:0030514;GO:0045596;GO:0051216
dre00609	AF085218;BC097097;ENSDART00000002241;ENSDART00000097718;NM_130911	ENSDARG00000019588	chico	Acc:NP_570986];chico [Source:RefSeq_peptide	100005156;100008322;30067	ZDB-GENE-000210-28	chico
dre00610	AF085746;AF348156;BC163542;ENSDART00000024555;NM_130967	ENSDARG00000025641	gli2a	Acc:NP_571042];GLI-Kruppel family member GLI2a [Source:RefSeq_peptide	30154	ZDB-GENE-990706-8	gli2a	GO:0003676;GO:0005506;GO:0005622;GO:0006829;GO:0007399;GO:0008270;GO:0009058;GO:0016491;GO:0021508;GO:0021523;GO:0046872;GO:0050767;GO:0055002
dre00611	AF086761;BC162381;BC162398;CU458855;ENSDART00000016358;ENSDART00000021018;ENSDART00000051792;ENSDART00000051793;ENSDART00000102402;NM_131060	ENSDARG00000019235	sema3aa	Acc:Q9W7J1];Semaphorin-3aa precursor (Semaphorin-1A) (Semaphorin Z1A) (Sema-Z1A). [Source:Uniprot/SWISSPROT	30266	ZDB-GENE-991209-3	sema3aa	GO:0004872;GO:0005786;GO:0007275;GO:0007399;GO:0008045;GO:0009968;GO:0016020;GO:0030154;GO:0048755
dre00612	AF087671;BC044537;ENSDART00000000019;NM_131680	ENSDARG00000000018	nrf1	Acc:Q90X44];Nuclear respiratory factor 1 (Nrf-1) (Not really finished protein). [Source:Uniprot/SWISSPROT	64604	ZDB-GENE-001221-1	nrf1	GO:0003677;GO:0003700;GO:0005634;GO:0006350;GO:0006353;GO:0006355;GO:0006950;GO:0007275;GO:0009409;GO:0016563;GO:0031564;GO:0043565
dre00613	AF090432;AF229449;AF229450;BC122096;BC163889;CU458993;ENSDART00000024922;ENSDART00000049586;NM_131665;NM_131862	ENSDARG00000021389	jag2	Acc:NP_571937];jagged 2 isoform 1 [Source:RefSeq_peptide	140422	ZDB-GENE-011128-3	jag2	GO:0001889;GO:0005509;GO:0007154;GO:0007219;GO:0007275;GO:0016020;GO:0016021;GO:0021514;GO:0021522;GO:0031016;GO:0048793
dre00614	AF091593;BC059439;BC063942;ENSDART00000007584;ENSDART00000062738;NM_131435	ENSDARG00000020609	snap25a	Acc:NP_571510];synaptosome-associated protein 25a [Source:RefSeq_peptide	30712	ZDB-GENE-980526-468	snap25a	GO:0000910;GO:0003700;GO:0005886;GO:0006355;GO:0019717
dre00615	AF091594;AF091595;BC059469;ENSDART00000080927;ENSDART00000105222;NM_131434	ENSDARG00000020609;ENSDARG00000058117	snap25a;snap25b	Acc:NM_131434];Acc:NP_571510];synaptosome-associated protein 25 b (snap25b), mRNA [Source:RefSeq_dna;synaptosome-associated protein 25a [Source:RefSeq_peptide	30711;30712	ZDB-GENE-980526-392;ZDB-GENE-980526-468	snap25a;snap25b	GO:0000910;GO:0003700;GO:0005886;GO:0006355;GO:0019717
dre00616	AF092175;AF416370;AF416371;AF416372;AF416373;BC162270;ENSDART00000016430;ENSDART00000042377;ENSDART00000046079;ENSDART00000050481;ENSDART00000079724;ENSDART00000101757;NM_130986	ENSDARG00000013539	ikzf1	Acc:NP_571061];zinc finger protein, subfamily 1A, 1 (Ikaros) [Source:RefSeq_peptide	30177	ZDB-GENE-980526-304	ikzf1	GO:0003676;GO:0004812;GO:0005524;GO:0005622;GO:0006418;GO:0006829;GO:0008270;GO:0046872
dre00617	AF093129;BC050156;BC070000;BC128885;BC154228;BC160650;BC168507;ENSDART00000024320;NM_001126457;NM_131620	ENSDARG00000004757	ybx1	Acc:NP_571695];Y box binding protein 1 [Source:RefSeq_peptide	58144;795398	ZDB-GENE-000629-3	ybx1	GO:0003676;GO:0003677;GO:0006350;GO:0006353;GO:0006355;GO:0031564
dre00618	AF095457;BC055167;BC067701;BC097085;BC151977;BC154559;BC165801;ENSDART00000065821;ENSDART00000074173;ENSDART00000074181;ENSDART00000078959;NM_001025186;NM_001109741;NM_131331	ENSDARG00000044780	zp3.2	Acc:NP_001020357];zona pellucida glycoprotein 3.2 [Source:RefSeq_peptide	30594;574007	ZDB-GENE-050626-121;ZDB-GENE-071004-37;ZDB-GENE-991129-7	zgc:171778;zp3;zp3.2	GO:0003674;GO:0005575;GO:0008150
dre00619	AF095639;BC092696;BC108075;ENSDART00000014568;NM_131347	ENSDARG00000006818	urod	Acc:Q9PTS2];Uroporphyrinogen decarboxylase (EC 4.1.1.37) (URO-D) (UPD). [Source:Uniprot/SWISSPROT	30617	ZDB-GENE-000208-18	urod	GO:0004853;GO:0006779;GO:0016829;GO:0016831
dre00620	AF095747;BC056338;BC067149;ENSDART00000056420;NM_131682	ENSDARG00000038643	alas2	5-aminolevulinate synthase, erythroid-specific, mitochondrial precursor (EC 2.3.1.37) (5-aminolevulinic acid synthase) (Delta- aminolevulinate synthase) (Delta-ALA synthetase) (ALAS-E). [Source:Uniprot/SWISSPROT;Acc:Q9YHT4]	100001392;64607	ZDB-GENE-001229-1	alas2	GO:0003870;GO:0005739;GO:0006783;GO:0008152;GO:0008415;GO:0009058;GO:0016740;GO:0016769;GO:0035162
dre00621	AF097410;BC053135;ENSDART00000055635;ENSDART00000099262;NM_131269	ENSDARG00000038159	tcf7l1a	Acc:Q9YHE8];Transcription factor 7-like 1-A (HMG box transcription factor 3-A) (TCF-3-A) (TCF-3) (zTcf-3) (Protein headless). [Source:Uniprot/SWISSPROT	30523	ZDB-GENE-980605-30	tcf7l1a	GO:0003677;GO:0006350;GO:0006353;GO:0006355;GO:0008358;GO:0021903;GO:0030901;GO:0031564
dre00622	AF097410;BC053135;NM_131269	ENSDARG00000038159	tcf7l1a	Acc:Q9YHE8];Transcription factor 7-like 1-A (HMG box transcription factor 3-A) (TCF-3-A) (TCF-3) (zTcf-3) (Protein headless). [Source:Uniprot/SWISSPROT	30523	ZDB-GENE-980605-30	tcf7l1a	GO:0003677;GO:0006350;GO:0006353;GO:0006355;GO:0008358;GO:0021903;GO:0030901;GO:0031564
dre00623	AF097477;ENSDART00000078180	ENSDARG00000055784	Q9YHE7_DANRE	Acc:Q9YHE7];Protein tyrosine phosphatase H1 (EC 3.1.3.48) (Fragment). [Source:Uniprot/SPTREMBL
dre00624	AF097478;BC045328;BC164416;ENSDART00000047523;ENSDART00000081599;NM_199846	ENSDARG00000020334	ptpn11	Acc:NP_956140];protein tyrosine phosphatase, non-receptor type 11 (Noonan syndrome 1) [Source:RefSeq_peptide	333979;799282	ZDB-GENE-030131-5911	ptpn11	GO:0004721;GO:0004725;GO:0004872;GO:0006470;GO:0007242;GO:0016787
dre00625	AF097479;AY590885;BC162720;ENSDART00000078823;ENSDART00000101260	ENSDARG00000000631;ENSDARG00000039187	Q9YHE5_DANRE;epb41l5	Acc:NP_001007201];Acc:Q9YHE5];Protein tyrosine phosphatase MEG1 (EC 3.1.3.48) (Fragment). [Source:Uniprot/SPTREMBL;protein tyrosine phosphatase, non-receptor type 4 (megakaryocyte) [Source:RefSeq_peptide	100007280;100007299;368448;368449	ZDB-GENE-030616-449	ptpn4	GO:0001822;GO:0004721;GO:0004725;GO:0004872;GO:0005515;GO:0005737;GO:0005856;GO:0005923;GO:0006470;GO:0008092;GO:0016020;GO:0016787;GO:0035088;GO:0048048
dre00626	AF097479;AY590885;BC162720;ENSDART00000000670;NM_001007200	ENSDARG00000000631;ENSDARG00000039187	Q9YHE5_DANRE;epb41l5	Acc:NP_001007201];Acc:Q9YHE5];Protein tyrosine phosphatase MEG1 (EC 3.1.3.48) (Fragment). [Source:Uniprot/SPTREMBL;protein tyrosine phosphatase, non-receptor type 4 (megakaryocyte) [Source:RefSeq_peptide	100007280;100007299;368448;368449	ZDB-GENE-030616-449	ptpn4	GO:0001822;GO:0004721;GO:0004725;GO:0004872;GO:0005515;GO:0005737;GO:0005856;GO:0005923;GO:0006470;GO:0008092;GO:0016020;GO:0016787;GO:0035088;GO:0048048
dre00627	AF097480;ENSDART00000000192;ENSDART00000105792;NM_001044313	ENSDARG00000000183	si:rp71-1n18.2	Acc:NP_001037778];protein tyrosine phosphatase MEG1 [Source:RefSeq_peptide	407634	ZDB-GENE-030131-6259	si:rp71-1n18.2	GO:0004725;GO:0004872;GO:0006470;GO:0016787
dre00628	AF097481;BC049294;BC054648;BC164734;ENSDART00000062693;NM_130924;Y14427	ENSDARG00000007923	ptp1b	Acc:NP_570999];protein tyrosine phosphatase 1b [Source:RefSeq_peptide	30081	ZDB-GENE-980605-23	ptp1b	GO:0004721;GO:0004725;GO:0006470;GO:0016787
dre00629	AF097482;BC055169;ENSDART00000040340;ENSDART00000104037;NM_200466	ENSDARG00000016481	ptpn2	Acc:NP_956760];protein tyrosine phosphatase, non-receptor type 2 [Source:RefSeq_peptide	393438;791969	ZDB-GENE-040426-1196	ptpn2	GO:0004721;GO:0004725;GO:0004872;GO:0005575;GO:0006470;GO:0016787
dre00630	AF097483;BC044373;BC066698;BC164031;ENSDART00000007718;ENSDART00000052239;ENSDART00000078743;NM_212654	ENSDARG00000035986	ptpn2l	Acc:NP_997819];protein tyrosine phosphatase, non-receptor type 2, like [Source:RefSeq_peptide	561613	ZDB-GENE-030909-8	ptpn2l	GO:0004721;GO:0004725;GO:0004872;GO:0006470;GO:0016787
dre00631	AF097875;AF483203;BC044335;BC057461;BC163893;BC163894;ENSDART00000021977;ENSDART00000043252;ENSDART00000078973;NM_131189	ENSDARG00000030756	dnmt1	Acc:NP_571264];DNA (cytosine-5-)-methyltransferase 1 [Source:RefSeq_peptide	100005663;30430;569847	ZDB-GENE-990714-15	dnmt1	GO:0003677;GO:0005634;GO:0006306;GO:0008134;GO:0008168;GO:0008270;GO:0016740;GO:0031017;GO:0032776;GO:0051567;GO:0060042
dre00632	AF099737;BC066669;BC155815;ENSDART00000052441;NM_131456	ENSDARG00000036118	ctnna	Acc:NM_131456];catenin (cadherin-associated protein), alpha (ctnna), mRNA [Source:RefSeq_dna	30741;573325	ZDB-GENE-991207-24	ctnna
dre00633	AF099737;BC066669;BC155815;NM_131456	ENSDARG00000036118	ctnna	Acc:NM_131456];catenin (cadherin-associated protein), alpha (ctnna), mRNA [Source:RefSeq_dna	30741;573325	ZDB-GENE-991207-24	ctnna
dre00634	AF099737;BC066669;BC155815;NM_131456	ENSDARG00000036118	ctnna	Acc:NM_131456];catenin (cadherin-associated protein), alpha (ctnna), mRNA [Source:RefSeq_dna	30741;573325	ZDB-GENE-991207-24	ctnna
dre00635	AF099738;BC049399;BC058305;ENSDART00000003891;ENSDART00000081018;NM_131177	ENSDARG00000070787	jup	Acc:NP_571252];junction plakoglobin [Source:RefSeq_peptide	100002822;100007998;30415	ZDB-GENE-991207-22	jup	GO:0005488;GO:0005634;GO:0005856;GO:0005913;GO:0007155;GO:0016342;GO:0030057
dre00636	AF101266;BC056274;BC065639;ENSDART00000049339;NM_131286;U85092	ENSDARG00000031664	sox21a	Acc:NP_571361];SRY-box 21 [Source:RefSeq_peptide	30543	ZDB-GENE-990715-6	sox21a	GO:0003677;GO:0006355;GO:0009953;GO:0016564
dre00637	AF102865;BC090694;ENSDART00000077840;NM_131014	ENSDARG00000055527	cmn	Acc:NP_571089];calymmin [Source:RefSeq_peptide	30208	ZDB-GENE-000208-9	cmn
dre00638	AF104903;AF109373;BC060894;BC067683;BC083459;BC153466;ENSDART00000067160;ENSDART00000101990;NM_131319	ENSDARG00000045677	opn1sw1	Acc:Q9W6A9];Opsin-1, short-wave-sensitive 1 (Ultraviolet-sensitive opsin) (Ultraviolet cone photoreceptor pigment) (Opsin SWS-1). [Source:Uniprot/SWISSPROT	100008176;30582	ZDB-GENE-991109-25	opn1sw1	GO:0001584;GO:0004871;GO:0004872;GO:0005579;GO:0007165;GO:0007186;GO:0007601;GO:0007602;GO:0009881;GO:0016020;GO:0016021;GO:0018298
dre00639	AF104904;AF109371;BC059415;ENSDART00000065941;NM_131175	ENSDARG00000044862	opn1lw1	Acc:Q9W6A7];Red-sensitive opsin-1 (Red cone photoreceptor pigment 1) (Opsin-1, long-wave-sensitive 1) (Opsin LWS-1). [Source:Uniprot/SWISSPROT	30413	ZDB-GENE-990604-41	opn1lw1	GO:0001584;GO:0004871;GO:0004872;GO:0005579;GO:0007165;GO:0007186;GO:0007601;GO:0007602;GO:0009883;GO:0016020;GO:0016021;GO:0018298
dre00640	AF105152;AF109368;BC045288;BC063938;BC164171;ENSDART00000027000;L11014;NM_131084	ENSDARG00000002193	rho	Acc:P35359];Rhodopsin. [Source:Uniprot/SWISSPROT	30295	ZDB-GENE-990415-271	rho	GO:0001584;GO:0004871;GO:0004872;GO:0005579;GO:0007165;GO:0007186;GO:0007601;GO:0007602;GO:0009586;GO:0009881;GO:0016020;GO:0016021;GO:0016918;GO:0018298
dre00641	AF108655;AF276996;BC056717;BC063994;ENSDART00000045069;ENSDART00000056295;ENSDART00000102618;NM_131883	ENSDARG00000013968	psap	Acc:NP_571958];prosaposin [Source:RefSeq_peptide	140811	ZDB-GENE-020108-1	psap	GO:0005764;GO:0006629;GO:0006665;GO:0007585
dre00642	AF108819;BC076015;ENSDART00000057432;EU109509;NM_001009904	ENSDARG00000039304	zgc:92332	Acc:NP_001009904];hypothetical protein LOC494168 [Source:RefSeq_peptide	494168	ZDB-GENE-040718-155;ZDB-GENE-990621-12	six1a;six2	GO:0003677;GO:0003700;GO:0005634;GO:0006355;GO:0043565;GO:0045449
dre00643	AF108820;BC163024;ENSDART00000078064;NM_001130608	ENSDARG00000068109;ENSDARG00000068407	six9	Acc:Q1LWU8];Novel protein similar to the sine oculis homeobox homolog family (Fragment). [Source:Uniprot/SPTREMBL	30623;799830	ZDB-GENE-050419-159;ZDB-GENE-990621-11	si:dkey-149j18.3;six9	GO:0003677;GO:0003700;GO:0005634;GO:0006355;GO:0043565;GO:0045449
dre00644	AF108820;BC163024;ENSDART00000098312;NM_001130608	ENSDARG00000068109;ENSDARG00000068407	six9	Acc:Q1LWU8];Novel protein similar to the sine oculis homeobox homolog family (Fragment). [Source:Uniprot/SPTREMBL	30623;799830	ZDB-GENE-050419-159;ZDB-GENE-990621-11	si:dkey-149j18.3;six9	GO:0003677;GO:0003700;GO:0005634;GO:0006355;GO:0043565;GO:0045449
dre00645	AF109369;BC060896;ENSDART00000002046;NM_131253	ENSDARG00000044280	opn1mw1	Acc:Q9W6A5];Green-sensitive opsin-1 (Green cone photoreceptor pigment 1) (Opsin-1, medium-wave-sensitive 1) (Opsin RH2-1). [Source:Uniprot/SWISSPROT	30503	ZDB-GENE-990604-42	opn1mw1	GO:0001584;GO:0001750;GO:0004871;GO:0004872;GO:0005579;GO:0007165;GO:0007186;GO:0007601;GO:0007602;GO:0009881;GO:0016020;GO:0016021;GO:0018298
dre00646	AF109370;BC059503;ENSDART00000000678;NM_131254	ENSDARG00000000638	opn1mw4	Acc:Q9W6A6];Green-sensitive opsin-4 (Green cone photoreceptor pigment 4) (Opsin-1, medium-wave-sensitive 4) (Opsin RH2-4). [Source:Uniprot/SWISSPROT	30504	ZDB-GENE-990604-43	opn1mw4	GO:0001584;GO:0004871;GO:0004872;GO:0005579;GO:0007165;GO:0007186;GO:0007601;GO:0007602;GO:0009881;GO:0016020;GO:0016021;GO:0018298
dre00647	AF109372;BC059418;BC062277;BC153615;ENSDART00000011178;NM_131192	ENSDARG00000017274	opn1sw2	Acc:Q9W6A8];Opsin-1, short-wave-sensitive 2 (Blue-sensitive opsin) (Blue cone photoreceptor pigment) (Opsin SWS-2). [Source:Uniprot/SWISSPROT	30435;798686	ZDB-GENE-990604-40	opn1sw2	GO:0001584;GO:0001750;GO:0004871;GO:0004872;GO:0005579;GO:0007165;GO:0007186;GO:0007601;GO:0007602;GO:0009882;GO:0016020;GO:0016021;GO:0018298
dre00648	AF109732;AF302242;AF322218;BC163106;BC163114;ENSDART00000017869;ENSDART00000019247;ENSDART00000104469;NM_131340	ENSDARG00000021163	thrb	Acc:Q9PVE4];Thyroid hormone receptor beta. [Source:Uniprot/SWISSPROT	30607	ZDB-GENE-990415-268	thrb	GO:0003677;GO:0003700;GO:0003707;GO:0004872;GO:0004879;GO:0004887;GO:0005634;GO:0006350;GO:0006353;GO:0006355;GO:0006829;GO:0008270;GO:0031564;GO:0043565;GO:0046872
dre00649	AF109781;BC065941;ENSDART00000014703;NM_131844	ENSDARG00000015890	maf	Acc:NP_571919];v-maf musculoaponeurotic fibrosarcoma (avian) oncogene homolog [Source:RefSeq_peptide	114467	ZDB-GENE-010605-2	maf	GO:0003677;GO:0003700;GO:0005634;GO:0006355;GO:0043565;GO:0046983
dre00650	AF111712;BC124254;BC155218;BC165729;ENSDART00000059191;ENSDART00000067138;NM_131483	ENSDARG00000045660	hic1l	Acc:NP_571558];hypermethylated in cancer 1 like [Source:RefSeq_peptide	30771;792473	ZDB-GENE-030620-1	hic1l	GO:0003676;GO:0005515;GO:0005622;GO:0006829;GO:0008270;GO:0046872
dre00651	AF113022;ENSDART00000062802	ENSDARG00000042784	gdf7	Acc:Q9W6C0];Growth/differentiation factor 7 (Fragment). [Source:Uniprot/SPTREMBL	30642	ZDB-GENE-990714-1	gdf7	GO:0005576;GO:0008083;GO:0040007
dre00652	AF114427;BC083366;BC096948;BC096949;BC124103;BC135103;BC150349;BC165453;ENSDART00000049884;ENSDART00000051364;ENSDART00000078958;ENSDART00000099532;NM_001077464;NM_001112733	ENSDARG00000068743	zgc:113832	Acc:NP_001070932];hypothetical protein LOC768300 [Source:RefSeq_peptide	30616;768300;793505	ZDB-GENE-061027-393;ZDB-GENE-991123-5	vmhc;zgc:152732	GO:0003674;GO:0003774;GO:0005524;GO:0005575;GO:0008150;GO:0016459;GO:0035050
dre00653	AF114428;AF425743;AY057074;BC076232;ENSDART00000098093	ENSDARG00000019096;ENSDARG00000068005	myl7	Acc:NP_571404];myosin, light polypeptide 7, regulatory [Source:RefSeq_peptide	30592	ZDB-GENE-991019-3	myl7	GO:0005262;GO:0005509;GO:0006816;GO:0019855;GO:0045823;GO:0055004;GO:0055005
dre00654	AF114428;AF425743;AY057074;BC076232;ENSDART00000040013;NM_131329	ENSDARG00000019096;ENSDARG00000068005	myl7	Acc:NP_571404];myosin, light polypeptide 7, regulatory [Source:RefSeq_peptide	30592	ZDB-GENE-991019-3	myl7	GO:0005262;GO:0005509;GO:0006816;GO:0019855;GO:0045823;GO:0055004;GO:0055005
dre00655	AF114830;AF148214;BC065433;ENSDART00000026021;ENSDART00000105380;NM_131590	ENSDARG00000009087	iclp1	Acc:NP_571665];invariant chain-like protein 1 [Source:RefSeq_peptide	100005743;58113	ZDB-GENE-000901-1	iclp1
dre00656	AF115772;BC066459;ENSDART00000058530;NM_131816	ENSDARG00000040008	atoh2a	Acc:Q6NYU3];Neurogenic differentiation factor 6-A (NeuroD6-A) (Protein atonal homolog 2-A). [Source:Uniprot/SWISSPROT	114414	ZDB-GENE-010608-1	atoh2a	GO:0003677;GO:0005634;GO:0006350;GO:0006353;GO:0006355;GO:0007399;GO:0030154;GO:0030528;GO:0031564;GO:0045449;GO:0050769
dre00657	AF115773;BC076065;BC165284;ENSDART00000018150;NM_131817	ENSDARG00000020794	atoh2b	Acc:Q9W6C7];Neurogenic differentiation factor 6-B (NeuroD6-B) (Protein atonal homolog 2-B). [Source:Uniprot/SWISSPROT	114415	ZDB-GENE-010608-2	atoh2b	GO:0003677;GO:0005634;GO:0006350;GO:0006353;GO:0006355;GO:0007399;GO:0030154;GO:0030528;GO:0031564;GO:0045449
dre00658	AF115774;BC162129;BC162131;ENSDART00000002078;NM_131082	ENSDARG00000016854	neurod2	Acc:Q9W6C8];Neurogenic differentiation factor 2 (NeuroD2). [Source:Uniprot/SWISSPROT	114435	ZDB-GENE-010608-3	neurod2	GO:0003677;GO:0005634;GO:0006350;GO:0006353;GO:0006355;GO:0007399;GO:0030154;GO:0030528;GO:0031564;GO:0045449
dre00659	AF116539;BC092708;BC110099;BC124092;BC127569;BC129254;ENSDART00000053205;NM_131372	ENSDARG00000036628	iclp2	Acc:NP_571447];invariant chain-like protein 2 [Source:RefSeq_peptide	30645	ZDB-GENE-990910-10	iclp2	GO:0003674;GO:0005575;GO:0008150
dre00660	AF116824;BC071341;ENSDART00000062370;NM_001001409	ENSDARG00000042535;ENSDARG00000057911	actc1l;zgc:86709	Acc:NP_001001409];Acc:NP_001002066];actin, alpha, cardiac muscle 1 like [Source:RefSeq_peptide;hypothetical protein LOC415156 [Source:RefSeq_peptide	322509;408256;415156;570210	ZDB-GENE-040520-4;ZDB-GENE-040625-35	actc1l;zgc:86709	GO:0000166;GO:0005515;GO:0005524;GO:0005856;GO:0008150
dre00661	AF116853;BC162928;BC162950;ENSDART00000002633;NM_130943	ENSDARG00000018383	frzb	Acc:NP_571018];frizzled-related protein [Source:RefSeq_peptide	30119	ZDB-GENE-990715-1	frzb
dre00662	AF117387;BC163118;BC163120;ENSDART00000031761;NM_131134	ENSDARG00000025420	fzd8c	Acc:NP_571209];frizzled homolog 8c [Source:RefSeq_peptide	30364	ZDB-GENE-990415-218	fzd8c	GO:0004926;GO:0004930;GO:0007166;GO:0016020;GO:0016055
dre00663	AF118106;BC078315;BC154187;ENSDART00000012253;ENSDART00000081595;NM_131193	ENSDARG00000014259	eya1	Acc:NP_571268];eyes absent homolog 1 [Source:RefSeq_peptide	30436	ZDB-GENE-990712-18	eya1	GO:0000287;GO:0003824;GO:0006350;GO:0006353;GO:0006355;GO:0007275;GO:0008152;GO:0016787;GO:0021984;GO:0031564;GO:0042472
dre00664	AF119163;BC083381;BC164995;ENSDART00000048395;NM_131692	ENSDARG00000032976	cmlc1	Acc:NP_571767];cardiac myosin light chain-1 [Source:RefSeq_peptide	64671	ZDB-GENE-030522-1	cmlc1	GO:0005262;GO:0005509;GO:0006816;GO:0019855
dre00665	AF119220;BC056318;BC065647;ENSDART00000056457;NM_130923	ENSDARG00000003732	mitfa	Acc:NP_570998];microphthalmia-associated transcription factor a [Source:RefSeq_peptide	30080	ZDB-GENE-990910-11	mitfa	GO:0005634;GO:0005654;GO:0006351;GO:0016563;GO:0030318;GO:0030528;GO:0045449;GO:0046983
dre00666	AF120031;AF183908;AF226619;BC076104;ENSDART00000025590;ENSDART00000055885;ENSDART00000104814;NM_131642	ENSDARG00000009852	cyp19a1b	Acc:NP_571717];cytochrome P450, family 19, subfamily A, polypeptide 1b [Source:RefSeq_peptide	60640	ZDB-GENE-001103-4	cyp19a1b	GO:0004497;GO:0005506;GO:0005579;GO:0006118;GO:0006783;GO:0006826;GO:0006879;GO:0016020;GO:0016491;GO:0020037;GO:0043627;GO:0046872;GO:0048545
dre00667	AF121771;BC097091;ENSDART00000010633	ENSDARG00000009737;ENSDARG00000069252	bon	Acc:NP_571015];bonnie and clyde [Source:RefSeq_peptide	30115;799396	ZDB-GENE-000208-20	bon	GO:0001706;GO:0003677;GO:0003700;GO:0005515;GO:0005634;GO:0006350;GO:0006353;GO:0006355;GO:0007492;GO:0009880;GO:0031564;GO:0035050;GO:0043565;GO:0045449
dre00668	AF121771;BC097091;ENSDART00000100637;NM_130940	ENSDARG00000009737;ENSDARG00000069252	bon	Acc:NP_571015];bonnie and clyde [Source:RefSeq_peptide	30115;799396	ZDB-GENE-000208-20	bon	GO:0001706;GO:0003677;GO:0003700;GO:0005515;GO:0005634;GO:0006350;GO:0006353;GO:0006355;GO:0007492;GO:0009880;GO:0031564;GO:0035050;GO:0043565;GO:0045449
dre00669	AF121796;BC096858;ENSDART00000024328;NM_131624	ENSDARG00000012903	slc34a2a	Acc:NP_571699];solute carrier family 34 (sodium phosphate), member 2a [Source:RefSeq_peptide	58148	ZDB-GENE-000524-1	slc34a2a	GO:0006817;GO:0015321;GO:0016020;GO:0016324;GO:0030643
dre00670	AF122925;BC091959;BC165824;ENSDART00000016382;NM_131229	ENSDARG00000005541	wif1	Acc:Q9W6F9];Wnt inhibitory factor 1 precursor (WIF-1). [Source:Uniprot/SWISSPROT	30476	ZDB-GENE-990712-17	wif1	GO:0004713;GO:0005786;GO:0009968
dre00671	AF124095;AF340184;BC092694;BC152686;BC165201;ENSDART00000074895;NM_131267	ENSDARG00000052947	irx3a	Acc:NP_571342];iroquois homeobox protein 3a [Source:RefSeq_peptide	100007366;30520	ZDB-GENE-991119-5	irx3a	GO:0003677;GO:0003700;GO:0005634;GO:0006350;GO:0006353;GO:0006355;GO:0007369;GO:0031564;GO:0043565;GO:0045449
dre00672	AF124332;BC044344;ENSDART00000025629;ENSDART00000103213;NM_131596	ENSDARG00000012389	adar	Acc:NP_571671];adenosine deaminase, RNA-specific [Source:RefSeq_peptide	58119	ZDB-GENE-000616-5	adar	GO:0003677;GO:0003723;GO:0003725;GO:0003726;GO:0004000;GO:0005622;GO:0006396;GO:0006829;GO:0008270;GO:0016787;GO:0046872
dre00673	AF124333;AF403110;AF403111;AF403112;AF403113;BC095026;BC115170;ENSDART00000044574;ENSDART00000105777;NM_131610	ENSDARG00000041609	adarb1	Acc:NP_571685];adenosine deaminase, RNA-specific, B1 [Source:RefSeq_peptide	58134	ZDB-GENE-000627-2	adarb1	GO:0003723;GO:0003725;GO:0003726;GO:0004000;GO:0005622;GO:0005634;GO:0006396
dre00674	AF124396;BC129136;DQ018999;ENSDART00000016395;ENSDART00000097934;NM_131086	ENSDARG00000015002	cdh4	Acc:NP_571161];cadherin 4, retinal isoform 1 [Source:RefSeq_peptide	30297	ZDB-GENE-991207-1	cdh4	GO:0005262;GO:0005509;GO:0006816;GO:0007156;GO:0016020;GO:0016021;GO:0019855;GO:0021545;GO:0042478;GO:0048593;GO:0048925;GO:0060042
dre00675	AF124435;BC065660;ENSDART00000025510;ENSDART00000077914;ENSDART00000077915;NM_130976	ENSDARG00000008366	hmp	Acc:NM_130976];humpback (hmp), mRNA [Source:RefSeq_dna	30166;572635;796896	ZDB-GENE-991209-8	mpp7
dre00676	AF124485;BC162510;ENSDART00000019302;ENSDART00000101192;ENSDART00000101193;ENSDART00000101194;NM_131048	ENSDARG00000017369	sema3d	Acc:Q9W6G6];Semaphorin-3D precursor (Semaphorin-2) (Semaphorin Z2) (Sema-Z2). [Source:Uniprot/SWISSPROT	30250	ZDB-GENE-990715-2	sema3d	GO:0001755;GO:0005786;GO:0007275;GO:0007399;GO:0007411;GO:0007413;GO:0007422;GO:0007508;GO:0009968;GO:0010002;GO:0014032;GO:0014033;GO:0021534;GO:0030154;GO:0030516;GO:0031290;GO:0035050;GO:0048538;GO:0051216
dre00677	AF124756;BC059422;BC071294;ENSDART00000018205;NM_131411	ENSDARG00000004796	aanat2	Acc:NP_571486];arylalkylamine N-acetyltransferase [Source:RefSeq_peptide	100001159;30685;553327	ZDB-GENE-991019-6	aanat2	GO:0004059;GO:0007623;GO:0008080;GO:0008415;GO:0009416;GO:0009648;GO:0016407;GO:0016740
dre00678	AF127920;AF168775;BC050481;BC065644;BC154311;BC155776;BC165695;ENSDART00000054175;NM_131368	ENSDARG00000037238	smad5	Acc:Q9W7E7];Mothers against decapentaplegic homolog 5 (SMAD 5) (Mothers against DPP homolog 5) (Smad5) (Somitabun protein). [Source:Uniprot/SWISSPROT	30641;797881	ZDB-GENE-990603-9	smad5	GO:0003700;GO:0005622;GO:0006350;GO:0006353;GO:0006355;GO:0007368;GO:0009880;GO:0009953;GO:0030509;GO:0031564;GO:0035050;GO:0043049;GO:0048262;GO:0048264;GO:0048514;GO:0060030
dre00679	AF128240;BC059506;ENSDART00000022999;NM_131351	ENSDARG00000007438	ube2i	Acc:Q9W6H5];SUMO-conjugating enzyme UBC9-A (EC 6.3.2.-) (SUMO-protein ligase-A) (Ubiquitin-conjugating enzyme E2 I-A) (Ubiquitin-protein ligase I-A) (Ubiquitin carrier protein I-A) (Ubiquitin carrier protein 9-A). [Source:Uniprot/SWISSPROT	30622	ZDB-GENE-990614-17	ube2i	GO:0004842;GO:0006464;GO:0006512;GO:0007067;GO:0007088;GO:0016874;GO:0016925
dre00680	AF130459;BC099990;BC115197;BC134876;ENSDART00000019450;NM_131569	ENSDARG00000018840	trpc4apa	Acc:NP_571644];transient receptor potential cation channel, subfamily C, member 4 associated protein a [Source:RefSeq_peptide	58090	ZDB-GENE-000330-3	trpc4apa
dre00681	AF130460;BC162514;ENSDART00000006482;NM_131568	ENSDARG00000020647	trpc4apb	Acc:NP_571643];transient receptor potential cation channel, subfamily C, member 4 associated protein b [Source:RefSeq_peptide	58089	ZDB-GENE-000330-2	trpc4apb	GO:0005575
dre00682	AF131070;NM_130934					ZDB-GENE-980526-299	hhex
dre00683	AF131070;BC162601;NM_130934					ZDB-GENE-980526-299	hhex
dre00684	AF132082;BC162580;ENSDART00000078830;NM_131377	ENSDARG00000006678;ENSDARG00000056342	pthr2	Acc:NP_001032771];Acc:Q7ZZ62];Parathyroid hormone receptor 2 (Fragment). [Source:Uniprot/SPTREMBL;hypothetical protein LOC560197 [Source:RefSeq_peptide	30650;560197;791761	ZDB-GENE-991123-10	pth2r
dre00685	AF132082;BC108010;BC162580;ENSDART00000014047;NM_131377	ENSDARG00000006678	pthr2	Acc:NP_001032771];hypothetical protein LOC560197 [Source:RefSeq_peptide	30650;560197	ZDB-GENE-991123-10	pth2r
dre00686	AF132084;BC162211;BC162544;ENSDART00000017286;ENSDART00000101033;NM_131357	ENSDARG00000020957	pthr1	Acc:NP_571432];parathyroid hormone receptor 1 [Source:RefSeq_peptide	30629	ZDB-GENE-991123-8	pthr1	GO:0004872;GO:0004930;GO:0004991;GO:0016020
dre00687	AF132085;ENSDART00000003805;NM_131378	ENSDARG00000018418	pthr3	Acc:NP_571453];parathyroid hormone receptor 3 [Source:RefSeq_peptide	100005173;100006285;30651	ZDB-GENE-991123-12	pthr3	GO:0004872;GO:0004930;GO:0004991;GO:0016020
dre00688	AF132444;AF172089;ENSDART00000019196;NM_130960	ENSDARG00000019920	lft1	Acc:NP_571035];lefty1 [Source:RefSeq_peptide	30145	ZDB-GENE-990630-10	lft1	GO:0005160;GO:0008083;GO:0016049;GO:0035050;GO:0040007
dre00689	AF132445;BC097092;ENSDART00000064678;NM_130961	ENSDARG00000044059	lft2	Acc:NP_571036];lefty2 [Source:RefSeq_peptide	30146	ZDB-GENE-990630-11	lft2	GO:0005160;GO:0008083;GO:0016049;GO:0040007
dre00690	AF132446;AF132447;AF156905;AF156906;AF181681;BC092922;ENSDART00000052569;ENSDART00000052570;NM_130975	ENSDARG00000036194	pitx2a	Acc:Q9W5Z2];Pituitary homeobox 2a. [Source:Uniprot/SWISSPROT	30164	ZDB-GENE-990714-27	pitx2	GO:0003677;GO:0003700;GO:0005634;GO:0006355;GO:0007275;GO:0043565;GO:0045449
dre00691	AF132813;BC163729;ENSDART00000057611;NM_131707	ENSDARG00000039434	oprm1	Acc:NP_571782];opioid receptor, mu 1 [Source:RefSeq_peptide	65088;791871	ZDB-GENE-010125-1	oprm1	GO:0001584;GO:0004871;GO:0004872;GO:0004985;GO:0004988;GO:0005579;GO:0007165;GO:0007186;GO:0016020;GO:0016021
dre00692	AF133306;BC163244;ENSDART00000025575;ENSDART00000103713;ENSDART00000103715;NM_130957	ENSDARG00000011703	clock	Acc:NP_571032];clock [Source:RefSeq_peptide	30140	ZDB-GENE-990630-14	clock	GO:0003677;GO:0003700;GO:0004871;GO:0005515;GO:0005634;GO:0005667;GO:0006355;GO:0007165;GO:0007623;GO:0009266;GO:0009416;GO:0009648;GO:0030528;GO:0045449;GO:0045941;GO:0046982
dre00693	AF134774;BC072725;BC164059;ENSDART00000105766;ENSDART00000105767;NM_001007287	ENSDARG00000071498	fhla	Acc:NP_001007288];four and a half LIM domains a [Source:RefSeq_peptide	399646;794340	ZDB-GENE-040206-1	fhla	GO:0003676;GO:0005622;GO:0006829;GO:0008270;GO:0046872
dre00694	AF134850;BC066728;BC155774;ENSDART00000012644;ENSDART00000077974;ENSDART00000081315;ENSDART00000104078;ENSDART00000104080;NM_131509	ENSDARG00000017624	krt4	Acc:NP_571584];keratin 4 [Source:RefSeq_peptide	58021;794486	ZDB-GENE-000607-83	krt4	GO:0005198
dre00695	AF134851;AY036972;BC056706;BC065844;ENSDART00000032481;NM_130932	ENSDARG00000035327	ckm	Acc:NP_571007];creatine kinase, muscle [Source:RefSeq_peptide	30095;573443	ZDB-GENE-980526-109	ckma	GO:0016301;GO:0016740;GO:0016772
dre00696	AF134852;BC049058;BC062854;BC146738;ENSDART00000073462;NM_131580	ENSDARG00000051783	rplp0	60S acidic ribosomal protein P0 (L10E). [Source:Uniprot/SWISSPROT;Acc:Q9PV90]	100006200;58101;796581	ZDB-GENE-000629-1	rplp0	GO:0003735;GO:0005622;GO:0005840;GO:0006414;GO:0030529;GO:0042254
dre00697	AF136454;BC045837;BC162097;ENSDART00000047876;NM_131426	ENSDARG00000031894	lef1	Acc:NP_571501];lymphocyte enhancer binding factor 1 [Source:RefSeq_peptide	100007534;30701	ZDB-GENE-041010-115;ZDB-GENE-990714-26	lef1;zgc:103482	GO:0001755;GO:0003677;GO:0006355;GO:0021854
dre00698	AF136455;AF507954;AF507955;AF507956;AF507957;AF507958;BC077091;BC163927;ENSDART00000005562;ENSDART00000009237;ENSDART00000031408;ENSDART00000056475;ENSDART00000105598;NM_131259	ENSDARG00000004415	tcf4	Acc:NP_571334];transcription factor tcf4 [Source:RefSeq_peptide	30510	ZDB-GENE-991110-8	tcf7l2	GO:0003677;GO:0006355
dre00699	AF136456;AY221031;ENSDART00000051825;NM_131296	ENSDARG00000007369	tcf7l1b	Acc:Q800Q5];Transcription factor 7-like 1-B (HMG box transcription factor 3-B) (TCF-3-B). [Source:Uniprot/SWISSPROT	30556;791737	ZDB-GENE-991110-10	tcf7l1b	GO:0003677;GO:0006350;GO:0006353;GO:0006355;GO:0009880;GO:0021903;GO:0030901;GO:0030902;GO:0031564;GO:0035284
dre00700	AF136946;AF179405;BC051603;ENSDART00000005491;NM_131051	ENSDARG00000006120	tbx2b	Acc:Q7ZTU9];T-box transcription factor TBX2b (T-box protein 2b). [Source:Uniprot/SWISSPROT	30253	ZDB-GENE-990726-27	tbx2b	GO:0003677;GO:0003700;GO:0005634;GO:0006350;GO:0006353;GO:0006355;GO:0007155;GO:0007420;GO:0008283;GO:0030903;GO:0031564;GO:0042074;GO:0046548;GO:0046549;GO:0048663
dre00701	AF137532;ENSDART00000018336	ENSDARG00000003251	zbtb22	Acc:Q1LUU5];Zinc finger protein 297. [Source:Uniprot/SPTREMBL	64809	ZDB-GENE-010110-4	zbtb22
dre00702	AF137533;BC093329;BC165323;ENSDART00000082340;NM_001017678	ENSDARG00000059270	ppie	Acc:NP_001017678];peptidylprolyl isomerase E (cyclophilin E) [Source:RefSeq_peptide	550373	ZDB-GENE-050417-167	ppie	GO:0000166;GO:0003676;GO:0003755;GO:0005575;GO:0006457;GO:0016853
dre00703	AF137533	ENSDARG00000059270	ppie	Acc:NP_001017678];peptidylprolyl isomerase E (cyclophilin E) [Source:RefSeq_peptide	550373	ZDB-GENE-050417-167	ppie	GO:0000166;GO:0003676;GO:0003755;GO:0005575;GO:0006457;GO:0016853
dre00704	AF137535;BC077095;BC092951;BC133996;BC150354;ENSDART00000046620;ENSDART00000093181;NM_001044949	ENSDARG00000000729	daxx	Acc:NP_001038414];hypothetical protein LOC561006 [Source:RefSeq_peptide	561006	ZDB-GENE-010110-3	daxx	GO:0005515;GO:0005634;GO:0008150;GO:0016564;GO:0016605
dre00705	AF137536;BC093371;BC093373;ENSDART00000001331;NM_001005292	ENSDARG00000001169	fabgl	Acc:NP_001005292];FabG (beta-ketoacyl- [Source:RefSeq_peptide	64815	ZDB-GENE-010110-1	hsd17b8	GO:0008152;GO:0016491
dre00706	AF137537;AF137538;BC095002;BC152022;BC163081;BC163090;BC165813;CU458751;ENSDART00000053438;ENSDART00000066173;ENSDART00000104845;ENSDART00000104848;NM_001130611;NM_130974	ENSDARG00000036803;ENSDARG00000045011	si:ch211-51f10.1;tpsn	Acc:NP_571049];tapasin [Source:RefSeq_peptide	100004134;30163;792064	ZDB-GENE-060503-136;ZDB-GENE-990714-21	si:ch211-51f10.1;tpsn	GO:0005579;GO:0016020;GO:0016021;GO:0019885
dre00707	AF139536;BC162132;BC162139;BC162540;BC162551;ENSDART00000058739;NM_131500	ENSDARG00000040159	wnt4b	Acc:NP_001082904];hypothetical protein LOC791993 [Source:RefSeq_peptide	100003389;57928;791993	ZDB-GENE-000411-1	wnt4b	GO:0004871;GO:0005576;GO:0007223;GO:0007275
dre00708	AF139537;BC044413;BC070012;BC164286;ENSDART00000057174;NM_194378	ENSDARG00000039142	arpc5a	Acc:NP_919359];actin related protein 2/3 complex, subunit 5A [Source:RefSeq_peptide	336504;791476	ZDB-GENE-030131-8448	arpc5a	GO:0005856;GO:0030833
dre00709	AF139990;BC047805;BC096779;BC165250;BC165772;ENSDART00000012241;NM_131355	ENSDARG00000014943	kif23	Acc:NP_571430];kinesin family member 23 [Source:RefSeq_peptide	30627	ZDB-GENE-991019-4	kif23	GO:0000166;GO:0000910;GO:0003777;GO:0005524;GO:0005634;GO:0005874;GO:0005875;GO:0007018;GO:0040016
dre00710	AF140608;BC049535;BC064299;ENSDART00000076304;NM_131404	ENSDARG00000054155	pcna	Acc:Q9PTP1];Proliferating cell nuclear antigen (PCNA). [Source:Uniprot/SWISSPROT	30678	ZDB-GENE-000210-8	pcna	GO:0003677;GO:0005634;GO:0006275;GO:0006950;GO:0009617;GO:0030337;GO:0043626
dre00711	AF143488;BC045949;BC165310;ENSDART00000006778;ENSDART00000062541;NM_131370	ENSDARG00000007127	acat2	Acc:NP_571445];acetyl-CoA acetyltransferase 2 [Source:RefSeq_peptide	30643	ZDB-GENE-990714-22	acat2	GO:0016740
dre00712	AF143493;AF164028;AF164029;AF164030;BC044397;BC066538;BC146641;BC164034;ENSDART00000022941;ENSDART00000085854;ENSDART00000101959;NM_131230	ENSDARG00000017891	tcp1	Acc:NP_571305];t-complex polypeptide 1 [Source:RefSeq_peptide	100008275;100008509;30477	ZDB-GENE-030131-2180;ZDB-GENE-990714-24	tcp1;wu:fb99a09	GO:0000166;GO:0005515;GO:0005524;GO:0006457;GO:0044267;GO:0051082
dre00713	AF144550;AY028627;BC162349;BC162638;ENSDART00000031499;ENSDART00000045623;NM_131046;X85734;X85735	ENSDARG00000031420	wt1a	Acc:NP_571121];wilms tumor [Source:RefSeq_peptide	30245	ZDB-GENE-980526-558	wt1a	GO:0003676;GO:0003700;GO:0005622;GO:0005634;GO:0006355;GO:0006829;GO:0008270;GO:0030325;GO:0046872;GO:0048793
dre00714	AF144689;AF144690;BC044135;ENSDART00000023959;ENSDART00000067298;ENSDART00000104516;ENSDART00000104523;NM_131577	ENSDARG00000006791	arntl1a	Acc:NP_571652];aryl hydrocarbon receptor nuclear translocator-like 1a [Source:RefSeq_peptide	58098;799112	ZDB-GENE-000509-1	arntl1a	GO:0003677;GO:0003700;GO:0004871;GO:0005515;GO:0005634;GO:0005667;GO:0006355;GO:0007165;GO:0007623;GO:0009416;GO:0009648;GO:0030528;GO:0045449;GO:0045941;GO:0046982
dre00715	AF144691;BC066388;BC128806;ENSDART00000060667;ENSDART00000061812;ENSDART00000099849;NM_131578	ENSDARG00000041381	arntl2	Acc:NP_571653];aryl hydrocarbon receptor nuclear translocator-like 2 [Source:RefSeq_peptide	58099;792043	ZDB-GENE-000509-2	arntl2	GO:0003700;GO:0004871;GO:0005515;GO:0005634;GO:0005667;GO:0006355;GO:0007165;GO:0007623;GO:0009416;GO:0009648;GO:0030528;GO:0045449
dre00716	AF146429;BC162095;BC162100;CU458991;ENSDART00000018514;NM_130944	ENSDARG00000002336	dlc	Acc:Q9IAT6];Delta-like protein C precursor (DeltaC protein) (delC). [Source:Uniprot/SWISSPROT	30120	ZDB-GENE-000125-4	dlc	GO:0001756;GO:0005262;GO:0005509;GO:0005579;GO:0005786;GO:0005886;GO:0006816;GO:0007154;GO:0007219;GO:0007275;GO:0009968;GO:0016020;GO:0016021;GO:0019855;GO:0030154;GO:0030165;GO:0048471;GO:0048666
dre00717	AF149720;ENSDART00000047308	ENSDARG00000029423	si:ch211-45m15.2	Acc:Q5RGQ9];Novel protein similar to human and mouse l(3)mbt-like 3 (Drosophila) (L3MBTL3) (Fragment). [Source:Uniprot/SPTREMBL		ZDB-GENE-040724-127	si:ch211-45m15.2	GO:0003700;GO:0005634;GO:0006355;GO:0008270;GO:0045449
dre00718	AF149801;AY008836;BC059575;ENSDART00000003042;NM_131716	ENSDARG00000020708	mdkb	Acc:NP_571791];midkine-related growth factor b [Source:RefSeq_peptide	65231	ZDB-GENE-010131-6	mdkb	GO:0005576;GO:0007420;GO:0008083;GO:0045045
dre00719	AF149802;AF503614;BC071342;ENSDART00000052318;NM_131070	ENSDARG00000036036	mdka	Acc:NP_571145];midkine-related growth factor [Source:RefSeq_peptide	30277;796229	ZDB-GENE-990621-1	mdka	GO:0001841;GO:0008083
dre00720	AF150107;ENSDART00000064406	ENSDARG00000043865	timm9	Acc:Q9W762];Mitochondrial import inner membrane translocase subunit Tim9. [Source:Uniprot/SWISSPROT	282678	ZDB-GENE-021206-14	timm9	GO:0005579;GO:0005739;GO:0006457;GO:0006605;GO:0006626;GO:0006810;GO:0006829;GO:0008270;GO:0016020;GO:0042719;GO:0045039;GO:0046872
dre00721	AF151535;BC065635;ENSDART00000010774;NM_131558	ENSDARG00000015554	zic2a	Acc:NP_571633];zic family member 2 (odd-paired homolog, Drosophila), a [Source:RefSeq_peptide	58077	ZDB-GENE-000710-4	zic2a	GO:0003676;GO:0005622;GO:0006829;GO:0008270;GO:0009953;GO:0030901;GO:0033278;GO:0042127;GO:0046872;GO:0060059
dre00722	AF152001;ENSDART00000024485;ENSDART00000073930;NM_131549;U57975;Y10353	ENSDARG00000052139	notch3	Acc:NP_571624];notch homolog 5 [Source:RefSeq_peptide	58066;798696	ZDB-GENE-000329-5	notch3	GO:0001840;GO:0001889;GO:0004872;GO:0005509;GO:0005579;GO:0006350;GO:0006353;GO:0006355;GO:0007219;GO:0007275;GO:0007399;GO:0016020;GO:0016021;GO:0030154;GO:0031564;GO:0048793;GO:0050793
dre00723	AF152606;AF179406;BC162554;ENSDART00000018603;NM_130914	ENSDARG00000030058	tbx4	Acc:NP_570989];T-box 4 [Source:RefSeq_peptide	30070	ZDB-GENE-991124-5	tbx4	GO:0003700;GO:0005634;GO:0006355
dre00724	AF152607;AF179407;AF185283;ENSDART00000037681;ENSDART00000037691;NM_130915	ENSDARG00000024894	tbx5	Acc:Q9IAK8];T-box transcription factor TBX5 (T-box protein 5). [Source:Uniprot/SWISSPROT	30071	ZDB-GENE-991124-7	tbx5	GO:0003677;GO:0003700;GO:0005634;GO:0006350;GO:0006353;GO:0006355;GO:0030528;GO:0031564
dre00725	AF153446;BC162502;CU458898;ENSDART00000011135;NM_131053	ENSDARG00000043317	kita	Acc:Q8JFR5];Mast/stem cell growth factor receptor precursor (EC 2.7.10.1) (SCFR) (Proto-oncogene tyrosine-protein kinase Kit) (c-kit homolog). [Source:Uniprot/SWISSPROT	30256	ZDB-GENE-980526-464	kita	GO:0000166;GO:0001755;GO:0004672;GO:0004713;GO:0004714;GO:0004872;GO:0005021;GO:0005524;GO:0005579;GO:0005786;GO:0006468;GO:0007169;GO:0009968;GO:0016020;GO:0016021;GO:0016301;GO:0016740;GO:0030154;GO:0030318
dre00726	AF155066;AF219987;AF219988;AF219989;AY007992;ENSDART00000051813;ENSDART00000081307;ENSDART00000102487;NM_131674;Y08434	ENSDARG00000058449	arnt2	Acc:Q9DG12];Aryl hydrocarbon receptor nuclear translocator 2 (ARNT protein 2) (zfARNT2). [Source:Uniprot/SWISSPROT	561100;64277;795089	ZDB-GENE-001207-3	arnt2	GO:0000155;GO:0000160;GO:0001666;GO:0003677;GO:0003700;GO:0004871;GO:0005634;GO:0006350;GO:0006353;GO:0006355;GO:0007165;GO:0007275;GO:0030528;GO:0031564;GO:0045449;GO:0045941;GO:0046982
dre00727	AF155576;BC076475;BC165038;ENSDART00000001359;NM_131676	ENSDARG00000031885	psmb11	Acc:NP_571751];proteasome (prosome, macropain) subunit, beta type, 11 [Source:RefSeq_peptide	64279	ZDB-GENE-001208-1	psmb11	GO:0004175;GO:0004298;GO:0004866;GO:0005829;GO:0005839;GO:0006511;GO:0008233;GO:0016787;GO:0043234
dre00728	AF155577;BC092899;BC165548;ENSDART00000001930;NM_131677	ENSDARG00000001656	psmb10	Acc:NP_571752];proteasome subunit, beta type, 10 [Source:RefSeq_peptide	64280;797690	ZDB-GENE-001208-2	psmb10	GO:0004175;GO:0004298;GO:0004866;GO:0005829;GO:0005839;GO:0006511;GO:0008233;GO:0016787;GO:0043234
dre00729	AF155581;BC092728;BC135050;BC163781;BC164627;ENSDART00000055325;NM_001045564	ENSDARG00000037962	psmb7	Acc:NP_571750];proteasome (prosome, macropain) subunit, beta type, 7 [Source:RefSeq_peptide	572683;64278	ZDB-GENE-001208-4	psmb7	GO:0004175;GO:0004298;GO:0004866;GO:0005829;GO:0005839;GO:0006511;GO:0008233;GO:0016787;GO:0043234
dre00730	AF157109;BC095019;BC116579;BC128892;ENSDART00000050913;ENSDART00000050914;ENSDART00000097364;NM_001045237;NM_130977	ENSDARG00000035151	zgc:136538	Acc:Q9W747];Zinc finger protein draculin. [Source:Uniprot/SWISSPROT	30167;555453;555524;692260;791603	ZDB-GENE-060512-79;ZDB-GENE-991213-3	drl;zgc:136538	GO:0003676;GO:0003677;GO:0005622;GO:0006829;GO:0008150;GO:0008270;GO:0046872
dre00731	AF157110;BC062381;BC068389;ENSDART00000039235;ENSDART00000099266;NM_131320	ENSDARG00000023188	lcp1	Acc:Q6P698];Plastin-2 (L-plastin) (Lymphocyte cytosolic plastin 1). [Source:Uniprot/SWISSPROT	30583	ZDB-GENE-991213-5	lcp1	GO:0003779;GO:0005262;GO:0005509;GO:0006816;GO:0019855;GO:0046872
dre00732	AF157560;AF220827;BC162517;CU458973;ENSDART00000013534;NM_131606	ENSDARG00000004782	fgfr3	Acc:Q9I8X3];Fibroblast growth factor receptor 3 precursor (EC 2.7.10.1) (FGFR-3). [Source:Uniprot/SWISSPROT	58129	ZDB-GENE-000816-1	fgfr3	GO:0000166;GO:0004672;GO:0004713;GO:0004872;GO:0005524;GO:0005579;GO:0005786;GO:0006468;GO:0009968;GO:0016020;GO:0016021;GO:0016301;GO:0016740
dre00733	AF159089;BC162184;BC162206;ENSDART00000062523;NM_131157	ENSDARG00000042621	cryab	Acc:NP_571232];crystallin, alpha B [Source:RefSeq_peptide	30393	ZDB-GENE-991119-2	cryaba	GO:0005212;GO:0051082
dre00734	AF159147;BC068321;ENSDART00000081766;NM_130983	ENSDARG00000058819	nog1	Acc:Q9W741];Noggin-1 precursor. [Source:Uniprot/SWISSPROT	30174;791506	ZDB-GENE-991206-8	nog1	GO:0003674;GO:0005786;GO:0009953;GO:0009968;GO:0030154;GO:0030514;GO:0042664;GO:0045596;GO:0051216
dre00735	AF159148;BC056600;BC067541;ENSDART00000063231;NM_130992	ENSDARG00000043066	nog2	Acc:Q9W740];Noggin-2 precursor. [Source:Uniprot/SWISSPROT	30185	ZDB-GENE-991206-14	nog2	GO:0003674;GO:0005786;GO:0009968;GO:0030154;GO:0030514;GO:0045596;GO:0051216
dre00736	AF160970;BC163446;ENSDART00000058469;ENSDART00000105417;ENSDART00000105418;NM_001115143	ENSDARG00000039966	proml1	Acc:Q9W735];Prominin-like protein (Fragment). [Source:Uniprot/SWISSPROT	322857	ZDB-GENE-030131-1577	prom1a	GO:0005579;GO:0016020;GO:0016021
dre00737	AF161270;BC045873;BC165768;ENSDART00000010140;NM_131491	ENSDARG00000010266	dvr1rbp	Acc:Q9PW80];Insulin-like growth factor 2 mRNA-binding protein 3 (IGF2 mRNA-binding protein 3) (IGF-II mRNA-binding protein 3) (IMP-3) (Vg1 RNA-binding protein) (Vg1-RBP) (Decapentaplegic and Vg-related 1 RNA-binding protein) (VICKZ family member 3). [Source:Uniprot/SWISSPROT	30967	ZDB-GENE-000308-1	dvr1rbp	GO:0000166;GO:0003676;GO:0003723
dre00738	AF162696;AJ245966;BC162094;BC162106;NM_131447	ENSDARG00000052150	pbx4	Acc:NP_571522];pre-B-cell leukemia homeobox 4 [Source:RefSeq_peptide	100008466;30728	ZDB-GENE-000201-18	pbx4	GO:0001755;GO:0001764;GO:0003677;GO:0003700;GO:0005634;GO:0005667;GO:0006355;GO:0007411;GO:0007420;GO:0030182;GO:0043565;GO:0045449
dre00739	AF162696;AJ245966;BC049299;BC162094;BC162106;ENSDART00000104683;NM_131447	ENSDARG00000052150	pbx4	Acc:NP_571522];pre-B-cell leukemia homeobox 4 [Source:RefSeq_peptide	100008466;30728	ZDB-GENE-000201-18	pbx4	GO:0001755;GO:0001764;GO:0003677;GO:0003700;GO:0005634;GO:0005667;GO:0006355;GO:0007411;GO:0007420;GO:0030182;GO:0043565;GO:0045449
dre00740	AF163310;BC060938;ENSDART00000007522;ENSDART00000101963;NM_131358	ENSDARG00000012896	kal1a	Acc:NP_571433];Kallmann syndrome 1a sequence [Source:RefSeq_peptide	30630	ZDB-GENE-000201-9	kal1a	GO:0003774;GO:0009296;GO:0009424
dre00741	AF163311;ENSDART00000003736;NM_131379	ENSDARG00000004932	kal1b	Acc:NP_571454];Kallmann syndrome 1b sequence [Source:RefSeq_peptide	30652;792192	ZDB-GENE-000201-13	kal1b
dre00742	AF164512;BC162213;BC162226;ENSDART00000063214;NM_130919	ENSDARG00000043059		Acc:P11473];Vitamin D3 receptor (VDR) (1,25-dihydroxyvitamin D3 receptor) (Nuclear receptor subfamily 1 group I member 1). [Source:Uniprot/SWISSPROT		ZDB-GENE-000210-31	vdra
dre00743	AF164512;BC162213;BC162226;NM_130919					ZDB-GENE-000210-31	vdra
dre00744	AF165216;BC065883;ENSDART00000024294;NM_131196	ENSDARG00000020890	tmod4	Acc:NP_571271];tropomodulin 4 (muscle) [Source:RefSeq_peptide	30441	ZDB-GENE-991019-9	tmod4	GO:0005523;GO:0005856
dre00745	AF165817;BC071279;BC116547;BC125821;BC139868;ENSDART00000051361;ENSDART00000098111;NM_152982	ENSDARG00000012944	myhz2	Acc:NP_694514];myosin, heavy polypeptide 2, fast muscle specific [Source:RefSeq_peptide	246275;794161	ZDB-GENE-020604-1	myhz2	GO:0003774;GO:0005524;GO:0006950;GO:0016459
dre00746	AF167985;AF174434;AY309268;BC086962;ENSDART00000033566;NM_131356	ENSDARG00000027199	smad1	Acc:Q9I8V2];Mothers against decapentaplegic homolog 1 (SMAD 1) (Mothers against DPP homolog 1) (Smad1). [Source:Uniprot/SWISSPROT	30628	ZDB-GENE-991119-8	smad1	GO:0003700;GO:0005622;GO:0006350;GO:0006353;GO:0006355;GO:0009880;GO:0030509;GO:0031564
dre00747	AF168007;BC060924;BC153467;ENSDART00000061238;ENSDART00000065361;NM_131205	ENSDARG00000044511	erm	Acc:NP_571280];ets related protein erm [Source:RefSeq_peptide	30452	ZDB-GENE-991228-4	erm	GO:0003677;GO:0003700;GO:0005634;GO:0006355;GO:0043565
dre00748	AF168008;AJ003200;BC066500;ENSDART00000013033;NM_131425	ENSDARG00000018303	pea3	Acc:Q9PUQ1];ETS domain-containing transcription factor PEA3. [Source:Uniprot/SWISSPROT	30700;573254;792483	ZDB-GENE-990415-71	pea3	GO:0003677;GO:0003700;GO:0005634;GO:0006350;GO:0006353;GO:0006355;GO:0009790;GO:0016563;GO:0031564;GO:0043565
dre00749	AF168614;BC086959;ENSDART00000008864;NM_131287	ENSDARG00000041345	sox17	Acc:NP_571362];SRY-box 17 [Source:RefSeq_peptide	30544	ZDB-GENE-991213-1	sox17	GO:0003677;GO:0006355
dre00750	AF168774;AF229022;BC044338;BC097043;BC165346;ENSDART00000003587;ENSDART00000044756;ENSDART00000054168;NM_131366	ENSDARG00000006389	smad2	Acc:Q9I9P9];Mothers against decapentaplegic homolog 2 (SMAD 2) (Mothers against DPP homolog 2) (Smad2). [Source:Uniprot/SWISSPROT	30639	ZDB-GENE-990603-7	smad2	GO:0003700;GO:0005622;GO:0006350;GO:0006353;GO:0006355;GO:0007242;GO:0009880;GO:0016481;GO:0031564;GO:0045449
dre00751	AF169146;BC055557;BC068402;ENSDART00000030879;ENSDART00000104478;ENSDART00000104480;NM_201301	ENSDARG00000022968	fxr1	Acc:NP_958458];fragile X-related protein [Source:RefSeq_peptide	327220	ZDB-GENE-030131-5431	fxr1	GO:0003676;GO:0003723
dre00752	AF169639;BC163365;ENSDART00000024087;NM_131511	ENSDARG00000014673	fzd9	Acc:NP_571586];frizzled 9 [Source:RefSeq_peptide	58023	ZDB-GENE-000906-4	fzd9	GO:0004926;GO:0004930;GO:0007166;GO:0016020
dre00753	AF170065;AJ300652;BC066375;DQ017628;ENSDART00000013140;ENSDART00000033976;ENSDART00000049698;NM_130910	ENSDARG00000017780;ENSDARG00000042361	meis2.2;si:ch211-168n16.2	Acc:NM_130910];Acc:NP_571971];myeloid ecotropic viral integration site 2.1 (meis2.1), mRNA [Source:RefSeq_dna;myeloid ecotropic viral integration site 2.2 [Source:RefSeq_peptide	100007599;170454;30066;560058;798651	ZDB-GENE-000210-23;ZDB-GENE-020122-2;ZDB-GENE-040724-215	meis2.1;meis2.2;rorcb	GO:0003677;GO:0003700;GO:0003707;GO:0004872;GO:0004879;GO:0005634;GO:0006350;GO:0006353;GO:0006355;GO:0006829;GO:0008270;GO:0031564;GO:0043565;GO:0045449;GO:0046872
dre00754	AF170065;AJ300652;BC066375;NM_130910	ENSDARG00000017780;ENSDARG00000042361	meis2.2;si:ch211-168n16.2	Acc:NM_130910];Acc:NP_571971];myeloid ecotropic viral integration site 2.1 (meis2.1), mRNA [Source:RefSeq_dna;myeloid ecotropic viral integration site 2.2 [Source:RefSeq_peptide	100007599;170454;30066;560058;798651	ZDB-GENE-000210-23;ZDB-GENE-020122-2;ZDB-GENE-040724-215	meis2.1;meis2.2;rorcb	GO:0003677;GO:0003700;GO:0003707;GO:0004872;GO:0004879;GO:0005634;GO:0006350;GO:0006353;GO:0006355;GO:0006829;GO:0008270;GO:0031564;GO:0043565;GO:0045449;GO:0046872
dre00755	AF170069;AJ007505;BC051626;ENSDART00000007781;NM_130912	ENSDARG00000004909	cat	Acc:Q9PT92];Catalase (EC 1.11.1.6). [Source:Uniprot/SWISSPROT	30068	ZDB-GENE-000210-20	cat	GO:0004096;GO:0004601;GO:0005506;GO:0005777;GO:0006118;GO:0006783;GO:0006826;GO:0006879;GO:0006979;GO:0016491;GO:0046872
dre00756	AF174137;BC076059;BC153581;ENSDART00000000221;ENSDART00000104994;ENSDART00000104995;NM_001003445	ENSDARG00000036825	zgc:92533	Acc:NP_001003445];keratin 12 [Source:RefSeq_peptide	445051	ZDB-GENE-040801-181	zgc:92533	GO:0005198;GO:0005882;GO:0008150
dre00757	AF174393;AF506734;AY151283;AY151284;BC068410;BC091942;BC128803;BC155310;BC164211;ENSDART00000028270;ENSDART00000076150;NM_131373	ENSDARG00000025301	gfap	Acc:Q58EE9];Glial fibrillary acidic protein (GFAP). [Source:Uniprot/SWISSPROT	30646	ZDB-GENE-990914-3	gfap	GO:0005198;GO:0005737;GO:0005882;GO:0045098
dre00758	AF175204;BC064706;BC152648;ENSDART00000020040;NM_205721	ENSDARG00000009449	pdcl3	Acc:Q6P268];Phosducin-like protein 3 (Viral IAP-associated factor 1 homolog). [Source:Uniprot/SWISSPROT	403034	ZDB-GENE-040322-1	pdcl3	GO:0005515;GO:0005737;GO:0006915
dre00759	AF175204	ENSDARG00000009449	pdcl3	Acc:Q6P268];Phosducin-like protein 3 (Viral IAP-associated factor 1 homolog). [Source:Uniprot/SWISSPROT	403034	ZDB-GENE-040322-1	pdcl3	GO:0005515;GO:0005737;GO:0006915
dre00760	AF175294;BC094991;BC116607;BC125898;BC134865;BC155581;ENSDART00000102298;NM_178131	ENSDARG00000069983	gsnl1	Acc:NP_835232];gelsolin, like 1 [Source:RefSeq_peptide	100002041;323285	ZDB-GENE-030131-2005	scinla	GO:0001654;GO:0003779;GO:0007420;GO:0009953
dre00761	AF176010;BC055216;ENSDART00000013394;NM_131382	ENSDARG00000019732	mtch2	Acc:NP_571457];mitochondrial carrier homolog 2 [Source:RefSeq_peptide	30655	ZDB-GENE-991008-9	mtch2	GO:0005488;GO:0006810;GO:0016020;GO:0016021
dre00762	AF176316;AF176317;BC055649;ENSDART00000017881;NM_131454	ENSDARG00000014565	eif4e1b	Acc:Q9PW28];Eukaryotic translation initiation factor 4E-1B (eIF4E-1B) (eIF4E). [Source:Uniprot/SWISSPROT	100007803;30738	ZDB-GENE-980526-127	eif4e1b	GO:0003723;GO:0003743;GO:0005737;GO:0006413
dre00763	AF177538;AJ249590;BC056588;BC066571;ENSDART00000041354;ENSDART00000076861;ENSDART00000098457;ENSDART00000098459;ENSDART00000098466;NM_131348	ENSDARG00000054632	fli1a	Acc:NP_571423];friend leukemia integration 1 [Source:RefSeq_peptide	30619	ZDB-GENE-980526-426	fli1a	GO:0003677;GO:0003700;GO:0005634;GO:0006355;GO:0043565;GO:0048514;GO:0051091
dre00764	AF177867;BC108055;BC125894;BC163958;ENSDART00000063492	ENSDARG00000043250	si:ch211-253p18.1	Acc:Q5TZI2];Novel protein similar to vertebrate protein phosphatase 1A (Formerly 2C), magnesium-dependent, alpha isoform (PPM1A). [Source:Uniprot/SPTREMBL	30703	ZDB-GENE-030131-4327;ZDB-GENE-991102-14	pp2ca1;ppp1r13b	GO:0000287;GO:0003824;GO:0004722;GO:0006470;GO:0006915;GO:0008287;GO:0016787;GO:0046872
dre00765	AF177868;BC066510;ENSDART00000040451;ENSDART00000076527;NM_131429	ENSDARG00000032155	pp2ca2	Acc:NP_571504];protein phosphatase type 2C alpha 2 [Source:RefSeq_peptide	30704	ZDB-GENE-991102-15	pp2ca2	GO:0000287;GO:0003824;GO:0004722;GO:0006470;GO:0008287;GO:0016787;GO:0046872
dre00766	AF177869;BC079530;ENSDART00000013103;NM_131398	ENSDARG00000001888	pp2cb	Acc:NP_571473];protein phosphatase type 2C beta [Source:RefSeq_peptide	30672	ZDB-GENE-991102-16	pp2cb	GO:0000287;GO:0003824;GO:0004722;GO:0006470;GO:0008287;GO:0016787;GO:0046872
dre00767	AF178539;AJ271795;BC065382;ENSDART00000006381;NM_131514	ENSDARG00000015540	psen2	Acc:Q90ZE4];Presenilin-2 (EC 3.4.23.-) (PS2) (Zf-PS2) (Pre2). [Source:Uniprot/SWISSPROT	58026	ZDB-GENE-000330-9	psen2	GO:0004866;GO:0005579;GO:0007242;GO:0008233;GO:0016020;GO:0016021;GO:0016787
dre00768	AF178759;AY524001;AY833404;ENSDART00000021919;ENSDART00000057424;ENSDART00000057426;NM_130945	ENSDARG00000015717	flt4	Acc:Q5MD89];Vascular endothelial growth factor receptor 3 precursor (EC 2.7.10.1) (VEGFR-3). [Source:Uniprot/SWISSPROT	30121	ZDB-GENE-980526-326	flt4	GO:0000166;GO:0001525;GO:0004672;GO:0004713;GO:0004714;GO:0004872;GO:0005021;GO:0005524;GO:0005579;GO:0005786;GO:0006468;GO:0007169;GO:0009968;GO:0016020;GO:0016021;GO:0016301;GO:0016740;GO:0030154
dre00769	AF180354;AF487829;AY056466;BC129158;CU458916;ENSDART00000007819;ENSDART00000105715;NM_131472;U75995;U82383;U89515	ENSDARG00000015815	kdr	Acc:Q8AXB3];Vascular endothelial growth factor receptor 2 precursor (EC 2.7.10.1) (VEGFR-2) (Receptor tyrosine kinase flk-1). [Source:Uniprot/SWISSPROT	100001172;58106;796537;797153	ZDB-GENE-000705-1	kdrl	GO:0000166;GO:0001525;GO:0001568;GO:0004672;GO:0004713;GO:0004714;GO:0004872;GO:0005021;GO:0005524;GO:0005579;GO:0005786;GO:0006468;GO:0007169;GO:0009968;GO:0016020;GO:0016021;GO:0016301;GO:0016740;GO:0030154;GO:0030878;GO:0035050
dre00770	AF180887;BC045406;BC065435;BC161649;BC168467;ENSDART00000055136;NM_131591	ENSDARG00000037840	acta1	Acc:NP_571666];actin, alpha 1, skeletal muscle [Source:RefSeq_peptide	58114	ZDB-GENE-000322-1	acta1	GO:0000166;GO:0005515;GO:0005524;GO:0005856;GO:0008150
dre00771	AF180888;BC093135;ENSDART00000010144;ENSDART00000105972;NM_131516	ENSDARG00000002768	pvalb2	Acc:Q9I8V0];Parvalbumin-2 (Parvalbumin beta). [Source:Uniprot/SWISSPROT	100001147;100002530;58028	ZDB-GENE-000322-4	pvalb2	GO:0005262;GO:0005509;GO:0006816;GO:0019855
dre00772	AF180889;BC053304;ENSDART00000050004;ENSDART00000103391;ENSDART00000103392;ENSDART00000103395;NM_131565	ENSDARG00000030270	tnnt3a	Acc:NP_571640];troponin T3a, skeletal, fast [Source:RefSeq_peptide	58084	ZDB-GENE-000322-3	tnnt3a
dre00773	AF180890;BC064284;BC152238;BC154312;ENSDART00000104336;NM_131563	ENSDARG00000070835	tnnc	Acc:NP_571638];troponin C, fast skeletal [Source:RefSeq_peptide	100002599;58082	ZDB-GENE-000322-2	tnnc	GO:0001539;GO:0005262;GO:0005509;GO:0006816;GO:0006950;GO:0009288;GO:0019855
dre00774	AF180892;BC062870;ENSDART00000039657;ENSDART00000054763;M24635;NM_131105	ENSDARG00000033683	tpma	Acc:P13104];Tropomyosin-1 alpha chain (Alpha-tropomyosin). [Source:Uniprot/SWISSPROT	30324;402975	ZDB-GENE-990415-269	tpma	GO:0003779;GO:0005856
dre00775	AF180893;BC153408;ENSDART00000098072;ENSDART00000098074;EU115994	ENSDARG00000067997	myhz1	Acc:XR_030115];similar to Myosin, heavy polypeptide 2, fast muscle specific (LOC100008070), mRNA [Source:RefSeq_dna	797753	ZDB-GENE-070705-74	myhz1.3
dre00776	AF180921;AF541953;AJ132590;BC075970;ENSDART00000027973;NM_131431	ENSDARG00000006427	fabp2	Acc:NP_571506];fatty acid binding protein 2, intestinal [Source:RefSeq_peptide	30708	ZDB-GENE-991019-5	fabp2	GO:0005488;GO:0006810;GO:0008289
dre00777	AF181248;BC139579;ENSDART00000001804;NM_001044954;NM_131206	ENSDARG00000001558	kifc1	Acc:NP_001038419];kinesin family member C1-like [Source:RefSeq_peptide	30453;561143	ZDB-GENE-000208-21	kifc1	GO:0000166;GO:0003777;GO:0005351;GO:0005524;GO:0005874;GO:0005875;GO:0007018;GO:0009401
dre00778	AF181996;BC162108;BC162120;ENSDART00000002863;NM_131815	ENSDARG00000016951	neurog3	Acc:NP_571890];neurogenin 3 [Source:RefSeq_peptide	114411	ZDB-GENE-010608-4	neurog3	GO:0005634;GO:0030528;GO:0045449
dre00779	AF184244;BC044184;ENSDART00000040427;ENSDART00000098443;NM_131452;U17600	ENSDARG00000038695	elavl1	Acc:NP_571527];ELAV (embryonic lethal, abnormal vision, Drosophila)-like 1 (Hu antigen R) [Source:RefSeq_peptide	30736	ZDB-GENE-990415-245	elavl1	GO:0000166;GO:0003676;GO:0003723;GO:0030529
dre00780	AF184245;BC045277;BC165930;ENSDART00000007369;ENSDART00000016183;NM_130909	ENSDARG00000016405	hug	Acc:NP_570984];HuG [Source:RefSeq_peptide	100008458;30065	ZDB-GENE-000210-17	hug	GO:0000166;GO:0003676;GO:0003723;GO:0030529
dre00781	AF186476;BC163062;BC163706;ENSDART00000005252;NM_153652	ENSDARG00000007107	plagl2	Acc:NP_705938];pleiomorphic adenoma gene-like 2 [Source:RefSeq_peptide	259255	ZDB-GENE-020806-1	plagl2	GO:0003676;GO:0005622;GO:0006829;GO:0008270;GO:0046872
dre00782	AF189238;BC064283;BC152649;ENSDART00000080487;ENSDART00000080791;NM_152966	ENSDARG00000058005	hgd	Acc:NP_694498];homogentisate 1,2-dioxygenase [Source:RefSeq_peptide	100002575;259189;558041	ZDB-GENE-020802-5	hgd	GO:0004411;GO:0005506;GO:0006559;GO:0006570;GO:0006826;GO:0006879;GO:0016491;GO:0016702;GO:0046872
dre00783	AF190144;BC163476;ENSDART00000081543;NM_001130588	ENSDARG00000058646	ptprn	Acc:Q90Y62];Receptor PTP-like protein IA-2 (Fragment). [Source:Uniprot/SPTREMBL		ZDB-GENE-030131-3511	ptprn	GO:0004721;GO:0004725;GO:0004872;GO:0006470;GO:0016787
dre00784	AF190145;BC163485;ENSDART00000052222;ENSDART00000099049	ENSDARG00000035970;ENSDARG00000068469	A3KPJ3_DANRE;ptprn2	Acc:A3KPJ3];Acc:A3KPJ4];Protein tyrosine phosphatase, receptor type, N polypeptide 2 (Fragment). [Source:Uniprot/SPTREMBL	325033	ZDB-GENE-030131-3758	ptprn2	GO:0004721;GO:0004725;GO:0004872;GO:0006470;GO:0016787
dre00785	AF190508;AF529267;BC095572;BC115231;BC162506;ENSDART00000035737;NM_001040370	ENSDARG00000024295	zgc:136699	Acc:NP_001035460];hypothetical protein LOC678623 [Source:RefSeq_peptide	280654;678623;791813	ZDB-GENE-021115-1	slc11a2	GO:0005215;GO:0005381;GO:0006810;GO:0016020;GO:0035162;GO:0042541
dre00786	AF190742;ENSDART00000018931;U53223	ENSDARG00000002328;ENSDARG00000036987	has2	Acc:NP_705936];hyaluronan synthase 2 [Source:RefSeq_peptide	260350	ZDB-GENE-020828-1	has2	GO:0001756;GO:0008078;GO:0016020;GO:0030213;GO:0042074;GO:0050501;GO:0060030
dre00787	AF190742;BC100130;ENSDART00000053754;NM_153650;U53223	ENSDARG00000002328;ENSDARG00000036987	has2	Acc:NP_705936];hyaluronan synthase 2 [Source:RefSeq_peptide	260350	ZDB-GENE-020828-1	has2	GO:0001756;GO:0008078;GO:0016020;GO:0030213;GO:0042074;GO:0050501;GO:0060030
dre00788	AF191559;BC059803;ENSDART00000075726;ENSDART00000075730;NM_131266	ENSDARG00000053666	cmyb	Acc:NP_571341];transcription factor cmyb [Source:RefSeq_peptide	100000853;30519	ZDB-GENE-991110-14	cmyb	GO:0003677;GO:0005634;GO:0005681;GO:0030528;GO:0045449
dre00789	AF191560;BC093136;ENSDART00000049760;NM_131111	ENSDARG00000039673	lmo2	Acc:NP_571186];LIM domain only 2 [Source:RefSeq_peptide	30332	ZDB-GENE-980526-419	lmo2	GO:0006829;GO:0008270;GO:0030218;GO:0046872
dre00790	AF191561;AF191562;BC045918;BC096860;BC165205;ENSDART00000043660;ENSDART00000101575;NM_001044894;NM_130994	ENSDARG00000034823	copg2	Acc:NP_571069];coatomer protein complex, subunit gamma 2 [Source:RefSeq_peptide	30187;559444	ZDB-GENE-000208-8;ZDB-GENE-060503-331	copg2;si:dkey-117n7.5	GO:0005488;GO:0006810
dre00791	AF191577;DQ886664;ENSDART00000049129;ENSDART00000099559;NM_131236	ENSDARG00000035759	gata4	Acc:NP_571311];GATA-binding protein 4 [Source:RefSeq_peptide	30483	ZDB-GENE-980526-476	gata4	GO:0003677;GO:0003700;GO:0005634;GO:0006355;GO:0008270;GO:0016563;GO:0043565;GO:0045941
dre00792	AF191578;AY395731;BC067710;ENSDART00000051998;ENSDART00000051999;ENSDART00000077947;NM_131557	ENSDARG00000035831	gata6	Acc:NP_571632];GATA-binding protein 6 [Source:RefSeq_peptide	58076	ZDB-GENE-000622-1	gata6	GO:0003677;GO:0003700;GO:0005634;GO:0006355;GO:0008270;GO:0016563;GO:0043565;GO:0045941
dre00793	AF193837;AF255045;AM422095;BC092695;BC116578;ENSDART00000008176;NM_131698	ENSDARG00000014277	vox	Acc:NP_571773];ventral homeobox [Source:RefSeq_peptide	64807	ZDB-GENE-010108-1	vox	GO:0003674;GO:0003677;GO:0003700;GO:0005575;GO:0005634;GO:0006355;GO:0008150;GO:0009953;GO:0030528;GO:0043565;GO:0045449
dre00794	AF194333;BC085623;ENSDART00000009642;ENSDART00000098866;NM_131433	ENSDARG00000018643	igf2	Acc:NP_571508];insulin-like growth factor 2 precursor precursor [Source:RefSeq_peptide	30710	ZDB-GENE-991111-3	igf2a	GO:0005179;GO:0005576;GO:0005786;GO:0009968
dre00795	AF194334;BC059471;ENSDART00000041070;ENSDART00000079569;NM_131043	ENSDARG00000032319	mest	Acc:NP_571118];mesoderm specific transcript [Source:RefSeq_peptide	30242	ZDB-GENE-991111-5	mest	GO:0003824
dre00796	AF195050;BC045495;BC067556;ENSDART00000002835;NM_131376	ENSDARG00000012234	psme3	Acc:NP_571451];proteasome activator subunit 3 [Source:RefSeq_peptide	30649;794418	ZDB-GENE-991110-19	psme3	GO:0005829;GO:0008537;GO:0008538;GO:0043234
dre00797	AF195051;BC056700;BC067162;ENSDART00000049167;NM_131374	ENSDARG00000033144	psme2	Acc:NP_571449];proteasome activator subunit 2 [Source:RefSeq_peptide	30647	ZDB-GENE-991110-16	psme2	GO:0005829;GO:0008537;GO:0008538;GO:0043234
dre00798	AF195052;BC075864;ENSDART00000005105;NM_131375	ENSDARG00000002165	psme1	Acc:NP_571450];proteasome activator subunit 1 [Source:RefSeq_peptide	30648	ZDB-GENE-991110-17	psme1	GO:0005829;GO:0008537;GO:0008538;GO:0043234
dre00799	AF195851;BC050155;BC152226;ENSDART00000106157;ENSDART00000106158;ENSDART00000106159;NM_131693	ENSDARG00000071677;ENSDARG00000071681	mibp	Acc:NP_571768];muscle-specific beta 1 integrin binding protein [Source:RefSeq_peptide	64674	ZDB-GENE-030404-1	mibp	GO:0007229;GO:0016301
dre00800	AF195851;BC050155;BC152226;ENSDART00000081932;ENSDART00000106149;ENSDART00000106150;NM_131693	ENSDARG00000071677;ENSDARG00000071681	mibp	Acc:NP_571768];muscle-specific beta 1 integrin binding protein [Source:RefSeq_peptide	64674	ZDB-GENE-030404-1	mibp	GO:0007229;GO:0016301
dre00801	AF195881;ENSDART00000079767	ENSDARG00000037083	crestin	Acc:XR_030084];similar to crestin (LOC560582), mRNA [Source:RefSeq_dna	100001715;100007135;560650;796814	ZDB-GENE-000208-13	crestin	GO:0003674;GO:0005575;GO:0008150
dre00802	AF195882;BC058314;BC068336;ENSDART00000063525;NM_131047	ENSDARG00000043276	calr	Acc:NP_571122];calreticulin [Source:RefSeq_peptide	30248;798109	ZDB-GENE-000208-17	calr	GO:0005262;GO:0005509;GO:0005529;GO:0005783;GO:0006457;GO:0006816;GO:0006829;GO:0008270;GO:0019855;GO:0046872;GO:0051082
dre00803	AF196345;AY314993;BC076241;ENSDART00000052864;NM_130931	ENSDARG00000036388	slc39a7	Acc:Q9PUB8];Zinc transporter Slc39a7 (Solute carrier family 39 member 7) (Histidine-rich membrane protein Ke4) (Fragment). [Source:Uniprot/SWISSPROT	30094	ZDB-GENE-991110-20	slc39a7	GO:0005385;GO:0005579;GO:0006810;GO:0006829;GO:0008270;GO:0016020;GO:0016021;GO:0030001;GO:0046873
dre00804	AF196346;AY576996;BC044472;BC164137;ENSDART00000017034;NM_131213	ENSDARG00000010381	rnf2	Acc:Q803I4];E3 ubiquitin-protein ligase RING2 (EC 6.3.2.-) (RING finger protein 2) (RING finger protein 1B) (RING1b). [Source:Uniprot/SWISSPROT	327035	ZDB-GENE-030131-5243	rnf2	GO:0000278;GO:0003682;GO:0005515;GO:0005634;GO:0006350;GO:0006353;GO:0006355;GO:0006829;GO:0008270;GO:0009948;GO:0016604;GO:0016874;GO:0031564;GO:0046872
dre00805	AF197880;BC092718;BC092980;BC115108;BC116529;BC129316;BC134001;BC152252;ENSDART00000027701;ENSDART00000066620;ENSDART00000105039;ENSDART00000105040;NM_001017824;NM_001114342;NM_131108	ENSDARG00000036834	zgc:109868	Acc:NP_001035343];hypothetical protein LOC678528 [Source:RefSeq_peptide	30328;550522;553371;678528	ZDB-GENE-050417-363;ZDB-GENE-050506-95;ZDB-GENE-991110-22	cki;si:dkeyp-113d7.4;zgc:109868	GO:0005198;GO:0005575;GO:0008150
dre00806	AF197909;AJ131838;BC063955;BC159195;ENSDART00000081223;ENSDART00000081327;ENSDART00000105038;NM_131156	ENSDARG00000058371	krt5	Acc:NP_571231];keratin 5 [Source:RefSeq_peptide	30392;797351	ZDB-GENE-991110-23	krt5	GO:0005198;GO:0005882
dre00807	AF198033;BC056331;BC065627;BC153606;ENSDART00000074327;NM_131458	ENSDARG00000052470	igfbp2	Acc:Q9PTH3];Insulin-like growth factor-binding protein 2 precursor (IGFBP-2) (IBP- 2) (IGF-binding protein 2). [Source:Uniprot/SWISSPROT	30743;794176	ZDB-GENE-000125-12	igfbp2	GO:0001525;GO:0001558;GO:0005520;GO:0005576;GO:0005786;GO:0007507;GO:0008285;GO:0009968;GO:0040007;GO:0040015
dre00808	AF198086;ENSDART00000004036;NM_131794	ENSDARG00000017704	nr5a1a	Acc:NP_571869];nuclear receptor subfamily 5, group A, member 1a [Source:RefSeq_peptide	83916	ZDB-GENE-010504-1	nr5a1a	GO:0003677;GO:0003700;GO:0003707;GO:0004872;GO:0004879;GO:0005634;GO:0006350;GO:0006353;GO:0006355;GO:0006829;GO:0008270;GO:0021854;GO:0030325;GO:0030528;GO:0031564;GO:0043565;GO:0045944;GO:0046872
dre00809	AF198446;AF424786;AF443870;AJ252024;BC128811;ENSDART00000008994;ENSDART00000031624;ENSDART00000098817;NM_131099	ENSDARG00000010591	foxn4	Acc:NP_571174];forkhead box N4 [Source:RefSeq_peptide	30315	ZDB-GENE-990415-277	foxn4	GO:0003677;GO:0003700;GO:0005634;GO:0006350;GO:0006353;GO:0006355;GO:0031564;GO:0043565
dre00810	AF200950;BC078289;ENSDART00000077863;ENSDART00000105088;NM_194426	ENSDARG00000055505	pdgfa	Acc:NP_919407];platelet-derived growth factor alpha polypeptide [Source:RefSeq_peptide	378480	ZDB-GENE-030918-2	pdgfaa	GO:0007275;GO:0008083;GO:0008283;GO:0016020
dre00811	AF200951;CU458757;CU638796;ENSDART00000001320;ENSDART00000011915;ENSDART00000103764;ENSDART00000103765;NM_131459;Z32814	ENSDARG00000030379;ENSDARG00000070494	pdgfra	Acc:NM_131459];Acc:Q9DE49];Alpha platelet-derived growth factor receptor (EC 2.7.10.1) (PDGF-R- alpha). [Source:Uniprot/SWISSPROT;platelet derived growth factor receptor alpha (pdgfra), mRNA [Source:RefSeq_dna	30745	ZDB-GENE-990415-208	pdgfra	GO:0000166;GO:0004672;GO:0004713;GO:0004714;GO:0004872;GO:0005021;GO:0005524;GO:0005579;GO:0006468;GO:0007169;GO:0016020;GO:0016021;GO:0016301;GO:0016740
dre00812	AF200951;CU458757;CU638796;ENSDART00000103509;ENSDART00000103510;ENSDART00000103515;Z32814	ENSDARG00000030379;ENSDARG00000070494	pdgfra	Acc:NM_131459];Acc:Q9DE49];Alpha platelet-derived growth factor receptor (EC 2.7.10.1) (PDGF-R- alpha). [Source:Uniprot/SWISSPROT;platelet derived growth factor receptor alpha (pdgfra), mRNA [Source:RefSeq_dna	30745	ZDB-GENE-990415-208	pdgfra	GO:0000166;GO:0004672;GO:0004713;GO:0004714;GO:0004872;GO:0005021;GO:0005524;GO:0005579;GO:0006468;GO:0007169;GO:0016020;GO:0016021;GO:0016301;GO:0016740
dre00813	AF201379;DQ781316;ENSDART00000016472;ENSDART00000040665;NM_131321	ENSDARG00000018260	bmp7	Acc:NP_571396];bone morphogenetic protein 7 [Source:RefSeq_peptide	100000045;30584	ZDB-GENE-000208-25	bmp7a	GO:0007368;GO:0008083;GO:0009953;GO:0030509;GO:0035050;GO:0040007;GO:0042664;GO:0048264
dre00814	AF201450;BC115169;ENSDART00000081457;NM_131062	ENSDARG00000058570	ccl1	Acc:NP_571137];CC chemokine 1 [Source:RefSeq_peptide	30268	ZDB-GENE-000208-28	ccl1	GO:0005576;GO:0006955;GO:0008009
dre00815	AF201451;AY057094;BC095021;BC165865;ENSDART00000061499;ENSDART00000102477;NM_131834	ENSDARG00000041959	cxcr4b	Acc:NP_571909];chemokine (C-X-C motif), receptor 4b [Source:RefSeq_peptide	114447	ZDB-GENE-010614-1	cxcr4b	GO:0001584;GO:0001637;GO:0001667;GO:0001764;GO:0004871;GO:0004872;GO:0005579;GO:0007165;GO:0007186;GO:0007411;GO:0008354;GO:0009887;GO:0016020;GO:0016021;GO:0016477;GO:0016493;GO:0016494;GO:0030516;GO:0031290;GO:0042246;GO:0050918;GO:0050930
dre00816	AF201764;AF202052;BC055613;BC164902;ENSDART00000079717;NM_130926	ENSDARG00000057115	nme2	Acc:NM_130926];non-metastatic cells 2, protein (NM23B) expressed in (nme2), mRNA [Source:RefSeq_dna	30083;792093	ZDB-GENE-000210-32	nme2
dre00817	AF202054;BC076156;BC152688;ENSDART00000080666;NM_130928	ENSDARG00000057904	ndpkz3	Acc:NP_571003];nucleoside diphosphate kinase-Z3 [Source:RefSeq_peptide	30085;791513;797479	ZDB-GENE-000210-34	ndpkz3	GO:0000166;GO:0000287;GO:0004550;GO:0005524;GO:0006183;GO:0006228;GO:0006241;GO:0009209;GO:0016301;GO:0016740
dre00818	AF202055;BC049398;ENSDART00000078630;NM_130929	ENSDARG00000056193	ndpkz4	Acc:NP_571004];nucleoside diphosphate kinase-Z4 [Source:RefSeq_peptide	30086	ZDB-GENE-000210-35	ndpkz4	GO:0004550;GO:0005524;GO:0006183;GO:0006228;GO:0006241;GO:0016301
dre00819	AF202639;BC078421;ENSDART00000014062;NM_131006	ENSDARG00000009438	myog	Acc:NP_571081];myogenin [Source:RefSeq_peptide	30200	ZDB-GENE-980526-265	myog	GO:0003677;GO:0005634;GO:0006355;GO:0006950;GO:0007517;GO:0007519;GO:0030154;GO:0030528;GO:0045449
dre00820	AF202722;BC162718;ENSDART00000004052;ENSDART00000101743;NM_001115093	ENSDARG00000007727	rgl2	Acc:Q9DE48];Ras-associated protein (Fragment). [Source:Uniprot/SPTREMBL	65227	ZDB-GENE-010131-1	rgl2	GO:0005085;GO:0005622;GO:0007264;GO:0051056
dre00821	AF203736;BC085381;BC152153;BC164801;ENSDART00000079210;NM_131719	ENSDARG00000056683	cdk5	Acc:NP_571794];cyclin-dependent protein kinase 5 [Source:RefSeq_peptide	65234	ZDB-GENE-010131-2	cdk5	GO:0000166;GO:0004672;GO:0004674;GO:0005524;GO:0006468;GO:0016301;GO:0016740;GO:0035173;GO:0043524;GO:0048935
dre00822	AF204240;AY036624;BC059424;BC071300;BC165523;ENSDART00000021180;NM_170762	ENSDARG00000003469	neurod4	Acc:NP_739568];neurogenic differentiation 4 [Source:RefSeq_peptide	266958	ZDB-GENE-030730-1;ZDB-GENE-040426-1613	neurod4;zgc:66337	GO:0001839;GO:0005634;GO:0007399;GO:0030528;GO:0045449;GO:0050769
dre00823	AF204241;AF510736;BC056786;NM_131403					ZDB-GENE-000210-10	tpst1
dre00824	AF205258;BC078298;ENSDART00000011146;NM_130985	ENSDARG00000019646	twist2l	Acc:NP_571060];twist homolog 2 [Source:RefSeq_peptide	30176	ZDB-GENE-000210-7	twist3	GO:0005634;GO:0030528;GO:0045449
dre00825	AF205259;BC076428;DQ351987;ENSDART00000043595;NM_130984	ENSDARG00000030402	twist1a	Acc:NP_571059];twist1a [Source:RefSeq_peptide	30175	ZDB-GENE-000210-6	twist1a	GO:0005634;GO:0030528;GO:0045449
dre00826	AF207707;BC092704;BC107632;BC129278;ENSDART00000051186;NM_130921	ENSDARG00000035326	nccrp1	Acc:NP_001035085];hypothetical protein LOC664771 [Source:RefSeq_peptide	30078;664771;791594	ZDB-GENE-000210-13	nccrp1	GO:0004872;GO:0005515;GO:0005575;GO:0030163
dre00827	AF207751;BC098556;ENSDART00000054066;NM_001001820	ENSDARG00000037178	zic2b	Acc:NP_001001820];zic family member 2 (odd-paired homolog, Drosophila) b [Source:RefSeq_peptide	338192;570746	ZDB-GENE-030219-92	zic2b	GO:0003676;GO:0005622;GO:0006829;GO:0008270;GO:0046872
dre00828	AF209468;ENSDART00000061327;ENSDART00000098630;NM_001126444;NM_131547	ENSDARG00000041848	rh50	Acc:NP_571622];Rh50-like protein [Source:RefSeq_peptide	58064;791729	ZDB-GENE-000427-1	rh50	GO:0016020
dre00829	AF210320;BC093131;BC139487;CU638814;ENSDART00000046112;ENSDART00000079142;ENSDART00000079147;NM_131736	ENSDARG00000034268	slit3	Acc:NP_571811];slit (Drosophila) homolog 3 [Source:RefSeq_peptide	792907;80354	ZDB-GENE-010306-4	slit3	GO:0005509;GO:0005515;GO:0007411;GO:0030517
dre00830	AF210321;CU638813;ENSDART00000007531;ENSDART00000102577;ENSDART00000102578;NM_131735	ENSDARG00000004246	slit2	Acc:NP_571810];slit (Drosophila) homolog 2 [Source:RefSeq_peptide	80353	ZDB-GENE-010306-3	slit2	GO:0001763;GO:0005509;GO:0005515;GO:0007411;GO:0007414;GO:0030517
dre00831	AF210636;BC059611;BC152208;ENSDART00000036331;NM_199934	ENSDARG00000022315	atp6v1g1	Acc:NP_956228];vacuolar H+ ATPase G1 [Source:RefSeq_peptide	335025	ZDB-GENE-030131-6965	atp6v1g1
dre00832	AF210637;ENSDART00000080289	ENSDARG00000057583	Q9IAC4_DANRE	Acc:Q9IAC4];Bat2-like protein (Fragment). [Source:Uniprot/SPTREMBL
dre00833	AF210639;BC056526;ENSDART00000037750;NM_214699	ENSDARG00000014433	myl9l	Acc:NP_999864];myosin, light polypeptide 9, like [Source:RefSeq_peptide	326719	ZDB-GENE-030131-4918	myl9l	GO:0005262;GO:0005509;GO:0006816;GO:0019855
dre00834	AF210641;AY099517;BC062289;ENSDART00000017975;NM_173234	ENSDARG00000020153	rps18	40S ribosomal protein S18. [Source:Uniprot/SWISSPROT;Acc:Q8JGS9]	192300	ZDB-GENE-020419-20	rps18	GO:0003723;GO:0003735;GO:0005622;GO:0005840;GO:0006412;GO:0019843;GO:0030529
dre00835	AF210642;AJ245965;BC162623;ENSDART00000004751;NM_131612	ENSDARG00000019717	pbx2	Acc:NP_571687];pre-B-cell leukemia transcription factor 2 [Source:RefSeq_peptide	58136	ZDB-GENE-000405-5	pbx2	GO:0003677;GO:0003700;GO:0005634;GO:0006350;GO:0006353;GO:0006355;GO:0007420;GO:0031564;GO:0043565;GO:0045449
dre00836	AF210643;BC081641;ENSDART00000055415;NM_131566	ENSDARG00000038018	rds2	Acc:NP_571641];retinal degradation slow 2 [Source:RefSeq_peptide	58085	ZDB-GENE-000616-8	rds2	GO:0007601;GO:0016021
dre00837	AF210644;BC059645;BC155196;ENSDART00000020671;NM_131567	ENSDARG00000014840	rds4	Acc:NP_571642];retinal degradation slow 4 [Source:RefSeq_peptide	559209;58086	ZDB-GENE-000616-9	rds4	GO:0007601;GO:0016021
dre00838	AF210645;BC085441;BC152150;BC164435;ENSDART00000104394;NM_131496	ENSDARG00000070867	smx5	Acc:NP_571571];smx5 [Source:RefSeq_peptide	100000721;57924;791623;798842	ZDB-GENE-000616-10	smx5	GO:0003674;GO:0016071;GO:0030529
dre00839	AF210646;ENSDART00000039638;ENSDART00000060889;ENSDART00000102124;NM_001115092	ENSDARG00000029420;ENSDARG00000041532	stk19	Acc:Q9IAB5];Stk19 (Fragment). [Source:Uniprot/SPTREMBL	57929	ZDB-GENE-000616-11	stk19
dre00840	AF210646;ENSDART00000049744;NM_001115092	ENSDARG00000029420;ENSDARG00000041532	stk19	Acc:Q9IAB5];Stk19 (Fragment). [Source:Uniprot/SPTREMBL	57929	ZDB-GENE-000616-11	stk19
dre00841	AF210647;AF424785;AY398426;BC056533;BC062827;ENSDART00000041279;NM_198809	ENSDARG00000002344;ENSDARG00000035423;ENSDARG00000038198;ENSDARG00000041723	tubb2c;zgc:123194;zgc:153426;zgc:55461	Acc:NP_001032487];Acc:NP_001070183];Acc:NP_942104];Acc:NP_998655];hypothetical protein LOC406811 [Source:RefSeq_peptide;hypothetical protein LOC641421 [Source:RefSeq_peptide;hypothetical protein LOC767746 [Source:RefSeq_peptide;tubulin, beta 2c [Source:RefSeq_peptide	336681;406811;641421;641565;767746;767806	ZDB-GENE-030131-8625;ZDB-GENE-040426-2879;ZDB-GENE-051113-284;ZDB-GENE-060929-220	tubb2c;zgc:123194;zgc:153426;zgc:55461	GO:0000166;GO:0003674;GO:0003924;GO:0005198;GO:0005525;GO:0005575;GO:0005737;GO:0005874;GO:0007017;GO:0007018;GO:0008150;GO:0043234;GO:0051258
dre00842	AF210648;AF506219;ENSDART00000004832	ENSDARG00000012676	vars	Acc:Q8JHH7];Valyl-tRNA synthetase (Fragment). [Source:Uniprot/SPTREMBL	114427	ZDB-GENE-010601-1	vars
dre00843	AF211852;BC067717;BC096998;BC153455;ENSDART00000074785;ENSDART00000074787;NM_130925	ENSDARG00000051735;ENSDARG00000052856	khdrbs1;zgc:113899	Acc:NP_001025313];Acc:NP_571000];KH domain containing, RNA binding, signal transduction associated 1 [Source:RefSeq_peptide;hypothetical protein LOC560460 [Source:RefSeq_peptide	30082;560460;792275	ZDB-GENE-000210-25;ZDB-GENE-050913-5	khdrbs1;zgc:113899	GO:0000786;GO:0003676;GO:0003677;GO:0003723;GO:0005634;GO:0006334
dre00844	AF212919;AJ245952;BC095301;ENSDART00000080803;NM_130953	ENSDARG00000058021	men1	Acc:NP_571028];multiple endocrine neoplasia type 1 [Source:RefSeq_peptide	30130	ZDB-GENE-991110-12	men1	GO:0005515;GO:0005634;GO:0045892
dre00845	AF212941;ENSDART00000020576;EU921896;NM_001115095	ENSDARG00000010792	cdc25	Acc:Q9IAA8];Cdc25 (Fragment). [Source:Uniprot/SPTREMBL	793815	ZDB-GENE-000330-5	cdc25	GO:0000087;GO:0004725;GO:0005622;GO:0006470
dre00846	AF219519;AY211528;ENSDART00000099810;ENSDART00000099822;NM_131660	ENSDARG00000068910	nos1	Acc:NP_571735];nitric oxide synthase 1 (neuronal) [Source:RefSeq_peptide	100003498;60658	ZDB-GENE-001101-1	nos1	GO:0004517;GO:0005506;GO:0005515;GO:0005516;GO:0006118;GO:0006783;GO:0006809;GO:0006826;GO:0006879;GO:0009055;GO:0010181;GO:0016491;GO:0020037;GO:0046872;GO:0050660;GO:0050661
dre00847	AF220008;BC045858;BC164689;ENSDART00000058603;NM_131512	ENSDARG00000040070	coil	Acc:NP_571587];coilin p80 [Source:RefSeq_peptide	554499;58024	ZDB-GENE-000330-8	coil	GO:0003674;GO:0005575;GO:0008150
dre00848	AF220435;BC075967;ENSDART00000016225;NM_131663	ENSDARG00000006137	star	Acc:Q9DG10];Steroidogenic acute regulatory protein, mitochondrial precursor (StAR) (StARD1). [Source:Uniprot/SWISSPROT	63999	ZDB-GENE-001120-3	star	GO:0005739;GO:0006694;GO:0006700;GO:0006810;GO:0008289;GO:0015485;GO:0017127
dre00849	AF221127;ENSDART00000081127	ENSDARG00000058274	Q9IA68_DANRE	Acc:Q9IA68];Alpha-2 macroglobulin like-protein (Fragment). [Source:Uniprot/SPTREMBL	100003637;407643
dre00850	AF221128;AY825260;BC055575;BC081666;BC125903;BC134885;ENSDART00000055972;ENSDART00000055973;ENSDART00000059171;ENSDART00000104818;ENSDART00000104820;ENSDART00000104823;ENSDART00000104833;ENSDART00000104836;NM_001079704;NM_200512	ENSDARG00000038366;ENSDARG00000038367;ENSDARG00000040424	LOC564107;NP_001073172.1;zgc:66268	Acc:NP_001073172];Acc:NP_956806];hypothetical protein LOC393484 [Source:RefSeq_peptide;similar to cytochrome P450, family 2, subfamily J, polypeptide 2 [Source:RefSeq_peptide	393484;562304;562371;564107;791507	ZDB-GENE-040426-1584	zgc:66268	GO:0004497;GO:0005506;GO:0005579;GO:0006118;GO:0006783;GO:0006826;GO:0006879;GO:0016020;GO:0016491;GO:0016712;GO:0020037;GO:0046872
dre00851	AF222995;BC075739;ENSDART00000018945;NM_131778	ENSDARG00000002795	meis3	Acc:NP_571853];myeloid ecotropic viral integration site 3 [Source:RefSeq_peptide	100000767;81885	ZDB-GENE-010406-2	meis3	GO:0003677;GO:0003700;GO:0005634;GO:0006350;GO:0006353;GO:0006355;GO:0031564;GO:0043565;GO:0045449
dre00852	AF222996;AY026937;BC095600;BC165722;ENSDART00000051553;ENSDART00000098985;NM_131822	ENSDARG00000035563	nlz1	Acc:Q90ZE2];NocA-like zinc finger protein 1 (NocA-related zinc finger protein 1). [Source:Uniprot/SWISSPROT	114429	ZDB-GENE-010717-1	znf703	GO:0000118;GO:0003676;GO:0003677;GO:0004792;GO:0005515;GO:0005622;GO:0005634;GO:0006829;GO:0007420;GO:0008270;GO:0008272;GO:0016564;GO:0030902;GO:0042802;GO:0042826;GO:0046872
dre00853	AF226612;BC107845;BC122097;BC163874;ENSDART00000000250;ENSDART00000100318;ENSDART00000100319;NM_131629	ENSDARG00000000241	slc40a1	Acc:Q9I9R3];Solute carrier family 40 member 1 (Ferroportin-1). [Source:Uniprot/SWISSPROT	58153;798132	ZDB-GENE-000511-8	slc40a1	GO:0005381;GO:0005506;GO:0005579;GO:0006810;GO:0006826;GO:0006879;GO:0016020;GO:0016021;GO:0035162;GO:0042541;GO:0043362
dre00854	AF227738;BC095009;BC165937;ENSDART00000098529;NM_131570	ENSDARG00000068220	mbl	Acc:NP_571645];mannose binding-like lectin [Source:RefSeq_peptide	100008009;58091	ZDB-GENE-000427-2	hbl3	GO:0005529;GO:0005737;GO:0005786;GO:0006817;GO:0009968;GO:0030574
dre00855	AF228334;BC083365;BC165015;ENSDART00000020409;NM_131626	ENSDARG00000008305	hand2	Acc:P57102];Heart- and neural crest derivatives-expressed protein 2 (Deciduum, heart, autonomic nervous system and neural crest derivatives-expressed protein 2) (dHAND). [Source:Uniprot/SWISSPROT	58150	ZDB-GENE-000511-1	hand2	GO:0003677;GO:0005634;GO:0006350;GO:0006353;GO:0006355;GO:0030528;GO:0030859;GO:0031564;GO:0035051;GO:0045449
dre00856	AF229023;AY134492;BC129150;ENSDART00000045374;NM_131571	ENSDARG00000036096	smad3a	Acc:NP_571646];MAD homolog 3 [Source:RefSeq_peptide	58092	ZDB-GENE-000509-3	smad3a	GO:0005622;GO:0006350;GO:0006353;GO:0006355;GO:0031564
dre00857	AF229154;BC076361;BC165055;ENSDART00000000522;ENSDART00000081951;ENSDART00000082137;NM_131523	ENSDARG00000000503	syntaxin1b	Acc:NP_571598];syntaxin1b [Source:RefSeq_peptide	58038	ZDB-GENE-000330-4	syntaxin1b	GO:0006886;GO:0008565;GO:0016020
dre00858	AF229175;BC162820;BC162822;ENSDART00000035478;EU489481;EU489482;NM_001122700	ENSDARG00000023527	smad4	Acc:Q9I9P4];Transcription factor Smad4 (Fragment). [Source:Uniprot/SPTREMBL	30640	ZDB-GENE-990603-8	smad4	GO:0003674;GO:0005622;GO:0006350;GO:0006353;GO:0006355;GO:0031564
dre00859	AF229448;AY221107;BC162468;ENSDART00000047851;ENSDART00000098751;ENSDART00000098753;NM_131861	ENSDARG00000030289	jag1a	Acc:Q90Y57];Jagged-1a precursor (Jagged1a) (Jagged1). [Source:Uniprot/SWISSPROT	140421;555711	ZDB-GENE-011128-2	jag1a	GO:0005262;GO:0005509;GO:0005579;GO:0005786;GO:0006816;GO:0007154;GO:0007219;GO:0007275;GO:0009968;GO:0016020;GO:0016021;GO:0019855
dre00860	AF229451;AY221106;ENSDART00000019323;ENSDART00000097286;NM_131863	ENSDARG00000013168	jag1b	Acc:Q90Y54];Jagged-1b precursor (Jagged1b) (Jagged3). [Source:Uniprot/SWISSPROT	140423	ZDB-GENE-011128-4	jag1b	GO:0001889;GO:0005262;GO:0005509;GO:0005579;GO:0005786;GO:0006816;GO:0007154;GO:0007219;GO:0007275;GO:0009968;GO:0016020;GO:0016021;GO:0019855;GO:0031016
dre00861	AF230807;NM_131575	ENSDARG00000002585	plrdgb	Acc:NM_131575];PITP-less RdgB-like protein (plrdgb), mRNA [Source:RefSeq_dna	100008078;58096	ZDB-GENE-000406-3	plrdgb
dre00862	AF230807;NM_131575	ENSDARG00000002585	plrdgb	Acc:NM_131575];PITP-less RdgB-like protein (plrdgb), mRNA [Source:RefSeq_dna	100008078;58096	ZDB-GENE-000406-3	plrdgb
dre00863	AF230807;ENSDART00000005305;NM_131575	ENSDARG00000002585	plrdgb	Acc:NM_131575];PITP-less RdgB-like protein (plrdgb), mRNA [Source:RefSeq_dna	100008078;58096	ZDB-GENE-000406-3	plrdgb
dre00864	AF231013;BC095025;BC164045;ENSDART00000055921;ENSDART00000058612;NM_131495	ENSDARG00000040076	pycard	Acc:Q9I9N6];Apoptosis-associated speck-like protein containing a CARD (PYD and CARD domain-containing protein). [Source:Uniprot/SWISSPROT	57923	ZDB-GENE-000511-2	pycard	GO:0005515;GO:0005622;GO:0006508;GO:0006915;GO:0030693;GO:0042981;GO:0045786
dre00865	AF231016;AF302805;BC092707;BC165096;ENSDART00000024228;NM_131599	ENSDARG00000009779	mcl1a	Acc:NP_571674];myeloid cell leukemia sequence 1a [Source:RefSeq_peptide	58122	ZDB-GENE-000511-7	mcl1a	GO:0001894;GO:0042981;GO:0043009;GO:0043066;GO:0043154
dre00866	AF231017;BC097099;BC152237;BC164947;ENSDART00000077219;NM_131579	ENSDARG00000054937	bad	Acc:NP_571654];BCL2-antagonist of cell death [Source:RefSeq_peptide	58100	ZDB-GENE-000616-1	bad	GO:0005515;GO:0005575;GO:0006917;GO:0043065
dre00867	AF231127;BC049052;ENSDART00000000070;NM_131572	ENSDARG00000000069	dap1a	Acc:NP_571647];death associated protein 1a [Source:RefSeq_peptide	58093	ZDB-GENE-000511-3	dap1a
dre00868	AF231128	ENSDARG00000036895	dap1b	Acc:NP_571648];death associated protein 1b [Source:RefSeq_peptide	58094	ZDB-GENE-000511-4	dap1b
dre00869	AF231128;BC091443;BC115168;ENSDART00000053568;NM_131573	ENSDARG00000036895	dap1b	Acc:NP_571648];death associated protein 1b [Source:RefSeq_peptide	58094	ZDB-GENE-000511-4	dap1b
dre00870	AF232226;BC075865;ENSDART00000024927;ENSDART00000065467;ENSDART00000104003;NM_131602	ENSDARG00000002758	dedd1	Acc:NP_571677];death effector domain-containing 1 [Source:RefSeq_peptide	58125	ZDB-GENE-000616-2	dedd1	GO:0005515;GO:0042981
dre00871	AF233434;BC095022;BC164780;ENSDART00000034544;ENSDART00000102776;NM_131505	ENSDARG00000008165	caspa	Acc:NP_571580];caspase a [Source:RefSeq_peptide	57933	ZDB-GENE-000616-3	caspa	GO:0004866;GO:0006508;GO:0008233;GO:0016787;GO:0030693
dre00872	AF234784;BC045840;BC068323;BC151890;ENSDART00000031498;NM_152949	ENSDARG00000011094	ccna2	Acc:NP_694481];cyclin A2 [Source:RefSeq_peptide	192295	ZDB-GENE-020418-1	ccna2	GO:0005634
dre00873	AF234784;BC045840;BC068323;BC151890;NM_152949	ENSDARG00000011094	ccna2	Acc:NP_694481];cyclin A2 [Source:RefSeq_peptide	192295	ZDB-GENE-020418-1	ccna2	GO:0005634
dre00874	AF235139;AY534681;AY727864;BC116463;BC162380;ENSDART00000073999;NM_001045256	ENSDARG00000052195;ENSDARG00000068934	cyp1b1	Acc:NP_001013285];cytochrome P450, family 1, subfamily B, polypeptide 1 [Source:RefSeq_peptide	373883;692283	ZDB-GENE-030902-1	cyp1b1	GO:0004497;GO:0005506;GO:0005575;GO:0005579;GO:0006118;GO:0006783;GO:0006826;GO:0006879;GO:0016020;GO:0016491;GO:0016712;GO:0020037;GO:0046872
dre00875	AF237683;AF238292;BC162279;BC162600;ENSDART00000021417;NM_131623	ENSDARG00000010477	p2rx3a	Acc:NP_571698];purinergic receptor P2X3 [Source:RefSeq_peptide	58147	ZDB-GENE-000427-3	p2rx3a	GO:0004872;GO:0005216;GO:0005524;GO:0006810;GO:0006811;GO:0016020;GO:0016021
dre00876	AF237948;BC114263;BC162370;BC162375;ENSDART00000023531;ENSDART00000052103;NM_131622	ENSDARG00000013441	hey2	Acc:Q9I9L0];Hairy/enhancer-of-split related with YRPW motif protein 2 (Protein gridlock). [Source:Uniprot/SWISSPROT	58146;796096	ZDB-GENE-000526-1	hey2	GO:0001568;GO:0005634;GO:0016481;GO:0016564;GO:0048844
dre00877	AF239664;AF253325;BC163475;ENSDART00000017185;NM_131506	ENSDARG00000005150	tbx20	Acc:Q9I9K7];T-box transcription factor TBX20 (T-box protein 20) (H15-related T-box transcription factor hrT). [Source:Uniprot/SWISSPROT	57936	ZDB-GENE-000427-7	tbx20	GO:0001568;GO:0001570;GO:0001947;GO:0003677;GO:0003700;GO:0005525;GO:0005634;GO:0005874;GO:0006350;GO:0006353;GO:0006355;GO:0007017;GO:0007507;GO:0031564;GO:0035050;GO:0035162
dre00878	AF239925;BC059419;BC071292;ENSDART00000077732;ENSDART00000105763;NM_131784	ENSDARG00000055381	bambi	Acc:NP_571859];BMP and activin membrane-bound inhibitor [Source:RefSeq_peptide	796952;83496	ZDB-GENE-010416-1	bambi	GO:0003674;GO:0005887;GO:0009953;GO:0030514
dre00879	AF240639;BC162803;CU458899;ENSDART00000078783;NM_131672	ENSDARG00000056305	LOC796585		796585	ZDB-GENE-001205-1	csf1r
dre00880	AF240639;BC162803;CU458899;ENSDART00000002924;ENSDART00000098593;ENSDART00000098594;ENSDART00000098595;NM_131672	ENSDARG00000007889	LOC100008185		100008183;100008185;100008186	ZDB-GENE-001205-1	csf1r
dre00881	AF240772;BC092709;BC163871;BC163885;ENSDART00000017849;NM_131609	ENSDARG00000017917	her7	Acc:NP_571684];hairy and enhancer of split related-7 [Source:RefSeq_peptide	58132	ZDB-GENE-000427-6	her7	GO:0001756;GO:0003677;GO:0005634;GO:0006355;GO:0009952;GO:0030528;GO:0045449
dre00882	AF241153;BC075738;ENSDART00000027762;ENSDART00000103798;NM_131597	ENSDARG00000016138	ndpkz6	Acc:NP_571672];nucleoside diphosphate kinase-Z6 [Source:RefSeq_peptide	58120	ZDB-GENE-000710-3	ndpkz6	GO:0000166;GO:0000287;GO:0004550;GO:0005524;GO:0006183;GO:0006228;GO:0006241;GO:0009209;GO:0016301;GO:0016740
dre00883	AF241285;BC044422;BC065945;BC165653;ENSDART00000046431;ENSDART00000097972;NM_200136	ENSDARG00000031873	HSD17B4	3- alpha,7-alpha,12-alpha-trihydroxy-5-beta-cholest-24-enoy [Source:Uniprot/SWISSPROT;Acc:P51659];Peroxisomal multifunctional enzyme type 2 (MFE-2) (D-bifunctional protein) (DBP) (17-beta-hydroxysteroid dehydrogenase 4) (17-beta-HSD 4) [Includes: 3-hydroxyacyl-CoA dehydrogenase (EC 1.1.1.35)		ZDB-GENE-040421-1	hsd17b4
dre00884	AF241637;BC080221;CU458871;ENSDART00000028895;NM_001003851	ENSDARG00000021607	zgc:100871	Acc:NP_001003851];Iglon1 [Source:RefSeq_peptide	445374	ZDB-GENE-040822-27	negr1	GO:0003674;GO:0005575;GO:0008150
dre00885	AF241638;BC095250;BC115141;CU458872;NM_001003852;NM_001040293	ENSDARG00000018065	zgc:136455	Acc:NP_001035383];hypothetical protein LOC678534 [Source:RefSeq_peptide	445375;678534	ZDB-GENE-060421-6020	zgc:136455	GO:0003674;GO:0005575;GO:0008150
dre00886	AF241638;BC095250;BC115141;CU458872;ENSDART00000011317;ENSDART00000064097;ENSDART00000099964;ENSDART00000099970;NM_001003852;NM_001040293	ENSDARG00000018065	zgc:136455	Acc:NP_001035383];hypothetical protein LOC678534 [Source:RefSeq_peptide	445375;678534	ZDB-GENE-060421-6020	zgc:136455	GO:0003674;GO:0005575;GO:0008150
dre00887	AF242292;BC163536;ENSDART00000024639	ENSDARG00000005026	tshz1	Acc:Q1LX15];Serologically defined colon cancer antigen 33. [Source:Uniprot/SPTREMBL	369196	ZDB-GENE-030820-3	tshz1	GO:0003676;GO:0003677;GO:0003700;GO:0005622;GO:0005634;GO:0006355;GO:0006829;GO:0008270;GO:0043565;GO:0045449;GO:0046872
dre00888	AF242545;BC054923;BC117635;ENSDART00000019328;NM_212656	ENSDARG00000013454	tgm2b	Acc:NP_997821];transglutaminase 2b [Source:RefSeq_peptide	323856	ZDB-GENE-030131-2576	tgm2b	GO:0003810;GO:0008415;GO:0016740;GO:0018149
dre00889	AF242545;BC054923;BC117635;NM_212656	ENSDARG00000013454	tgm2b	Acc:NP_997821];transglutaminase 2b [Source:RefSeq_peptide	323856	ZDB-GENE-030131-2576	tgm2b	GO:0003810;GO:0008415;GO:0016740;GO:0018149
dre00890	AF242545;BC054923;BC117635;NM_212656	ENSDARG00000013454	tgm2b	Acc:NP_997821];transglutaminase 2b [Source:RefSeq_peptide	323856	ZDB-GENE-030131-2576	tgm2b	GO:0003810;GO:0008415;GO:0016740;GO:0018149
dre00891	AF244140;AF430840;AY336602;AY569309;BC129147;ENSDART00000006883;ENSDART00000101850;NM_131880	ENSDARG00000006615	tcf2	Acc:NP_571955];transcription factor 2, hepatic [Source:RefSeq_peptide	140745;792391	ZDB-GENE-020104-1	hnf1b	GO:0003677;GO:0003700;GO:0004289;GO:0005634;GO:0006355;GO:0006508;GO:0009952;GO:0016563;GO:0030916;GO:0032474;GO:0043049;GO:0043565;GO:0045449;GO:0045941;GO:0046983;GO:0048752
dre00892	AF244934;AF442956;AY544997;BC163270;BC163280;ENSDART00000018862;ENSDART00000074166;ENSDART00000098062;NM_170764	ENSDARG00000009470	tcf1	Acc:NP_739570];transcription factor 1 [Source:RefSeq_peptide	266961	ZDB-GENE-021206-12	hnf1a	GO:0003677;GO:0003700;GO:0005634;GO:0006355;GO:0016563;GO:0043565;GO:0045449;GO:0045941;GO:0046983
dre00893	AF246162					ZDB-GENE-040112-1;ZDB-GENE-051013-13	igic2s1;igiv2s1
dre00894	AF246163
dre00895	AF246164
dre00896	AF246164
dre00897	AF246164
dre00898	AF246164
dre00899	AF246165
dre00900	AF246166
dre00901	AF246168
dre00902	AF246169
dre00903	AF246174;AF246175;AF246177;AF246178;AF424544;AF424545;AF425590;BC154651;CU458978;CU458981;CU458987					ZDB-GENE-030616-200	trac
dre00904	AF246176
dre00905	AF246177					ZDB-GENE-030616-200	trac
dre00906	AF246178					ZDB-GENE-030616-200	trac
dre00907	AF246179;AF246180;AF246181;AF246182;EF222420;EF222429;EF222430;EF222431;EF222433;EF222434;ENSDART00000067746;ENSDART00000101966;ENSDART00000101970;ENSDART00000101971;ENSDART00000101975;ENSDART00000101980	ENSDARG00000015299;ENSDARG00000069837;ENSDARG00000069839				ZDB-GENE-051013-10;ZDB-GENE-051013-11;ZDB-GENE-051013-14;ZDB-GENE-051013-9	igic2s2;igiv2s2;igiv2s3;igiv2s4
dre00908	AF246180					ZDB-GENE-051013-11	igiv2s4
dre00909	AF246180;AF246183					ZDB-GENE-051013-11	igiv2s4
dre00910	AF246184;AF246191;BC116528;BC134000;ENSDART00000052495;ENSDART00000058227	ENSDARG00000009538;ENSDARG00000028979	A3KNT6_DANRE	Acc:A3KNT6];Hypothetical protein. [Source:Uniprot/SPTREMBL		ZDB-GENE-040112-2;ZDB-GENE-051013-8	igiv1s5;igiv1s9
dre00911	AF246185;EF222422;EF222439;EF222440;EF222442					ZDB-GENE-051013-12;ZDB-GENE-051013-3	igic1s1;igiv1s3
dre00912	AF246185;AF246187;BC122364;EF222421;EF222422;EF222437;EF222441;ENSDART00000037715;ENSDART00000058204;ENSDART00000058205;ENSDART00000105670	ENSDARG00000009137;ENSDARG00000039801	Q0P3Z6_DANRE	Acc:Q0P3Z6];Hypothetical protein (Fragment). [Source:Uniprot/SPTREMBL		ZDB-GENE-051013-12;ZDB-GENE-051013-2;ZDB-GENE-051013-3	igic1s1;igiv1s2;igiv1s3
dre00913	AF246186;AF246188;BC122365;EF222439;ENSDART00000003495;ENSDART00000061113;NM_001045408	ENSDARG00000027161;ENSDARG00000071446	LOC100004047;zgc:153659	Acc:NP_001038873];hypothetical protein LOC751695 [Source:RefSeq_peptide	100004047;751695;792242	ZDB-GENE-051013-4;ZDB-GENE-060825-311	igiv1s4;zgc:153659	GO:0003674;GO:0005575;GO:0008150
dre00914	AF246188;ENSDART00000056386;ENSDART00000056388;ENSDART00000056392;ENSDART00000066493;ENSDART00000066494	ENSDARG00000038624				ZDB-GENE-051013-4	igiv1s4
dre00915	AF246189;AF246190;AF246192;AF246193;BC093291;EF222432;ENSDART00000017807;ENSDART00000048325;ENSDART00000086474;ENSDART00000086733;ENSDART00000086737;ENSDART00000086738	ENSDARG00000061083	LOC793066		793066	ZDB-GENE-051013-1;ZDB-GENE-051013-15;ZDB-GENE-051013-5;ZDB-GENE-051013-6;ZDB-GENE-051013-7	igic3s1;igiv1s1;igiv1s6;igiv1s7;igiv1s8
dre00916	AF246191;EF222439;EF222442;ENSDART00000073438	ENSDARG00000051760				ZDB-GENE-051013-8	igiv1s9
dre00917	AF247823;BC078368;BC095063;BC164464;CU468784;ENSDART00000064798;ENSDART00000105859;NM_131713	ENSDARG00000002192	aspn	Acc:NP_571788];asporin (LRR class 1) [Source:RefSeq_peptide	65228	ZDB-GENE-041105-7	aspn	GO:0005515
dre00918	AF247824;BC044206;CU468786;ENSDART00000013085;NM_131697	ENSDARG00000012066	dcn	Acc:NP_571772];decorin [Source:RefSeq_peptide	64698	ZDB-GENE-010102-1	dcn	GO:0005515
dre00919	AF248042;BC045948;BC165354;ENSDART00000024350;ENSDART00000102894;NM_152954	ENSDARG00000021172	cyp2j28	Acc:NP_694486];ccytochrome P450, family 2, subfamily J, polypeptide 28 [Source:RefSeq_peptide	259306	ZDB-GENE-020812-2	cyp2j28	GO:0004497;GO:0005506;GO:0005579;GO:0006118;GO:0006783;GO:0006826;GO:0006879;GO:0016020;GO:0016491;GO:0016712;GO:0020037;GO:0046872
dre00920	AF249266;BC066498;ENSDART00000010909;ENSDART00000099880;NM_131076	ENSDARG00000014796	wnt11r	Acc:NP_571151];wingless-type MMTV integration site family, member 11, related [Source:RefSeq_peptide	30283	ZDB-GENE-980526-249	wnt11r	GO:0004871;GO:0005576;GO:0007223;GO:0007275;GO:0007507;GO:0042074
dre00921	AF250041;BC044336;DQ812112;ENSDART00000006653;ENSDART00000101445;ENSDART00000101447;NM_131843	ENSDARG00000004196	tnfsf10l	Acc:NP_571918];tumor necrosis factor (ligand) superfamily, member 10 like [Source:RefSeq_peptide	114466	ZDB-GENE-010801-1	tnfsf10l	GO:0005164;GO:0006917;GO:0006955;GO:0016020
dre00922	AF250042;BC162652;DQ812116;ENSDART00000027291;ENSDART00000101914;ENSDART00000101917;ENSDART00000101920;NM_131840	ENSDARG00000004451	tnfrsfa	Acc:NP_571915];tumor necrosis factor receptor superfamily, member a [Source:RefSeq_peptide	114461	ZDB-GENE-010802-1	tnfrsfa	GO:0004872;GO:0005515;GO:0007165;GO:0043065
dre00923	AF250289;ENSDART00000047569;NM_001001815	ENSDARG00000033307	wu:fc21h08	Acc:NP_001001815];insulin-like growth factor 2a [Source:RefSeq_peptide	324215;572929	ZDB-GENE-030131-2935	igf2b	GO:0005179;GO:0005576;GO:0005786;GO:0009968
dre00924	AF250352;ENSDART00000029465;ENSDART00000100243;ENSDART00000100245;NM_194372	ENSDARG00000022295	wu:fc23f06	Acc:NP_919353];hypothetical protein LOC324283 [Source:RefSeq_peptide	324283;792149	ZDB-GENE-030131-3003	wu:fc23f06	GO:0003677;GO:0003700;GO:0004289;GO:0005634;GO:0006355;GO:0006508;GO:0016563;GO:0043565;GO:0045449;GO:0045941
dre00925	AF250368;BC092711;BC164719;ENSDART00000025134;ENSDART00000105737;NM_131631	ENSDARG00000003462	fech	Acc:NP_571706];ferrochelatase [Source:RefSeq_peptide	58215	ZDB-GENE-000928-1	fech	GO:0004325;GO:0006783
dre00926	AF251282;AY391410;AY930110;AY930111;BC053242;ENSDART00000050949;NM_198121	ENSDARG00000035171	btg4	Acc:NP_937754];B-cell translocation gene 4 [Source:RefSeq_peptide	378946	ZDB-GENE-031008-1	btg4
dre00927	AF251502;BC090064;BC116581;ENSDART00000019165;NM_001045243;NM_131608	ENSDARG00000021239	apaf1	Acc:Q9I9H8];Apoptotic protease-activating factor 1 (Apaf-1). [Source:Uniprot/SWISSPROT	58131;692269	ZDB-GENE-000616-4	apaf1	GO:0000166;GO:0005515;GO:0005524;GO:0005622;GO:0006915;GO:0006952;GO:0042981
dre00928	AF252546;BC162667;ENSDART00000040843;ENSDART00000083548;ENSDART00000083554;ENSDART00000100849;NM_152941	ENSDARG00000059809	cask	Acc:NP_694420];calcium/calmodulin-dependent serine protein kinase [Source:RefSeq_peptide	259195	ZDB-GENE-020802-4	cask	GO:0004672;GO:0004674;GO:0005515;GO:0005524;GO:0006468
dre00929	AF253046;ENSDART00000005292;ENSDART00000101358;NM_212843	ENSDARG00000008186	syk	Acc:NP_998008];spleen tyrosine kinase [Source:RefSeq_peptide	100005059;100008321;405769	ZDB-GENE-040702-3	syk	GO:0000166;GO:0004672;GO:0004713;GO:0004715;GO:0005524;GO:0005737;GO:0006468;GO:0007165;GO:0007242;GO:0016301;GO:0016740
dre00930	AF253054;BC162296;BC162307;ENSDART00000007829;NM_131589	ENSDARG00000010461	titf1a	Acc:NP_571664];thyroid transcription factor 1a [Source:RefSeq_peptide	58112	ZDB-GENE-000830-1	nkx2.1a	GO:0003677;GO:0003700;GO:0005634;GO:0006350;GO:0006353;GO:0006355;GO:0030878;GO:0031564;GO:0043565;GO:0045449
dre00931	AF254638;BC122325;ENSDART00000014979;ENSDART00000103411;ENSDART00000103413;ENSDART00000103418	ENSDARG00000016448	vtg3	Acc:Q9DFT9];Vitellogenin 3 (Fragment). [Source:Uniprot/SPTREMBL	30518	ZDB-GENE-991019-2	vtg3	GO:0005319;GO:0006869
dre00932	AF254642;BC076219;BC081518;BC153502;BC164928;ENSDART00000056095;NM_152960	ENSDARG00000038439	fabp10	Acc:NP_694492];fatty acid binding protein 10, liver basic [Source:RefSeq_peptide	171481	ZDB-GENE-020318-1;ZDB-GENE-030131-395	api5;fabp10	GO:0005488;GO:0006810;GO:0008289
dre00933	AF254792;BC162472;ENSDART00000024304;ENSDART00000102716;ENSDART00000102722;NM_131584	ENSDARG00000010519	per3	Acc:NP_571659];period homolog 3 [Source:RefSeq_peptide	58107	ZDB-GENE-000804-1	per3	GO:0004871;GO:0006355;GO:0007165;GO:0009648
dre00934	AF254792;BC162472;ENSDART00000102689;ENSDART00000102691;ENSDART00000102693	ENSDARG00000010519;ENSDARG00000070143	PER3 (2 of 2);per3	Acc:NP_571659];Acc:P56645];Period circadian protein homolog 3 (Circadian clock protein PERIOD 3) (hPER3) (Cell growth-inhibiting gene 13 protein). [Source:Uniprot/SWISSPROT;period homolog 3 [Source:RefSeq_peptide	58107	ZDB-GENE-000804-1	per3	GO:0004871;GO:0006355;GO:0007165;GO:0009648
dre00935	AF254954;BC075877;BC152640;BC155171;ENSDART00000031625;NM_212649	ENSDARG00000028259	aldh3a2	Acc:NP_997814];aldehyde dehydrogenase 3 family, member A2 [Source:RefSeq_peptide	100004071;100004150;323653;573907;799948	ZDB-GENE-040718-74	aldh3a2	GO:0004029;GO:0004030;GO:0005575;GO:0006081;GO:0008152;GO:0016491
dre00936	AF254955;BC049338;ENSDART00000020017;NM_173221	ENSDARG00000013839	aldh3d1	Acc:NP_775328];aldehyde dehydrogenase 3 family, member D1 [Source:RefSeq_peptide	282559	ZDB-GENE-021120-3	aldh3d1	GO:0004030;GO:0005575;GO:0006081;GO:0008152;GO:0016491
dre00937	AF255044;AF277077;ENSDART00000017456;NM_131700	ENSDARG00000017164	vent	Acc:NP_571775];ventral expressed homeobox [Source:RefSeq_peptide	64810	ZDB-GENE-010108-2	vent	GO:0003677;GO:0003700;GO:0005634;GO:0006350;GO:0006353;GO:0006355;GO:0009953;GO:0030528;GO:0031564;GO:0043565;GO:0045449
dre00938	AF257517;BC051785;BC065879;BC153605;ENSDART00000073981;NM_131800	ENSDARG00000052178	eif2s1	Acc:NP_571875];eukaryotic translation initiation factor 2, subunit 1 alpha [Source:RefSeq_peptide	321564	ZDB-GENE-030131-283	eif2s1	GO:0003723;GO:0003743;GO:0005850;GO:0006412
dre00939	AF257741;BC044341;BC055494;BC066501;BC165340;ENSDART00000100700;ENSDART00000100701;NM_131587	ENSDARG00000069289	gabpa	Acc:NP_571662];GA-binding protein transcription factor, alpha subunit [Source:RefSeq_peptide	100005629;58110	ZDB-GENE-011010-2	gabpa	GO:0003677;GO:0003700;GO:0005634;GO:0006355;GO:0043565
dre00940	AF257742;AF389401;AJ315636;AJ315637;AY271746;BC068375;CU638811;ENSDART00000037385;ENSDART00000082039;NM_131564	ENSDARG00000059036				ZDB-GENE-000616-13	appa
dre00941	AF257743;BC047808;NM_131617	ENSDARG00000051855	gart	Acc:NP_571692];phosphoribosylglycinamide formyltransferase [Source:RefSeq_peptide	573416;58141	ZDB-GENE-000616-14	gart	GO:0000166;GO:0003824;GO:0004637;GO:0004641;GO:0004644;GO:0005524;GO:0005737;GO:0006189;GO:0006412;GO:0008168;GO:0009058;GO:0009113;GO:0016740;GO:0016742;GO:0016874
dre00942	AF257743;BC047808;ENSDART00000073560;NM_131617	ENSDARG00000051855	gart	Acc:NP_571692];phosphoribosylglycinamide formyltransferase [Source:RefSeq_peptide	573416;58141	ZDB-GENE-000616-14	gart	GO:0000166;GO:0003824;GO:0004637;GO:0004641;GO:0004644;GO:0005524;GO:0005737;GO:0006189;GO:0006412;GO:0008168;GO:0009058;GO:0009113;GO:0016740;GO:0016742;GO:0016874
dre00943	AF258786;BC056766;ENSDART00000003634;NM_131662	ENSDARG00000017809	stard3	Acc:Q9DFS4];StAR-related lipid transfer protein 3 (StARD3) (START domain- containing protein 3) (MLN64-like protein). [Source:Uniprot/SWISSPROT	63998	ZDB-GENE-001120-2	stard3	GO:0006694;GO:0006700;GO:0006810;GO:0008289;GO:0015485;GO:0017127
dre00944	AF258854;ENSDART00000019024;NM_131028;Y08433	ENSDARG00000020046	ahr1a	Acc:NP_571103];aryl hydrocarbon receptor 1 [Source:RefSeq_peptide	246224;791978	ZDB-GENE-020531-2	ahr1a	GO:0003700;GO:0004871;GO:0004872;GO:0005634;GO:0006355;GO:0007165;GO:0030528;GO:0042221;GO:0045449
dre00945	AF259079;BC054570;BC065601;ENSDART00000011663;NM_205667	ENSDARG00000011125	zgc:77315	Acc:NP_991230];snRNP-associated protein [Source:RefSeq_peptide	402966	ZDB-GENE-040426-1819	snrpb	GO:0003674;GO:0016071;GO:0030529
dre00946	AF260121;BC055244;ENSDART00000016808;NM_200490	ENSDARG00000028087	aldh2	Acc:NP_956784];aldehyde dehydrogenase 2 precursor [Source:RefSeq_peptide	393462	ZDB-GENE-040426-1262	aldh2a	GO:0004028;GO:0005575;GO:0006081;GO:0008152;GO:0016491
dre00947	AF260240;AJ011788;BC048367;BC066408;BC098885;ENSDART00000006173;ENSDART00000064475;NM_131637	ENSDARG00000014047	cldn7	Acc:Q9YH92];Claudin-like protein ZF4A22 (Claudin-7). [Source:Uniprot/SWISSPROT	100002388;60635	ZDB-GENE-001103-5	cldn7	GO:0005198;GO:0005579;GO:0005923;GO:0016020;GO:0016021
dre00948	AF260256;ENSDART00000053106	ENSDARG00000036548	edg5	Acc:Q9I8K8];Sphingosine 1-phosphate receptor Edg-5 (S1P receptor Edg-5) (Sphingosine 1-phosphate receptor 2) (S1P2). [Source:Uniprot/SWISSPROT	170457	ZDB-GENE-020123-2	s1pr2	GO:0001584;GO:0001619;GO:0004871;GO:0004872;GO:0005579;GO:0007165;GO:0007186;GO:0016020;GO:0016021
dre00949	AF261692;AJ297393;BC051451;BC161656;BC165036;ENSDART00000049963;ENSDART00000059299;NM_131797	ENSDARG00000033428	twsg1a	Acc:Q9DGH0];Twisted gastrulation protein homolog 1-A precursor. [Source:Uniprot/SWISSPROT	100004961;561066;84037	ZDB-GENE-010509-2	twsg1a	GO:0001568;GO:0005786;GO:0009968
dre00950	AF262047;BC078283;ENSDART00000003273;NM_212600	ENSDARG00000016710	zgc:101128	Acc:NP_997765];hypothetical protein LOC321875 [Source:RefSeq_peptide	321875	ZDB-GENE-040801-73	zgc:101128	GO:0004867;GO:0005515;GO:0005576;GO:0006829;GO:0008270;GO:0046872
dre00951	AF262048;AY091914;BC081509;NM_173223	ENSDARG00000002731	sdc2	Acc:NP_775330];syndecan 2 [Source:RefSeq_peptide	282667	ZDB-GENE-021206-3	sdc2	GO:0002040;GO:0008092;GO:0016020;GO:0016021
dre00952	AF262048;AY091914;BC081509;ENSDART00000007165;NM_173223	ENSDARG00000002731	sdc2	Acc:NP_775330];syndecan 2 [Source:RefSeq_peptide	282667	ZDB-GENE-021206-3	sdc2	GO:0002040;GO:0008092;GO:0016020;GO:0016021
dre00953	AF262336;BC162568;ENSDART00000040627;NM_131525	ENSDARG00000030490	sptb	Acc:NP_571600];spectrin, beta, erythrocytic [Source:RefSeq_peptide	58040;799129	ZDB-GENE-000906-1	sptb	GO:0003779;GO:0035162;GO:0048821
dre00954	AF262978;AF392994;AM422104;BC095010;BC165781;ENSDART00000056655;NM_131723	ENSDARG00000038792	klf4	Acc:NP_571798];Kruppel-like factor 4 [Source:RefSeq_peptide	65238	ZDB-GENE-010129-1	klf4	GO:0003676;GO:0005622;GO:0005634;GO:0006829;GO:0008270;GO:0016563;GO:0030218;GO:0035188;GO:0045893;GO:0046872;GO:0048785
dre00955	AF263000;AF264751;BC044340;BC164213;ENSDART00000078021;NM_131502	ENSDARG00000055630	foxh1	Acc:Q9I9E1];Forkhead box protein H1 (Forkhead activin signal transducer 1) (Fast- 1) (Schmalspur protein). [Source:Uniprot/SWISSPROT	57930	ZDB-GENE-000616-15	foxh1	GO:0001568;GO:0003677;GO:0003700;GO:0005634;GO:0006350;GO:0006353;GO:0006355;GO:0007368;GO:0010159;GO:0016481;GO:0030528;GO:0031564;GO:0035050;GO:0042661;GO:0043565;GO:0045449
dre00956	AF265343;ENSDART00000065551;NM_212842	ENSDARG00000044615	NP_998007.1	Acc:NP_998007];protein kinase Npk [Source:RefSeq_peptide	405768
dre00957	AF265344;BC117634;BC154737;ENSDART00000006490;ENSDART00000079269;ENSDART00000079412;NM_001110417	ENSDARG00000010779	zgc:136697	Acc:NP_999970];pKU-alpha protein kinase [Source:RefSeq_peptide	100003933;100006003;407732	ZDB-GENE-060623-36	tlk2	GO:0000166;GO:0004672;GO:0004674;GO:0005524;GO:0005575;GO:0006468;GO:0016301;GO:0016740
dre00958	AF265345;BC071299;ENSDART00000009936;ENSDART00000082219;NM_001024951	ENSDARG00000059190	wu:fe11e12	Acc:Q90ZY6];Serine/threonine-protein kinase tousled-like 1 (EC 2.7.11.1) (Tousled- like kinase 1) (PKU-beta). [Source:Uniprot/SWISSPROT	326734	ZDB-GENE-030131-4933	wu:fe11e12	GO:0000166;GO:0004672;GO:0004674;GO:0005524;GO:0006468;GO:0016301;GO:0016740
dre00959	AF265346;BC044519;ENSDART00000036421;NM_200045	ENSDARG00000025820	zgc:55865	Acc:NP_956339];hypothetical protein LOC336998 [Source:RefSeq_peptide	100004855;336998	ZDB-GENE-030131-8942	chek2	GO:0000166;GO:0004672;GO:0004674;GO:0005524;GO:0005575;GO:0006468;GO:0016301;GO:0016740
dre00960	AF265347;BC162386;BC162392;ENSDART00000019271;ENSDART00000077129;NM_212841	ENSDARG00000013548;ENSDARG00000021660	bsk146	Acc:NM_212841];Acc:Q90ZY4];Serine/threonine-protein kinase SBK1 (EC 2.7.11.1) (SH3-binding kinase 1) (Brain-specific protein kinase BSK146). [Source:Uniprot/SWISSPROT;brain specific kinase 146 (bsk146), mRNA [Source:RefSeq_dna	405767;791840	ZDB-GENE-060313-3	bsk146	GO:0000166;GO:0004672;GO:0004674;GO:0004713;GO:0005524;GO:0006468;GO:0016301;GO:0016740
dre00961	AF268044;BC079527;ENSDART00000077726;NM_212564	ENSDARG00000055379	cdc2	Acc:NP_997729];cell division cycle 2 [Source:RefSeq_peptide	80973	ZDB-GENE-010320-1	cdc2	GO:0000166;GO:0004672;GO:0004674;GO:0005524;GO:0006468;GO:0016301;GO:0016740
dre00962	AF268045;BC095579;BC100124;BC164485;ENSDART00000002166;NM_212818	ENSDARG00000043236	ccna1	Acc:NP_997983];cyclin A1 [Source:RefSeq_peptide	404206;791798	ZDB-GENE-040311-2	ccna1	GO:0005634
dre00963	AF268046;AY181980;BC055634;ENSDART00000065859;NM_212591	ENSDARG00000044811	cdk9	Acc:NP_997756];cyclin-dependent kinase 9 (CDC2-related kinase) [Source:RefSeq_peptide	321602;570790;792125	ZDB-GENE-030131-321	cdk9	GO:0000166;GO:0004672;GO:0004674;GO:0005524;GO:0006468;GO:0016301;GO:0016740
dre00964	AF268051;AF314545;BC114262;ENSDART00000004717;NM_131825	ENSDARG00000014109	igf1	Acc:NP_571900];insulin-like growth factor 1 [Source:RefSeq_peptide	114433	ZDB-GENE-010607-2	igf1	GO:0005159;GO:0005179;GO:0005576;GO:0005786;GO:0008284;GO:0009953;GO:0009968
dre00965	AF268197;BC045286;BC164203;CU458753;ENSDART00000064107;ENSDART00000079025;NM_152948	ENSDARG00000043658	cxadr	Acc:Q90Y50];Coxsackievirus and adenovirus receptor homolog precursor. [Source:Uniprot/SWISSPROT	100002120;259305	ZDB-GENE-020814-2	cxadr	GO:0004872;GO:0005579;GO:0005786;GO:0009968;GO:0016020;GO:0016021
dre00966	AF269145;AJ620748;AY948197;BC075763;ENSDART00000023320;ENSDART00000046414;NM_001007286	ENSDARG00000011370	fyn	Acc:NP_001025140];hypothetical protein LOC574422 [Source:RefSeq_peptide	373872;574422	ZDB-GENE-030903-5	fyna	GO:0000166;GO:0004672;GO:0004713;GO:0005524;GO:0005575;GO:0005634;GO:0005829;GO:0006468;GO:0007242;GO:0016301;GO:0016740;GO:0046777;GO:0051480;GO:0060027
dre00967	AF270789;BC090762;BC165074;ENSDART00000014818;NM_131576	ENSDARG00000007277	myf5	Acc:NP_571651];myogenic factor 5 [Source:RefSeq_peptide	58097	ZDB-GENE-000616-6	myf5	GO:0002074;GO:0003677;GO:0005634;GO:0005654;GO:0005730;GO:0006355;GO:0007517;GO:0007519;GO:0030154;GO:0030528;GO:0043282;GO:0045449
dre00968	AF273220;AY518734;AY518735;BC081583;ENSDART00000081185;ENSDART00000081187;ENSDART00000104757;NM_131510	ENSDARG00000058325	casp8	Acc:NP_571585];caspase 8, apoptosis-related cysteine peptidase [Source:RefSeq_peptide	58022	ZDB-GENE-000713-1	casp8	GO:0005515;GO:0006508;GO:0030693;GO:0042981;GO:0043065
dre00969	AF273479;AF273481;BC116498;BC153543;ENSDART00000051972;NM_001020802	ENSDARG00000035817;ENSDARG00000035818	grn2;zgc:136318	Acc:NP_001018638];Acc:NP_997921];granulin 1 [Source:RefSeq_peptide;granulin 2 [Source:RefSeq_peptide	336575;553977	ZDB-GENE-050522-264;ZDB-GENE-060103-1;ZDB-GENE-060512-171	grn1;grn2;zgc:136318	GO:0003674;GO:0005575;GO:0008150
dre00970	AF273480;AF273481;BC095576;BC164741;ENSDART00000051970;NM_212756	ENSDARG00000035817	grn2	Acc:NP_997921];granulin 2 [Source:RefSeq_peptide	336575	ZDB-GENE-050522-264;ZDB-GENE-060103-1	grn1;grn2	GO:0003674;GO:0005575;GO:0008150
dre00971	AF273739;BC071419;ENSDART00000078608;NM_131526	ENSDARG00000056167	hspe1	Acc:NP_571601];heat shock 10kD protein 1 (chaperonin 10) [Source:RefSeq_peptide	58041	ZDB-GENE-000906-2	hspe1	GO:0005524;GO:0006457
dre00972	AF273876;AF273877;AF273878;AF273879;AF273880;AF273881;AF273882;AF273884;AF273885;AF273886;AF273887;AF273888;AF273889;AF273890;AF273891;AF273892;AF273893;AF273894;AF273895;AF273896;AF273898;AF273899;AF273900;AF273901;AF273902;AF281479;AF281480;AF406819;AY643750;AY643751;AY643752;AY643753;AY646243;AY646244;AY646245;AY646246;AY646247;AY646248;AY646249;AY646250;AY646251;AY646252;AY646253;AY646254;AY6…	ENSDARG00000037908;ENSDARG00000070323;ENSDARG00000070326;ENSDARG00000070327	ighm	Acc:Q7SZQ3];Hypothetical protein (Fragment). [Source:Uniprot/SPTREMBL		ZDB-GENE-030924-1;ZDB-GENE-030924-2;ZDB-GENE-030924-5;ZDB-GENE-030924-6;ZDB-GENE-030924-7;ZDB-GENE-030925-46;ZDB-GENE-040513-8;ZDB-GENE-040514-13;ZDB-GENE-040514-16;ZDB-GENE-040514-18;ZDB-GENE-040514-19;ZDB-GENE-040514-22;ZDB-GENE-040514-23;ZDB-GENE-040514-27;ZDB-GENE-040514-28;ZDB-GENE-040514-29;ZDB-GENE-040514-30;ZDB-GENE-040514-31;ZDB-GENE-040514-34;ZDB-GENE-040514-36;ZDB-GENE-040514-37;ZDB-GE…	ighm;ighv1-1;ighv1-2;ighv10-1;ighv11-1;ighv11-2;ighv13-2;ighv14-1;ighv2-2;ighv3-2;ighv4-1;ighv4-2;ighv4-3;ighv4-6;ighv4-8;ighv5-2;ighv5-4;ighv5-5;ighv5-8;ighv6-1;ighv8-2;ighv8-3;ighv8-4;ighv9-1;ighv9-2;ighz
dre00973	AF274877;BC078231;ENSDART00000101617;NM_214712	ENSDARG00000069699	aip	Acc:NP_999877];aryl hydrocarbon receptor interacting protein [Source:RefSeq_peptide	334795	ZDB-GENE-030131-6735	aip	GO:0004872;GO:0005488;GO:0005575;GO:0006457
dre00974	AF275636;ENSDART00000054943;ENSDART00000101947;NM_131197	ENSDARG00000037723	ednrb1	Acc:NP_571272];endothelin receptor B [Source:RefSeq_peptide	30442	ZDB-GENE-980526-16	ednrb1	GO:0001584;GO:0004871;GO:0004872;GO:0004962;GO:0005579;GO:0007165;GO:0007186;GO:0016020;GO:0016021
dre00975	AF277096;BC093134;ENSDART00000005676;ENSDART00000106668;NM_131643	ENSDARG00000003293	sox9a	Acc:NP_571718];SRY-box containing gene 9a [Source:RefSeq_peptide	60641	ZDB-GENE-001103-1	sox9a	GO:0003677;GO:0005737;GO:0006355;GO:0030916;GO:0035118;GO:0043049;GO:0051216
dre00976	AF277097;AY029578;BC067133;ENSDART00000064500;NM_131644	ENSDARG00000043923	sox9b	Acc:NP_571719];SRY-box containing gene 9b [Source:RefSeq_peptide	60642	ZDB-GENE-001103-2	sox9b	GO:0003677;GO:0006355;GO:0030318;GO:0030916;GO:0035118;GO:0043049;GO:0050935;GO:0051216
dre00977	AF277172;BC045986;BC065352;ENSDART00000019997;ENSDART00000104506;ENSDART00000104511;ENSDART00000104515;NM_152979	ENSDARG00000007630	mkrn2	Acc:Q9DFG8];Makorin-2. [Source:Uniprot/SWISSPROT	170783	ZDB-GENE-020213-2	mkrn2	GO:0003676;GO:0004867;GO:0005515;GO:0005622;GO:0006829;GO:0008270;GO:0046872
dre00978	AF277173;BC095243;BC164736;ENSDART00000061070;ENSDART00000102199;NM_152978	ENSDARG00000041665	mkrn1	Acc:NP_694510];makorin, ring finger protein, 1 [Source:RefSeq_peptide	170782;796194	ZDB-GENE-020213-1	mkrn1	GO:0003676;GO:0005515;GO:0006829;GO:0008270;GO:0046872
dre00979	AF278758;BC162159;ENSDART00000059961;NM_199209	ENSDARG00000040917	cbfb	Acc:NP_954679];core-binding factor, beta subunit [Source:RefSeq_peptide	30744	ZDB-GENE-980526-440	cbfb	GO:0003677;GO:0003713;GO:0005634;GO:0006355;GO:0016513;GO:0030528;GO:0046982
dre00980	AF279919;BC056594;BC078422;BC095598;ENSDART00000079157;ENSDART00000106060;NM_131627	ENSDARG00000056627	scyba	Acc:NP_571702];small inducible cytokine subfamily b (Cys-X-Cys), member a [Source:RefSeq_peptide	58151	ZDB-GENE-000619-1	scyba	GO:0005125;GO:0005576;GO:0006955
dre00981	AF280090;BC098525;BC129260;BC164222;ENSDART00000022044;NM_001039975;NM_131555	ENSDARG00000006008;ENSDARG00000069655	dct	Acc:NM_131555];Acc:NP_001035064];dopachrome tautomerase (dct), transcript variant 2, mRNA [Source:RefSeq_dna;dopachrome tautomerase isoform 1 [Source:RefSeq_peptide	58074	ZDB-GENE-000508-1	dct	GO:0005575;GO:0008152;GO:0016491
dre00982	AF280090;BC098525;BC129260;BC164222;ENSDART00000075543;NM_001039975;NM_131555	ENSDARG00000006008;ENSDARG00000069655	dct	Acc:NM_131555];Acc:NP_001035064];dopachrome tautomerase (dct), transcript variant 2, mRNA [Source:RefSeq_dna;dopachrome tautomerase isoform 1 [Source:RefSeq_peptide	58074	ZDB-GENE-000508-1	dct	GO:0005575;GO:0008152;GO:0016491
dre00983	AF281858;BC162539;ENSDART00000053606;ENSDART00000105146;NM_131519	ENSDARG00000036912	edn1	Acc:NP_571594];endothelin 1 [Source:RefSeq_peptide	58032	ZDB-GENE-000920-1	edn1	GO:0001501;GO:0005576;GO:0009405;GO:0019229;GO:0051216
dre00984	AF282384;AF434187;AF467918;BC108081;BC153503;BC153911;ENSDART00000041103;ENSDART00000102761;ENSDART00000102762;ENSDART00000102763;ENSDART00000102765;ENSDART00000102766;NM_152893	ENSDARG00000020610	tnnt2	Acc:NP_690853];troponin T2, cardiac [Source:RefSeq_peptide	100000552;100003340;100005988;58071	ZDB-GENE-000626-1	tnnt2	GO:0003674;GO:0005861;GO:0006941;GO:0008015;GO:0045214;GO:0048793
dre00985	AF282675;BC048025;BC165320;ENSDART00000002949;NM_213459	ENSDARG00000045199	zgc:55262	Acc:NP_998624];calpain 1 [Source:RefSeq_peptide	406768	ZDB-GENE-040426-2814	zgc:55262	GO:0004197;GO:0004198;GO:0004866;GO:0005262;GO:0005509;GO:0005622;GO:0006508;GO:0006816;GO:0008233;GO:0016787;GO:0019855
dre00986	AF283555;BC128817;ENSDART00000098283;NM_131635	ENSDARG00000068095	fgf4	Acc:NP_571710];fibroblast growth factor 4 [Source:RefSeq_peptide	570435;60311	ZDB-GENE-001006-1	fgf4	GO:0008083
dre00987	AF283560;BC162625;BC162628;ENSDART00000013437;NM_131741	ENSDARG00000034630				ZDB-GENE-010309-1	or115-14
dre00988	AF283561;BC092700;BC162353;ENSDART00000010128;NM_131742	ENSDARG00000018521	or9.4	Acc:NP_571817];odorant receptor, family 9, member 4 [Source:RefSeq_peptide	80360	ZDB-GENE-010309-2	or115-1	GO:0001584;GO:0004871;GO:0004872;GO:0004984;GO:0005579;GO:0007165;GO:0007186;GO:0007608;GO:0016020;GO:0016021
dre00989	AF283813;BC047194;BC055556;BC164859;ENSDART00000055979;NM_200509	ENSDARG00000038371	cyp2k6	Acc:NP_956803];cytochrome P450, family 2, subfamily K, polypeptide 6 [Source:RefSeq_peptide	393481	ZDB-GENE-040426-1571	cyp2k6	GO:0004497;GO:0005506;GO:0005579;GO:0006118;GO:0006783;GO:0006826;GO:0006879;GO:0016020;GO:0016491;GO:0016712;GO:0020037;GO:0043390;GO:0046872
dre00990	AF285173;BC162455;ENSDART00000009326;ENSDART00000091353;NM_182886	ENSDARG00000006894	oprk1	Acc:NP_878306];opioid receptor, kappa 1 [Source:RefSeq_peptide	360139;791480	ZDB-GENE-030729-1	oprk1	GO:0001584;GO:0004871;GO:0004872;GO:0004985;GO:0004987;GO:0005579;GO:0007165;GO:0007186;GO:0016020;GO:0016021;GO:0042277
dre00991	AF286179;BC067602;BC092678;BC164850;ENSDART00000005989;NM_194404	ENSDARG00000009748	dffb	Acc:NP_919385];DNA fragmentation factor, beta polypeptide (caspase-activated DNase) [Source:RefSeq_peptide	373130;795549;795908	ZDB-GENE-030826-4	dffb	GO:0005515;GO:0005622;GO:0006915
dre00992	AF286372;AY028630;BC045283;BC063936;ENSDART00000044583;ENSDART00000081047;NM_131686	ENSDARG00000002791	atp1a1	ATPase, Na+/K+ transporting, alpha 1 polypeptide [Source:RefSeq_peptide;Acc:NP_571761]	64612	ZDB-GENE-001212-1	atp1a1	GO:0000166;GO:0000287;GO:0003824;GO:0005267;GO:0005391;GO:0005524;GO:0005579;GO:0005887;GO:0006810;GO:0006812;GO:0006813;GO:0007368;GO:0007420;GO:0008152;GO:0010172;GO:0015077;GO:0015662;GO:0015672;GO:0016020;GO:0016021;GO:0016787;GO:0016820;GO:0019870;GO:0030916;GO:0030917;GO:0030955;GO:0035050;GO:0035051;GO:0046872;GO:0048840
dre00993	AF286373;AY028628;BC163629;ENSDART00000011188;ENSDART00000093298;NM_131683	ENSDARG00000010472	atp1a2a	ATPase, Na+/K+ transporting, alpha 2a polypeptide [Source:RefSeq_peptide;Acc:NP_571758]	64609	ZDB-GENE-001212-6	atp1a2a	GO:0003824;GO:0005524;GO:0006810;GO:0006812;GO:0007507;GO:0008152;GO:0010084;GO:0015077;GO:0015662;GO:0015672;GO:0016020;GO:0016021;GO:0016820
dre00994	AF286374;BC095306;ENSDART00000006449;NM_131687	ENSDARG00000007739	atp1a1a.2	ATPase, Na+/K+ transporting, alpha 1a.2 polypeptide [Source:RefSeq_peptide;Acc:NP_571762]	64613;791434	ZDB-GENE-001212-2	atp1a1a.2	GO:0000166;GO:0000287;GO:0003824;GO:0005267;GO:0005524;GO:0005579;GO:0006810;GO:0006812;GO:0006813;GO:0008152;GO:0015077;GO:0015662;GO:0015672;GO:0016020;GO:0016021;GO:0016787;GO:0016820;GO:0019870;GO:0030955;GO:0046872;GO:0048752
dre00995	AF286375;BC045376;BC066590;BC164078;ENSDART00000006386;ENSDART00000046504;ENSDART00000104324;NM_131668	ENSDARG00000013144	atp1b1a	ATPase, Na+/K+ transporting, beta 1a polypeptide [Source:RefSeq_peptide;Acc:NP_571743]	64267	ZDB-GENE-001127-3	atp1b1a	GO:0005391;GO:0006813;GO:0006814;GO:0016020
dre00996	AF286376;BC059420;BC078647;BC097048;ENSDART00000008192;ENSDART00000076389;ENSDART00000089402;ENSDART00000102551;NM_131669	ENSDARG00000013605	atp1b2a	ATPase, Na+/K+ transporting, beta 2a polypeptide [Source:RefSeq_peptide;Acc:NP_571744]	64269	ZDB-GENE-001127-2	atp1b2a	GO:0005391;GO:0006813;GO:0006814;GO:0016020
dre00997	AF287006;BC168510;ENSDART00000006612;NM_001115090	ENSDARG00000004712	tbr1	Acc:Q9DDU4];T-box brain 1 (Fragment). [Source:Uniprot/SPTREMBL	58042	ZDB-GENE-000323-1	tbr1	GO:0003700;GO:0005634;GO:0006355
dre00998	AF287007;AF329830;BC067719;BC154205;ENSDART00000007206;NM_131679	ENSDARG00000006640	EOMES	Acc:O95936];Eomesodermin homolog. [Source:Uniprot/SWISSPROT		ZDB-GENE-001228-1	eomesa
dre00999	AF288211;BC071287;BC095015;BC164241;ENSDART00000104612;EU050651;NM_131634	ENSDARG00000070955	hmx3	Acc:NP_571709];homeo box (H6 family) 3 [Source:RefSeq_peptide	100001076;60310	ZDB-GENE-001020-1	hmx3	GO:0003677;GO:0003700;GO:0005634;GO:0006355;GO:0043565;GO:0045449
dre01000	AF288217;BC049059;ENSDART00000102111;NM_198140	ENSDARG00000069891;ENSDARG00000069902	tctp	Acc:Q9DGK4];Translationally-controlled tumor protein (TCTP). [Source:Uniprot/SWISSPROT	100008398;100008399;30723;794830	ZDB-GENE-990603-10	tctp	GO:0005262;GO:0005509;GO:0005737;GO:0006816;GO:0019855
dre01001	AF288217;BC049059;ENSDART00000077739	ENSDARG00000069891;ENSDARG00000069902	tctp	Acc:Q9DGK4];Translationally-controlled tumor protein (TCTP). [Source:Uniprot/SWISSPROT	100008398;100008399;30723;794830	ZDB-GENE-990603-10	tctp	GO:0005262;GO:0005509;GO:0005737;GO:0006816;GO:0019855
dre01002	AF288409;BC057529;ENSDART00000062674;ENSDART00000062676;NM_131673	ENSDARG00000042724	supt5h	Acc:Q9DDT5];Transcription elongation factor SPT5 (DRB sensitivity-inducing factor large subunit) (DSIF large subunit) (Protein foggy). [Source:Uniprot/SWISSPROT	64275	ZDB-GENE-001207-1	supt5h	GO:0001764;GO:0003711;GO:0006350;GO:0006353;GO:0006355;GO:0031564
dre01003	AF288763;BC162948;BC162949;ENSDART00000100081;NM_174861	ENSDARG00000069020;ENSDARG00000071418	gbx1	Acc:NP_777286];gastrulation brain homeobox 1 [Source:RefSeq_peptide	142985	ZDB-GENE-020117-2	gbx1	GO:0003677;GO:0003700;GO:0005634;GO:0006355;GO:0043565;GO:0045449
dre01004	AF288763;BC162948;BC162949;ENSDART00000105572;NM_174861	ENSDARG00000069020;ENSDARG00000071418	gbx1	Acc:NP_777286];gastrulation brain homeobox 1 [Source:RefSeq_peptide	142985	ZDB-GENE-020117-2	gbx1	GO:0003677;GO:0003700;GO:0005634;GO:0006355;GO:0043565;GO:0045449
dre01005	AF288764;AF315691;AF339837;BC045851;BC163897;ENSDART00000075519;NM_131850	ENSDARG00000053493	aldh1a2	Acc:NP_571925];aldehyde dehydrogenase 1 family, member A2 [Source:RefSeq_peptide	116713	ZDB-GENE-011010-3	aldh1a2	GO:0007368;GO:0008152;GO:0009952;GO:0016491;GO:0022010;GO:0022011;GO:0031016;GO:0042572;GO:0042573;GO:0048547
dre01006	AF291663;BC045895;ENSDART00000050399;NM_173224	ENSDARG00000033412	npc2	Acc:Q9DGJ3];Epididymal secretory protein E1 precursor (Niemann Pick type C2 protein homolog) (16.5 kDa secretory protein). [Source:Uniprot/SWISSPROT	282673;799702	ZDB-GENE-021206-13	npc2	GO:0005786;GO:0009968
dre01007	AF293369;BC076055;ENSDART00000062874;NM_131670	ENSDARG00000042837	atp1b3b	ATPase, Na+/K+ transporting, beta 3b polypeptide [Source:RefSeq_peptide;Acc:NP_571745]	64272	ZDB-GENE-001127-1	atp1b3b	GO:0005391;GO:0006813;GO:0006814;GO:0016020
dre01008	AF294839;BC109399;ENSDART00000081459;NM_131625	ENSDARG00000058571	pdp2	Acc:NP_571700];putative pyruvate dehydrogenase phosphatase isoenzyme 2 [Source:RefSeq_peptide	58149	ZDB-GENE-000921-2	pdp2	GO:0000287;GO:0003824;GO:0004722;GO:0006470;GO:0008287;GO:0016787;GO:0046872
dre01009	AF295372;BC091826;BC162583;ENSDART00000028401;ENSDART00000045089;ENSDART00000059995;ENSDART00000073654;NM_131550	ENSDARG00000051939	pc	Acc:NP_571625];pyruvate carboxylase [Source:RefSeq_peptide	100001780;58068	ZDB-GENE-000831-1	pc	GO:0003824;GO:0004736;GO:0005524;GO:0005737;GO:0006094;GO:0008152;GO:0009102;GO:0009374;GO:0016874;GO:0046686
dre01010	AF295373;BC045278;BC163940;ENSDART00000027329;NM_131585	ENSDARG00000015551	fth1	Acc:NP_571660];ferritin, heavy polypeptide 1 [Source:RefSeq_peptide	58108	ZDB-GENE-000831-2	fth1	GO:0005488;GO:0005506;GO:0006826;GO:0006879;GO:0008199;GO:0016491;GO:0046872;GO:0046914
dre01011	AF295374;BC053236;BC159202;ENSDART00000052917;NM_131601	ENSDARG00000036427	slc3a2	Acc:NP_571676];solute carrier family 3, member 2 [Source:RefSeq_peptide	58124;796322;796873	ZDB-GENE-000831-3	slc3a2	GO:0003824;GO:0005975;GO:0043169
dre01012	AF295376;BC163418;BC163421;ENSDART00000026098;NM_131630	ENSDARG00000017874	prkri	Acc:NP_571705];protein-kinase, interferon-inducible double stranded RNA dependent inhibitor [Source:RefSeq_peptide	567723;58154;791666	ZDB-GENE-000831-4	prkri	GO:0005488;GO:0016301;GO:0031072
dre01013	AF295377;BC057419;ENSDART00000052383;NM_131518	ENSDARG00000036080	cd81	Acc:NP_571593];CD81 antigen [Source:RefSeq_peptide	58031	ZDB-GENE-000831-5	cd81	GO:0016021
dre01014	AF295407;AY309075;BC054656;BC065464;BC071367;BC096855;BC128663;BC154296;BC165868;ENSDART00000005279;ENSDART00000008498;ENSDART00000042766;ENSDART00000102295;NM_001001946;NM_203460	ENSDARG00000024278	adh8b	Acc:NP_982285];alcohol dehydrogenase 8b [Source:RefSeq_peptide	100001712;100006700;322482;402841	ZDB-GENE-030529-2;ZDB-GENE-030529-3	adh8a;adh8b	GO:0004022;GO:0004327;GO:0006066;GO:0006067;GO:0006070;GO:0006829;GO:0008270;GO:0016491;GO:0046292;GO:0046872
dre01015	AF295804;ENSDART00000010966;ENSDART00000081971;NM_174863	ENSDARG00000017500	rock2a	Acc:NP_777288];rho-associated, coiled-coil containing protein kinase 2 [Source:RefSeq_peptide	317747	ZDB-GENE-030115-3	rock2a	GO:0000166;GO:0004672;GO:0004674;GO:0005524;GO:0005622;GO:0006468;GO:0007165;GO:0007242;GO:0016301;GO:0016740
dre01016	AF297658;BC163773;ENSDART00000022042;ENSDART00000103559;NM_131628	ENSDARG00000005775	scn8aa	Acc:NP_571703];sodium channel, voltage-gated, type VIII, alpha a [Source:RefSeq_peptide	100003137;58152	ZDB-GENE-000828-1	scn8aa	GO:0001518;GO:0005216;GO:0005248;GO:0005509;GO:0006811;GO:0006814;GO:0016020
dre01017	AF298898;BC066536;ENSDART00000010282;NM_194379	ENSDARG00000021149	cbr1l	Acc:NP_919360];carbonyl reductase 1-like [Source:RefSeq_peptide	100004364;337696	ZDB-GENE-030131-9642	cbr1l	GO:0008152;GO:0016491
dre01018	AF300969;ENSDART00000050988;ENSDART00000097464;NM_201583	ENSDARG00000035198	gcnt4	Acc:Q71SG7];Beta-1,3-galactosyl-O-glycosyl-glycoprotein beta-1,6-N- acetylglucosaminyltransferase 4 (EC 2.4.1.102). [Source:Uniprot/SWISSPROT	324510	ZDB-GENE-030131-3231	gcnt4	GO:0008375;GO:0016020;GO:0016740;GO:0016757
dre01019	AF301264;BC064894;BC079516;BC152285;ENSDART00000078936;NM_131873	ENSDARG00000056438	her9	Acc:NP_571948];hairy-related 9 [Source:RefSeq_peptide	140613	ZDB-GENE-011213-1	her9	GO:0003677;GO:0005634;GO:0006355;GO:0030528;GO:0045449;GO:0050768
dre01020	AF302789;BC085545;BC164857;ENSDART00000005025;NM_194391	ENSDARG00000004392	hdr	Acc:XR_029187];similar to Hdr protein (LOC100001619), mRNA [Source:RefSeq_dna		ZDB-GENE-030826-5	hdr
dre01021	AF304130;AF337034;BC163550;CU458748;ENSDART00000034683;ENSDART00000076098;ENSDART00000097132;ENSDART00000097133;ENSDART00000097134;NM_131481	ENSDARG00000026784	ROBO1	Acc:Q9Y6N7];Roundabout homolog 1 precursor (H-Robo-1) (Deleted in U twenty twenty). [Source:Uniprot/SWISSPROT		ZDB-GENE-000209-3	robo1
dre01022	AF304131;AF337036;BC163720;BC163728;CU458749;CU638801;ENSDART00000023575;ENSDART00000024778;ENSDART00000099917;ENSDART00000099918;NM_131482	ENSDARG00000005645	robo3	Acc:NP_571557];roundabout homolog 3 [Source:RefSeq_peptide	30770	ZDB-GENE-000209-4	robo3	GO:0004872;GO:0005887;GO:0016021;GO:0048264;GO:0048676
dre01023	AF305689;ENSDART00000016938;ENSDART00000028856;ENSDART00000100114;ENSDART00000100116;ENSDART00000100118;NM_131900	ENSDARG00000008398	cacna1c	Acc:NP_571975];calcium channel, voltage-dependent, L type, alpha 1C subunit [Source:RefSeq_peptide	170581	ZDB-GENE-020129-1	cacna1c	GO:0003007;GO:0005216;GO:0005245;GO:0005262;GO:0005509;GO:0005891;GO:0006810;GO:0006811;GO:0006816;GO:0008016;GO:0016020;GO:0016021;GO:0019855
dre01024	AF305882;BC049411;BC054657;BC165355;ENSDART00000054473;ENSDART00000054476;NM_152963	ENSDARG00000037433	fmr1	Acc:NP_694495];fragile X mental retardation 1 [Source:RefSeq_peptide	259191	ZDB-GENE-020731-6	fmr1	GO:0003676;GO:0003723;GO:0005634;GO:0007420;GO:0014036;GO:0021905;GO:0048755;GO:0048812;GO:0051216
dre01025	AF305889;AF305890;BC078301;ENSDART00000052636;NM_131249	ENSDARG00000005628	evx1	Acc:NP_571324];even-skipped homeobox 1 [Source:RefSeq_peptide	30499	ZDB-GENE-980526-364	evx1	GO:0003677;GO:0003700;GO:0005634;GO:0006355;GO:0043565;GO:0045449
dre01026	AF305890	ENSDARG00000005628	evx1	Acc:NP_571324];even-skipped homeobox 1 [Source:RefSeq_peptide	30499	ZDB-GENE-980526-364	evx1	GO:0003677;GO:0003700;GO:0005634;GO:0006355;GO:0043565;GO:0045449
dre01027	AF306853;BC056548;BC063934;ENSDART00000052366;NM_131885	ENSDARG00000036074	cebpa	Acc:NP_571960];CCAAT/enhancer binding protein alpha [Source:RefSeq_peptide	140815	ZDB-GENE-020111-2	cebpa	GO:0003677;GO:0003700;GO:0005634;GO:0006355;GO:0030097;GO:0043565;GO:0046983
dre01028	AF306854;BC049401;BC062523;ENSDART00000062702;NM_131884	ENSDARG00000042725	cebpb	Acc:NP_571959];CCAAT/enhancer binding protein beta [Source:RefSeq_peptide	140814	ZDB-GENE-020111-3	cebpb	GO:0003677;GO:0003700;GO:0005634;GO:0006355;GO:0043565;GO:0046983
dre01029	AF306855;BC045282;BC056512;BC062522;BC164632;ENSDART00000105679;NM_131887	ENSDARG00000071464	cebpd	Acc:NP_571962];CCAAT/enhancer binding protein delta [Source:RefSeq_peptide	140817	ZDB-GENE-020111-4	cebpd	GO:0003677;GO:0003700;GO:0005634;GO:0006355;GO:0043565;GO:0046983
dre01030	AF306856;BC049400;BC071296;ENSDART00000052365;NM_131886	ENSDARG00000036073	cebpg	Acc:NP_571961];CCAAT/enhancer binding protein gamma [Source:RefSeq_peptide	140816	ZDB-GENE-020111-5	cebpg	GO:0003677;GO:0003700;GO:0005634;GO:0006355;GO:0043565;GO:0046983
dre01031	AF306857;ENSDART00000066522;NM_131837	ENSDARG00000045240	cebp1	Acc:NP_571912];CCAAT/enhancer binding protein (C/EBP) 1 [Source:RefSeq_peptide	114453;792241	ZDB-GENE-010611-1	cebp1	GO:0003677;GO:0003700;GO:0005634;GO:0006355;GO:0043565;GO:0046983
dre01032	AF307010;BC162323;BC162328;DQ060536;ENSDART00000009827;NM_131106;Y13945	ENSDARG00000023031	hoxa2b	Acc:O42365];Homeobox protein Hox-A2b (Hox-A2). [Source:Uniprot/SWISSPROT	30325	ZDB-GENE-990415-98	hoxa2b	GO:0003677;GO:0003700;GO:0005634;GO:0006350;GO:0006353;GO:0006355;GO:0031564;GO:0043565;GO:0045449
dre01033	AF308597;BC059421;BC064895;BC071293;ENSDART00000054878;NM_131671	ENSDARG00000037678	atp1b1b	ATPase, Na+/K+ transporting, beta 1b polypeptide [Source:RefSeq_peptide;Acc:NP_571746]	100008113;64273	ZDB-GENE-001127-4;ZDB-GENE-031219-6	ahcy;atp1b1b	GO:0005391;GO:0006813;GO:0006814;GO:0016020
dre01034	AF308598;BC054591;ENSDART00000103850;NM_131688	ENSDARG00000039131	atp1a1a.3	ATPase, Na+/K+ transporting, alpha 1a.3 polypeptide [Source:RefSeq_peptide;Acc:NP_571763]	64614	ZDB-GENE-001212-3	atp1a1a.3	GO:0000166;GO:0000287;GO:0003824;GO:0005267;GO:0005524;GO:0005579;GO:0006810;GO:0006812;GO:0006813;GO:0008152;GO:0015077;GO:0015662;GO:0015672;GO:0016020;GO:0016021;GO:0016787;GO:0016820;GO:0019870;GO:0030955;GO:0046872
dre01035	AF308599;BC064703;BC065650;ENSDART00000104950;NM_131684	ENSDARG00000018259	atp1a3a	ATPase, Na+/K+ transporting, alpha 3a polypeptide [Source:RefSeq_peptide;Acc:NP_571759]	100004475;64610	ZDB-GENE-001212-7	atp1a3a	GO:0000166;GO:0000287;GO:0003824;GO:0005267;GO:0005524;GO:0005579;GO:0006810;GO:0006812;GO:0006813;GO:0008152;GO:0015077;GO:0015662;GO:0015672;GO:0016020;GO:0016021;GO:0016787;GO:0016820;GO:0019870;GO:0030955;GO:0046872
dre01036	AF309556;BC049438;BC068224;BC153461;BC155076;ENSDART00000023278;NM_131645	ENSDARG00000019532	fads2	Acc:Q9DEX7];Delta(5)/Delta(6) fatty acid desaturase (EC 1.14.19.-) (Delta-5/Delta- 6 fatty acid desaturase). [Source:Uniprot/SWISSPROT	140615	ZDB-GENE-011212-1	fads2	GO:0005506;GO:0006629;GO:0006633;GO:0006783;GO:0006826;GO:0006879;GO:0016020;GO:0016491;GO:0016717;GO:0020037;GO:0046872;GO:0046914
dre01037	AF311603;BC045894;ENSDART00000005903;NM_131761	ENSDARG00000009447	atp5g	ATP synthase, H+ transporting, mitochondrial F0 complex, subunit c (subunit 9) [Source:RefSeq_peptide;Acc:NP_571836]	81541	ZDB-GENE-020814-1	atp5g	GO:0015986;GO:0016020;GO:0016469;GO:0046933;GO:0046961
dre01038	AF316598;BC095594;ENSDART00000008424;NM_152976	ENSDARG00000006052	malt1	Acc:NP_694508];mucosa associated lymphoid tissue lymphoma translocation gene 1 [Source:RefSeq_peptide	259196	ZDB-GENE-020801-2	malt1	GO:0006508;GO:0030693
dre01039	AF317643;BC042317;BC066495;BC164717;ENSDART00000065775;ENSDART00000101967;NM_153653	ENSDARG00000044752	p2rx4a	Acc:NP_705939];purinergic receptor P2X4 [Source:RefSeq_peptide	259258	ZDB-GENE-020806-2	p2rx4a	GO:0004872;GO:0005216;GO:0005524;GO:0006811;GO:0016020
dre01040	AF317837;BC044130;BC071291;BC165156;DQ022560;ENSDART00000012507;ENSDART00000104485;NM_131807	ENSDARG00000008434	bcl2l	Acc:NP_571882];bcl2-like [Source:RefSeq_peptide	114401	ZDB-GENE-010730-1	bcl2l	GO:0001894;GO:0016020;GO:0042981;GO:0043066;GO:0043154
dre01041	AF318177;ENSDART00000027337;ENSDART00000084600;ENSDART00000089850;ENSDART00000103720;ENSDART00000103725;NM_131755	ENSDARG00000004219	SLC6A3	Acc:Q01959];Sodium-dependent dopamine transporter (DA transporter) (DAT). [Source:Uniprot/SWISSPROT		ZDB-GENE-010316-1	slc6a3
dre01042	AF318393;AF318394;ENSDART00000044082;ENSDART00000053314;ENSDART00000063060;ENSDART00000064695;ENSDART00000098069;ENSDART00000098070;ENSDART00000098073;ENSDART00000098077;ENSDART00000098080;ENSDART00000098083;ENSDART00000098118;ENSDART00000098120;ENSDART00000098121;ENSDART00000098125;ENSDART00000098127;ENSDART00000098129;NM_001018163;NM_198350	ENSDARG00000068001;ENSDARG00000068024;ENSDARG00000069824;ENSDARG00000069876	A3KFQ5_DANRE;nitr1a;nitr1b;nitr1m	Acc:A3KFQ5];Acc:NP_001007220];Acc:NP_001018173];Acc:NP_938155];Novel immune-type receptor 1i, allele 3. [Source:Uniprot/SPTREMBL;novel immune-type receptor 1a [Source:RefSeq_peptide;novel immune-type receptor 1b [Source:RefSeq_peptide;novel immune-type receptor 1m [Source:RefSeq_peptide	100008462;170971;170986;170994;170995;60645;60646;791653;791654;791662;793420	ZDB-GENE-001106-4;ZDB-GENE-001106-5;ZDB-GENE-020225-15;ZDB-GENE-020225-16;ZDB-GENE-020225-5	nitr1a;nitr1b;nitr1c;nitr1k;nitr1m	GO:0004872
dre01043	AF318394;ENSDART00000101878;ENSDART00000101883;ENSDART00000101894;NM_198348	ENSDARG00000069824	nitr1m	Acc:NP_938155];novel immune-type receptor 1m [Source:RefSeq_peptide	100008462;170971;170986;60646;791653;791654	ZDB-GENE-001106-5;ZDB-GENE-020225-5	nitr1k;nitr1m	GO:0004872
dre01044	AF318395;AF318396;AF318397;BC162753;BC162759;CU638755;ENSDART00000060383	ENSDARG00000000460;ENSDARG00000067993	LOC100004159;nitr2b	Acc:NP_571724];novel immune-type receptor 2b [Source:RefSeq_peptide	100004159;60647	ZDB-GENE-001106-6	nitr2b	GO:0004872
dre01045	AF318395;AF318396;AF318397;BC162753;BC162759;CU638755;ENSDART00000060392;ENSDART00000098064;NM_131649	ENSDARG00000067993	nitr2b	Acc:NP_571724];novel immune-type receptor 2b [Source:RefSeq_peptide	100004159;60647	ZDB-GENE-001106-6	nitr2b	GO:0004872
dre01046	AF318398;BC095008;BC108009;CU638756;ENSDART00000037625;ENSDART00000053340;ENSDART00000053344;ENSDART00000073465;ENSDART00000080494;ENSDART00000080515;ENSDART00000102162;ENSDART00000102166;ENSDART00000102172;ENSDART00000102189;NM_001007202;NM_001007203;NM_131651	ENSDARG00000051788;ENSDARG00000057757;ENSDARG00000057760	nitr3a;nitr3c	Acc:NP_001007203];Acc:NP_001007204];Acc:NP_571727];novel immune-type receptor 3a isoform 1 [Source:RefSeq_peptide;novel immune-type receptor 3a isoform 3 [Source:RefSeq_peptide;novel immune-type receptor [Source:RefSeq_peptide	368556;60649;795326;795801;796320	ZDB-GENE-001106-8;ZDB-GENE-041001-13	nitr3a;nitr3c	GO:0004872
dre01047	AF318398;AF318399;AF318400;ENSDART00000043689;ENSDART00000078820;ENSDART00000098025;ENSDART00000098027;ENSDART00000098028;ENSDART00000098030;ENSDART00000098032;ENSDART00000098035;ENSDART00000098040;NM_131651;NM_131652;NM_131653;NM_198343	ENSDARG00000051788	nitr3a	Acc:NP_571727];novel immune-type receptor 3a isoform 3 [Source:RefSeq_peptide	60649;795801	ZDB-GENE-001106-8	nitr3a
dre01048	AF318401;ENSDART00000053337;ENSDART00000102195;ENSDART00000102200;NM_001007211	ENSDARG00000057744	nitr3a	Acc:NP_001007212];novel immune-type receptor 3b [Source:RefSeq_peptide	60659;795326;795801	ZDB-GENE-001106-16	nitr3b	GO:0004872
dre01049	AF318401;ENSDART00000053334;ENSDART00000098050;ENSDART00000098053;NM_198354;NM_198355	ENSDARG00000051787;ENSDARG00000057744	nitr3a;nitr3d	Acc:NP_001007212];Acc:NP_938169];novel immune-type receptor 3b [Source:RefSeq_peptide;novel immune-type receptor 3d [Source:RefSeq_peptide	171006;60659;795326;795801	ZDB-GENE-001106-16;ZDB-GENE-020225-34	nitr3b;nitr3d	GO:0004872
dre01050	AF318402;AF318403;AF318404;AF318405;AF318406;BC107497;CU458976;CU638757;ENSDART00000000040;ENSDART00000080669;ENSDART00000080697;ENSDART00000082647;ENSDART00000101701;ENSDART00000101706;ENSDART00000101712;NM_131654;NM_131655;NM_131656;NM_131657;NM_131658;NM_198344;NM_199130	ENSDARG00000057932	nitr4a	Acc:NP_571729];novel immune-type receptor 4a isoform 1 [Source:RefSeq_peptide	170984;60652;791661;794685	ZDB-GENE-001106-11;ZDB-GENE-020225-42	nitr4a;nitr6a	GO:0004872
dre01051	AF321099;AY293624;BC056282;BC067622;ENSDART00000000841;ENSDART00000036729;NM_198062	ENSDARG00000000767	spi1	Acc:NP_932328];spi1 [Source:RefSeq_peptide	100005796;30117	ZDB-GENE-980526-164	spi1	GO:0003677;GO:0003700;GO:0005634;GO:0006355;GO:0043565;GO:0045647
dre01052	AF321112;BC162657;BC162660;ENSDART00000017493;NM_131776	ENSDARG00000019835	titf1b	Acc:NP_571851];thyroid transcription factor 1b [Source:RefSeq_peptide	81883	ZDB-GENE-010404-1	nkx2.1b	GO:0003677;GO:0003700;GO:0005634;GO:0006350;GO:0006353;GO:0006355;GO:0031564;GO:0043565;GO:0045449
dre01053	AF321294;BC075741;ENSDART00000062633;NM_131691	ENSDARG00000042690	edg1	Acc:Q9DDK4];Sphingosine 1-phosphate receptor Edg-1 (Sphingosine 1-phosphate receptor 1) (S1P1). [Source:Uniprot/SWISSPROT	64617	ZDB-GENE-001228-2	s1pr1	GO:0001584;GO:0001619;GO:0004871;GO:0004872;GO:0005579;GO:0007165;GO:0007186;GO:0016020;GO:0016021
dre01054	AF321827;ENSDART00000056169;NM_201294	ENSDARG00000038489	b3gnt7	Acc:NP_958451];UDP-GlcNAc:betaGal beta-1,3-N-acetylglucosaminyltransferase 7 [Source:RefSeq_peptide	286748	ZDB-GENE-021210-4	b3gnt7	GO:0006486;GO:0008378;GO:0016020;GO:0016740;GO:0016757
dre01055	AF321828;ENSDART00000074221;NM_212840	ENSDARG00000052376	NP_998005.1	Acc:NP_998005];beta-3-galactosyltransferase [Source:RefSeq_peptide	100000315;405766;791457
dre01056	AF321829;BC075866;ENSDART00000075126;NM_214777	ENSDARG00000053133	zgc:91787	Acc:NP_999942];beta-3-galactosyltransferase [Source:RefSeq_peptide	407623;795177;795730	ZDB-GENE-040718-143	zgc:91787	GO:0006486;GO:0008378;GO:0016020;GO:0016740;GO:0016757
dre01057	AF321830;BC071297;BC115152;ENSDART00000063834;NM_001009903	ENSDARG00000043482	zgc:86586	Acc:NP_998004];beta-3-galactosyltransferase [Source:RefSeq_peptide	405765;494166;791703;798628	ZDB-GENE-040625-129	zgc:86586	GO:0006486;GO:0008378;GO:0016020;GO:0016740;GO:0016757
dre01058	AF321831;BC097029;ENSDART00000104781;NM_205752	ENSDARG00000071039	zgc:113947	Acc:XR_028941];hypothetical protein LOC793362 (LOC793362), mRNA [Source:RefSeq_dna	403081	ZDB-GENE-050913-158	zgc:113947
dre01059	AF322071;BC059656;BC063960;BC067158;BC153501;BC155821;BC159239;BC159240;NM_178297					ZDB-GENE-010622-2;ZDB-GENE-030311-1	sepp1a;zp2.3
dre01060	AF322072;BC086844;BC164603					ZDB-GENE-030311-2	sepp1b
dre01061	AF322374;BC066426;ENSDART00000010210;NM_001126448	ENSDARG00000013930	lect1	Acc:P58239];Chondromodulin-1 precursor (Chondromodulin-I) (ChM-I) (Leukocyte cell- derived chemotaxin 1) [Contains: Chondrosurfactant protein (CH-SP)]. [Source:Uniprot/SWISSPROT	114448;791772	ZDB-GENE-010713-1	lect1	GO:0005579;GO:0016020;GO:0016021;GO:0030154;GO:0051216
dre01062	AF323989;BC163724;ENSDART00000017165;ENSDART00000105969;ENSDART00000105971;NM_131777	ENSDARG00000017929	tif2	Acc:NP_571852];transcriptional intermediary factor 2 [Source:RefSeq_peptide	81884	ZDB-GENE-010406-3	ncoa2	GO:0003713;GO:0004871;GO:0004872;GO:0005634;GO:0006355;GO:0007165;GO:0030528;GO:0045449
dre01063	AF326958;AF349034;AF378824;AF378825;AF378826;BC056287;BC068379;ENSDART00000043961;ENSDART00000075530;NM_212779	ENSDARG00000019521	mpx	Acc:NP_997944];myeloid-specific peroxidase [Source:RefSeq_peptide	337514;798064	ZDB-GENE-030131-9460	mpx	GO:0004601;GO:0005506;GO:0005737;GO:0006783;GO:0006826;GO:0006879;GO:0009617;GO:0016491;GO:0046872
dre01064	AF327373;BC095570;BC124756;BC163909;ENSDART00000057123;ENSDART00000104711;NM_001077272;NM_214779	ENSDARG00000039116	zgc:153866	Acc:NP_999944];ff1c protein [Source:RefSeq_peptide	407626;768126	ZDB-GENE-030131-4652	nr5a5	GO:0003674;GO:0003677;GO:0003700;GO:0003707;GO:0004872;GO:0004879;GO:0005575;GO:0005634;GO:0006350;GO:0006353;GO:0006355;GO:0006829;GO:0008150;GO:0008270;GO:0031564;GO:0043565;GO:0046872
dre01065	AF327410;BC095000;BC164498;DQ022755;ENSDART00000073778;NM_152884	ENSDARG00000052039	caspb	Acc:NP_690840];caspase b [Source:RefSeq_peptide	259303	ZDB-GENE-020812-1	caspb	GO:0004866;GO:0006508;GO:0008233;GO:0016787;GO:0030693
dre01066	AF329633;ENSDART00000024914;ENSDART00000097260	ENSDARG00000012353;ENSDARG00000067568	vipr2	Acc:Q98TU4];Pituitary adenylate cyclase-activating peptide (Fragment). [Source:Uniprot/SPTREMBL	81886	ZDB-GENE-010406-4	vipr2	GO:0004930;GO:0004999;GO:0007186;GO:0016020
dre01067	AF329633;BC162944;ENSDART00000105769;ENSDART00000105770;EU069395;EU150381;NM_131779	ENSDARG00000012353;ENSDARG00000067568	vipr2	Acc:Q98TU4];Pituitary adenylate cyclase-activating peptide (Fragment). [Source:Uniprot/SPTREMBL	81886	ZDB-GENE-010406-4	vipr2	GO:0004930;GO:0004999;GO:0007186;GO:0016020
dre01068	AF329680;BC046011;BC056276;BC114257;BC134896;ENSDART00000016048;ENSDART00000081675;NM_001001889;NM_200929	ENSDARG00000014571;ENSDARG00000023472	CTNNB1 (2 of 2);ctnnb1	Acc:NP_571134];Acc:P35222];Catenin beta-1 (Beta-catenin). [Source:Uniprot/SWISSPROT;catenin (cadherin-associated protein), beta 1 [Source:RefSeq_peptide	30265;324004;798569	ZDB-GENE-040426-2575;ZDB-GENE-040426-952;ZDB-GENE-980526-362	WITHDRAWN: zgc:56232;ctnnb1;ctnnb2	GO:0000578;GO:0005488;GO:0005634;GO:0005856;GO:0005902;GO:0005912;GO:0005913;GO:0005938;GO:0007155;GO:0007398;GO:0009953;GO:0016020;GO:0016342;GO:0045296
dre01069	AF329730;BC083192;BC083516;BC164866;ENSDART00000034784;ENSDART00000060812;NM_214715	ENSDARG00000027740	adcyap1b	Acc:NP_999880];adenylate cyclase activating polypeptide 1b [Source:RefSeq_peptide	335625	ZDB-GENE-041010-89	adcyap1b	GO:0005179;GO:0005576;GO:0007420;GO:0043010
dre01070	AF329815;AF400270;AF400276;AY043191;BC163581;ENSDART00000024164;ENSDART00000046542;NM_152969	ENSDARG00000034434	igf1rb	Acc:NP_694501];insulin-like growth factor 1b receptor [Source:RefSeq_peptide	245702	ZDB-GENE-020503-2	igf1rb	GO:0000166;GO:0004672;GO:0004713;GO:0004714;GO:0004872;GO:0005520;GO:0005524;GO:0005624;GO:0006468;GO:0007169;GO:0007507;GO:0009790;GO:0016020;GO:0016021;GO:0016301;GO:0016740;GO:0021522;GO:0043010;GO:0048009;GO:0048752
dre01071	AF329850;BC081572;BC097086;ENSDART00000035558;NM_131681	ENSDARG00000028386	htatip2	Acc:NP_571756];HIV-1 Tat interactive protein 2 [Source:RefSeq_peptide	64605	ZDB-GENE-001219-1	htatip2
dre01072	AF329853;BC150163;ENSDART00000058463;NM_131732	ENSDARG00000039959	gdnf	Acc:Q98TU0];Glial cell line-derived neurotrophic factor precursor (zGDNF). [Source:Uniprot/SWISSPROT	79379	ZDB-GENE-010226-1	gdnf	GO:0008083
dre01073	AF330001;BC076400;ENSDART00000002164;NM_153673	ENSDARG00000008433	unc45b	Acc:NP_705959];unc-45 (C. elegans) related [Source:RefSeq_peptide	266640	ZDB-GENE-020919-3	unc45b	GO:0005488;GO:0048738
dre01074	AF332096;BC103719;BC118680;BC165152;NM_153672					ZDB-GENE-020812-3	twsg1b
dre01075	AF332588;BC058310;ENSDART00000031661;ENSDART00000092691;NM_200679	ENSDARG00000032505	LYAR	Acc:Q9NX58];Cell growth-regulating nucleolar protein. [Source:Uniprot/SWISSPROT		ZDB-GENE-040426-1414	zgc:65749
dre01076	AF332623;BC058302;BC066609;ENSDART00000052746;NM_131833	ENSDARG00000052649	ube2i2	Acc:Q9DDJ0];SUMO-conjugating enzyme UBC9-B (EC 6.3.2.-) (SUMO-protein ligase-B) (Ubiquitin-conjugating enzyme E2 I-B) (Ubiquitin-protein ligase I-B) (Ubiquitin carrier protein I-B) (Ubiquitin carrier protein 9-B). [Source:Uniprot/SWISSPROT	114445	ZDB-GENE-010607-1	ube2i2	GO:0004842;GO:0006464;GO:0006512;GO:0007067;GO:0016874
dre01077	AF332983;BC046079;ENSDART00000060990;NM_199683	ENSDARG00000041607	zgc:56330	Acc:Q98TT6];Eukaryotic translation initiation factor 4E-1A-binding protein (eIF4E- 1A-binding protein) (4E-BP). [Source:Uniprot/SWISSPROT	324490	ZDB-GENE-030131-3211	zgc:56330	GO:0005515;GO:0005575;GO:0008190;GO:0045947
dre01078	AF334944;ENSDART00000003469;ENSDART00000032967;NM_001115094;U57974;Y10354	ENSDARG00000043130	notch2	Acc:Q90XX3];Intercellular signalling molecule Notch6 (Fragment). [Source:Uniprot/SPTREMBL	58065	ZDB-GENE-000329-4	notch2	GO:0001889;GO:0004872;GO:0005509;GO:0016020;GO:0030154;GO:0042246
dre01079	AF336123;AJ301617;BC056280;BC068322;ENSDART00000060789;NM_131139					ZDB-GENE-990415-223	fzd7a
dre01080	AF336124;AF437316;AF510101;BC049397;BC152685;ENSDART00000064996;ENSDART00000081218	ENSDARG00000027589	fzd7b	Acc:NP_739569];frizzled homolog 7b [Source:RefSeq_peptide	100003501;100004015;30412	ZDB-GENE-990415-229	fzd7b	GO:0004926;GO:0004930;GO:0007166;GO:0016020
dre01081	AF336124;AF437316;AF510101;BC049397;BC152685;ENSDART00000039280;ENSDART00000061204;NM_170763	ENSDARG00000027589	fzd7b	Acc:NP_739569];frizzled homolog 7b [Source:RefSeq_peptide	100003501;100004015;30412	ZDB-GENE-990415-229	fzd7b	GO:0004926;GO:0004930;GO:0007166;GO:0016020
dre01082	AF336125;BC048037;BC064000;ENSDART00000010537;ENSDART00000104512;ENSDART00000104514;NM_131802	ENSDARG00000010312	cp	Acc:NP_571877];ceruloplasmin [Source:RefSeq_peptide	100008514;84702	ZDB-GENE-010522-1	cp	GO:0005507;GO:0016491
dre01083	AF336369;BC049495;ENSDART00000061115;ENSDART00000061118;NM_183338	ENSDARG00000041699	piwil1	Acc:Q8UVX0];Piwi-like protein 1. [Source:Uniprot/SWISSPROT	368200	ZDB-GENE-030813-2	piwil1	GO:0005654;GO:0009653;GO:0030718
dre01084	AF337035;CU458886;CU638815;DQ481484;DQ481485;ENSDART00000014877;ENSDART00000099344;ENSDART00000099346;ENSDART00000099347;NM_131633	ENSDARG00000014891	robo2	Acc:NP_571708];roundabout homolog 2 [Source:RefSeq_peptide	100001145;60309	ZDB-GENE-001019-1	robo2	GO:0007411;GO:0007413;GO:0031290
dre01085	AF338447;AY501426;BC162592;ENSDART00000024832;ENSDART00000059346;NM_194387	ENSDARG00000019392	stat5.1	Acc:NP_919368];signal transducer and activator of transcription 5.1 [Source:RefSeq_peptide	369197;794453	ZDB-GENE-030820-2	stat5.1	GO:0003677;GO:0003700;GO:0004871;GO:0005509;GO:0005634;GO:0006355;GO:0007165;GO:0007242;GO:0030098;GO:0045639;GO:0045944;GO:0048821
dre01086	AF339031;AF339032;BC095190;DQ788695;ENSDART00000007013;ENSDART00000009886;ENSDART00000080553;ENSDART00000102903;ENSDART00000102905;NM_131785	ENSDARG00000008487;ENSDARG00000070235	dmd	Acc:A2CKC8];Dystrophin isoform Dp116 (Fragment). [Source:Uniprot/SPTREMBL		ZDB-GENE-010426-1	dmd	GO:0003779;GO:0005509;GO:0006829;GO:0007519;GO:0008270;GO:0016010;GO:0016203;GO:0045214;GO:0046872
dre01087	AF342739;BC059423;BC075745;ENSDART00000061000;NM_152887	ENSDARG00000041621	bbs2	Acc:Q98SP7];Bardet-Biedl syndrome 2 protein homolog. [Source:Uniprot/SWISSPROT	100008418;259187	ZDB-GENE-020801-1	bbs2	GO:0005215;GO:0005488;GO:0006810;GO:0042384;GO:0046907;GO:0051877
dre01088	AF342937;ENSDART00000065378	ENSDARG00000044525	pparb	Acc:Q90Z67];Peroxisome proliferator-activated receptor beta 1 (Fragment). [Source:Uniprot/SPTREMBL	30750	ZDB-GENE-990415-212	pparda	GO:0003677;GO:0003700;GO:0003707;GO:0004872;GO:0004879;GO:0005634;GO:0006350;GO:0006353;GO:0006355;GO:0006829;GO:0006950;GO:0008270;GO:0031564;GO:0043565;GO:0046872
dre01089	AF342938;BC162172;BC162174;ENSDART00000013214;NM_131468	ENSDARG00000009473	pparb2	Acc:Q90Z66];Peroxisome proliferator-activated receptor beta 2 (Fragment). [Source:Uniprot/SPTREMBL	30754	ZDB-GENE-000112-47	ppardb	GO:0003677;GO:0003700;GO:0003707;GO:0004872;GO:0004879;GO:0005634;GO:0006350;GO:0006353;GO:0006355;GO:0006829;GO:0008270;GO:0031564;GO:0043565;GO:0046872
dre01090	AF342941;BC162908;ENSDART00000011017;ENSDART00000099040;NM_001130592	ENSDARG00000003820	reverbb1	Acc:Q90Z65];Rev-Erb beta 1 (Fragment). [Source:Uniprot/SPTREMBL	402815	ZDB-GENE-040504-1	nr1d2a	GO:0003677;GO:0003700;GO:0003707;GO:0004872;GO:0004879;GO:0004887;GO:0005634;GO:0006350;GO:0006353;GO:0006355;GO:0006829;GO:0008270;GO:0031564;GO:0043565;GO:0046872
dre01091	AF342942;BC074065;BC164697;ENSDART00000024308;ENSDART00000075641;ENSDART00000104463;ENSDART00000104466;NM_131065	ENSDARG00000009594	reverbb2	Acc:NP_571140];rev erb beta 2 [Source:RefSeq_peptide	30271	ZDB-GENE-990415-244	nr1d2b	GO:0003677;GO:0003700;GO:0003707;GO:0004872;GO:0004879;GO:0005634;GO:0006350;GO:0006353;GO:0006355;GO:0006829;GO:0008270;GO:0031564;GO:0043565;GO:0046872
dre01092	AF342950;AF349413;AJ275911;AJ414566;BC086848;BC164792;ENSDART00000041300;ENSDART00000063412;NM_174862	ENSDARG00000034181	esr2b	Acc:NP_777287];estrogen receptor 2b [Source:RefSeq_peptide	317733	ZDB-GENE-030116-1	esr2b	GO:0003677;GO:0003700;GO:0003707;GO:0004872;GO:0004879;GO:0005496;GO:0005634;GO:0006350;GO:0006353;GO:0006355;GO:0006829;GO:0008270;GO:0031564;GO:0043565;GO:0046872
dre01093	AF348085;BC055493;BC163886;ENSDART00000020878;ENSDART00000042716;ENSDART00000102971;NM_131796	ENSDARG00000004672	ptk2.1	Acc:NP_571871];protein tyrosine kinase 2.1 [Source:RefSeq_peptide	142986	ZDB-GENE-020114-1	ptk2.1	GO:0004672;GO:0004713;GO:0005524;GO:0005856;GO:0006468;GO:0016301
dre01094	AF348959;ENSDART00000020695;ENSDART00000033970;ENSDART00000055164;ENSDART00000055168;ENSDART00000104228	ENSDARG00000009549	Q98SN0_DANRE	Acc:Q98SN0];Hypothetical protein (Fragment). [Source:Uniprot/SPTREMBL	407625
dre01095	AF349414;AF516874;AJ414567;AY307098;BC044349;BC165404;ENSDART00000010643;ENSDART00000031367;ENSDART00000079287;NM_180966	ENSDARG00000016454	esr2a	Acc:NP_851297];estrogen receptor 2a [Source:RefSeq_peptide	317734	ZDB-GENE-030116-2	esr2a	GO:0003677;GO:0003700;GO:0003707;GO:0004872;GO:0004879;GO:0005496;GO:0005634;GO:0006350;GO:0006353;GO:0006355;GO:0006829;GO:0008270;GO:0031564;GO:0043565;GO:0046872
dre01096	AF349947;BC163681;ENSDART00000081729;NM_001118899	ENSDARG00000058787	tmtops		359832	ZDB-GENE-030716-3	tmtops
dre01097	AF349947;BC163681;NM_001118899					ZDB-GENE-030716-3	tmtops
dre01098	AF350072;AY098936;BC093126;BC124121;BC134843;BC152535;BC163932;ENSDART00000020253;ENSDART00000029386;ENSDART00000104077;ENSDART00000104081;NM_198338	ENSDARG00000012881	slc4a1	Acc:NP_938152];solute carrier family 4, anion exchanger, member 1 [Source:RefSeq_peptide	84703	ZDB-GENE-010525-1	slc4a1	GO:0005452;GO:0006820;GO:0015380;GO:0016020;GO:0016021;GO:0030218;GO:0035162
dre01099	AF354750;BC055520;BC164827;ENSDART00000022874;ENSDART00000046025;NM_153655	ENSDARG00000019398	psma6a	Acc:NP_705941];proteasome (prosome, macropain) subunit, alpha type, 6a [Source:RefSeq_peptide	171585	ZDB-GENE-020326-1	psma6a	GO:0004175;GO:0004298;GO:0004866;GO:0005829;GO:0005839;GO:0006511;GO:0008233;GO:0016787;GO:0043234
dre01100	AF354751;BC072719;BC165117;ENSDART00000064462;NM_131795	ENSDARG00000043899	psma6b	Acc:NP_571870];proteasome (prosome, macropain) subunit, alpha type, 6b [Source:RefSeq_peptide	83917	ZDB-GENE-010502-2	psma6b	GO:0004175;GO:0004298;GO:0004866;GO:0005829;GO:0005839;GO:0006511;GO:0008233;GO:0016787;GO:0043234
dre01101	AF359242;BC049298;BC153639;ENSDART00000029413;NM_200078	ENSDARG00000028514	cited3	Acc:NP_956372];Cbp/p300-interacting transactivator, with Glu/Asp-rich carboxy-terminal domain, 3 [Source:RefSeq_peptide	100006037;100006127;338302	ZDB-GENE-030425-5	cited3	GO:0005634;GO:0030528;GO:0045449
dre01102	AF359423;BC065445;ENSDART00000102086;NM_131762	ENSDARG00000069888	cldna	Acc:NP_571837];claudin a [Source:RefSeq_peptide	81580	ZDB-GENE-010328-1	cldna	GO:0005198;GO:0005923;GO:0016020;GO:0016021
dre01103	AF359424;BC092717;BC164329;ENSDART00000063325;NM_131766	ENSDARG00000043133	cldnf	Acc:NP_571841];claudin f [Source:RefSeq_peptide	791933;81585	ZDB-GENE-010328-6	cldnf	GO:0005198;GO:0005923;GO:0016020;GO:0016021
dre01104	AF359425;BC062846;ENSDART00000063320;NM_131765	ENSDARG00000043128	cldne	Acc:NP_571840];claudin e [Source:RefSeq_peptide	791934;81584	ZDB-GENE-010328-5	cldne	GO:0005198;GO:0005923;GO:0016020;GO:0016021
dre01105	AF359426;BC078358;BC163985;ENSDART00000021664;NM_131763	ENSDARG00000009544	cldnb	Acc:NP_571838];claudin b [Source:RefSeq_peptide	81581	ZDB-GENE-010328-2	cldnb	GO:0005198;GO:0005923;GO:0016020;GO:0016021
dre01106	AF359427;BC093140;ENSDART00000028093;NM_131771	ENSDARG00000016081	cldn10l	Acc:NP_571846];claudin 10 like [Source:RefSeq_peptide	81591	ZDB-GENE-010328-12	cldn10l	GO:0005198;GO:0005923;GO:0016020;GO:0016021
dre01107	AF359428;BC046020;BC065448;ENSDART00000076850;ENSDART00000103436;NM_131768	ENSDARG00000054616	cldni	Acc:NP_571843];claudin i [Source:RefSeq_peptide	569084;81588	ZDB-GENE-010328-9	cldni	GO:0005198;GO:0005923;GO:0016020;GO:0016021
dre01108	AF359429;BC139523;ENSDART00000048834;ENSDART00000105783;ENSDART00000105784;NM_131772	ENSDARG00000030723	cldn11	Acc:NP_571847];claudin 11 [Source:RefSeq_peptide	81592	ZDB-GENE-010328-13	cldn11	GO:0005198;GO:0005923;GO:0016020;GO:0016021
dre01109	AF359431;AF359433;BC075744;ENSDART00000025877;NM_131773	ENSDARG00000003927	cldn12	Acc:NP_571848];claudin 12 [Source:RefSeq_peptide	791997;81593	ZDB-GENE-010328-14	cldn12
dre01110	AF359432;BC065424;ENSDART00000002341;NM_131764	ENSDARG00000015955	cldnc	Acc:NP_571839];claudin c [Source:RefSeq_peptide	81582	ZDB-GENE-010328-3	cldnc	GO:0005198;GO:0005923;GO:0016020;GO:0016021
dre01111	AF359434;BC053223;BC165027;ENSDART00000101211;NM_131767	ENSDARG00000069503	cldnh	Acc:NP_571842];claudin h [Source:RefSeq_peptide	793032;81587	ZDB-GENE-010328-8	cldnh	GO:0005198;GO:0005923;GO:0016020;GO:0016021
dre01112	AF359436;BC070021;BC097096;BC098526;ENSDART00000058569;ENSDART00000098589;NM_131770	ENSDARG00000040045	cldn19	Acc:NP_571845];claudin 19 [Source:RefSeq_peptide	81590	ZDB-GENE-010328-11	cldn19	GO:0005198;GO:0005923;GO:0016020;GO:0016021
dre01113	AF359505;AY043241;BC092665;BC116556;BC163896;ENSDART00000006726;ENSDART00000044190;ENSDART00000082371;NM_207184;NM_207185	ENSDARG00000009510	irx1a	Acc:NP_997068];iroquois homeobox protein 1, a isoform 2 [Source:RefSeq_peptide	100008298;403019	ZDB-GENE-040707-1	irx1a	GO:0003677;GO:0003700;GO:0005634;GO:0006350;GO:0006353;GO:0006355;GO:0007399;GO:0007417;GO:0031076;GO:0031564;GO:0035118;GO:0042462;GO:0042472;GO:0043565;GO:0045449;GO:0060041
dre01114	AF361478;BC050960;BC154794;BC163406;BC163432;ENSDART00000013263;ENSDART00000042959;NM_001110402	ENSDARG00000019838	ugdh	Acc:NP_571927];UDP-glucose dehydrogenase [Source:RefSeq_peptide	100006161;116991;572885;795867	ZDB-GENE-011022-1	ugdh	GO:0006118;GO:0016491
dre01115	AF361751;AF525744;ENSDART00000064617;ENSDART00000074671;ENSDART00000074710;NM_131895	ENSDARG00000052765	gria2b	AMPA receptor subunit 2b. [Source:Uniprot/SPTREMBL;Acc:Q90XP6]	100003972;170451;795873	ZDB-GENE-020125-4	gria2b	GO:0004872;GO:0004970;GO:0005216;GO:0005234;GO:0006811;GO:0016020
dre01116	AF361752;AF525743;BC162655;ENSDART00000077805;ENSDART00000102782;NM_131894	ENSDARG00000070173	gria2a	Acc:NP_571969];glutamate receptor, ionotropic, AMPA 2a [Source:RefSeq_peptide	100007977;100008155;170450;793739;794552	ZDB-GENE-020125-3	gria2a	GO:0004872;GO:0004970;GO:0005216;GO:0005234;GO:0006811;GO:0016020
dre01117	AF362683;NM_131847	ENSDARG00000037833	mitfb	Acc:NP_571922];microphthalmia-associated transcription factor b [Source:RefSeq_peptide	114833	ZDB-GENE-010919-1	mitfb	GO:0005634;GO:0005654;GO:0006351;GO:0016563;GO:0030318;GO:0030528;GO:0045449;GO:0046983
dre01118	AF362683;ENSDART00000010248;ENSDART00000056456;NM_131847	ENSDARG00000037833	mitfb	Acc:NP_571922];microphthalmia-associated transcription factor b [Source:RefSeq_peptide	114833	ZDB-GENE-010919-1	mitfb	GO:0005634;GO:0005654;GO:0006351;GO:0016563;GO:0030318;GO:0030528;GO:0045449;GO:0046983
dre01119	AF362684;BC092697;BC165184;ENSDART00000027928;NM_131848	ENSDARG00000004729	tfe3a	Acc:NP_571923];transcription factor binding to IGHM enhancer 3a [Source:RefSeq_peptide	114834	ZDB-GENE-010919-2	tfe3a	GO:0005634;GO:0005654;GO:0006351;GO:0016563;GO:0030528;GO:0045449;GO:0046983
dre01120	AF363019;BC065360;ENSDART00000009151;ENSDART00000043242;NM_131836	ENSDARG00000039935	sim2	Acc:NP_571911];single-minded homolog 2 [Source:RefSeq_peptide	114450	ZDB-GENE-010803-1	sim2	GO:0003700;GO:0004871;GO:0005634;GO:0006355;GO:0007165;GO:0030528;GO:0045449
dre01121	AF363957;AF448140;BC062286;BC150457;ENSDART00000102459;NM_153004	ENSDARG00000070038	rbp2a	Acc:NP_694549];retinol binding protein 2a, cellular [Source:RefSeq_peptide	171475;568032;796159;798377	ZDB-GENE-020320-2	rbp2a	GO:0005488;GO:0006810;GO:0008289
dre01122	AF364083;BC076314;BC164230;ENSDART00000004109;NM_131841	ENSDARG00000009553	gng3	Acc:NP_571916];guanine nucleotide binding protein (G protein), gamma 3 [Source:RefSeq_peptide	114462	ZDB-GENE-010705-1	gng3	GO:0004871;GO:0005834;GO:0007186
dre01123	AF364084;BC075915;BC153439;ENSDART00000027785;NM_001001399	ENSDARG00000005230	ssr2	Acc:NP_001001399];signal sequence receptor, beta [Source:RefSeq_peptide	83414	ZDB-GENE-010413-1	ssr2	GO:0004872;GO:0005783;GO:0016021
dre01124	AF364085;BC067558;ENSDART00000002624;NM_212766	ENSDARG00000014817	ranbp1	Acc:NP_997931];RAN binding protein 1 [Source:RefSeq_peptide	337046	ZDB-GENE-040426-2548	ranbp1	GO:0046907
dre01125	AF364103;AF401232;BC094998;BC117583;BC128813;BC163933;ENSDART00000003115;ENSDART00000098676;ENSDART00000098677;NM_153660	ENSDARG00000038843	il17rd	Acc:Q8QHJ9];Interleukin-17 receptor D precursor (IL-17 receptor D) (IL-17RD) (Interleukin-17D receptor) (IL-17D receptor) (Similar expression to FGF genes protein) (Sef). [Source:Uniprot/SWISSPROT	171474;724053	ZDB-GENE-020320-5	il17rd	GO:0000188;GO:0004872;GO:0004888;GO:0005579;GO:0005786;GO:0008150;GO:0009953;GO:0009968;GO:0016020;GO:0016021;GO:0040037
dre01126	AF364811;ENSDART00000030096;ENSDART00000097719;NM_131820	ENSDARG00000024371	cdh1	Acc:NP_571895];cadherin 1, epithelial [Source:RefSeq_peptide	114424	ZDB-GENE-010606-1	cdh1	GO:0001764;GO:0001841;GO:0005262;GO:0005509;GO:0005902;GO:0005913;GO:0005938;GO:0006816;GO:0007156;GO:0007398;GO:0008354;GO:0016020;GO:0016021;GO:0016337;GO:0016342;GO:0019855;GO:0042074
dre01127	AF365872;BC045937;BC066507;BC164706;ENSDART00000052541;NM_199430	ENSDARG00000036180	ccnb2	Acc:NP_955462];cyclin B2 [Source:RefSeq_peptide	100000289;368316;794468	ZDB-GENE-030429-12	ccnb2	GO:0005634
dre01128	AF365873;BC095597;ENSDART00000051549;NM_131327;U46693;U60804	ENSDARG00000035559	tp53	Acc:P79734];Cellular tumor antigen p53 (Tumor suppressor p53). [Source:Uniprot/SWISSPROT	30590	ZDB-GENE-990415-270	tp53	GO:0000077;GO:0003677;GO:0003700;GO:0005515;GO:0005634;GO:0006350;GO:0006353;GO:0006355;GO:0006829;GO:0006915;GO:0006917;GO:0006978;GO:0008270;GO:0009411;GO:0016563;GO:0030528;GO:0031564;GO:0042771;GO:0043065;GO:0043280;GO:0043525;GO:0045786;GO:0045893;GO:0046872;GO:0051597
dre01129	AF365874;BC075743;BC152628;ENSDART00000051868;NM_131025;X87581	ENSDARG00000035750	ccnd1	Acc:Q90459];G1/S-specific cyclin-D1. [Source:Uniprot/SWISSPROT	30222;562165	ZDB-GENE-980526-176	ccnd1	GO:0005634;GO:0048593
dre01130	AF369381;ENSDART00000007709;ENSDART00000037292;NM_153658	ENSDARG00000011600				ZDB-GENE-030826-6	epha4b
dre01131	AF369382;NM_131097;U89379	ENSDARG00000031548	ek3	Acc:O13147];Ephrin type-B receptor 3 (EC 2.7.10.1) (Tyrosine-protein kinase receptor ZEK3) (EPH-like kinase 3) (Fragment). [Source:Uniprot/SWISSPROT	100002429	ZDB-GENE-990415-60	ek3	GO:0000166;GO:0004672;GO:0004713;GO:0004872;GO:0005003;GO:0005524;GO:0005579;GO:0006468;GO:0007169;GO:0016020;GO:0016021;GO:0016301;GO:0016740
dre01132	AF369382;ENSDART00000040209;ENSDART00000048840;ENSDART00000100793;NM_131097;U89379	ENSDARG00000031548	ek3	Acc:O13147];Ephrin type-B receptor 3 (EC 2.7.10.1) (Tyrosine-protein kinase receptor ZEK3) (EPH-like kinase 3) (Fragment). [Source:Uniprot/SWISSPROT	100002429	ZDB-GENE-990415-60	ek3	GO:0000166;GO:0004672;GO:0004713;GO:0004872;GO:0005003;GO:0005524;GO:0005579;GO:0006468;GO:0007169;GO:0016020;GO:0016021;GO:0016301;GO:0016740
dre01133	AF370035;BC084690;ENSDART00000045408;NM_152980	ENSDARG00000031855	mst1	Acc:NP_694512];macrophage stimulating 1 (hepatocyte growth factor-like) [Source:RefSeq_peptide	100003057;100006519;259260	ZDB-GENE-020806-3	mst1	GO:0004252;GO:0006508
dre01134	AF370883;BC099982;BC115053;BC121717;BC125811;BC131876;BC152533;BC153384;BC153532;ENSDART00000059012;ENSDART00000099030;ENSDART00000099031;ENSDART00000099032;ENSDART00000099033;ENSDART00000099038;NM_001039987;NM_001040339;NM_001077798;NM_001109853;NM_001109856;NM_198824	ENSDARG00000053448;ENSDARG00000068465	LOC794692;zgc:158494	Acc:NP_001035429];hypothetical protein LOC678590 [Source:RefSeq_peptide	678590;791807;793587;794692	ZDB-GENE-031116-3;ZDB-GENE-050809-110;ZDB-GENE-060421-3062;ZDB-GENE-061103-625;ZDB-GENE-071004-101;ZDB-GENE-071004-119	zgc:109753;zgc:136254;zgc:152720;zgc:158494;zgc:173443;zgc:174237	GO:0003674;GO:0005575;GO:0008150
dre01135	AF370884;BC085662;BC167967;ENSDART00000047624;NM_212683	ENSDARG00000034600	tmem165	Acc:NP_997848];transmembrane protein 165 [Source:RefSeq_peptide	324501	ZDB-GENE-030131-3222	tmem165	GO:0016020;GO:0016021
dre01136	AF371368;BC076067;ENSDART00000099528;NM_131826	ENSDARG00000068732	spry4	Acc:NP_571901];sprouty (Drosophila) homolog 4 [Source:RefSeq_peptide	114437	ZDB-GENE-010803-2	spry4	GO:0003674;GO:0007275;GO:0009966;GO:0016020;GO:0030097;GO:0040037
dre01137	AF372502;BC045910;BC068334;BC129338;ENSDART00000017424;NM_194376	ENSDARG00000021113	ptma	Acc:Q6NV32];Prothymosin alpha. [Source:Uniprot/SWISSPROT	335707	ZDB-GENE-030131-7647	ptmaa	GO:0003674;GO:0005575;GO:0008150
dre01138	AF373869;BC064704;ENSDART00000102917;ENSDART00000102918;ENSDART00000102919;NM_198071	ENSDARG00000070237	proml2	Acc:NP_932337];prominin-like 2 [Source:RefSeq_peptide	378834;791447	ZDB-GENE-031003-1	prom1b	GO:0016021
dre01139	AF373869;BC064704;ENSDART00000045368;ENSDART00000102768;NM_198071	ENSDARG00000034007;ENSDARG00000070237	A2BIE6_DANRE;proml2	Acc:A2BIE6];Acc:NP_932337];Prominin-like 2 (Fragment). [Source:Uniprot/SPTREMBL;prominin-like 2 [Source:RefSeq_peptide	378834;791447	ZDB-GENE-031003-1	prom1b	GO:0016021
dre01140	AF373976;BC064702;ENSDART00000050674;ENSDART00000090986;ENSDART00000097818;ENSDART00000097822;NM_131838	ENSDARG00000034424	atp1b2b	ATPase, Na+/K+ transporting, beta 2b polypeptide [Source:RefSeq_peptide;Acc:NP_571913]	114457	ZDB-GENE-010718-1	atp1b2b	GO:0005391;GO:0006813;GO:0006814;GO:0016020;GO:0048840
dre01141	AF375224;BC163323;BC163326;CU638799;ENSDART00000011399;NM_131805	ENSDARG00000007723	efnb1	Acc:NP_571880];ephrin B1 [Source:RefSeq_peptide	114377	ZDB-GENE-010618-2	efnb1	GO:0005579;GO:0016020
dre01142	AF375225;AJ004863;CU638779;ENSDART00000026011;ENSDART00000101417;NM_131023	ENSDARG00000020164	efnb2a	Acc:O73874];Ephrin-B2a precursor. [Source:Uniprot/SWISSPROT	30219	ZDB-GENE-990415-67	efnb2a	GO:0001756;GO:0005579;GO:0005786;GO:0007399;GO:0008039;GO:0009952;GO:0009968;GO:0016020;GO:0016021;GO:0030154
dre01143	AF375226;ENSDART00000023180;ENSDART00000085203;NM_131808	ENSDARG00000003783	efnb2b	Acc:NP_571883];ephrin B2b [Source:RefSeq_peptide	114402;796586	ZDB-GENE-010618-1	efnb2b	GO:0005579;GO:0016020
dre01144	AF375227;BC095605;CU638780;ENSDART00000062003;NM_131806	ENSDARG00000042277	efnb3	Acc:NP_571881];ephrin B3 [Source:RefSeq_peptide	114378;791665	ZDB-GENE-010618-3	efnb3	GO:0005579;GO:0016020
dre01145	AF375477;BC163817;ENSDART00000013299;ENSDART00000103517;ENSDART00000103518;ENSDART00000103523;NM_001001949	ENSDARG00000004954	grna	Acc:NP_001001949];granulin-a [Source:RefSeq_peptide	336490;791524	ZDB-GENE-030131-8434	grna
dre01146	AF375871;BC060891;ENSDART00000025379;ENSDART00000102576;NM_131893	ENSDARG00000012078	meis1	Acc:NP_571968];myeloid ecotropic viral integration 1 [Source:RefSeq_peptide	170446	ZDB-GENE-020122-1	meis1	GO:0003677;GO:0003700;GO:0005634;GO:0006350;GO:0006353;GO:0006355;GO:0031564;GO:0043565;GO:0045449
dre01147	AF375872;BC056515;BC065980;ENSDART00000062122;NM_131896	ENSDARG00000042361	meis2.2	Acc:NP_571971];myeloid ecotropic viral integration site 2.2 [Source:RefSeq_peptide	170454;30066	ZDB-GENE-020122-2	meis2.2	GO:0003677;GO:0003700;GO:0005634;GO:0006350;GO:0006353;GO:0006355;GO:0031564;GO:0043565;GO:0045449
dre01148	AF376049;AF382395;BC056317;BC065977;ENSDART00000028018;ENSDART00000100872;NM_131897	ENSDARG00000002937	meis4.1a	Acc:NP_571972];myeloid ecotropic viral integration site 4.1a [Source:RefSeq_peptide	170455	ZDB-GENE-020122-3;ZDB-GENE-020122-4	meis4.1a;meis4.1b	GO:0003677;GO:0003700;GO:0005634;GO:0006350;GO:0006353;GO:0006355;GO:0031564;GO:0043565;GO:0045449
dre01149	AF376130;BC056300;BC065991;ENSDART00000034377;NM_199271	ENSDARG00000021339	cpa5	Acc:NP_954965];carboxypeptidase A [Source:RefSeq_peptide	246092	ZDB-GENE-020514-1	cpa5	GO:0004180;GO:0004182;GO:0006508
dre01150	AF379602;BC163513;BC163531;ENSDART00000043713;NM_131813	ENSDARG00000030364	angpt1	Acc:NP_571888];angiopoietin 1 [Source:RefSeq_peptide	114407	ZDB-GENE-010817-1	angpt1	GO:0005102;GO:0005575;GO:0007165;GO:0007169
dre01151	AF379603;BC162238;ENSDART00000076021;ENSDART00000076023;NM_131814	ENSDARG00000053906	angpt2	Acc:NP_571889];angiopoietin 2 [Source:RefSeq_peptide	114408;794958	ZDB-GENE-010817-2	angpt2	GO:0005102;GO:0005575;GO:0007165
dre01152	AF379604;BC095607;BC163088;ENSDART00000065146;ENSDART00000104538;NM_131818	ENSDARG00000044365	angptl3	Acc:NP_571893];angiopoietin-like 3 [Source:RefSeq_peptide	114421	ZDB-GENE-010817-3	angptl3	GO:0005102;GO:0005575;GO:0007165
dre01153	AF382393;AY052752;BC054667;BC155781;ENSDART00000041951;ENSDART00000052814;ENSDART00000053210;NM_131891	ENSDARG00000018765	pknox1.1	Acc:NP_571966];pbx/knotted 1 homeobox 1.1 [Source:RefSeq_peptide	170444;798151	ZDB-GENE-020122-5	pknox1.1	GO:0003677;GO:0003700;GO:0005634;GO:0005737;GO:0006350;GO:0006353;GO:0006355;GO:0030154;GO:0030902;GO:0031564;GO:0043565;GO:0045449
dre01154	AF382394;ENSDART00000052812;ENSDART00000053097;ENSDART00000087415	ENSDARG00000036542	pknox1.2	Acc:Q804R7];SI:dZ69G10.4 (Pbx/knotted 1 homeobox 1.2) (Fragment). [Source:Uniprot/SPTREMBL	170445	ZDB-GENE-020123-1	pknox1.2	GO:0003677;GO:0003700;GO:0005634;GO:0006355;GO:0043565;GO:0045449
dre01155	AF384217;BC045839;ENSDART00000073416;NM_001033717	ENSDARG00000051744;ENSDARG00000051746	cecr1	Acc:P58781];Cat eye syndrome critical region protein 1 homolog precursor. [Source:Uniprot/SWISSPROT	100000645;373884	ZDB-GENE-030902-4	cecr1a	GO:0005786;GO:0009168;GO:0009968;GO:0016787;GO:0019239
dre01156	AF384217;BC045839;ENSDART00000073414;NM_001033717	ENSDARG00000051744;ENSDARG00000051746	cecr1	Acc:P58781];Cat eye syndrome critical region protein 1 homolog precursor. [Source:Uniprot/SWISSPROT	100000645;373884	ZDB-GENE-030902-4	cecr1a	GO:0005786;GO:0009168;GO:0009968;GO:0016787;GO:0019239
dre01157	AF384863;BC162575;ENSDART00000006636;NM_205579	ENSDARG00000010186	myo3a	Acc:NP_991142];myosin IIIA [Source:RefSeq_peptide	402814	ZDB-GENE-041026-4	myo3a	GO:0000166;GO:0003774;GO:0004672;GO:0004674;GO:0005524;GO:0006468;GO:0016301;GO:0016459;GO:0016740
dre01158	AF385081;AY561516;BC075977;ENSDART00000047391;NM_198143	ENSDARG00000030585	rpl13	60S ribosomal protein L13. [Source:Uniprot/SWISSPROT;Acc:Q90Z10]	378961	ZDB-GENE-031007-1	rpl13	GO:0003735;GO:0005622;GO:0005840;GO:0006412;GO:0030529
dre01159	AF387341;BC074025;BC094960;BC115147;BC124479;BC129251;BC164428;DQ650637;ENSDART00000065143;NM_001040394	ENSDARG00000044362	unc119.2	Acc:NP_001035484];hypothetical protein LOC678653 [Source:RefSeq_peptide	403018;572627;678653	ZDB-GENE-050201-2	unc119.2	GO:0003674;GO:0005575;GO:0008150
dre01160	AF387342;BC095577;BC162277;BC162287;ENSDART00000019907;NM_212787	ENSDARG00000009629	unc119.1	Acc:NP_997952];Unc119c [Source:RefSeq_peptide	338230;777694	ZDB-GENE-030219-130	unc119.1	GO:0003674;GO:0005575;GO:0007399
dre01161	AF387819;BC053294;BC152271;ENSDART00000060056;NM_153668	ENSDARG00000040988	tpi1b	Acc:NP_705954];triosephosphate isomerase 1b [Source:RefSeq_peptide	192310;560753	ZDB-GENE-020416-4	tpi1b	GO:0004807;GO:0008152;GO:0016853
dre01162	AF387820;BC049500;ENSDART00000037007;NM_153667	ENSDARG00000025012	tpi1a	Acc:NP_705953];triosephosphate isomerase 1a [Source:RefSeq_peptide	192309	ZDB-GENE-020416-3	tpi1a	GO:0004807;GO:0008152;GO:0016853
dre01163	AF387900;BC044507;BC165811;ENSDART00000020252;ENSDART00000101722;NM_197933	ENSDARG00000009001	pdip5	Acc:NP_922915];protein disulfide isomerase-related protein (provisional) [Source:RefSeq_peptide	322160	ZDB-GENE-030131-879	pdip5	GO:0005783;GO:0005786;GO:0009055;GO:0009968;GO:0015035;GO:0016853;GO:0045454
dre01164	AF388204;BC085444;BC165361;ENSDART00000059420;ENSDART00000078343;NM_214717	ENSDARG00000055955	zgc:101809	Acc:NP_999882];hypothetical protein LOC336073 [Source:RefSeq_peptide	100004840;336073	ZDB-GENE-041114-97	zgc:101809	GO:0003674;GO:0005575;GO:0007242
dre01165	AF388205;ENSDART00000062684;NM_212838	ENSDARG00000042722	blnk	Acc:NP_998003];B-cell linker [Source:RefSeq_peptide	405764	ZDB-GENE-040702-4	blnk	GO:0007242
dre01166	AF388363;BC162645;BC162656;ENSDART00000030068;ENSDART00000102900;NM_180973	ENSDARG00000022517	sp5	Acc:NP_851304];Sp5 transcription factor [Source:RefSeq_peptide	353154;791751	ZDB-GENE-030430-2	sp5	GO:0003676;GO:0005622;GO:0006829;GO:0008270;GO:0046872;GO:0048332
dre01167	AF389345;BC071351;ENSDART00000062811;NM_212617	ENSDARG00000042796	yy1	Acc:NP_997782];YY1 transcription factor [Source:RefSeq_peptide	322397	ZDB-GENE-030131-1117	yy1a	GO:0003676;GO:0005622;GO:0006829;GO:0008270;GO:0046872
dre01168	AF389400;AY197498;AY197499;AY197500;AY197501;BC162342;CU458752;ENSDART00000024882;ENSDART00000027831;ENSDART00000067689;ENSDART00000074774;ENSDART00000075259;ENSDART00000098269;ENSDART00000098270;NM_152962	ENSDARG00000011027	fgfr1	Acc:Q90Z00];Basic fibroblast growth factor receptor 1 precursor (EC 2.7.10.1) (FGFR-1). [Source:Uniprot/SWISSPROT	30705	ZDB-GENE-980526-255	fgfr1	GO:0000166;GO:0004672;GO:0004713;GO:0004872;GO:0005007;GO:0005021;GO:0005524;GO:0005579;GO:0005786;GO:0005887;GO:0006468;GO:0008543;GO:0009953;GO:0009968;GO:0016020;GO:0016021;GO:0016301;GO:0016740;GO:0042664
dre01169	AF389401;AJ315636;AJ315637;AY271746;CU638811;ENSDART00000081472	ENSDARG00000026738				ZDB-GENE-000616-13	appa
dre01170	AF389401;CU638811					ZDB-GENE-000616-13	appa
dre01171	AF390109;BC047164;BC075736;ENSDART00000015723;ENSDART00000063674;NM_131855	ENSDARG00000021225	prkci	Acc:Q90XF2];Protein kinase C iota type (EC 2.7.11.13) (nPKC-iota) (Atypical protein kinase C-lambda/iota) (aPKC-lambda/iota) (Heart and soul protein). [Source:Uniprot/SWISSPROT	117507	ZDB-GENE-011105-1	prkci	GO:0000166;GO:0004672;GO:0004674;GO:0004700;GO:0005524;GO:0006468;GO:0006829;GO:0007242;GO:0007502;GO:0008078;GO:0008270;GO:0016301;GO:0016332;GO:0016740;GO:0035050;GO:0046872;GO:0060042
dre01172	AF392992;BC063933;ENSDART00000062587;NM_131856	ENSDARG00000042667	klf2a	Acc:NP_571931];Kruppel-like factor 2a [Source:RefSeq_peptide	117508	ZDB-GENE-011109-1	klf2a	GO:0003676;GO:0005622;GO:0006829;GO:0008270;GO:0046872
dre01173	AF392993;BC066635;ENSDART00000014916;NM_131859	ENSDARG00000015495	klf12	Acc:NP_571934];Kruppel-like factor 12 [Source:RefSeq_peptide	117603;791444	ZDB-GENE-011116-1	klf3	GO:0003676;GO:0005622;GO:0006829;GO:0008270;GO:0046872
dre01174	AF392995;BC076549;BC165862;ENSDART00000059188;NM_131857	ENSDARG00000040432	klf2b	Acc:NP_571932];Kruppel-like factor 2b [Source:RefSeq_peptide	117509	ZDB-GENE-011109-2	klf2b	GO:0003676;GO:0003677;GO:0005622;GO:0006306;GO:0006829;GO:0008270;GO:0046872
dre01175	AF392996;BC162384;BC162393;ENSDART00000011724;NM_130936	ENSDARG00000017400	klfd	Acc:NP_571011];Kruppel-like factor d [Source:RefSeq_peptide	30104	ZDB-GENE-980526-55	klfd	GO:0003676;GO:0005622;GO:0006829;GO:0008270;GO:0046872
dre01176	AF393213;ENSDART00000078329;NM_001003838	ENSDARG00000055918	wu:fe37g01	Acc:NP_001003838];leucine-rich protein [Source:RefSeq_peptide	326875;573581	ZDB-GENE-030131-5074	cby1
dre01177	AF394058;AY029280;AY082380;BC092691;BC124155;CU458829;ENSDART00000008191;ENSDART00000060405;ENSDART00000073514;NM_173218	ENSDARG00000008937	neo1	Acc:NP_775325];neogenin 1 [Source:RefSeq_peptide	266983	ZDB-GENE-021031-1	neo1	GO:0001756;GO:0001841;GO:0005021;GO:0005524;GO:0005579;GO:0006468;GO:0007399;GO:0016020;GO:0016021
dre01178	AF395113;ENSDART00000049063;NM_194423	ENSDARG00000029370	ankrd6	Acc:NP_919404];ankyrin repeat domain 6 [Source:RefSeq_peptide	378477;792095;799393	ZDB-GENE-030916-4	ankrd6	GO:0007507;GO:0008013;GO:0009953;GO:0030178;GO:0030877;GO:0042074;GO:0046330;GO:0048264
dre01179	AF395126;AY196005;BC124493;BC124599;BC165466;ENSDART00000011572;ENSDART00000100901;NM_001076710;NM_001077346	ENSDARG00000016789	zgc:153926	Acc:NP_001070178];hypothetical protein LOC767741 [Source:RefSeq_peptide	767741;768204	ZDB-GENE-061013-229	zgc:152891	GO:0003674;GO:0005506;GO:0005575;GO:0006118;GO:0006691;GO:0008150;GO:0016165;GO:0016491
dre01180	AF395739;BC045284;BC164702;ENSDART00000025385;NM_153671	ENSDARG00000013704	lass2	Acc:NM_153671];LAG1 homolog, ceramide synthase 2 (S. cerevisiae) (lass2), mRNA [Source:RefSeq_dna	259251	ZDB-GENE-020808-2	lass2
dre01181	AF395740;BC076074;ENSDART00000042194;NM_153670	ENSDARG00000031387	trh1	Acc:NP_705956];trh1 protein [Source:RefSeq_peptide	259250;798245	ZDB-GENE-020808-1	trh1	GO:0003677;GO:0003700;GO:0005634;GO:0006355;GO:0016021;GO:0043565;GO:0045449
dre01182	AF395741;BC044132;BC142791;ENSDART00000060407;NM_194374	ENSDARG00000041217	xpo6	Acc:Q8QHJ8];Exportin-6 (Exp6). [Source:Uniprot/SWISSPROT	100006370;100008345;333980	ZDB-GENE-030131-5912	xpo6	GO:0000059;GO:0005488;GO:0005634;GO:0005643;GO:0005737;GO:0006810;GO:0006886;GO:0008565
dre01183	AF395809;AY029808;BC055492;ENSDART00000005985;NM_131027	ENSDARG00000002952	smo	Acc:NP_571102];smoothened homolog [Source:RefSeq_peptide	100002083;30225	ZDB-GENE-980526-89	smo	GO:0001839;GO:0004926;GO:0004930;GO:0005929;GO:0007166;GO:0007399;GO:0007517;GO:0008152;GO:0009880;GO:0014033;GO:0016020;GO:0030239;GO:0030900;GO:0030902;GO:0031016;GO:0031017;GO:0031076;GO:0035270;GO:0042693;GO:0048663;GO:0048702;GO:0048703
dre01184	AF397015;BC044348;BC061708;BC065358;ENSDART00000023944;ENSDART00000102899;NM_152973	ENSDARG00000007751	lmnl3	Acc:NP_694505];lamin L3 [Source:RefSeq_peptide	195817	ZDB-GENE-020424-4	lmnl3	GO:0005198
dre01185	AF397016;BC163799;BC163807;ENSDART00000024919;NM_152971	ENSDARG00000013415	lmna	Acc:NP_694503];lamin A [Source:RefSeq_peptide	195815	ZDB-GENE-020424-3	lmna	GO:0005198
dre01186	AF398433;AF414133;BC095012;BC164337;ENSDART00000011627;NM_131881	ENSDARG00000002601	irx7	Acc:NP_571956];iroquois homeobox protein 7 [Source:RefSeq_peptide	140746	ZDB-GENE-020103-1	irx7	GO:0003677;GO:0003700;GO:0005634;GO:0006350;GO:0006353;GO:0006355;GO:0021575;GO:0031564;GO:0043565;GO:0045449
dre01187	AF398514;BC092690;BC164905;ENSDART00000044208;NM_173219	ENSDARG00000034504	lmo1	Acc:NP_775326];LIM domain only 1 [Source:RefSeq_peptide	280646	ZDB-GENE-021115-6	lmo1	GO:0006829;GO:0008270;GO:0046872
dre01188	AF398515;BC076053;ENSDART00000076997;NM_212689	ENSDARG00000054749	lmo4l	Acc:NP_997854];LIM domain only 4, like [Source:RefSeq_peptide	324849	ZDB-GENE-030131-3570	lmo4l	GO:0006829;GO:0008270;GO:0046872
dre01189	AF398516;BC056519;BC064282;BC095185;ENSDART00000076417;ENSDART00000088659;NM_212792	ENSDARG00000054271	cdkn1b	Acc:NP_997957];cyclin-dependent kinase inhibitor 1b (p27, kip1) [Source:RefSeq_peptide	368329	ZDB-GENE-030521-13	cdkn1b	GO:0004861;GO:0005634;GO:0007050;GO:0016301
dre01190	AF398517;BC162115;BC162486;ENSDART00000006393;NM_170765	ENSDARG00000003965	NP_739571.1	Acc:NP_739571];T-cell leukemia, homeobox 1 [Source:RefSeq_peptide	266964	ZDB-GENE-021021-2	tlx1
dre01191	AF398518;AY045753;BC128814;ENSDART00000012116;NM_153651	ENSDARG00000011273	tlx3a	Acc:NP_705937];T-cell leukemia, homeobox 3a [Source:RefSeq_peptide	170781	ZDB-GENE-020208-1	tlx2	GO:0003677;GO:0003700;GO:0005634;GO:0006350;GO:0006353;GO:0006355;GO:0031564;GO:0043565;GO:0045449
dre01192	AF398519;BC162310;BC162334;ENSDART00000016575;NM_170766	ENSDARG00000017615	tlx3b	Acc:NP_739572];T-cell leukemia, homeobox 3b [Source:RefSeq_peptide	266965;791787	ZDB-GENE-021021-1	tlx3b	GO:0003677;GO:0003700;GO:0005634;GO:0006350;GO:0006353;GO:0006355;GO:0031564;GO:0043565;GO:0045449
dre01193	AF398525;AF398526;AY071922;BC134894;ENSDART00000017173;NM_152977;NM_178163	ENSDARG00000009922	dmbx1a	Acc:Q8JI10];Diencephalon/mesencephalon homeobox protein 1-A (Paired homeobox protein 1). [Source:Uniprot/SWISSPROT	142987	ZDB-GENE-020117-1	dmbx1a	GO:0001654;GO:0003677;GO:0003700;GO:0005634;GO:0006350;GO:0006353;GO:0006355;GO:0007275;GO:0007420;GO:0016564;GO:0031564;GO:0043565;GO:0045449
dre01194	AF399656;AF399918;AF420255;AF420256;AY029577;AY237651;BC044133;BC044134;BC066493;BC152195;BC164779;ENSDART00000051649;NM_131874	ENSDARG00000035622	xbp1	Acc:NM_131874];X-box binding protein 1 (xbp1), mRNA [Source:RefSeq_dna	140614	ZDB-GENE-011210-2	xbp1
dre01195	AF399909;BC067170;ENSDART00000050835;NM_131849	ENSDARG00000034618;ENSDARG00000068154	adh5	Acc:NP_571924];alcohol dehydrogenase 5 [Source:RefSeq_peptide	116517	ZDB-GENE-011003-1	adh5	GO:0006829;GO:0008270;GO:0016491;GO:0046872
dre01196	AF399909;BC067170;ENSDART00000098367;ENSDART00000098369;NM_131849	ENSDARG00000034618;ENSDARG00000068154	adh5	Acc:NP_571924];alcohol dehydrogenase 5 [Source:RefSeq_peptide	116517	ZDB-GENE-011003-1	adh5	GO:0006829;GO:0008270;GO:0016491;GO:0046872
dre01197	AF400269;AF400275;BC163723;ENSDART00000010189;NM_152968	ENSDARG00000027423	igf1ra	Acc:NP_694500];insulin-like growth factor 1a receptor [Source:RefSeq_peptide	245701	ZDB-GENE-020503-1	igf1ra	GO:0004672;GO:0004713;GO:0004714;GO:0004872;GO:0005006;GO:0005520;GO:0005524;GO:0005624;GO:0006468;GO:0007169;GO:0007507;GO:0009790;GO:0009952;GO:0016020;GO:0016021;GO:0021522;GO:0043010;GO:0048009;GO:0048752
dre01198	AF400271;ENSDART00000008302;ENSDART00000008977	ENSDARG00000011948	insra	Acc:Q8QGM9];Insulin receptor IRa (Fragment). [Source:Uniprot/SPTREMBL	245699	ZDB-GENE-020503-3	insra	GO:0004672;GO:0004713;GO:0004872;GO:0005524;GO:0006468
dre01199	AF400272;ENSDART00000105823;NM_001123229	ENSDARG00000071524	insrb	Acc:XR_029128];hypothetical protein LOC794443 (LOC794443), mRNA [Source:RefSeq_dna	245700	ZDB-GENE-020503-4	insrb	GO:0004672;GO:0004713;GO:0004714;GO:0004872;GO:0005006;GO:0005524;GO:0006468;GO:0007169;GO:0016020
dre01200	AF400273;ENSDART00000058353	ENSDARG00000039893	ros1	Acc:Q8QGM7];C-ros-like receptor (Fragment). [Source:Uniprot/SPTREMBL		ZDB-GENE-020506-1	ros1	GO:0004672;GO:0004713;GO:0004872;GO:0005524;GO:0006468
dre01201	AF400274;AJ490510;BC134027;ENSDART00000057819;ENSDART00000103778;NM_212570	ENSDARG00000039577	ptk2b	Acc:NP_997735];protein tyrosine kinase 2 beta [Source:RefSeq_peptide	245950;798393	ZDB-GENE-020507-1	ptk2bb	GO:0004672;GO:0004713;GO:0005524;GO:0005856;GO:0006468;GO:0016301;GO:0016740
dre01202	AF401484;AF401485;BC057498;ENSDART00000012113;NM_170761	ENSDARG00000034358	jmjd6	Acc:Q6PFM0];JmjC domain-containing protein 6 (Jumonji domain-containing protein 6) (Protein PTDSR) (Phosphatidylserine receptor) (zfpsr). [Source:Uniprot/SWISSPROT	266962	ZDB-GENE-040426-17	jmjd6	GO:0006909;GO:0030154
dre01203	AF402599;BC092921;BC114260;BC162644;ENSDART00000080549;NM_139180	ENSDARG00000057789	zgc:136734	Acc:NP_631919];lysozyme [Source:RefSeq_peptide	246089;677744	ZDB-GENE-020515-2	lyz	GO:0003796;GO:0005576;GO:0016998;GO:0045045
dre01204	AF402677;BC078333;NM_131875					ZDB-GENE-011207-1	sox10
dre01205	AF406784;AY034146;AY729644;AY729646;AY729648;AY729649;BC045306;BC049311;BC054658;BC076228;BC094995;BC096940;BC098602;BC115069;BC116526;BC129034;BC133111;BC133137;BC139513;BC142769;BC150472;BC153381;BC153500;BC154732;BC154738;BC159103;ENSDART00000011961;ENSDART00000050238;ENSDART00000061165;ENSDART00000078212;ENSDART00000078216;ENSDART00000078225;ENSDART00000078238;ENSDART00000078276;ENSDART000000…	ENSDARG00000016015;ENSDARG00000016825;ENSDARG00000033770;ENSDARG00000055809;ENSDARG00000055818;ENSDARG00000055842	ddx54;vtg1;vtg2;vtg6;vtg7;zgc:136383	ATP-dependent RNA helicase [Source:RefSeq_peptide;Acc:NP_001038362];Acc:NP_001038378];Acc:NP_001038759];Acc:NP_775375];Acc:Q1LWN4];Acc:Q1MTC5];Novel protein similar to vitellogenin 1 (Vg1) (Fragment). [Source:Uniprot/SPTREMBL;hypothetical protein LOC559475 [Source:RefSeq_peptide;hypothetical protein LOC559931 [Source:RefSeq_peptide;hypothetical protein LOC692327 [Source:RefSeq_peptide	286777;559229;559475;559511;559856;559931;64257;692327;792376	ZDB-GENE-001201-1;ZDB-GENE-001201-2;ZDB-GENE-001201-3;ZDB-GENE-001201-5;ZDB-GENE-001201-6;ZDB-GENE-021220-2;ZDB-GENE-050706-47;ZDB-GENE-060519-11	ddx54;vtg1;vtg2;vtg4;vtg6;vtg7;zgc:111908;zgc:136383	GO:0000166;GO:0003676;GO:0003723;GO:0004386;GO:0005319;GO:0005524;GO:0005575;GO:0005634;GO:0006869;GO:0008026;GO:0008150;GO:0016787;GO:0016818;GO:0032355;GO:0042221;GO:0043627
dre01206	AF407580;BC099988;ENSDART00000067095;NM_139077	ENSDARG00000045626	nek8	Acc:Q90XC2];Serine/threonine-protein kinase Nek8 (EC 2.7.11.1) (NimA-related protein kinase 8). [Source:Uniprot/SWISSPROT	171094	ZDB-GENE-020509-1	nek8	GO:0000166;GO:0000287;GO:0004672;GO:0004674;GO:0004713;GO:0005524;GO:0006468;GO:0007067;GO:0016301;GO:0016740;GO:0046872
dre01207	AF409097;BC094982;BC115159;ENSDART00000003621;NM_197937	ENSDARG00000017163	sinup	Acc:NP_922919];siaz-interacting nuclear protein [Source:RefSeq_peptide	393399	ZDB-GENE-050913-2	sinup	GO:0001840;GO:0003674;GO:0005634
dre01208	AF409108;AJ309314;AY150226;BC092683;BC153476;BC165497;ENSDART00000103659;NM_182882	ENSDARG00000070546	msgn1	Acc:NP_878302];mesogenin 1 [Source:RefSeq_peptide	360135;565864;791557	ZDB-GENE-030722-1	msgn1	GO:0003700;GO:0005634;GO:0007498;GO:0030528;GO:0045449
dre01209	AF411143;BC053119;DQ164185;ENSDART00000075331;NM_199658	ENSDARG00000053301	insm1b	Acc:NP_955952];insulinoma-associated 1 [Source:RefSeq_peptide	323882	ZDB-GENE-030131-2602	insm1b	GO:0003676;GO:0005622;GO:0006829;GO:0008270;GO:0046872
dre01210	AF411390;ENSDART00000087563	ENSDARG00000061409	LOC557581		557581	ZDB-GENE-010822-3	bivm
dre01211	AF411599;BC134028;ENSDART00000066033;NM_212975	ENSDARG00000044924	gdf11	Acc:NP_998140];growth differentiation factor 11 [Source:RefSeq_peptide	406247;792885	ZDB-GENE-040427-2	gdf11	GO:0008083;GO:0040007
dre01212	AF411696;BC054674;BC165014;ENSDART00000065169;NM_200427	ENSDARG00000044381	siah2l	Acc:Q7SYL3];E3 ubiquitin-protein ligase Siah2 (EC 6.3.2.-) (Seven in absentia homolog 2-like) (Siah-2). [Source:Uniprot/SWISSPROT	378728	ZDB-GENE-030922-1	siah2l	GO:0005515;GO:0005634;GO:0006511;GO:0006829;GO:0007093;GO:0007275;GO:0008270;GO:0016874;GO:0046872
dre01213	AF412283;AF412284;AF412285;AF487944;BC076530;BC152687;BC165809;ENSDART00000065135;ENSDART00000065137;NM_152248;NM_152986;NM_152987	ENSDARG00000044356	tp73l	Acc:NP_694518];tumor protein p73-like isoform alpha 1 [Source:RefSeq_peptide	100007532;260407;798612;799149	ZDB-GENE-030819-1	tp63	GO:0003677;GO:0003700;GO:0005634;GO:0006350;GO:0006353;GO:0006355;GO:0006829;GO:0006915;GO:0007417;GO:0008270;GO:0030528;GO:0031564;GO:0045786;GO:0045892;GO:0046872
dre01214	AF412832;BC064280;ENSDART00000075070;NM_131867	ENSDARG00000053097	hsf2	Acc:NP_571942];heat shock factor 2 [Source:RefSeq_peptide	140427	ZDB-GENE-011128-1	hsf2	GO:0003677;GO:0003700;GO:0005634;GO:0006350;GO:0006353;GO:0006355;GO:0031564;GO:0043565
dre01215	AF412833;BC044370;BC165693;ENSDART00000002465;NM_213524	ENSDARG00000018022	msh2	Acc:NP_998689];mutS homolog 2 [Source:RefSeq_peptide	100004187;100005491;406845	ZDB-GENE-040426-2932	msh2	GO:0003677;GO:0003684;GO:0005524;GO:0005634;GO:0006259;GO:0006281;GO:0006298;GO:0032137
dre01216	AF412834;BC044350;ENSDART00000018840;NM_182860	ENSDARG00000011666	msh6	Acc:NP_878280];mutS homolog 6 [Source:RefSeq_peptide	260437	ZDB-GENE-020905-3	msh6	GO:0003677;GO:0003684;GO:0003690;GO:0005524;GO:0005575;GO:0006259;GO:0006281;GO:0006298;GO:0030983;GO:0032137
dre01217	AF414110;BC049019;ENSDART00000099660;NM_153644	ENSDARG00000068016;ENSDARG00000068820	h2afv	Acc:Q71PD7];Histone H2AV (H2A.F/Z). [Source:Uniprot/SWISSPROT	252913;573415	ZDB-GENE-020717-1	h2afv	GO:0000786;GO:0003677;GO:0005634;GO:0006334
dre01218	AF414134;AY017308;BC077101;ENSDART00000097271;ENSDART00000097272;NM_131823	ENSDARG00000056594;ENSDARG00000067576	irx1b	Acc:NP_571898];Acc:P78414];Iroquois-class homeodomain protein IRX-1 (Iroquois homeobox protein 1) (Homeodomain protein IRXA1). [Source:Uniprot/SWISSPROT;iroquois homeobox protein 1, b [Source:RefSeq_peptide	114430	ZDB-GENE-010716-1	irx1b	GO:0003677;GO:0003700;GO:0005634;GO:0006350;GO:0006353;GO:0006355;GO:0031564;GO:0043565;GO:0045449
dre01219	AF414134;AY017308;BC077101;ENSDART00000079114;ENSDART00000103873;NM_131823	ENSDARG00000056594	irx1b	Acc:NP_571898];iroquois homeobox protein 1, b [Source:RefSeq_peptide	114430	ZDB-GENE-010716-1	irx1b	GO:0003677;GO:0003700;GO:0005634;GO:0006350;GO:0006353;GO:0006355;GO:0031564;GO:0043565;GO:0045449
dre01220	AF418017;BC096853;BC165655;ENSDART00000028820;ENSDART00000036354;NM_212694	ENSDARG00000025576	mkln1	Acc:NP_997859];muskelin 1, intracellular mediator containing kelch motifs [Source:RefSeq_peptide	325217	ZDB-GENE-030131-3942	mkln1
dre01221	AF418564;AF420475;AJ315468;ENSDART00000037557;NM_131876	ENSDARG00000025372	admp	Acc:NP_571951];anti-dorsalizing morphogenic protein [Source:RefSeq_peptide	100008350;140619	ZDB-GENE-011214-1	admp	GO:0008083;GO:0040007
dre01222	AF418565;AF430842;BC133731;ENSDART00000024627;ENSDART00000103951;ENSDART00000103954;NM_131081;X67648	ENSDARG00000018693	cdh2	Acc:Q90275];Neural-cadherin precursor (N-cadherin) (Cadherin-2) (ZNCAD). [Source:Uniprot/SWISSPROT	30291;572573	ZDB-GENE-990415-171	cdh2	GO:0001502;GO:0001764;GO:0004867;GO:0005262;GO:0005509;GO:0005579;GO:0005786;GO:0006816;GO:0007156;GO:0007399;GO:0007413;GO:0007416;GO:0007420;GO:0007422;GO:0009790;GO:0009968;GO:0010002;GO:0016020;GO:0016021;GO:0016342;GO:0019855;GO:0021915;GO:0030154;GO:0030901;GO:0030902;GO:0035118;GO:0035142;GO:0042246;GO:0042478;GO:0042734;GO:0048048;GO:0048752;GO:0060030;GO:0060041;GO:0060088
dre01223	AF421378;BC063248;BC097046;ENSDART00000028007;NM_145118	ENSDARG00000006524	supt6h	Acc:Q8UVK2];Transcription elongation factor SPT6 (Protein pandora). [Source:Uniprot/SWISSPROT	337866	ZDB-GENE-030131-7949	supt6h	GO:0003723;GO:0006139;GO:0006350;GO:0006353;GO:0006355;GO:0007242;GO:0016788;GO:0031564;GO:0035050
dre01224	AF423762
dre01225	AF423762
dre01226	AF424543
dre01227	AF424545					ZDB-GENE-030616-200	trac
dre01228	AF424546
dre01229	AF424547
dre01230	AF424547
dre01231	AF424548
dre01232	AF425255;BC071491;ENSDART00000044154;NM_181499	ENSDARG00000032242	tnnt1	Acc:NP_852476];troponin T1, skeletal, slow [Source:RefSeq_peptide	353248	ZDB-GENE-030520-1	tnnt1
dre01233	AF425739;BC085451;BC164552;ENSDART00000101930;ENSDART00000101931;NM_182937	ENSDARG00000037790	pvalb8	Acc:NP_891982];parvalbumin 8 [Source:RefSeq_peptide	360208	ZDB-GENE-030805-3	pvalb8	GO:0005262;GO:0005509;GO:0006816;GO:0019855
dre01234	AF425739;BC085451;BC164552;ENSDART00000055064;ENSDART00000101925;ENSDART00000101927;NM_182937	ENSDARG00000037790	pvalb8	Acc:NP_891982];parvalbumin 8 [Source:RefSeq_peptide	360208	ZDB-GENE-030805-3	pvalb8	GO:0005262;GO:0005509;GO:0006816;GO:0019855
dre01235	AF425740;AY070267;BC092920;ENSDART00000105974;NM_182938	ENSDARG00000001676;ENSDARG00000071601	gpm6bb;pvalb9	Acc:NP_001013352];Acc:NP_891983];glycoprotein M6Bb [Source:RefSeq_peptide;parvalbumin 9 [Source:RefSeq_peptide	100000919;100001548;100002389;360209;503756	ZDB-GENE-030710-10;ZDB-GENE-030805-4	gpm6bb;pvalb9	GO:0005262;GO:0005509;GO:0006816;GO:0019855
dre01236	AF425741;BC065452;BC154638;ENSDART00000033610;ENSDART00000099007;ENSDART00000099010;ENSDART00000099013;ENSDART00000099014;ENSDART00000099015;NM_001110416;NM_181653	ENSDARG00000068457	tnnt3b	Acc:NP_857636];troponin T3b, skeletal, fast [Source:RefSeq_peptide	100001965;100003572;353249	ZDB-GENE-030520-2	tnnt3b
dre01237	AF425742;AY333451;AY921649;BC095380;BC134998;BC161653;BC163721;EF030714;ENSDART00000015658;ENSDART00000045928;ENSDART00000056853;NM_001020507	ENSDARG00000045242;ENSDARG00000071430	smyhc1l	Acc:NP_001018343];Acc:XR_029314];similar to slow myosin heavy chain 1 (LOC100001366), mRNA [Source:RefSeq_dna;slow myosin heavy chain 1 [Source:RefSeq_peptide	100007083;100008040;100008393;100008484;100008487;321552;407636	ZDB-GENE-030131-271;ZDB-GENE-060420-2	smyhc1;smyhc1l	GO:0003774;GO:0005524;GO:0006950;GO:0016459
dre01238	AF425742;ENSDART00000056849;EU218876;EU218877	ENSDARG00000045242;ENSDARG00000071433	XR_029694.1;smyhc1l	Acc:XR_029314];Acc:XR_029694];similar to slow myosin heavy chain 1 (LOC100001366), mRNA [Source:RefSeq_dna;similar to ventricular myosin heavy chain (LOC100001337), mRNA [Source:RefSeq_dna	100007083;100008393;100008487	ZDB-GENE-060420-2;ZDB-GENE-080930-1	smyhc1l;smyhc3
dre01239	AF425744;AY929849;BC071462;BC162242;BC162247;ENSDART00000036275;NM_001009901;NM_205742	ENSDARG00000029069	tnni2	Acc:NP_001009901];troponin I type 2 (skeletal, fast) [Source:RefSeq_peptide	403062;494164	ZDB-GENE-040625-119	tnni2a.4	GO:0003674;GO:0005575
dre01240	AF425745;BC091441;BC107607;BC153601;ENSDART00000104360;NM_001105595	ENSDARG00000070844	gamt	Acc:Q71N41];Guanidinoacetate N-methyltransferase (EC 2.1.1.2). [Source:Uniprot/SWISSPROT	403058;796865;797523	ZDB-GENE-051030-97	gamt	GO:0005575;GO:0008150;GO:0008168;GO:0016740;GO:0030731
dre01241	AF427108;BC162471;ENSDART00000023038;NM_152955	ENSDARG00000010132	dacha	Acc:NP_694487];dachshund a [Source:RefSeq_peptide	100003359;192121	ZDB-GENE-020402-3	dacha	GO:0005634;GO:0048839
dre01242	AF427109;BC116577;BC163528;ENSDART00000046283;ENSDART00000103531;ENSDART00000103535;NM_001045259;NM_001082880;NM_152956	ENSDARG00000034785	dachb	Acc:NP_694488];dachshund b [Source:RefSeq_peptide	192122;692286;791442	ZDB-GENE-020402-4	dachb	GO:0003674;GO:0005634;GO:0048839
dre01243	AF427110;BC116576;BC162622;ENSDART00000018827;NM_001045236;NM_152957	ENSDARG00000003142	dachc	Acc:NM_152957];dachshund c (dachc), mRNA [Source:RefSeq_dna	192123;692255	ZDB-GENE-020402-5	dachc
dre01244	AF427110;BC116576;BC162622;NM_001045236;NM_152957	ENSDARG00000003142	dachc	Acc:NM_152957];dachshund c (dachc), mRNA [Source:RefSeq_dna	192123;692255	ZDB-GENE-020402-5	dachc
dre01245	AF428098;BC044347;BC063935;ENSDART00000042895;NM_194422	ENSDARG00000005112	cdh17	Acc:NP_919403];cadherin 17, LI cadherin (liver-intestine) [Source:RefSeq_peptide	378452	ZDB-GENE-030910-3	cdh17	GO:0005262;GO:0005509;GO:0006816;GO:0007156;GO:0016020;GO:0019855
dre01246	AF428249;BC065983;ENSDART00000098724;NM_153674	ENSDARG00000068301	vangl2	Acc:NM_153674];vang-like 2 (van gogh, Drosophila) (vangl2), mRNA [Source:RefSeq_dna	245949	ZDB-GENE-020507-3	vangl2
dre01247	AF428249;BC065983;ENSDART00000033316;NM_153674	ENSDARG00000027397;ENSDARG00000068301	LOC792309;vangl2	Acc:NM_153674];vang-like 2 (van gogh, Drosophila) (vangl2), mRNA [Source:RefSeq_dna	245949;792309	ZDB-GENE-020507-3	vangl2
dre01248	AF429955;ENSDART00000064047	ENSDARG00000043616	Q5K676_DANRE	Acc:Q5K676];Xin-like protein (Fragment). [Source:Uniprot/SPTREMBL	553286
dre01249	AF434188;BC083392;BC164877;ENSDART00000023537;NM_181498	ENSDARG00000011400	tnnc1	Acc:NP_852475];troponin C, slow [Source:RefSeq_peptide	353247	ZDB-GENE-030523-1	tnnc1	GO:0005262;GO:0005509;GO:0006816;GO:0006950;GO:0019855
dre01250	AF434191;BC055583;NM_200516	ENSDARG00000042245	zgc:66286	Acc:NP_956810];hypothetical protein LOC393488 [Source:RefSeq_peptide	393488	ZDB-GENE-040426-1593	zgc:66286	GO:0005262;GO:0005509;GO:0005575;GO:0006816;GO:0019855
dre01251	AF434191;BC055583;BC062288;ENSDART00000061955;NM_200516	ENSDARG00000042245	zgc:66286	Acc:NP_956810];hypothetical protein LOC393488 [Source:RefSeq_peptide	393488	ZDB-GENE-040426-1593	zgc:66286	GO:0005262;GO:0005509;GO:0005575;GO:0006816;GO:0019855
dre01252	AF434664;AJ299409;BC058296;BC066438;ENSDART00000026576;ENSDART00000036503;ENSDART00000083904;NM_173283	ENSDARG00000014947	igfbp1	Acc:NP_775390];insulin-like growth factor binding protein 1 [Source:RefSeq_peptide	317638	ZDB-GENE-021231-1	igfbp1	GO:0001558;GO:0001666;GO:0005520;GO:0005576;GO:0008285
dre01253	AF435024;AF435025;BC100043;ENSDART00000043462;NM_153643	ENSDARG00000018179	acvrl1	Acc:NP_705929];activin A receptor type II-like 1 [Source:RefSeq_peptide	266753	ZDB-GENE-021003-1	acvrl1	GO:0001568;GO:0004672;GO:0004674;GO:0004675;GO:0004872;GO:0005524;GO:0006468;GO:0016020;GO:0016301;GO:0048264;GO:0048514
dre01254	AF435965;BC076254;ENSDART00000059791;NM_183070	ENSDARG00000040799	sst1	Acc:NP_898893];somatostatin 1 [Source:RefSeq_peptide	326018	ZDB-GENE-030131-4743	sst1	GO:0005179;GO:0005576
dre01255	AF439562;AY157561;AY157562;AY157563;AY157564;AY157565;AY157566;AY157567;AY157568;AY157569;AY157570;AY157571;AY566608;AY588966;BC116610;ENSDART00000044361;ENSDART00000075476;ENSDART00000097634;ENSDART00000097635;ENSDART00000097636;ENSDART00000097637;NM_205628;NM_205761	ENSDARG00000007349	dmrt1	Acc:NP_991191];doublesex and mab-3 related transcription factor 1 isoform 1 [Source:RefSeq_peptide	402923	ZDB-GENE-050511-1	dmrt1	GO:0003677;GO:0003700;GO:0005634;GO:0006355;GO:0007548
dre01256	AF439767;BC055246;BC078344;BC133126;ENSDART00000003960;ENSDART00000017075;ENSDART00000105908;NM_194396	ENSDARG00000016143	birc4	Acc:NP_919377];baculoviral IAP repeat-containing 4 [Source:RefSeq_peptide	373108;494172	ZDB-GENE-030825-7	xiap	GO:0005515;GO:0005622;GO:0006829;GO:0006916;GO:0008270;GO:0046872
dre01257	AF441284;BC092680;BC165058;ENSDART00000010634;NM_194394	ENSDARG00000008363	mcl1b	Acc:NP_919375];myeloid cell leukemia sequence 1b [Source:RefSeq_peptide	373102	ZDB-GENE-030825-1	mcl1b	GO:0042981;GO:0043009;GO:0043066;GO:0043154
dre01258	AF441285;BC092679;BC107624;ENSDART00000030838;NM_194398	ENSDARG00000026766	bcl2l10	Acc:NP_919379];myeloid cell leukemia sequence 1-like [Source:RefSeq_peptide	373113	ZDB-GENE-030825-2	bcl2l10	GO:0001756;GO:0007369;GO:0042981;GO:0043066;GO:0044429
dre01259	AF442500;AY247786;BC115241;BC124076;BC165235;ENSDART00000065555;NM_194395	ENSDARG00000044619	birc2	Acc:NP_919376];baculoviral IAP repeat-containing 2 [Source:RefSeq_peptide	373107	ZDB-GENE-030825-6	birc2	GO:0005515;GO:0005622;GO:0006916;GO:0008270;GO:0042981
dre01260	AF442964;BC057250;BC065598;ENSDART00000060006;NM_178100	ENSDARG00000040946	olig2	Acc:NP_835201];oligodendrocyte lineage transcription factor 2 [Source:RefSeq_peptide	325288	ZDB-GENE-030131-4013	olig2	GO:0005634;GO:0007400;GO:0007403;GO:0021522;GO:0030528;GO:0045449;GO:0050769
dre01261	AF448057;BC049060;ENSDART00000033724;NM_152961	ENSDARG00000023290	fabp3	Acc:NP_694493];fatty acid binding protein 3, muscle and heart [Source:RefSeq_peptide	171478	ZDB-GENE-020318-2	fabp3	GO:0005488;GO:0006810;GO:0008289
dre01262	AF448261;BC116570;ENSDART00000078378;NM_194399	ENSDARG00000055966	cflar	Acc:NP_919380];CASP8 and FADD-like apoptosis regulator [Source:RefSeq_peptide	373114	ZDB-GENE-030826-3	cflar	GO:0005515;GO:0006508;GO:0030693;GO:0042981
dre01263	AF448503;BC154826;BC163460;BC163482;ENSDART00000053623;ENSDART00000103448;NM_153665	ENSDARG00000036930	tbx18	Acc:NP_705951];T-box 18 [Source:RefSeq_peptide	246223;572713;799145	ZDB-GENE-020529-2	tbx18	GO:0003700;GO:0005634;GO:0006355
dre01264	AF448504;BC054920;BC128812;ENSDART00000004333;ENSDART00000075840;NM_153664	ENSDARG00000002582	tbx15	Acc:NP_705950];T-box 15 [Source:RefSeq_peptide	246222	ZDB-GENE-020529-1	tbx15	GO:0003700;GO:0005634;GO:0006355
dre01265	AF454673;AF502918;DQ069792;ENSDART00000017326;ENSDART00000061525;NM_001098617	ENSDARG00000029766	nr1i2	Acc:NP_001092087];nuclear receptor subfamily 1, group I, member 2 [Source:RefSeq_peptide	565875	ZDB-GENE-030903-3	nr1i2	GO:0003677;GO:0003700;GO:0003707;GO:0004872;GO:0004879;GO:0005496;GO:0005634;GO:0006350;GO:0006353;GO:0006355;GO:0006829;GO:0008270;GO:0009410;GO:0010033;GO:0031564;GO:0042493;GO:0043565;GO:0046872;GO:0048545
dre01266	AF457189;BC086724;ENSDART00000048964;NM_173281	ENSDARG00000032380	omp	Acc:NP_775388];olfactory marker protein [Source:RefSeq_peptide	317636;792140	ZDB-GENE-030103-1	omp	GO:0003674;GO:0005575;GO:0008150
dre01267	AF457191;AF457192;AY166856;BC060900;BC066582;BC090506;ENSDART00000082346;ENSDART00000082349;ENSDART00000082351;ENSDART00000106190;NM_176859	ENSDARG00000059279	tfap2a	Acc:NP_789829];transcription factor AP-2 alpha [Source:RefSeq_peptide	140618	ZDB-GENE-011212-6	tfap2a	GO:0001501;GO:0003700;GO:0005634;GO:0005667;GO:0006355;GO:0007422;GO:0016563;GO:0030182;GO:0030318;GO:0030902;GO:0046983;GO:0050935;GO:0051216
dre01268	AF458116;ENSDART00000078034;NM_152981	ENSDARG00000055641	mtf1	Acc:NP_694513];metal-regulatory transcription factor 1 [Source:RefSeq_peptide	195821	ZDB-GENE-020424-1	mtf1	GO:0003676;GO:0005622;GO:0005634;GO:0005737;GO:0006829;GO:0008270;GO:0010043;GO:0046686;GO:0046872
dre01269	AF458116;ENSDART00000067585;NM_152981	ENSDARG00000045977;ENSDARG00000055641	LOC100007566;mtf1	Acc:NP_694513];metal-regulatory transcription factor 1 [Source:RefSeq_peptide	100007566;195821	ZDB-GENE-020424-1	mtf1	GO:0003676;GO:0005622;GO:0005634;GO:0005737;GO:0006829;GO:0008270;GO:0010043;GO:0046686;GO:0046872
dre01270	AF462040;BC162925;BC162926;ENSDART00000104234;NM_194420	ENSDARG00000070781	cx35	Acc:NP_919401];connexin 35 [Source:RefSeq_peptide	100001798;378444;559219	ZDB-GENE-030911-1	cx35	GO:0005244;GO:0005921;GO:0005922;GO:0007154;GO:0007267;GO:0016021
dre01271	AF462310;BC085524;BC165677;ENSDART00000040208;ENSDART00000057305;NM_173225	ENSDARG00000029495	thbs3a	Acc:Q8JHW2];Thrombospondin-3a precursor (Thbs3a). [Source:Uniprot/SWISSPROT	252849	ZDB-GENE-020708-3	thbs3a	GO:0005198;GO:0005262;GO:0005509;GO:0005576;GO:0005786;GO:0006816;GO:0007155;GO:0008201;GO:0009968;GO:0019855
dre01272	AF465261;BC162518;ENSDART00000015688;NM_152970	ENSDARG00000002213	invs	Acc:Q8UVC1];Inversin. [Source:Uniprot/SWISSPROT	245946	ZDB-GENE-020507-2	invs	GO:0001822;GO:0005515;GO:0005516;GO:0005856;GO:0010171
dre01273	AF465629;AY524776;AY524777;BC162460;BC162465;ENSDART00000018729;ENSDART00000056402;NM_205735	ENSDARG00000010583	pard3	Acc:NP_991298];par-3 partitioning defective 3 homolog [Source:RefSeq_peptide	403050	ZDB-GENE-030925-47	pard3	GO:0005515;GO:0016324;GO:0043010;GO:0045197;GO:0048048
dre01274	AF465750;ENSDART00000042123;ENSDART00000103477;NM_212819	ENSDARG00000034930	cx52.6	Acc:NP_997984];connexin 52.6 [Source:RefSeq_peptide	404207	ZDB-GENE-040310-6	cx52.6	GO:0005243;GO:0005921;GO:0005922;GO:0007154;GO:0016021
dre01275	AF465751;BC163765;BC163774;ENSDART00000031829;NM_207642					ZDB-GENE-031217-3	cx48.5
dre01276	AF465772;BC048024;BC165625;ENSDART00000025324;NM_153663	ENSDARG00000011925	spinl	Acc:NP_705949];spinster-like [Source:RefSeq_peptide	170963;799873	ZDB-GENE-020228-1	spns1	GO:0005215;GO:0005579;GO:0006810;GO:0016020;GO:0016021
dre01277	AF466147;BC114253;ENSDART00000101489;NM_205734	ENSDARG00000069640	vegfc	Acc:NP_991297];vascular endothelial growth factor c [Source:RefSeq_peptide	403049	ZDB-GENE-040303-4	vegfc	GO:0001525;GO:0001946;GO:0005172;GO:0007492;GO:0008083;GO:0008283;GO:0016020
dre01278	AF466189;ENSDART00000062357;NM_173227	ENSDARG00000042526	og9x	Acc:NP_775334];OG9 homeobox [Source:RefSeq_peptide	282666	ZDB-GENE-021206-4	og9x	GO:0003677;GO:0003700;GO:0005634;GO:0006350;GO:0006353;GO:0006355;GO:0031564;GO:0043565;GO:0045449
dre01279	AF467461;AY398381;BC096775;BC153539;BC164514;ENSDART00000050029;NM_201482	ENSDARG00000034497	fbxl14a	Acc:NP_958890];F-box and leucine-rich repeat protein 14a [Source:RefSeq_peptide	333988	ZDB-GENE-030131-5920	fbxl14a	GO:0004842;GO:0005515;GO:0016567;GO:0019005
dre01280	AF467462;BC163001;BC163002;ENSDART00000067322;NM_001015043	ENSDARG00000045801	fbxl14	Acc:NP_001015043];F-box and leucine-rich repeat protein 14b [Source:RefSeq_peptide	324835	ZDB-GENE-030131-3556	fbxl14	GO:0004842;GO:0005515;GO:0016567;GO:0019005
dre01281	AF467912;BC076256;BC152075;ENSDART00000040761;ENSDART00000059850;NM_205574	ENSDARG00000034705	pvalb7	Acc:Q804W2];Parvalbumin-7 (Parvalbumin alpha) (Parvalbumin-4a). [Source:Uniprot/SWISSPROT	402807;795555	ZDB-GENE-040718-285	pvalb7	GO:0005262;GO:0005509;GO:0005575;GO:0006816;GO:0019855
dre01282	AF467913;BC081523;BC164914;ENSDART00000055606;NM_205573	ENSDARG00000009311	pvalb6	Acc:NP_991136];parvalbumin 6 [Source:RefSeq_peptide	402806	ZDB-GENE-040912-95	pvalb6	GO:0005262;GO:0005509;GO:0005575;GO:0006816;GO:0019855
dre01283	AF467914;BC071552;ENSDART00000055062;ENSDART00000055066;NM_205572	ENSDARG00000037789	pvalb1	Acc:NP_991135];parvalbumin isoform 1d [Source:RefSeq_peptide	402805	ZDB-GENE-040625-57	pvalb1	GO:0005262;GO:0005509;GO:0005575;GO:0006816;GO:0019855
dre01284	AF467915;BC092666;BC165125;ENSDART00000055068;NM_207167	ENSDARG00000032836	pvalb5	Acc:NP_997050];parvalbumin isoform 2a [Source:RefSeq_peptide	335623	ZDB-GENE-050417-336	pvalb5	GO:0005262;GO:0005509;GO:0005575;GO:0006816;GO:0019855
dre01285	AF467916;BC064896;BC072551;BC164913;ENSDART00000028219;ENSDART00000101936;NM_212783	ENSDARG00000024433	pvalb4	Acc:NP_997948];parvalbumin isoform 1c [Source:RefSeq_peptide	337731	ZDB-GENE-040625-48	pvalb4	GO:0005262;GO:0005509;GO:0005575;GO:0006816;GO:0019855
dre01286	AF467917;BC046001;BC062855;ENSDART00000034914;NM_200212	ENSDARG00000022817	pvalb3	Acc:NP_956506];parvalbumin isoform 1b [Source:RefSeq_peptide	100000771;100001074;393181	ZDB-GENE-040426-945	pvalb3	GO:0005262;GO:0005509;GO:0005575;GO:0006816;GO:0019855
dre01287	AF468048;BC068426;ENSDART00000004277;NM_173277	ENSDARG00000036279	lamc1	Acc:NP_775384];laminin, gamma 1 [Source:RefSeq_peptide	286832	ZDB-GENE-021226-3	lamc1	GO:0005578;GO:0007155;GO:0031012
dre01288	AF468049;ENSDART00000078136;NM_173275	ENSDARG00000055755	lamb1	Acc:NM_173275];laminin, beta 1 (lamb1), mRNA [Source:RefSeq_dna	286830	ZDB-GENE-021226-1	lamb1
dre01289	AF468049;NM_173275	ENSDARG00000055755	lamb1	Acc:NM_173275];laminin, beta 1 (lamb1), mRNA [Source:RefSeq_dna	286830	ZDB-GENE-021226-1	lamb1
dre01290	AF468049;BC091673;ENSDART00000035247;NM_173275	ENSDARG00000026491;ENSDARG00000055755	lamb1	Acc:NM_173275];Acc:Q5BJ05];Lamb1 protein (Fragment). [Source:Uniprot/SPTREMBL;laminin, beta 1 (lamb1), mRNA [Source:RefSeq_dna	100003768;286830	ZDB-GENE-021226-1	lamb1
dre01291	AF468050;ENSDART00000057160;ENSDART00000058400;NM_173276	ENSDARG00000039133	lamb4	Acc:NP_775383];laminin, beta 4 [Source:RefSeq_peptide	100004004;286831;569362	ZDB-GENE-021226-2	lamb4	GO:0005578
dre01292	AF469608;ENSDART00000010526;ENSDART00000103260;ENSDART00000103262;NM_212967	ENSDARG00000017591	fat	Acc:NP_998132];FAT tumor suppressor homolog 1 [Source:RefSeq_peptide	406172	ZDB-GENE-050425-1	fat	GO:0005262;GO:0005509;GO:0005579;GO:0006816;GO:0007156;GO:0016020;GO:0016021;GO:0016339;GO:0019855
dre01293	AF469651;BC059426;BC065944;ENSDART00000022549;ENSDART00000100282;NM_131221;X89722	ENSDARG00000015790	atp1b3a	ATPase, Na+/K+ transporting, beta 3a polypeptide [Source:RefSeq_peptide;Acc:NP_571296]	30468	ZDB-GENE-990415-167	atp1b3a	GO:0005391;GO:0006813;GO:0006814;GO:0016020
dre01294	AF472614;BC052222;BC059455;BC071387;ENSDART00000007021;NM_182878	ENSDARG00000013443	atp6v1ba	ATPase, H+ transporting, lysosomal, V1 subunit B, member a [Source:RefSeq_peptide;Acc:NP_878298]	359839	ZDB-GENE-030711-3	atp6v1ba	GO:0000166;GO:0005524;GO:0005737;GO:0006754;GO:0006810;GO:0008553;GO:0015986;GO:0015988;GO:0016469;GO:0016787;GO:0045261;GO:0046933;GO:0046961
dre01295	AF472615;BC092684;BC115214;ENSDART00000063806;ENSDART00000063810;NM_182879	ENSDARG00000043465	atp6v1b2	ATPase, H+ transporting, lysosomal 56/58kDa, V1 subunit B2 [Source:RefSeq_peptide;Acc:NP_878299]	100000022;100008392;359840	ZDB-GENE-030711-4	atp6v1b2	GO:0000166;GO:0005524;GO:0005737;GO:0006754;GO:0006810;GO:0008553;GO:0015986;GO:0015988;GO:0016469;GO:0016787;GO:0045261;GO:0046933;GO:0046961
dre01296	AF473824;BC056550;BC153623;ENSDART00000028236;NM_194368	ENSDARG00000021494	hnf4a	Acc:NP_919349];hepatocyte nuclear factor 4, alpha [Source:RefSeq_peptide	322358;792440	ZDB-GENE-030131-1077	hnf4a	GO:0003677;GO:0003700;GO:0003707;GO:0004872;GO:0004879;GO:0005496;GO:0005634;GO:0006350;GO:0006353;GO:0006355;GO:0006829;GO:0008270;GO:0016439;GO:0031564;GO:0043565;GO:0046872
dre01297	AF473825;BC059694;ENSDART00000046050;NM_200814	ENSDARG00000031981	pcbd	6-pyruvoyl-tetrahydropterin synthase/dimerization cofactor of hepatocyte nuclear factor 1 alpha (TCF1) [Source:RefSeq_peptide;Acc:NP_957108]	393787	ZDB-GENE-040426-1787	pcbd1
dre01298	AF475092;AJ238980;BC056742;BC066402;ENSDART00000004241;ENSDART00000093251;NM_130916	ENSDARG00000012671	inhbaa	Acc:NP_570991];inhibin, beta A [Source:RefSeq_peptide	30072	ZDB-GENE-000210-21	inhbaa	GO:0005179;GO:0005576;GO:0008083;GO:0009994;GO:0040007
dre01299	AF483476;BC099987;BC106002;ENSDART00000004504;NM_173274	ENSDARG00000016153	dag1	Acc:NP_775381];dystroglycan 1 [Source:RefSeq_peptide	286829	ZDB-GENE-021223-1	dag1	GO:0005509;GO:0005515;GO:0007156;GO:0016010;GO:0016020;GO:0016203;GO:0043113
dre01300	AF486190;AY306196;AY307076;BC076066;BC164665;ENSDART00000033691;ENSDART00000104517;NM_205577	ENSDARG00000022951	tip39	Acc:NP_991140];tuberoinfundibular peptide of 39 amino acids [Source:RefSeq_peptide	402812	ZDB-GENE-041102-1	pth2	GO:0006171;GO:0048018
dre01301	AF487541;BC045432;BC165670;ENSDART00000063434;NM_213078	ENSDARG00000043211	zgc:55705	Acc:NP_998243];protein kinase PKK [Source:RefSeq_peptide	100005678;406351	ZDB-GENE-040426-2042	ripk4	GO:0000166;GO:0004672;GO:0004674;GO:0005524;GO:0005575;GO:0006468;GO:0016301;GO:0016740
dre01302	AF487990;BC046898;BC065455;BC154313;BC164816;ENSDART00000101341;NM_200235	ENSDARG00000069557	LOC100008449		100008449	ZDB-GENE-040426-822	zgc:55856
dre01303	AF487990;BC046898;BC065455;BC154313;BC164816;ENSDART00000101344;NM_200235	ENSDARG00000040433	CYP2W1 (10 of 10)	Acc:Q8TAV3];Cytochrome P450 2W1 (EC 1.14.14.-) (CYPIIW1). [Source:Uniprot/SWISSPROT		ZDB-GENE-040426-822	zgc:55856
dre01304	AF488379;AJ005812;BC162943;BC162956;ENSDART00000005499;ENSDART00000047680;ENSDART00000066196;ENSDART00000066197;NM_131402	ENSDARG00000012019	glra1	Acc:O93430];Glycine receptor subunit alphaZ1 precursor. [Source:Uniprot/SWISSPROT	30676	ZDB-GENE-991117-1	glra1	GO:0004872;GO:0004890;GO:0005230;GO:0005254;GO:0005579;GO:0005786;GO:0006810;GO:0006811;GO:0006821;GO:0007417;GO:0009968;GO:0016020;GO:0016021;GO:0016934;GO:0019869;GO:0030594;GO:0031404;GO:0043200;GO:0045211;GO:0045664
dre01305	AF488735;BC054627;ENSDART00000060630;NM_175042	ENSDARG00000041361	ttk	Acc:Q8AYG3];Dual specificity protein kinase Ttk (EC 2.7.12.1) (Mitotic checkpoint serine/threonine-protein kinase Mps1) (Monopolar spindle protein 1) (Protein nightcap). [Source:Uniprot/SWISSPROT	100008089;100008532;317763	ZDB-GENE-030123-1	ttk	GO:0000166;GO:0000287;GO:0004672;GO:0004674;GO:0005488;GO:0005524;GO:0006468;GO:0007060;GO:0007093;GO:0009790;GO:0016301;GO:0016321;GO:0016740;GO:0031101;GO:0046872
dre01306	AF493987;BC091797;BC165026;ENSDART00000030205;NM_205571	ENSDARG00000028067	bnip3l	Acc:NP_991134];BCL2/adenovirus E1B interacting protein 3-like [Source:RefSeq_peptide	554650	ZDB-GENE-040325-1	bnip3l	GO:0001947;GO:0005740;GO:0016021;GO:0043065;GO:0045822
dre01307	AF493988;BC067174;BC078278;BC092838;BC108082;ENSDART00000029380;NM_212693	ENSDARG00000022832	zgc:123120	Acc:NP_997858];hypothetical protein LOC325076 [Source:RefSeq_peptide	325076;568155;792956	ZDB-GENE-051113-212	zgc:123120	GO:0003674;GO:0005740;GO:0016021;GO:0043065
dre01308	AF493989;BC059568;BC083199;ENSDART00000031775;NM_205570	ENSDARG00000023759	zgc:73226	Acc:NP_991133];zgc:73226 [Source:RefSeq_peptide	402792;569763	ZDB-GENE-050703-8	zgc:73226	GO:0003674;GO:0005575;GO:0008150
dre01309	AF495875;AY556397;ENSDART00000009104;NM_212954	ENSDARG00000004861	esrrg	Acc:NP_998119];estrogen-related receptor gamma [Source:RefSeq_peptide	405890	ZDB-GENE-030821-2	esrrga	GO:0003677;GO:0003700;GO:0003707;GO:0004872;GO:0004879;GO:0005496;GO:0005634;GO:0006350;GO:0006351;GO:0006353;GO:0006355;GO:0006829;GO:0008270;GO:0016439;GO:0031564;GO:0043565;GO:0046872
dre01310	AF495876;BC075918;EF028133;ENSDART00000002554;ENSDART00000080473;ENSDART00000102075;NM_001002345	ENSDARG00000004697	rxrgb	Acc:NP_001002345];hypothetical protein LOC436617 [Source:RefSeq_peptide	436617	ZDB-GENE-040718-34	rxrgb	GO:0003677;GO:0003700;GO:0003707;GO:0004872;GO:0004879;GO:0005496;GO:0005634;GO:0006350;GO:0006353;GO:0006355;GO:0006829;GO:0008270;GO:0016439;GO:0031564;GO:0043565;GO:0046872
dre01311	AF497478;BC091960;BC164791;ENSDART00000059972;NM_182859	ENSDARG00000040923	crabp2a	Acc:NP_878279];cellular retinoic acid binding protein 2, a [Source:RefSeq_peptide	171480	ZDB-GENE-020320-4	crabp2a	GO:0005488;GO:0005575;GO:0006810;GO:0008289
dre01312	AF497969;BC091893;BC134006;ENSDART00000102388;NM_001025557	ENSDARG00000070017	zgc:162502	Acc:NP_001020728];hypothetical protein LOC572000 [Source:RefSeq_peptide	572000	ZDB-GENE-070424-33	zgc:162502	GO:0003674;GO:0005575;GO:0008150
dre01313	AF498291;AY330223;BC095288;BC124146;BC129154;BC164842;ENSDART00000017155;NM_001077779;NM_205582;NM_205756	ENSDARG00000010423	npsn	Acc:NP_001071247];hypothetical protein LOC777732 [Source:RefSeq_peptide	402836;404039;777732;791674	ZDB-GENE-040420-2;ZDB-GENE-050318-7	npsn;npsnl	GO:0005575;GO:0006508;GO:0008237;GO:0008270;GO:0008533
dre01314	AF498292;BC066490;ENSDART00000012361;NM_212584	ENSDARG00000007836	ctsl1a	Acc:NP_997749];cathepsin L1, a [Source:RefSeq_peptide	321453	ZDB-GENE-030131-106	ctsl1a	GO:0004197;GO:0004866;GO:0006508;GO:0008233;GO:0008234;GO:0016787
dre01315	AF499607;BC083463;BC097052;ENSDART00000059041;NM_183071	ENSDARG00000040344	h1m	Acc:NP_898894];linker histone H1M [Source:RefSeq_peptide	327403	ZDB-GENE-030131-5614	h1m	GO:0000786;GO:0003677;GO:0005634;GO:0006334
dre01316	AF500198;AY193829;AY538257;AY725818;BC134005;ENSDART00000017312;ENSDART00000023692;ENSDART00000081570;ENSDART00000103753;ENSDART00000103754;ENSDART00000103755;NM_001013261	ENSDARG00000006526	fn1b	Acc:NP_001013279];fibronectin 1b [Source:RefSeq_peptide	334613;793719	ZDB-GENE-030131-6545	fn1b	GO:0005576
dre01317	AF500300;BC162598;BC162608;ENSDART00000014404;ENSDART00000097587;NM_194413	ENSDARG00000004455	p2rx5	Acc:NP_919394];purinergic receptor P2X, ligand-gated ion channel, 5 [Source:RefSeq_peptide	373879;791597	ZDB-GENE-030319-5	p2rx5	GO:0004872;GO:0005216;GO:0005524;GO:0006810;GO:0006811;GO:0016020;GO:0016021
dre01318	AF502143;ENSDART00000034324;NM_182884	ENSDARG00000025302	dixdc1	Acc:Q804T6];Dixin (DIX domain-containing protein 1) (Coiled-coil protein DIX1) (Coiled-coil-DIX1). [Source:Uniprot/SWISSPROT	360137	ZDB-GENE-030721-2	dixdc1	GO:0004871;GO:0005622;GO:0007275;GO:0030177
dre01319	AF503443;BC059653;ENSDART00000037879;NM_152940	ENSDARG00000011989	crx	Acc:NP_694419];cone-rod homeobox [Source:RefSeq_peptide	81881	ZDB-GENE-010403-1	crx	GO:0001654;GO:0003677;GO:0003700;GO:0005634;GO:0006350;GO:0006353;GO:0006355;GO:0007275;GO:0030182;GO:0031564;GO:0042462;GO:0043565;GO:0045449;GO:0046671
dre01320	AF503448;BC085661;ENSDART00000053534;NM_205722	ENSDARG00000036868	tbpl1	Acc:NP_991285];TBP-like 1 [Source:RefSeq_peptide	403035	ZDB-GENE-040520-2	tbpl1	GO:0003677;GO:0003702;GO:0005488;GO:0005634;GO:0005669;GO:0006355;GO:0006367
dre01321	AF503449;AY168633;BC055549;BC065860;ENSDART00000016211;NM_200096	ENSDARG00000014994	tbp	Acc:NP_956390];TATA box binding protein [Source:RefSeq_peptide	368882	ZDB-GENE-030616-563	tbp	GO:0003677;GO:0003702;GO:0005488;GO:0005634;GO:0005669;GO:0006352;GO:0006355;GO:0006367
dre01322	AF506200;BC071545;ENSDART00000059549;NM_173288	ENSDARG00000040666	mki67ipl	Acc:Q8JIY8];MKI67 FHA domain-interacting nucleolar phosphoprotein-like (Nucleolar phosphoprotein NOPP34-like protein). [Source:Uniprot/SWISSPROT	317644	ZDB-GENE-021231-4	mki67ip	GO:0000166;GO:0003676;GO:0003723
dre01323	AF506201;BC064650;BC067168;BC085375;BC165208;ENSDART00000008447;ENSDART00000051799;NM_173236	ENSDARG00000015427	hdac1	Acc:NP_775343];histone deacetylase 1 [Source:RefSeq_peptide	192302	ZDB-GENE-020419-32	hdac1	GO:0004407;GO:0005634;GO:0008285;GO:0016575;GO:0048709;GO:0050769
dre01324	AF506202;BC098601;ENSDART00000021191;NM_177479	ENSDARG00000015325	u2af1	Acc:NP_803432];U2(RNU2) small nuclear RNA auxiliary factor 1 [Source:RefSeq_peptide	192328	ZDB-GENE-020419-1	u2af1	GO:0000166;GO:0003676;GO:0003723;GO:0005634;GO:0008270
dre01325	AF506203;BC059534;ENSDART00000005168;NM_173229	ENSDARG00000009864	ddx55	ATP-dependent RNA helicase DDX55 (EC 3.6.1.-) (DEAD box protein 55). [Source:Uniprot/SWISSPROT;Acc:Q8JHJ2]	286745	ZDB-GENE-021212-1	ddx55	GO:0000166;GO:0003676;GO:0003723;GO:0004386;GO:0005524;GO:0008026;GO:0016787
dre01326	AF506204;BC086828;BC154756;ENSDART00000103352;NM_173245	ENSDARG00000070433	vps18	Acc:P59015];Vacuolar protein sorting-associated protein 18 homolog. [Source:Uniprot/SWISSPROT	100005887;100007377;192319	ZDB-GENE-020419-33	vps18	GO:0005515;GO:0005579;GO:0006810;GO:0006829;GO:0007634;GO:0008270;GO:0008333;GO:0015721;GO:0016020;GO:0043485;GO:0045176;GO:0046872;GO:0048069;GO:0048757
dre01327	AF506205;BC055640;BC129326;ENSDART00000009241;NM_001111093;NM_173233	ENSDARG00000018334	rpl35	60S ribosomal protein L35. [Source:Uniprot/SWISSPROT;Acc:Q8JHJ1]	192299	ZDB-GENE-020419-2;ZDB-GENE-070112-1452	rpl35;zgc:158620	GO:0003735;GO:0005622;GO:0005840;GO:0006412;GO:0030529
dre01328	AF506206;BC068340;ENSDART00000099795;NM_173230	ENSDARG00000068903	sdad1	Acc:Q6NV26];Protein SDA1 homolog (SDA1 domain-containing protein 1). [Source:Uniprot/SWISSPROT	100004915;286746	ZDB-GENE-021213-1	sdad1
dre01329	AF506207;AJ888971;BC093183;ENSDART00000025582;NM_001015059;NM_001080062	ENSDARG00000001939	b3gat3	Acc:NP_001015059];beta-1,3-glucuronyltransferase 3 (glucuronosyltransferase I) [Source:RefSeq_peptide	192334	ZDB-GENE-020419-3	b3gat3	GO:0015018;GO:0016020;GO:0016740
dre01330	AF506208;BC056718;ENSDART00000018304;NM_212567	ENSDARG00000024204	mcm3	Acc:NP_997732];minichromosome maintenance complex component 3 [Source:RefSeq_peptide	192323;797310	ZDB-GENE-020419-4	mcm3	GO:0000166;GO:0003677;GO:0005524;GO:0005634;GO:0006270;GO:0008094;GO:0017111
dre01331	AF506209;BC053271;ENSDART00000003752;NM_173250	ENSDARG00000016173	cct3	Acc:NP_775357];chaperonin containing TCP1, subunit 3 (gamma) [Source:RefSeq_peptide	192327	ZDB-GENE-020419-5	cct3	GO:0000166;GO:0005515;GO:0005524;GO:0006457;GO:0044267;GO:0046671;GO:0048048;GO:0051082
dre01332	AF506210;BC094992;BC164953;ENSDART00000033904;NM_173271	ENSDARG00000026448	ixl	Acc:Q8JHI6];Mediator of RNA polymerase II transcription subunit 29 (Mediator complex subunit 29) (Intersex-like protein). [Source:Uniprot/SWISSPROT	286783;797134	ZDB-GENE-021217-1	med29
dre01333	AF506211;BC058062;ENSDART00000026726;NM_173273	ENSDARG00000017696	def	Acc:Q6PEH4];Digestive organ expansion factor. [Source:Uniprot/SWISSPROT	286787	ZDB-GENE-021217-2	def	GO:0003674;GO:0005634;GO:0031017;GO:0035265;GO:0048547
dre01334	AF506212;BC045316;ENSDART00000034098;NM_173241	ENSDARG00000023002	dtl	Acc:NP_775348];denticleless homolog [Source:RefSeq_peptide	192314	ZDB-GENE-020419-34	dtl	GO:0007095
dre01335	AF506213;BC092689;BC109418;ENSDART00000012515;ENSDART00000102184;NM_173272	ENSDARG00000012763	arl13b	ADP-ribosylation factor-like protein 13B (ADP-ribosylation factor-like protein 2-like 1) (ARL2-like protein 1) (Protein scorpion). [Source:Uniprot/SWISSPROT;Acc:Q8JHI3]	286784	ZDB-GENE-021217-3;ZDB-GENE-051120-132	arl13b;zgc:123149	GO:0000166;GO:0005525;GO:0042384
dre01336	AF506214;BC097031;ENSDART00000020819;ENSDART00000063705;NM_205725	ENSDARG00000018865	LMAN2L (2 of 2)	Acc:Q9H0V9];VIP36-like protein precursor (Lectin mannose-binding 2-like) (LMAN2- like protein). [Source:Uniprot/SWISSPROT		ZDB-GENE-040715-4	lman2l
dre01337	AF506215;BC048061;ENSDART00000024194;NM_173261	ENSDARG00000010948	kif11	Acc:NP_775368];kinesin family member 11 [Source:RefSeq_peptide	195818;792355;792428	ZDB-GENE-020426-1	kif11	GO:0000166;GO:0003777;GO:0005524;GO:0005874;GO:0005875;GO:0007018
dre01338	AF506216;AY398420;BC059462;BC065434;BC081492;BC085562;BC152234;BC153470;BC154209;BC154238;ENSDART00000105726;ENSDART00000105731;NM_173247	ENSDARG00000071480;ENSDARG00000071483	slc25a5	Acc:NP_775354];solute carrier family 25 alpha, member 5 [Source:RefSeq_peptide	192321;796444;797694	ZDB-GENE-020419-9	slc25a5	GO:0005215;GO:0005488;GO:0005739;GO:0005743;GO:0006810;GO:0006839;GO:0016020;GO:0016021
dre01339	AF506217					ZDB-GENE-021125-1	smarca5
dre01340	AF506217;AF506218;BC133097;BC142881;ENSDART00000024215;ENSDART00000025529;NM_001081629	ENSDARG00000052348	smarca5	Acc:NM_001081629];SWI/SNF related, matrix associated, actin dependent regulator of chromatin, subfamily a, member 5 (smarca5), mRNA [Source:RefSeq_dna	282615;799720	ZDB-GENE-021125-1	smarca5
dre01341	AF506220;BC090426;ENSDART00000025435	ENSDARG00000044575	vars	Acc:Q5BLI2];Vars protein (Fragment). [Source:Uniprot/SPTREMBL		ZDB-GENE-010601-1	vars	GO:0000166;GO:0004812;GO:0004832;GO:0005524;GO:0006418;GO:0006438;GO:0016874
dre01342	AF506221;BC094993;BC164043;ENSDART00000024777;NM_173269	ENSDARG00000012113	flj20508l	Acc:Q8JHH5];Uncharacterized protein C1orf109 homolog. [Source:Uniprot/SWISSPROT	286778	ZDB-GENE-021219-1	flj20508l
dre01343	AF506222;BC057254;BC067557;ENSDART00000050221;NM_173254	ENSDARG00000030694	atp6v1e1	Acc:NP_775361];vacuolar H+ ATPase E1 [Source:RefSeq_peptide	192335	ZDB-GENE-020419-11	atp6v1e1	GO:0015986;GO:0016469;GO:0046933;GO:0046961
dre01344	AF506223;BC059443;ENSDART00000063789;NM_173232	ENSDARG00000043453	rps5	Acc:NP_775339];ribosomal protein S5 [Source:RefSeq_peptide	192297	ZDB-GENE-020419-12	rps5	GO:0003735;GO:0005622;GO:0005840;GO:0006412;GO:0015935;GO:0030529
dre01345	AF506224;BC081580;ENSDART00000018895;NM_173238	ENSDARG00000017762	ars2	Acc:NP_775345];arsenate resistance protein 2 [Source:RefSeq_peptide	192311	ZDB-GENE-020419-13	ars2	GO:0000166
dre01346	AF506225;AM422102;BC071543;ENSDART00000013217;NM_173252	ENSDARG00000011648	snrpd1	Acc:NP_775359];small nuclear ribonucleoprotein D1 polypeptide [Source:RefSeq_peptide	192331	ZDB-GENE-020419-14	snrpd1	GO:0003674;GO:0016071;GO:0030529
dre01347	AF506226;BC050953;BC059558;BC153468;ENSDART00000056583;NM_201455	ENSDARG00000041754	cct2	Acc:NP_958863];chaperonin containing TCP1, subunit 2 (beta) [Source:RefSeq_peptide	192326	ZDB-GENE-020419-6	cct2	GO:0000166;GO:0004672;GO:0005515;GO:0005524;GO:0006457;GO:0006468;GO:0044267;GO:0051082
dre01348	AF506226;BC050953;BC059558;NM_201455	ENSDARG00000041754	cct2	Acc:NP_958863];chaperonin containing TCP1, subunit 2 (beta) [Source:RefSeq_peptide	192326	ZDB-GENE-020419-6	cct2	GO:0000166;GO:0004672;GO:0005515;GO:0005524;GO:0006457;GO:0006468;GO:0044267;GO:0051082
dre01349	AF506227;BC048892;BC165667;ENSDART00000029576;ENSDART00000043554;NM_212568	ENSDARG00000032651	ppp1r10	Acc:NP_997733];protein phosphatase 1, regulatory subunit 10 [Source:RefSeq_peptide	192329;565634	ZDB-GENE-020419-15	ppp1r10	GO:0003676;GO:0008270
dre01350	AF506228;BC076287;BC154197;ENSDART00000056447;ENSDART00000105423;NM_173246	ENSDARG00000038664	POLE2	Acc:P56282];DNA polymerase epsilon subunit 2 (EC 2.7.7.7) (DNA polymerase II subunit 2) (DNA polymerase epsilon subunit B). [Source:Uniprot/SWISSPROT		ZDB-GENE-020419-16	pole2
dre01351	AF506229;BC045933;BC163866;BC163876;ENSDART00000006802;ENSDART00000014899;NM_173248	ENSDARG00000007385	cct7	Acc:NP_775355];chaperonin containing TCP1, subunit 7 (eta) [Source:RefSeq_peptide	192324	ZDB-GENE-020419-7	cct7	GO:0000166;GO:0005515;GO:0005524;GO:0006457;GO:0044267;GO:0051082
dre01352	AF506230;BC095298;BC127560;BC155126;BC155572;BC162316;BC162617;ENSDART00000082152;NM_001018166	ENSDARG00000059129	wdr43l	Acc:NP_775389];WD repeat domain 43, like [Source:RefSeq_peptide	317637;553946	ZDB-GENE-021231-3	wdr43l	GO:0003674;GO:0005575;GO:0008150
dre01353	AF506231;BC053170;BC153630;ENSDART00000105523;NM_001105598	ENSDARG00000071396	timm23	Acc:Q7T2P6];Mitochondrial import inner membrane translocase subunit Tim23. [Source:Uniprot/SWISSPROT	192337;798429	ZDB-GENE-020419-17	timm23	GO:0005579;GO:0005739;GO:0005743;GO:0005744;GO:0006605;GO:0006810;GO:0006886;GO:0008565;GO:0015031;GO:0015450;GO:0016020;GO:0016021;GO:0042719;GO:0045039
dre01354	AF506232;BC071324;BC154771;ENSDART00000012738;ENSDART00000074498;NM_173260	ENSDARG00000019572	taf7	Acc:NP_775367];TAF7 RNA polymerase II, TATA box binding protein (TBP)-associated factor [Source:RefSeq_peptide	100002261;192342	ZDB-GENE-020419-18	taf7	GO:0003700;GO:0005634;GO:0045449
dre01355	AF506233;AF537301;BC162476;ENSDART00000015609;NM_173286	ENSDARG00000008424	mib	Acc:Q804S5];E3 ubiquitin-protein ligase mib1 (EC 6.3.2.-) (Protein mind bomb). [Source:Uniprot/SWISSPROT	352910	ZDB-GENE-030404-2	mib	GO:0000151;GO:0001756;GO:0002090;GO:0004842;GO:0005515;GO:0005579;GO:0005737;GO:0006829;GO:0007219;GO:0007368;GO:0008270;GO:0008284;GO:0009880;GO:0010001;GO:0016020;GO:0016567;GO:0016874;GO:0021508;GO:0021521;GO:0021986;GO:0030097;GO:0030139;GO:0030182;GO:0031076;GO:0042803;GO:0045664;GO:0045685;GO:0045747;GO:0046872;GO:0048471;GO:0048547;GO:0048699;GO:0048793;GO:0051865
dre01356	AF506234;BC059488;BC071441;ENSDART00000019029;ENSDART00000099043;NM_173270	ENSDARG00000006370	atp6v1h	ATPase, H+ transporting, lysosomal, V1 subunit H [Source:RefSeq_peptide;Acc:NP_775377]	286779	ZDB-GENE-021219-2	atp6v1h	GO:0000221;GO:0000300;GO:0001671;GO:0005488;GO:0005524;GO:0015986;GO:0046933;GO:0046961
dre01357	AF506235;BC074058;ENSDART00000078525;ENSDART00000097426;NM_173242	ENSDARG00000056102	uxs1	Acc:Q6GMI9];UDP-glucuronic acid decarboxylase 1 (EC 4.1.1.35) (UDP-glucuronate decarboxylase 1) (UXS-1). [Source:Uniprot/SWISSPROT	192315;799940	ZDB-GENE-020419-37	uxs1	GO:0003824;GO:0005579;GO:0016020;GO:0016021;GO:0016829;GO:0016831;GO:0044237;GO:0048040;GO:0050662
dre01358	AF506236;BC096926;BC134045;BC152525;ENSDART00000028894;ENSDART00000077799;ENSDART00000077828;ENSDART00000102837;ENSDART00000102841	ENSDARG00000055443	zcchc7l	Acc:Q4QRH2];Hypothetical protein (Fragment). [Source:Uniprot/SPTREMBL	100000020;317641;793171;793451	ZDB-GENE-030102-2	zcchc7l	GO:0003676;GO:0008270
dre01359	AF506733;BC045477;NM_198072					ZDB-GENE-031001-5	mtr
dre01360	AF506733;BC045477;NM_198072					ZDB-GENE-031001-5	mtr
dre01361	AF506733;BC045477;ENSDART00000057161;ENSDART00000082165;ENSDART00000097500;NM_198072	ENSDARG00000039134	MTR	Acc:Q99707];Methionine synthase (EC 2.1.1.13) (5-methyltetrahydrofolate-- homocysteine methyltransferase) (Vitamin-B12 dependent methionine synthase) (MS). [Source:Uniprot/SWISSPROT		ZDB-GENE-031001-5	mtr
dre01362	AF506733;BC045477;NM_198072					ZDB-GENE-031001-5	mtr
dre01363	AF506756;BC049472;BC065591;BC159192;ENSDART00000005436;ENSDART00000011573;ENSDART00000099779;NM_201503	ENSDARG00000012395	mmp13	Acc:NP_958911];matrix metalloproteinase 13 [Source:RefSeq_peptide	387293;557654	ZDB-GENE-031202-2	mmp13	GO:0000270;GO:0004222;GO:0005578;GO:0006508;GO:0008237;GO:0008270
dre01364	AF509492;BC095575;BC115150;BC124071;BC124757;BC129309;BC146721;ENSDART00000074573;ENSDART00000100620;NM_001040389;NM_212718	ENSDARG00000069251	zgc:136486	Acc:NP_001035479];ZPA domain containing protein isoform 1 [Source:RefSeq_peptide	334036	ZDB-GENE-030131-5968;ZDB-GENE-040718-362	apoa1bp;si:dkeyp-50f7.2	GO:0003674;GO:0005575;GO:0008150
dre01365	AF509629
dre01366	AF509780;AY187047;BC077081;ENSDART00000040438;NM_181495	ENSDARG00000033332	nrarpa	Acc:NP_852472];notch-regulated ankyrin repeat protein a [Source:RefSeq_peptide	353224	ZDB-GENE-030515-6	nrarpa	GO:0001755;GO:0050931
dre01367	AF509781;AY187048;BC085461;BC164916;ENSDART00000022625;NM_181496	ENSDARG00000018958	nrarpb	Acc:NP_852473];notch-regulated ankyrin repeat protein b [Source:RefSeq_peptide	353225	ZDB-GENE-030515-7	nrarpb
dre01368	AF510108;BC063951;ENSDART00000004879;NM_198210	ENSDARG00000003570	hsp90b1	Acc:NP_937853];tumor rejection antigen (gp96) 1 [Source:RefSeq_peptide	386590	ZDB-GENE-031002-1	hsp90b1	GO:0005524;GO:0005783;GO:0006457;GO:0051082
dre01369	AF510111;BC163251;BC163277;ENSDART00000014306;NM_194363	ENSDARG00000006272	mpp5	Acc:Q8JHF4];MAGUK p55 subfamily member 5 (Nagie oko protein) (MAGUK family factor). [Source:Uniprot/SWISSPROT	252845	ZDB-GENE-020712-1	mpp5a	GO:0001917;GO:0005515;GO:0005579;GO:0007420;GO:0008078;GO:0016020;GO:0016332;GO:0016337;GO:0035050;GO:0035088;GO:0060041
dre01370	AF510491;BC048896;BC065678;BC164949;ENSDART00000049285;NM_200959	ENSDARG00000028252	zgc:55886	Acc:NP_957253];ubiquitin-conjugating enzyme E2D 3 [Source:RefSeq_peptide	393934	ZDB-GENE-040426-831	zgc:55886	GO:0004842;GO:0005575;GO:0006464;GO:0006512;GO:0016874
dre01371	AF510720;BC094967;BC164351;ENSDART00000016464;NM_205588	ENSDARG00000009862	dcps	Acc:NP_991151];mRNA decapping enzyme [Source:RefSeq_peptide	402850	ZDB-GENE-040311-1	dcps
dre01372	AF510737;AY263386;BC045957;BC164164;ENSDART00000065365;NM_200202	ENSDARG00000044513	tpst1l	Acc:NP_956496];tyrosylprotein sulfotransferase 1, like [Source:RefSeq_peptide	393171	ZDB-GENE-040316-1	tpst1l	GO:0005796;GO:0008476;GO:0016740
dre01373	AF510992;AY007434;BC044339;BC164773;ENSDART00000028673;NM_130971	ENSDARG00000037879	lfng	Acc:Q8JHF2];Beta-1,3-N-acetylglucosaminyltransferase lunatic fringe (EC 2.4.1.222) (O-fucosylpeptide 3-beta-N-acetylglucosaminyltransferase). [Source:Uniprot/SWISSPROT	30158	ZDB-GENE-980605-16	lfng	GO:0005579;GO:0007399;GO:0016020;GO:0016021;GO:0016740;GO:0016757;GO:0030154;GO:0055016
dre01374	AF510993;BC118683;BC139600;ENSDART00000002867;ENSDART00000106665;NM_001001830;NM_001045336	ENSDARG00000019746	rfng	Acc:Q6KFX9];Beta-1,3-N-acetylglucosaminyltransferase radical fringe (EC 2.4.1.222) (O-fucosylpeptide 3-beta-N-acetylglucosaminyltransferase). [Source:Uniprot/SWISSPROT	414848	ZDB-GENE-030131-5418	rfng	GO:0005579;GO:0007399;GO:0016020;GO:0016021;GO:0016740;GO:0016757;GO:0030154;GO:0030902;GO:0035284
dre01375	AF511531;AY094357;AY657018;BC162945;BC162951;ENSDART00000065779;NM_181439	ENSDARG00000044754	gnrh2	Acc:NP_852104];gonadotropin-releasing hormone 2 [Source:RefSeq_peptide	353222	ZDB-GENE-030516-1	gnrh2	GO:0005179;GO:0005576;GO:0005786;GO:0007275;GO:0007420;GO:0009968;GO:0043010
dre01376	AF512427;BC092674;BC164817;ENSDART00000099472;NM_205576	ENSDARG00000068698;ENSDARG00000068707	psenen	Acc:Q8JHF0];Gamma-secretase subunit Psenen (Presenilin enhancer protein 2 homolog). [Source:Uniprot/SWISSPROT	402810	ZDB-GENE-040218-1	psenen	GO:0005579;GO:0016020;GO:0016021;GO:0043066;GO:0043524
dre01377	AF512427;BC092674;BC164817;ENSDART00000099456;NM_205576	ENSDARG00000068698;ENSDARG00000068707	psenen	Acc:Q8JHF0];Gamma-secretase subunit Psenen (Presenilin enhancer protein 2 homolog). [Source:Uniprot/SWISSPROT	402810	ZDB-GENE-040218-1	psenen	GO:0005579;GO:0016020;GO:0016021;GO:0043066;GO:0043524
dre01378	AF512428;AY423036;BC071492;ENSDART00000008096;NM_200115	ENSDARG00000005612	aph1b	Acc:Q8JHE9];Gamma-secretase subunit Aph-1b (Anterior-pharynx-defective protein 1b). [Source:Uniprot/SWISSPROT	386808	ZDB-GENE-031118-31	aph1b	GO:0005515;GO:0005579;GO:0016020;GO:0016021;GO:0016485;GO:0043085
dre01379	AF515269;AF515271;AY040345;BC056804;BC094994;BC095023;BC097035;BC115091;BC165195;BC165624;ENSDART00000003463;ENSDART00000013209;ENSDART00000098658;ENSDART00000098662;ENSDART00000098668;ENSDART00000098669;NM_131819;NM_173228;NM_201462	ENSDARG00000034862	f7	Acc:NP_571894];coagulation factor VII [Source:RefSeq_peptide	114423;282671	ZDB-GENE-010814-1;ZDB-GENE-021206-10;ZDB-GENE-021206-9	f10;f7;f7i	GO:0004252;GO:0005262;GO:0005509;GO:0005576;GO:0006508;GO:0006816;GO:0007596;GO:0019855;GO:0030195
dre01380	AF515270;BC094987;BC164757;ENSDART00000017179;ENSDART00000075593;ENSDART00000105759;NM_182868	ENSDARG00000010097	f9	Acc:NP_878288];coagulation factor IX [Source:RefSeq_peptide	359826	ZDB-GENE-030714-2	f9	GO:0004252;GO:0004866;GO:0005509;GO:0005576;GO:0006508;GO:0007596;GO:0008233;GO:0016787
dre01381	AF515271;BC056804;BC097035;BC165624;NM_201462					ZDB-GENE-021206-9	f10
dre01382	AF515272;BC081642;ENSDART00000062618;NM_182863	ENSDARG00000042684	serpinc1	Acc:NP_878283];serine (or cysteine) proteinase inhibitor, clade C (antithrombin), member 1 [Source:RefSeq_peptide	321545	ZDB-GENE-030131-264	serpinc1	GO:0004867
dre01383	AF515273;BC099986;BC155276;ENSDART00000021820;NM_182880	ENSDARG00000021208	serpind1	Acc:NP_878300];serine (or cysteine) proteinase inhibitor, clade D (heparin cofactor), member 1 [Source:RefSeq_peptide	359841	ZDB-GENE-030711-2	serpind1	GO:0004867
dre01384	AF515274;BC094984;BC124151;BC133127;BC164459;ENSDART00000047653;ENSDART00000048320;NM_182872	ENSDARG00000034718	tfpia	Acc:NP_878292];tissue factor pathway inhibitor a [Source:RefSeq_peptide	359833;796294	ZDB-GENE-030711-1	tfpia	GO:0004867;GO:0005576;GO:0007596;GO:0030414
dre01385	AF515275;BC108018;ENSDART00000078055;ENSDART00000078065;NM_001007208	ENSDARG00000055705	f5	Acc:NP_001007209];coagulation factor V [Source:RefSeq_peptide	327320	ZDB-GENE-030131-5531	f5	GO:0005507;GO:0007155;GO:0016491
dre01386	AF515276;BC059801;ENSDART00000045816;NM_201472	ENSDARG00000023111	plg	Acc:NP_958880];plasminogen [Source:RefSeq_peptide	322691	ZDB-GENE-030131-1411	plg	GO:0004252;GO:0004283;GO:0004866;GO:0005509;GO:0006508;GO:0007596;GO:0008233;GO:0016787;GO:0042730
dre01387	AF516328;AF516329;AY099516;AY116143;BC081610;BC154280;ENSDART00000074569;ENSDART00000074571;NM_152951	ENSDARG00000007993;ENSDARG00000052674	csnk1a1	Acc:NP_694483];casein kinase 1, alpha 1 [Source:RefSeq_peptide	192307;567617	ZDB-GENE-020419-19	csnk1a1	GO:0000166;GO:0004672;GO:0004674;GO:0005524;GO:0005634;GO:0005737;GO:0006468;GO:0016301;GO:0016740
dre01388	AF516328;AF516329;AY099516;AY116143;BC081610;BC154280;ENSDART00000009443;ENSDART00000052520;NM_152951	ENSDARG00000007993;ENSDARG00000052674	csnk1a1	Acc:NP_694483];casein kinase 1, alpha 1 [Source:RefSeq_peptide	192307;567617	ZDB-GENE-020419-19	csnk1a1	GO:0000166;GO:0004672;GO:0004674;GO:0005524;GO:0005634;GO:0005737;GO:0006468;GO:0016301;GO:0016740
dre01389	AF516334;DQ317445;ENSDART00000016591;NM_001001398	ENSDARG00000009351	fgf6	Acc:NP_001001398];fibroblast growth factor 6 [Source:RefSeq_peptide	30560	ZDB-GENE-980526-559	fgf6a	GO:0008083
dre01390	AF524840;BC065595;ENSDART00000001649;ENSDART00000102753;NM_205544	ENSDARG00000001431	zgc:77243	Acc:NP_991107];hypothetical protein LOC323320 [Source:RefSeq_peptide	323320	ZDB-GENE-030131-2040	actn3b	GO:0003779;GO:0005262;GO:0005509;GO:0005575;GO:0006816;GO:0019855
dre01391	AF525741;BC162505;ENSDART00000021437;ENSDART00000075437;NM_205598	ENSDARG00000021352	gria1a	AMPA receptor subunit GluR1A [Source:RefSeq_peptide;Acc:NP_991161]	100000947;100006311;100008155;402890;798689	ZDB-GENE-020125-1	gria1a	GO:0004872;GO:0004970;GO:0005234;GO:0016020
dre01392	AF525742;BC093122;BC162147;ENSDART00000044735;ENSDART00000074797;ENSDART00000074799;NM_205730	ENSDARG00000032714	gria1b	AMPA receptor subunit GluR1B [Source:RefSeq_peptide;Acc:NP_991293]	403044;573524	ZDB-GENE-020125-2	gria1b	GO:0004872;GO:0004970;GO:0005234;GO:0016020
dre01393	AF525745;ENSDART00000001239;ENSDART00000049291;NM_198339	ENSDARG00000032737	gria3a	Acc:NP_938153];glutamate receptor, ionotropic, AMPA 3a [Source:RefSeq_peptide	100003972;170452	ZDB-GENE-020125-5	gria3a	GO:0004872;GO:0004970;GO:0005216;GO:0005234;GO:0006811;GO:0016020
dre01394	AF525746;ENSDART00000043180;ENSDART00000106617;NM_198360	ENSDARG00000037498	gria3b	Acc:NP_938174];glutamate receptor, ionotrophic, AMPA 3 [Source:RefSeq_peptide	100003972;368416	ZDB-GENE-030616-53	gria3b	GO:0004872;GO:0004970;GO:0005216;GO:0005234;GO:0006811;GO:0016020
dre01395	AF525747;BC162576;ENSDART00000012635;ENSDART00000019493;ENSDART00000082462;NM_214806	ENSDARG00000021104;ENSDARG00000059368	LOC573700;gria4b	Acc:NP_997917];glutamate receptor, ionotropic, AMPA 4b [Source:RefSeq_peptide	336069;407735;573684;573700;795290	ZDB-GENE-020125-7;ZDB-GENE-030131-8013	gria4a;gria4b	GO:0004872;GO:0004970;GO:0005216;GO:0005234;GO:0006811;GO:0016020;GO:0030425;GO:0043025
dre01396	AF525747;BC162576;NM_214806	ENSDARG00000059368	gria4b	Acc:NP_997917];glutamate receptor, ionotropic, AMPA 4b [Source:RefSeq_peptide	336069;407735;573684;795290	ZDB-GENE-020125-7;ZDB-GENE-030131-8013	gria4a;gria4b	GO:0004872;GO:0004970;GO:0005216;GO:0005234;GO:0006811;GO:0016020;GO:0030425;GO:0043025
dre01397	AF525748;BC162620;ENSDART00000016916;ENSDART00000042083;NM_212752	ENSDARG00000059368	gria4b	Acc:NP_997917];glutamate receptor, ionotropic, AMPA 4b [Source:RefSeq_peptide	336069;407735;573684;795290	ZDB-GENE-030131-8013	gria4b	GO:0004872;GO:0004970;GO:0005216;GO:0005234;GO:0006811;GO:0016020;GO:0030425;GO:0043025
dre01398	AF527626;BC045341;BC165115;ENSDART00000013785;ENSDART00000099215;NM_199869	ENSDARG00000010658;ENSDARG00000068558	insig1	Acc:Q8AV61];Insulin-induced gene 1 protein (INSIG-1). [Source:Uniprot/SWISSPROT	334189	ZDB-GENE-030131-6121	insig1
dre01399	AF527627;BC162662;BC162666;ENSDART00000004498;NM_212804	ENSDARG00000037203	insig2	Acc:NP_997969];insulin induced gene 2 [Source:RefSeq_peptide	399645	ZDB-GENE-040202-1	insig2
dre01400	AF527755;BC054701;BC154309;ENSDART00000024866;NM_152953	ENSDARG00000002347	cyp11a1	Acc:NP_694485];cytochrome P450, subfamily XIA, polypeptide 1 [Source:RefSeq_peptide	564298;80374	ZDB-GENE-010306-1	cyp11a1	GO:0004497;GO:0005506;GO:0005579;GO:0006118;GO:0006700;GO:0006783;GO:0006826;GO:0006879;GO:0008386;GO:0016020;GO:0016491;GO:0020037;GO:0031116;GO:0046872
dre01401	AF527956;AY730462;BC055600;BC162578;ENSDART00000025035;ENSDART00000058468;ENSDART00000099737;NM_001004121;NM_201041	ENSDARG00000011777	cttn	Acc:NP_957335];cortactin, like [Source:RefSeq_peptide	394016	ZDB-GENE-040426-1610;ZDB-GENE-040715-3	cttn;cttnl	GO:0008150
dre01402	AF528096;AY398432;BC067679;ENSDART00000055380;NM_198818	ENSDARG00000037997	tubb5	Acc:NP_942113];tubulin, beta 5 [Source:RefSeq_peptide	386701	ZDB-GENE-031110-4	tubb5	GO:0000166;GO:0003924;GO:0005198;GO:0005525;GO:0005737;GO:0005856;GO:0005874;GO:0007017;GO:0007018;GO:0043234;GO:0051258
dre01403	AF529203;AM422092;BC133986;BC163672;ENSDART00000081875;NM_001029947	ENSDARG00000058917	nnr	Acc:NP_001025118];nanor [Source:RefSeq_peptide	321023	ZDB-GENE-030128-1	nnr
dre01404	AF529360;BC049405;ENSDART00000016309;ENSDART00000058870;NM_200071	ENSDARG00000009018	rhbg	Acc:Q7T070];Ammonium transporter Rh type B (Rh family type B glycoprotein) (Rhesus blood group family type B glycoprotein) (Rh type B glycoprotein). [Source:Uniprot/SWISSPROT	337596	ZDB-GENE-030131-9542	rhbg	GO:0003674;GO:0008150;GO:0016020
dre01405	AF531094;BC159236;BC162203;BC162529;ENSDART00000009549;ENSDART00000104023;NM_212845	ENSDARG00000019253	rhag	Acc:NP_998010];Rhesus blood group-associated glycoprotein [Source:RefSeq_peptide	405771	ZDB-GENE-030131-8229	rhag	GO:0016020
dre01406	AF532782;BC055137;ENSDART00000006990;NM_200453	ENSDARG00000004979	elovl5	Acc:NP_956747];ELOVL family member 5, elongation of long chain fatty acids [Source:RefSeq_peptide	393425	ZDB-GENE-040407-2	elovl5	GO:0005887;GO:0009922;GO:0016021;GO:0019368;GO:0042759;GO:0042761
dre01407	AF532865;BC093120;BC163642;ENSDART00000011195;ENSDART00000090809;NM_212837	ENSDARG00000001803	kcnh2	Acc:NP_998002];potassium voltage-gated channel, subfamily H (eag-related), member 2 [Source:RefSeq_peptide	405763	ZDB-GENE-040702-5	kcnh2	GO:0005216;GO:0005249;GO:0005267;GO:0006355;GO:0006811;GO:0006813;GO:0007165;GO:0008016;GO:0016020;GO:0016021
dre01408	AF532981;BC046012;ENSDART00000058558;ENSDART00000102552;NM_200216	ENSDARG00000040033	trmt11	Acc:NP_956510];tRNA methyltransferase 11 homolog [Source:RefSeq_peptide	393185	ZDB-GENE-040426-953	trmt11	GO:0003676;GO:0005575;GO:0008168;GO:0032259
dre01409	AF533082;BC044460;BC068359;NM_178436	ENSDARG00000019507	mcm5	Acc:NP_848523];MCM5 minichromosome maintenance deficient 5 [Source:RefSeq_peptide	286747	ZDB-GENE-021209-1	mcm5	GO:0000166;GO:0000278;GO:0003677;GO:0005524;GO:0005634;GO:0006270;GO:0008094;GO:0043066
dre01410	AF533082;BC044460;BC068359;ENSDART00000024316;NM_178436	ENSDARG00000019507	mcm5	Acc:NP_848523];MCM5 minichromosome maintenance deficient 5 [Source:RefSeq_peptide	286747	ZDB-GENE-021209-1	mcm5	GO:0000166;GO:0000278;GO:0003677;GO:0005524;GO:0005634;GO:0006270;GO:0008094;GO:0043066
dre01411	AF533645;AY394966;BC044379;BC065320;BC164192;ENSDART00000020741;ENSDART00000102617;NM_194377	ENSDARG00000011665	aldoaa	Acc:NP_919358];aldolase a, fructose-bisphosphate [Source:RefSeq_peptide	336425;573068	ZDB-GENE-030131-8369	aldoaa	GO:0003824;GO:0004332;GO:0005575;GO:0006096;GO:0008152;GO:0016829
dre01412	AF533646;AY394965;BC050167;BC062830;BC086845;BC159103;ENSDART00000075744;NM_194367	ENSDARG00000053684	aldob	Acc:Q8JH71];Fructose-bisphosphate aldolase B (EC 4.1.2.13) (Liver-type aldolase). [Source:Uniprot/SWISSPROT	321664	ZDB-GENE-030131-383	aldob	GO:0003824;GO:0004332;GO:0005575;GO:0006096;GO:0008152;GO:0016829
dre01413	AF533647;BC053192;BC164189;ENSDART00000026766;NM_194384	ENSDARG00000019702	aldoc	Acc:Q8JH70];Fructose-bisphosphate aldolase C (EC 4.1.2.13) (Brain-type aldolase). [Source:Uniprot/SWISSPROT	369193	ZDB-GENE-030821-1	aldoc	GO:0003824;GO:0004332;GO:0005575;GO:0006096;GO:0008152;GO:0016829
dre01414	AF533660;BC163680;ENSDART00000009383;NM_001118893	ENSDARG00000039225	chac	Acc:Q8AYC0];Chorein-like protein, isoform A (Fragment). [Source:Uniprot/SPTREMBL	378837	ZDB-GENE-030926-1	vps13a
dre01415	AF533661;BC049303;ENSDART00000082404;ENSDART00000082409;ENSDART00000104462;NM_197934	ENSDARG00000059323	rpn1	Acc:NP_922916];ribophorin I [Source:RefSeq_peptide	325561	ZDB-GENE-030131-4286	rpn1	GO:0004579;GO:0005783;GO:0006486;GO:0016021
dre01416	AF533769;AJ544823;BC117638;ENSDART00000009315;ENSDART00000103588;NM_182942	ENSDARG00000021688	mxa	Acc:Q8JH68];Interferon-induced GTP-binding protein MxA (Interferon-inducible MxA protein) (IFN-inducible antiviral protein MxA). [Source:Uniprot/SWISSPROT	100008188;360142;724052;791441	ZDB-GENE-030721-5	mxa	GO:0000166;GO:0003924;GO:0005525;GO:0005575;GO:0008150;GO:0009615;GO:0045087;GO:0046685
dre01417	AF534523;BC086744;BC134029;ENSDART00000057810;NM_198144	ENSDARG00000039569	emx1	Acc:Q804S6];Homeobox protein EMX1 (Empty spiracles homolog 1) (Empty spiracles- like protein 1). [Source:Uniprot/SWISSPROT	378964	ZDB-GENE-031007-7	emx1	GO:0003677;GO:0003700;GO:0005634;GO:0006355;GO:0043565;GO:0045449
dre01418	AF536198;BC096856;BC153537;NM_198209					ZDB-GENE-031016-2	hopx
dre01419	AF536198;BC096856;BC153537;NM_198209					ZDB-GENE-031016-2	hopx
dre01420	AF536545;BC045366;BC114250;BC124466;BC134842;BC159232;ENSDART00000028634;NM_200074	ENSDARG00000021812	cherp	Acc:NP_956368];calcium homeostasis endoplasmic reticulum protein [Source:RefSeq_peptide	337851;799837	ZDB-GENE-040407-1	cherp	GO:0003676;GO:0003723;GO:0005622;GO:0006396
[truncated: 26,690 more rows]
